# Supplementary material for: Inferring the Regulatory Network of miRNAs on Terpene Trilactone Biosynthesis Affected by Environmental Conditions
Source: Int J Mol Sci. 2023 Nov 30;24(23):17002. doi: 10.3390/ijms242317002 (PMC10707241; doi:10.3390/ijms242317002)
Supplement: Supplementary file 1 [file ijms-24-17002-s001.zip]

Archive with 9 entries (9 files):
- ijms-2654492-supplementary.pdf
- Table S1. Differentially expressed genes in the three environments.xlsx
- Table S2. Information of identified known and novel miRNAs.xlsx
- Table S3. Prediction of miRNA target genes.xlsx
- Table S4. Differentially expressed miRNAs in the three environments.xlsx
- Table S5. Genes in 32 co-expression modules.xlsx
- Table S6. Daily climate data of three test sites in August 2019.xlsx
- Table S7. Information of RNA-seq data from NCBI SRA database.xlsx
- Table S8. Primers used in this study.xlsx
