# Supplementary material for: Inferring the Regulatory Network of miRNAs on Terpene Trilactone Biosynthesis Affected by Environmental Conditions
Source: Int J Mol Sci. 2023 Nov 30;24(23):17002. doi: 10.3390/ijms242317002 (PMC10707241; doi:10.3390/ijms242317002)
Supplement: Supplementary file 1 [file ijms-24-17002-s001.zip › Table S1. Differentially expressed genes in the three environments.xlsx]

## Sheet: Sheet1
Table S1. Differentially expressed genes in the three environments
id	Symbol	Description	S2-S1			S3-S1			S3-S2			TPM
			FC_log2	FDR	Group	FC_log2	FDR	Group	FC_log2	FDR	Group	S1_1	S1_2	S1_3	S2_1	S2_2	S2_3	S3_1	S3_2	S3_3
evm.model.chr1.1	FEI1	XP_017973802.1 PREDICTED: LRR receptor-like serine/threonine-protein kinase FEI 2 isoform X1 [Theobroma cacao]	1.90532	0.546702	NOT_CHANGE	4.47167	0.0434156	UP	2.54622	0.299029	NOT_CHANGE	0	0	0	0.02	0	0.02	0.02	0.05	0.2
evm.model.chr1.100	SR30	ACN40249.1 unknown [Picea sitchensis]	-0.634615	0.00112908	DOWN	-1.63047	1.17e-19	DOWN	-1.00831	8.37e-06	DOWN	21.14	18.95	18.44	13.36	14.98	12.28	6.9	6.29	8.11
evm.model.chr1.1001	At5g05600	AHW42457.1 GA2ox7 [Pinus tabuliformis]	1.24553	0.140476	NOT_CHANGE	1.54663	0.0417984	UP	0.290022	0.841938	NOT_CHANGE	7.03	10.93	4.64	20.46	6.02	31.71	37.77	22.18	13.5
evm.model.chr1.1002	DTX42	XP_010257243.1 PREDICTED: protein DETOXIFICATION 42 [Nelumbo nucifera]	0.419255	0.0368617	NOT_CHANGE	1.34226	1.74e-15	UP	0.911276	3.63e-07	UP	8.08	9.86	10.72	16.25	10.79	14.59	29.79	24.73	27.06
evm.model.chr1.1003	PSY	ABR16198.1 unknown [Picea sitchensis]	0.599117	0.00490031	UP	0.717832	0.000310179	UP	0.10707	0.760594	NOT_CHANGE	18.54	18.71	21.65	41.15	31.35	24.57	31.5	36.47	41.13
evm.model.chr1.1004	--	ABK21500.1 unknown [Picea sitchensis]	1.17549	0.00511805	UP	0.861326	0.0382036	UP	-0.326577	0.583851	NOT_CHANGE	3.85	4.44	3.05	8.13	6.17	13.29	11.68	5.35	6.01
evm.model.chr1.1011	EFM	AII32445.1 GARP2 [Taxus chinensis]	0.379597	0.229972	NOT_CHANGE	-0.434416	0.135445	NOT_CHANGE	-0.827142	0.0109249	DOWN	2.26	2.53	2.86	3.61	3.73	3.38	2.64	2.19	1.51
evm.model.chr1.1012	FPP7	KAF3778781.1 Filament-like plant protein 7 [Nymphaea thermarum]	1.46704	1.3e-06	UP	2.35953	8.76e-18	UP	0.881965	0.00264732	UP	1.28	1.23	1.42	5.09	3.05	3.64	7.34	7.13	8.19
evm.model.chr1.1013	FPP7	RWR77574.1 filament-like plant protein 7 [Cinnamomum micranthum f. kanehirae]	0.665929	0.0428909	UP	1.24128	1.4e-05	UP	0.564452	0.112257	NOT_CHANGE	1.89	1.46	1.69	4.62	2.02	2.19	4.61	4.5	4.33
evm.model.chr1.1014	NAR1	ADE75662.1 unknown [Picea sitchensis]	0.690368	0.0110784	UP	0.763274	0.00251207	UP	0.0612087	0.886109	NOT_CHANGE	3.77	2.8	2.21	6.51	4.39	4.59	5.04	6.09	5.73
evm.model.chr1.1019	45144	XP_010248846.1 PREDICTED: AUGMIN subunit 6-like [Nelumbo nucifera]	-0.621185	0.000669215	DOWN	-0.203738	0.290669	NOT_CHANGE	0.405709	0.111714	NOT_CHANGE	4.3	5.17	4.31	3.32	3	3.36	4.5	4.18	4.76
evm.model.chr1.1021	--	XP_002266100.1 PREDICTED: microtubule-associated protein futsch [Vitis vinifera]	-0.102338	0.762465	NOT_CHANGE	0.644937	0.00474782	UP	0.735704	0.00149906	UP	1.97	3.16	2.76	3.38	1.87	2.74	4.87	4.65	4.31
evm.model.chr1.1025	CXE16	XP_006845204.1 probable carboxylesterase 11 [Amborella trichopoda]	0.343891	0.204371	NOT_CHANGE	0.904196	3e-05	UP	0.550327	0.0514927	NOT_CHANGE	4.2	4.58	4.71	8.4	4.45	5.8	8.6	9.59	10.2
evm.model.chr1.1026	CXE11	OVA20492.1 Alpha/beta hydrolase fold-3 [Macleaya cordata]	0.0860384	0.871226	NOT_CHANGE	1.53944	4.27e-07	UP	1.44098	1.59e-06	UP	2.18	3.01	1.33	2.89	2.03	2.59	6.83	6.33	8.19
evm.model.chr1.1027	DEGP10	XP_010277816.1 PREDICTED: protease Do-like 10, mitochondrial [Nelumbo nucifera]	0.578116	0.00749396	NOT_CHANGE	0.712036	0.000347769	UP	0.122349	0.687899	NOT_CHANGE	5.58	5.78	7.72	10.56	8.55	11.67	11.3	12.15	11.69
evm.model.chr1.1032	--	XP_024517048.1 WEB family protein At5g55860-like [Selaginella moellendorffii]	0.72426	0.314413	NOT_CHANGE	1.15647	0.0488293	UP	0.418453	0.641178	NOT_CHANGE	0.21	0.18	0.2	0.35	0.42	0.28	0.47	0.64	0.37
evm.model.chr1.1038	BIR2	ABR16721.1 unknown [Picea sitchensis]	-1.90998	2.95e-13	DOWN	-2.63382	8.13e-24	DOWN	-0.735719	0.0791542	NOT_CHANGE	4.17	6.8	4.69	1.67	1.62	1.2	0.81	0.96	1.06
evm.model.chr1.1039	BIR2	ABR16721.1 unknown [Picea sitchensis]	-1.1834	1.04e-08	DOWN	-1.71234	7.64e-18	DOWN	-0.54078	0.0410849	NOT_CHANGE	16.19	23.39	18.94	9.15	10.47	8.01	5.73	8.17	6.16
evm.model.chr1.1049	--	-	-0.634193	0.492928	NOT_CHANGE	1.98224	0.00132748	UP	2.60461	4.73e-05	UP	0.57	1.25	0.3	0.38	0.17	0.92	2.81	3.67	2.92
evm.model.chr1.1054	-	-	-1.29206	0.00206398	DOWN	-0.522957	0.194425	NOT_CHANGE	0.754368	0.224956	NOT_CHANGE	1.03	1.15	1.39	0.5	0.56	0.52	1.07	0.87	0.84
evm.model.chr1.1055	-	-	-1.34237	0.00412269	DOWN	-1.26182	0.00387546	DOWN	0.07043	0.947265	NOT_CHANGE	1.63	3	2.25	1.38	0.81	0.75	1.5	0.7	0.99
evm.model.chr1.1059	--	ABR18312.1 unknown [Picea sitchensis]	0.669824	0.00550015	UP	0.692068	0.00239184	UP	0.0109828	0.981697	NOT_CHANGE	3.7	2.97	3.69	7.96	4.76	5.32	5.37	6.28	7.25
evm.model.chr1.106	--	XP_024163069.1 carboxypeptidase A6 [Rosa chinensis]	-0.368562	0.18915	NOT_CHANGE	-0.829195	0.000423115	DOWN	-0.473584	0.147254	NOT_CHANGE	8.85	10.16	7.72	5.94	7.67	8.57	6.64	5.56	4.68
evm.model.chr1.1060	maoI	ABR16250.1 unknown [Picea sitchensis]	-1.48989	3.09e-10	DOWN	-2.92273	1.1e-35	DOWN	-1.44424	4.01e-09	DOWN	8.53	15.37	10.25	4.7	4.38	3.98	1.96	1.77	1.29
evm.model.chr1.1061	--	ADE76611.1 unknown [Picea sitchensis]	-0.354344	0.140379	NOT_CHANGE	0.488234	0.0189439	NOT_CHANGE	0.830175	0.000133565	UP	13.38	16.59	11.49	10.84	11.19	12.8	25.13	18.51	21.51
evm.model.chr1.1066	AAO	ABR16553.1 unknown [Picea sitchensis]	3.35416	0.000955135	UP	2.41096	0.0189279	UP	-0.956429	0.292028	NOT_CHANGE	0.08	0.02	0	0.44	0.22	0.55	0.2	0.16	0.29
evm.model.chr1.1071	--	-	0.0723374	0.794275	NOT_CHANGE	0.851421	9.94e-07	UP	0.767308	2.09e-05	UP	4.93	6.73	6.94	7.34	5.95	7.81	13.06	12.08	12.49
evm.model.chr1.1077	YBEY	RWR72503.1 Endoribonuclease YbeY [Cinnamomum micranthum f. kanehirae]	0.428885	0.254346	NOT_CHANGE	1.04968	0.000402471	UP	0.609363	0.0694714	NOT_CHANGE	3.23	2.64	1.67	4.36	3.59	3.1	6.23	6.29	5.13
evm.model.chr1.1079	--	RWR78561.1 Oxidative stress 3, putative isoform 1 [Cinnamomum micranthum f. kanehirae]	-1.97486	7.81e-10	DOWN	-2.3348	7.33e-14	DOWN	-0.37211	0.377219	NOT_CHANGE	230.44	428.46	399.74	60.74	121.4	101.59	89.58	89.52	56.02
evm.model.chr1.108	STT3A	XP_006451262.1 dolichyl-diphosphooligosaccharide--protein glycosyltransferase subunit STT3A [Citrus clementina]	0.192116	0.433459	NOT_CHANGE	0.679683	0.000270232	UP	0.476357	0.0376035	NOT_CHANGE	6.08	7.78	7.42	11.29	6.5	8.7	12.72	11.84	13.7
evm.model.chr1.1080	-	-	-0.297466	0.253726	NOT_CHANGE	-0.671971	0.00185359	DOWN	-0.386611	0.222872	NOT_CHANGE	5.13	6.78	6.77	5.56	5.26	5.53	3.99	5	4.16
evm.model.chr1.1081	KIN8B	XP_006852716.2 kinesin-like protein KIN-8B isoform X2 [Amborella trichopoda]	0.217749	0.508519	NOT_CHANGE	1.14763	7.63e-07	UP	0.919396	0.000698376	UP	1.16	1.32	1.46	2.24	1.21	1.54	3.4	2.93	3.46
evm.model.chr1.1083	PP2C06	RWR88917.1 protein phosphatase 2C 16-like protein [Cinnamomum micranthum f. kanehirae]	-1.41381	8.33e-11	DOWN	-1.08572	5.09e-07	DOWN	0.316404	0.219147	NOT_CHANGE	28.53	49.76	39.18	14.22	17.57	15.27	22.85	21.2	17.87
evm.model.chr1.1090	COMT	ABK22718.1 unknown [Picea sitchensis]	2.48315	6.73e-05	UP	2.51161	3.05e-05	UP	0.0161184	0.982926	NOT_CHANGE	6.38	1.98	4.42	39.3	10.81	29.94	28.14	23.43	31.26
evm.model.chr1.1093	comta	ABK22718.1 unknown [Picea sitchensis]	1.32927	0.280855	NOT_CHANGE	3.82757	1.61e-05	UP	2.48747	0.00159012	UP	0.08	0.04	0.1	0.25	0.05	0.3	1.21	1.09	1.28
evm.model.chr1.1098	At1g19860	XP_010271421.1 PREDICTED: zinc finger CCCH domain-containing protein 6 isoform X2 [Nelumbo nucifera]	-0.671111	0.000550391	DOWN	-0.180694	0.392001	NOT_CHANGE	0.4774	0.0663544	NOT_CHANGE	4.51	5.58	5.28	3.33	3.46	3.61	5.07	5.54	4.61
evm.model.chr1.1099	At1g30440	ABR17518.1 unknown [Picea sitchensis]	0.92788	0.0940598	NOT_CHANGE	3.09701	1.94e-12	UP	2.15503	2.45e-08	UP	0.37	0.26	0.69	0.98	0.4	1.33	4.63	3.17	4.79
evm.model.chr1.11	At1g71691	XP_002967217.2 GDSL esterase/lipase 7 isoform X3 [Selaginella moellendorffii]	1.05583	0.00039615	UP	2.38602	1.52e-20	UP	1.31806	2.67e-07	UP	0.85	0.97	1.29	2.51	2.27	2.18	6.67	5.18	6.34
evm.model.chr1.110	LFR	ADE76259.1 unknown [Picea sitchensis]	-0.622625	0.00054237	DOWN	-0.612587	0.000354862	DOWN	-0.00267748	0.994693	NOT_CHANGE	13.71	17.26	15.08	10.03	11.8	10.27	10.18	11.83	11.81
evm.model.chr1.1101	FLXL2	XP_022759341.1 protein FLX-like 2 [Durio zibethinus]	0.956776	3.27e-11	UP	0.6466	8.96e-06	UP	-0.322214	0.117229	NOT_CHANGE	123.88	138.45	120.99	279.98	289.64	230.46	200.46	228.87	244.9
evm.model.chr1.1102	GAE1	XP_021802107.1 UDP-glucuronate 4-epimerase 1 [Prunus avium]	-3.10225	2.69e-43	DOWN	-1.67512	6.82e-14	DOWN	1.41538	3.75e-13	UP	41.47	80.14	62.65	7.75	6.3	9.02	24.06	21.6	18.82
evm.model.chr1.1104	PCK	XP_030974331.1 phosphoenolpyruvate carboxykinase (ATP)-like [Quercus lobata]	0.600993	0.0654469	NOT_CHANGE	1.28223	4.99e-06	UP	0.67047	0.037201	UP	12.11	10.73	7.99	20.58	9.13	21.53	29.48	31.36	23.57
evm.model.chr1.1109	Rnf6	XP_022141616.1 E3 ubiquitin-protein ligase RING1-like [Momordica charantia]	-1.47037	0.000134417	DOWN	-1.66745	4.11e-06	DOWN	-0.201941	0.830923	NOT_CHANGE	2.8	3.31	3.29	1.61	0.78	1.27	1.25	0.97	1.1
evm.model.chr1.1112	PYL2	KAE8691402.1 Abscisic acid receptor PYL3 [Hibiscus syriacus]	0.359704	0.288795	NOT_CHANGE	1.00452	0.000118583	UP	0.635149	0.0636599	NOT_CHANGE	2.41	2.88	2.36	4.22	2.27	4.15	5.79	5.84	5.61
evm.model.chr1.1117	ABCC8	XP_020528665.1 ABC transporter C family member 8 [Amborella trichopoda]	0.310368	0.243581	NOT_CHANGE	-1.22578	7.98e-09	DOWN	-1.54747	1.99e-12	DOWN	11.58	11.34	13.7	22.79	13.67	13.37	4.86	5.9	6.92
evm.model.chr1.1118	SSL7	ADE76543.1 unknown [Picea sitchensis]	0.420931	0.753318	NOT_CHANGE	-3.26448	0.0122443	DOWN	-3.7043	0.0150099	DOWN	0.21	0.38	0.75	0.37	0.82	0.7	0	0.15	0
evm.model.chr1.1119	SSL4	ABR17054.1 unknown [Picea sitchensis]	-0.427557	0.00946352	NOT_CHANGE	-0.636872	2.33e-05	DOWN	-0.221539	0.352652	NOT_CHANGE	35.77	34.9	37.76	27.5	31.13	28.13	23.57	27.77	27.23
evm.model.chr1.112	--	ABK24647.1 unknown [Picea sitchensis]	-0.631571	0.000107138	DOWN	-0.733439	2.16e-06	DOWN	-0.114182	0.69316	NOT_CHANGE	49.57	63.52	57.86	35.84	41	41.22	36.72	40.56	38.07
evm.model.chr1.1120	-	-	-0.157856	0.204706	NOT_CHANGE	-0.678147	8.2e-12	DOWN	-0.532108	2.82e-05	NOT_CHANGE	48.48	59.68	50.18	54.29	48.08	50.79	36.88	37.72	36.48
evm.model.chr1.1122	--	-	-0.941065	9.58e-06	DOWN	-1.26167	4.36e-10	DOWN	-0.33209	0.252475	NOT_CHANGE	28.53	22.11	20.5	13.71	10.83	15.58	11.68	11.59	10.15
evm.model.chr1.1123	--	RZS07750.1 hypothetical protein BHM03_00038635 [Ensete ventricosum]	-0.452301	0.0225295	NOT_CHANGE	-0.756582	2.13e-05	DOWN	-0.316176	0.220769	NOT_CHANGE	52.66	65.87	62.47	48.73	51.7	41.36	33.1	45.01	42.21
evm.model.chr1.1125	--	BAX09108.1 protein of unknown function DUF1191 [Cryptomeria japonica]	0.733817	0.0221838	UP	3.35417	1.59e-42	UP	2.60874	4.35e-32	UP	0.69	1.46	1.25	2.28	1.84	1.93	12.95	13.16	12.55
evm.model.chr1.1129	CYP74A	ATG29971.1 CYP74A73 [Taxus chinensis]	-1.25287	1.11e-07	DOWN	-1.08757	2.66e-06	DOWN	0.153402	0.599049	NOT_CHANGE	39.86	24.89	24.8	16.98	10.17	14.02	14.52	17.13	16
evm.model.chr1.1131	--	XP_024375504.1 uncharacterized protein LOC112282303 isoform X2 [Physcomitrella patens]	-0.105261	0.869727	NOT_CHANGE	-1.31585	0.00259626	DOWN	-1.21713	0.0431538	DOWN	1.86	1.61	1.55	2.26	1.24	1.57	0.46	0.88	0.95
evm.model.chr1.1134	-	-	-1.01622	3.92e-08	DOWN	-0.888572	9.38e-07	DOWN	0.116009	0.679578	NOT_CHANGE	27.28	42.63	31.43	16.94	19.31	17.36	20.64	21.73	18.91
evm.model.chr1.114	At5g56590	XP_028806502.1 glucan endo-1,3-beta-glucosidase 13-like isoform X1 [Prosopis alba]	0.41368	0.0693656	NOT_CHANGE	0.658373	0.000977614	UP	0.232964	0.431009	NOT_CHANGE	7.37	6.57	7.37	10.88	7.88	12.08	14.23	11	12.62
evm.model.chr1.1140	-	-	1.05596	0.281953	NOT_CHANGE	2.06223	0.00715677	UP	0.994637	0.272294	NOT_CHANGE	0.36	0.4	0.09	0.62	0.63	0.6	0.95	1.53	1.4
evm.model.chr1.1141	-	-	0.0989833	0.848698	NOT_CHANGE	1.07769	0.000713579	UP	0.968291	0.00717783	UP	1.1	1.47	0.81	1.86	0.93	1.17	2.46	2.96	2.62
evm.model.chr1.1142	XLG3	KAF3956580.1 hypothetical protein CMV_018307 [Castanea mollissima]	0.205442	0.48503	NOT_CHANGE	0.794306	0.000170228	UP	0.576764	0.0427101	NOT_CHANGE	3.14	3.55	3.32	4.32	4.06	4.06	5.91	7.11	6.49
evm.model.chr1.1146	JGB	XP_010249627.1 PREDICTED: uncharacterized protein LOC104592122 [Nelumbo nucifera]	-0.677161	0.57708	NOT_CHANGE	2.25084	0.00399583	UP	2.91732	0.001506	UP	0.18	0.18	0.15	0.06	0.1	0.18	0.78	1.66	0.3
evm.model.chr1.115	--	ADE77942.1 unknown [Picea sitchensis]	0.74738	6.07e-07	UP	0.687315	2.41e-06	UP	-0.0722825	0.810107	NOT_CHANGE	23.78	23.63	23.61	40.26	40.44	47.41	43.32	43.96	41.24
evm.model.chr1.1151	JGB	TXG64460.1 hypothetical protein EZV62_011454 [Acer yangbiense]	-4.39267	0.00730106	DOWN	-0.459685	0.682019	NOT_CHANGE	3.92215	0.0544976	NOT_CHANGE	0.1	0.29	0.27	0.03	0	0	0.15	0.2	0.2
evm.model.chr1.1152	--	PTQ38115.1 hypothetical protein MARPO_0053s0053 [Marchantia polymorpha]	-0.0705373	0.871124	NOT_CHANGE	-0.757435	0.00867795	DOWN	-0.698216	0.0664797	NOT_CHANGE	0.49	0.74	0.66	0.73	0.55	0.66	0.43	0.45	0.37
evm.model.chr1.1155	--	-	-1.88638	3.33e-07	DOWN	-1.71351	9.1e-07	DOWN	0.157088	0.857527	NOT_CHANGE	7.05	11.47	7.87	2.82	3.1	1.72	2.9	3.9	2.17
evm.model.chr1.1156	--	-	-2.49022	0.00344904	DOWN	-1.60355	0.0328971	DOWN	0.900267	0.608439	NOT_CHANGE	1.93	1.44	1.94	0.46	0	0.56	0.3	0.67	1.01
evm.model.chr1.1164	Smg1	XP_006856210.1 uncharacterized protein LOC18446022 isoform X1 [Amborella trichopoda]	-0.562153	0.0586777	NOT_CHANGE	-1.01927	0.000102371	DOWN	-0.466392	0.256132	NOT_CHANGE	0.66	0.74	0.72	0.73	0.38	0.46	0.32	0.5	0.36
evm.model.chr1.1165	KIN14C	XP_020528637.1 kinesin-like protein KIN-14J [Amborella trichopoda]	0.342096	0.248007	NOT_CHANGE	0.785791	0.000999647	UP	0.432454	0.143901	NOT_CHANGE	0.94	0.71	0.93	1.48	0.86	1.24	1.83	1.67	1.52
evm.model.chr1.1166	CSLD2	AFM37967.1 cellulose synthase-like protein D [Cunninghamia lanceolata]	-2.22897	4.58e-21	DOWN	-1.74958	9.97e-14	DOWN	0.468089	0.156941	NOT_CHANGE	21.81	27.68	19.9	6.01	3.15	6.94	7.89	6.84	8.39
evm.model.chr1.1168	JMJ706	XP_019709321.2 lysine-specific demethylase JMJ706 [Elaeis guineensis]	-4.00698	7.49e-28	DOWN	-3.27201	4.13e-25	DOWN	0.733511	0.374971	NOT_CHANGE	2.73	4.33	2.98	0.33	0.12	0.22	0.46	0.41	0.29
evm.model.chr1.1169	--	-	-3.52257	1.83e-43	DOWN	-2.7907	6.53e-33	DOWN	0.719748	0.101721	NOT_CHANGE	5.27	7.86	5.58	0.59	0.47	0.7	1.25	0.96	0.81
evm.model.chr1.1170	GA20OX2	KAD4981871.1 hypothetical protein E3N88_18542 [Mikania micrantha]	-0.476178	0.238335	NOT_CHANGE	-2.06461	6.88e-10	DOWN	-1.60252	9.73e-05	DOWN	4.66	4.8	5.8	3	5.67	3.02	1.19	1.55	1.38
evm.model.chr1.1172	--	-	-0.191176	0.760987	NOT_CHANGE	0.823633	0.0543774	NOT_CHANGE	1.00291	0.023997	UP	4.85	2.69	2.28	2.78	2.15	4.4	6.95	6.2	6.55
evm.model.chr1.118	TAF15	XP_010907647.1 transcription initiation factor TFIID subunit 15 isoform X1 [Elaeis guineensis]	-0.414755	0.16892	NOT_CHANGE	-0.627119	0.016257	DOWN	-0.225451	0.632845	NOT_CHANGE	4.45	5.4	5.7	4.1	4.51	3.93	3.86	3.38	4.06
evm.model.chr1.1182	NUP85	XP_010275714.1 PREDICTED: nuclear pore complex protein NUP85 isoform X2 [Nelumbo nucifera]	0.626773	0.0545474	NOT_CHANGE	1.02045	0.000263253	UP	0.381796	0.346966	NOT_CHANGE	2.52	2.44	2.82	4.85	4.28	3.84	5.59	7.32	4.82
evm.model.chr1.1187	UVR8	XP_015884900.1 ultraviolet-B receptor UVR8 [Ziziphus jujuba]	-0.295678	0.133746	NOT_CHANGE	-0.664709	6.65e-05	DOWN	-0.380377	0.110154	NOT_CHANGE	14.94	15.83	13.15	13.75	12.23	12.69	8.23	11.87	11.09
evm.model.chr1.1188	VIT_09s0002g03780	A9NN43.1 RecName: Full=CASP-like protein 3A1; Short=PsCASPL3A1 [Picea sitchensis]	2.18601	0.00138558	UP	2.24333	0.000510652	UP	0.0457142	0.964904	NOT_CHANGE	0.15	0.72	0.28	1.75	1.72	2.16	2.62	1.87	1.61
evm.model.chr1.1193	APK1	ABR16196.1 unknown [Picea sitchensis]	1.20187	1.05e-23	UP	1.08598	4.53e-20	UP	-0.127947	0.552336	NOT_CHANGE	8.72	9.23	7.95	22.81	20.87	20.75	20.42	21.39	20.07
evm.model.chr1.1198	ZFP1	ABR17477.1 unknown [Picea sitchensis]	-0.0162001	0.97619	NOT_CHANGE	1.53945	1.96e-09	UP	1.54396	1.47e-08	UP	2.41	3.75	2.84	3.31	2.42	3.87	12.03	9.08	8.16
evm.model.chr1.120	-	-	-0.621031	0.0503235	NOT_CHANGE	-0.743858	0.00954614	DOWN	-0.137465	0.821673	NOT_CHANGE	3.18	4.09	3.8	2.35	3.11	2.26	2.64	2.12	2.64
evm.model.chr1.1203	AHK4	XP_031491962.1 histidine kinase 2-like [Nymphaea colorata]	-0.536068	0.0350458	NOT_CHANGE	-0.676424	0.00343408	DOWN	-0.151969	0.725126	NOT_CHANGE	2.52	2.13	2.08	2.12	1.67	1.27	1.61	1.75	1.38
evm.model.chr1.1210	--	XP_010241148.1 PREDICTED: uncharacterized protein LOC104585843 [Nelumbo nucifera]	0.85953	3.38e-06	UP	0.800247	8.19e-06	UP	-0.0710953	0.843397	NOT_CHANGE	5.56	5.35	4.85	11.97	9.95	9.09	10.62	8.91	11.37
evm.model.chr1.1215	rlmN	ADE76111.1 unknown [Picea sitchensis]	0.622075	2.86e-05	UP	0.268517	0.0895442	NOT_CHANGE	-0.365381	0.0678561	NOT_CHANGE	6.71	7.55	7.64	12.66	11.07	12.66	9.69	10.71	9.24
evm.model.chr1.1217	ILK1	ABR16807.1 unknown [Picea sitchensis]	-1.3309	7.77e-20	DOWN	-1.56827	5.44e-28	DOWN	-0.248179	0.343221	NOT_CHANGE	26.04	31.48	28.12	13.79	9.67	13.39	11.34	11.03	10.04
evm.model.chr1.1218	--	PTQ33650.1 hypothetical protein MARPO_0087s0079 [Marchantia polymorpha]	-0.625668	0.00773694	DOWN	-0.227403	0.36799	NOT_CHANGE	0.387559	0.204626	NOT_CHANGE	2.34	2.35	1.92	2.18	1.32	1.18	2.02	2.38	1.96
evm.model.chr1.1219	LETM1	XP_006858764.1 LETM1 and EF-hand domain-containing protein 1, mitochondrial isoform X1 [Amborella trichopoda]	0.427049	0.0606361	NOT_CHANGE	0.847455	1.27e-05	UP	0.409721	0.115985	NOT_CHANGE	3.15	3.73	2.85	6	3.54	4.7	6.92	6.94	5.81
evm.model.chr1.1224	--	-	0.964377	0.00257492	UP	1.03706	0.000506148	UP	0.0618666	0.917262	NOT_CHANGE	2.09	1.82	2.43	5.51	3.87	4	4.35	5.79	4.46
evm.model.chr1.1230	--	-	1.26495	0.0129062	UP	2.35876	5.6e-08	UP	1.08142	0.0190081	UP	0.92	0.56	0.58	1.99	1.63	1.77	5.32	2.82	3.79
evm.model.chr1.1231	MOCS2	ERN12559.1 hypothetical protein AMTR_s00025p00208890 [Amborella trichopoda]	0.333992	0.123601	NOT_CHANGE	-0.551806	0.00407778	NOT_CHANGE	-0.897704	1.03e-05	DOWN	13.24	16.12	17.25	24.83	19.4	19.32	13.12	9.98	12.56
evm.model.chr1.1233	--	RVW69063.1 hypothetical protein CK203_052177 [Vitis vinifera]	-0.32804	0.366023	NOT_CHANGE	0.885887	0.00110174	UP	1.20326	0.000113192	UP	0.97	1.39	1.1	0.97	0.71	1.29	2.12	2.83	2.22
evm.model.chr1.1239	At4g07390	XP_031496295.1 mannose-P-dolichol utilization defect 1 protein homolog 2 [Nymphaea colorata]	0.669586	0.000136522	UP	0.924755	1.56e-08	UP	0.243295	0.307743	NOT_CHANGE	13.32	15.8	16.57	26.06	22.38	29.86	34.79	30.05	32.46
evm.model.chr1.124	PRO1	ABK22288.1 unknown [Picea sitchensis]	0.429496	0.00858652	NOT_CHANGE	0.661367	8.87e-06	UP	0.219987	0.305679	NOT_CHANGE	106.95	98.43	88.57	138.6	126.92	160.89	190.93	171.87	159.83
evm.model.chr1.1241	SKIP2	OVA19372.1 F-box domain [Macleaya cordata]	-3.00322	6.92e-81	DOWN	-2.33132	1.02e-51	DOWN	0.660804	0.000708749	UP	63.69	82.25	57.71	9.93	7.66	9.83	13.8	17.48	14.11
evm.model.chr1.1244	--	-	-1.11953	2.11e-05	DOWN	-0.22632	0.440165	NOT_CHANGE	0.881808	0.00584104	UP	4.19	5.81	5.26	3.29	2.46	1.86	5.38	4.15	5.09
evm.model.chr1.1245	NPK1	XP_031493834.1 mitogen-activated protein kinase kinase kinase NPK1-like [Nymphaea colorata]	1.48412	0.000532332	UP	1.30789	0.00161608	UP	-0.186268	0.782475	NOT_CHANGE	0.3	0.43	0.26	1.49	0.68	0.85	0.86	1	0.88
evm.model.chr1.1248	At1g60630	XP_031495340.1 inactive leucine-rich repeat receptor-like serine/threonine-protein kinase At1g60630 [Nymphaea colorata]	-1.62638	4.89e-09	DOWN	-1.0047	0.000334512	DOWN	0.610171	0.0818099	NOT_CHANGE	22.71	26.67	18.38	10.21	4.34	9.45	14.02	9.86	13.91
evm.model.chr1.1250	BHLH155	PTQ30536.1 hypothetical protein MARPO_0123s0025 [Marchantia polymorpha]	-0.432221	0.0212354	NOT_CHANGE	0.235882	0.204086	NOT_CHANGE	0.656182	0.000747523	UP	11.77	9.89	10.15	8.71	7.83	8.99	15.43	14.23	12.54
evm.model.chr1.1254	PER39	ABK26805.1 unknown [Picea sitchensis]	0.930606	0.0114674	UP	3.30132	1.47e-26	UP	2.35831	6.36e-14	UP	2.09	2.09	1.7	3.51	2.69	5.92	25.75	15.07	24.29
evm.model.chr1.1255	UGD3	BAR46023.1 UDP-glucose dehydrogenase [Larix gmelinii]	-1.83662	3.23e-14	DOWN	-1.50233	4.68e-10	DOWN	0.322677	0.363624	NOT_CHANGE	167.26	206.51	156.79	63.28	31.16	67.5	77.32	58.52	73.86
evm.model.chr1.1256	--	XP_020572872.1 rab9 effector protein with kelch motifs-like isoform X3 [Phalaenopsis equestris]	-0.784256	1.16e-05	DOWN	0.226122	0.233564	NOT_CHANGE	0.999295	1.71e-06	UP	4.71	4.69	4.33	2.87	2.37	3.4	5.45	6.26	6.38
evm.model.chr1.1259	GH3.6	QIJ58486.1 auxin-responsive Gretchen Hagen3 [Larix kaempferi]	-0.828062	0.00540432	DOWN	0.685942	0.0105085	UP	1.50106	3.44e-07	UP	2.81	2.18	2.31	1.14	1.66	1.64	3.7	4.58	4.99
evm.model.chr1.1263	BHLH68	RWR90501.1 transcription factor bHLH111 [Cinnamomum micranthum f. kanehirae]	0.213231	0.334671	NOT_CHANGE	-0.882414	6.85e-07	DOWN	-1.10849	1.99e-07	DOWN	4.88	4.58	5	6.25	6.04	5.84	3.25	2.93	2.63
evm.model.chr1.1267	JGB	XP_017249246.1 PREDICTED: vegetative incompatibility protein HET-E-1-like [Daucus carota subsp. sativus] [Daucus carota]	-0.048024	0.944309	NOT_CHANGE	3.05625	4.15e-22	UP	3.09142	2.04e-19	UP	0.5	0.49	0.57	0.5	0.62	0.51	5.62	4.64	4.33
evm.model.chr1.1268	HEXO3	XP_026432701.1 beta-hexosaminidase 3-like [Papaver somniferum]	0.973003	0.115642	NOT_CHANGE	2.97734	2.97e-09	UP	1.99086	3.69e-06	UP	1.12	0.48	0.36	1.88	0.39	1.99	6.33	5.8	5.35
evm.model.chr1.1272	--	ABK23539.1 unknown [Picea sitchensis]	-0.86545	3.23e-05	DOWN	-1.23477	3.68e-10	DOWN	-0.382758	0.216066	NOT_CHANGE	17.59	23.62	20.92	11.08	14.18	11.22	9.64	10.43	9.52
evm.model.chr1.1275	HKT6	PTQ46964.1 hypothetical protein MARPO_0009s0076 [Marchantia polymorpha]	-3.38312	3.04e-20	DOWN	-2.06324	9.68e-11	DOWN	1.30384	0.0410494	UP	3.84	4.01	3.39	0.22	0.27	0.66	1.07	1.19	0.76
evm.model.chr1.1278	CYCA2-1	OAE18696.1 hypothetical protein AXG93_4448s1310 [Marchantia polymorpha subsp. ruderalis] [Marchantia polymorpha]	3.36164	0.0890715	NOT_CHANGE	4.27379	0.0140971	UP	0.898168	0.600666	NOT_CHANGE	0	0.02	0	0.2	0	0.08	0.2	0.16	0.16
evm.model.chr1.1279	--	OAE31804.1 hypothetical protein AXG93_1838s1140 [Marchantia polymorpha subsp. ruderalis] [Marchantia polymorpha]	-1.47789	4.59e-05	DOWN	-1.4736	2.31e-05	DOWN	-0.00835822	0.992309	NOT_CHANGE	7.97	8.44	7.35	2.03	2.35	4.78	4.27	3.05	2.28
evm.model.chr1.1281	At5g48130	BAV53286.1 non-phototropic hypocotyl 3-like protein [Marchantia polymorpha]	0.712601	0.0511264	NOT_CHANGE	2.09262	9.15e-13	UP	1.36847	1.69e-05	UP	0.51	0.63	0.65	1.26	0.99	0.92	3.38	3.12	2.04
evm.model.chr1.1285	PUB2	AQK51155.1 Putative ARM repeat-containing protein containing family protein [Zea mays]	0.0950524	0.979646	NOT_CHANGE	6.04458	2.36e-05	UP	5.93721	6.78e-05	UP	0	0.04	0	0	0	0.04	1.23	0.85	1.04
evm.model.chr1.1286	--	XP_020237000.1 uncharacterized protein LOC109816402 isoform X1 [Cajanus cajan]	-2.8652	0.00597673	DOWN	-2.71465	0.00374567	DOWN	0.133038	0.965198	NOT_CHANGE	1.32	0.57	0.56	0.2	0.17	0	0.08	0.25	0.09
evm.model.chr1.1288	YML018C	XP_020528202.1 uncharacterized vacuolar membrane protein YML018C isoform X2 [Amborella trichopoda]	0.142409	0.722174	NOT_CHANGE	1.31017	3.94e-07	UP	1.15585	1.75e-05	UP	3.07	5.14	3.77	5.02	3.3	5.93	11.59	9.6	12.01
evm.model.chr1.1292	HOL3	PIA40178.1 hypothetical protein AQUCO_02500108v1 [Aquilegia coerulea]	-0.242538	0.144602	NOT_CHANGE	-0.78337	9.29e-09	DOWN	-0.552401	0.000444148	NOT_CHANGE	533.45	479.29	530.39	589.79	415.17	416.59	344.37	339.28	326.78
evm.model.chr1.1296	BGLU22	ADE77294.1 unknown [Picea sitchensis]	1.07109	1.22e-06	UP	0.704165	0.00158569	UP	-0.378122	0.162994	NOT_CHANGE	12.56	11.03	9.05	33.71	16.72	24.81	20.51	19.95	19.41
evm.model.chr1.1297	WAK2	XP_026382809.1 wall-associated receptor kinase 5-like [Papaver somniferum]	-1.89914	3.81e-08	DOWN	-2.78918	1.1e-15	DOWN	-0.8987	0.169751	NOT_CHANGE	1.79	2.62	2.08	0.69	0.48	0.72	0.2	0.5	0.36
evm.model.chr1.1299	BGLU12	ADE77294.1 unknown [Picea sitchensis]	1.98511	0.476202	NOT_CHANGE	4.88186	0.0104547	UP	2.88775	0.1518	NOT_CHANGE	0	0	0	0	0.03	0.03	0.11	0.09	0.26
evm.model.chr1.130	CYP82C4	ATG29904.1 CYP867B5 [Taxus chinensis]	-1.14897	0.0187861	DOWN	0.0698672	0.897416	NOT_CHANGE	1.20581	0.0450667	UP	0.59	0.75	0.82	0.39	0.4	0.25	0.8	0.85	0.91
evm.model.chr1.1301	-	-	-2.3358	3.18e-27	DOWN	-2.57301	1.12e-33	DOWN	-0.247687	0.543605	NOT_CHANGE	8.58	13.13	11.61	3.15	2	2.02	2.01	2.42	1.86
evm.model.chr1.1305	CAT3	ACL81498.1 catalase [Ginkgo biloba]	-0.144741	0.565291	NOT_CHANGE	-1.19947	1.26e-11	DOWN	-1.06623	2.8e-08	DOWN	1008.25	1037.82	1191.72	968.14	958.69	1234.63	564.61	599.64	425.85
evm.model.chr1.1306	WAK3	XP_026382809.1 wall-associated receptor kinase 5-like [Papaver somniferum]	-2.1841	4.25e-08	DOWN	-2.9068	4.05e-13	DOWN	-0.726331	0.412876	NOT_CHANGE	1.23	1.68	1.64	0.54	0.25	0.3	0.17	0.31	0.21
evm.model.chr1.1307	CHLN	XP_002282175.1 PREDICTED: nicotianamine synthase [Vitis vinifera]	-2.06394	0.0166408	DOWN	-0.76671	0.405794	NOT_CHANGE	1.28294	0.100618	NOT_CHANGE	5.24	7.27	6.23	2.38	1.19	1.33	1.02	2.7	8.61
evm.model.chr1.1308	HAT14	ABK24536.1 unknown [Picea sitchensis]	2.27299	0.000418349	UP	3.71788	6.03e-11	UP	1.43291	0.0016754	UP	0.11	0.11	0.22	0.74	0.72	0.8	2.37	1.95	2.09
evm.model.chr1.1309	RMA1	XP_031493118.1 uncharacterized protein LOC116259436 [Nymphaea colorata]	-1.67299	4.41e-28	DOWN	-1.50654	1.19e-23	DOWN	0.155436	0.585259	NOT_CHANGE	33.81	36.24	29.58	12.28	9.2	12.38	12.48	15.51	11.45
evm.model.chr1.131	Os11g0174000	OAE23819.1 hypothetical protein AXG93_369s1130 [Marchantia polymorpha subsp. ruderalis] [Marchantia polymorpha]	0.645862	0.000287688	UP	0.833861	5.29e-07	UP	0.17632	0.527959	NOT_CHANGE	11.98	13.12	11.29	22.01	16.8	22.78	27.88	22.22	22.71
evm.model.chr1.1310	--	-	-0.831865	0.0568556	NOT_CHANGE	-1.22419	0.00181381	DOWN	-0.408032	0.553421	NOT_CHANGE	3.77	5.31	5.69	2.72	4.12	2.02	2.98	1.85	2.24
evm.model.chr1.1315	KNOX3	AZA14786.1 Homeobox protein knotted-1-like 1 [Pinus taeda]	-2.95336	0.178956	NOT_CHANGE	-4.19687	0.0418965	DOWN	-1.24989	NA	NOT_CHANGE	0.05	0.31	0.09	0	0	0.06	0.02	0	0
evm.model.chr1.1320	--	ABK22239.1 unknown [Picea sitchensis]	-3.03688	0.0309648	DOWN	-5.24763	0.00140249	DOWN	-2.18686	NA	NOT_CHANGE	0.27	1.01	0.37	0.11	0	0.11	0.04	0	0
evm.model.chr1.1322	RNF13	ABR17903.1 unknown [Picea sitchensis]	0.126465	0.689771	NOT_CHANGE	1.53299	6.35e-14	UP	1.39485	8.45e-13	UP	5.03	7.41	7.82	9.49	8.22	6.15	21.24	22.31	22.18
evm.model.chr1.1323	BXL6	XP_006850394.1 probable beta-D-xylosidase 6 [Amborella trichopoda]	0.471319	0.0122306	NOT_CHANGE	1.00738	1.03e-09	UP	0.524429	0.0133546	NOT_CHANGE	5.96	5.84	5.69	9.7	6.95	9.7	14.68	11.39	13.46
evm.model.chr1.1324	--	ADE76517.1 unknown [Picea sitchensis]	1.53102	0.190247	NOT_CHANGE	2.24435	0.0220712	UP	0.701056	0.57302	NOT_CHANGE	0.25	0.07	0.15	0.38	0.33	0.77	0.8	0.49	1.26
evm.model.chr1.1327	COPT6	ABK25665.1 unknown [Picea sitchensis]	2.05864	0.0258955	UP	2.4786	0.0032098	UP	0.408725	0.737559	NOT_CHANGE	0.27	0.17	0.33	1.3	0.14	2.05	2.16	1.32	1.32
evm.model.chr1.1329	XTH9	ADE76172.1 unknown [Picea sitchensis]	1.16676	0.309352	NOT_CHANGE	2.65517	0.00351917	UP	1.47565	0.156603	NOT_CHANGE	0.15	0.23	0.36	0.04	0.35	1.37	2.69	1.17	1.36
evm.model.chr1.1331	XTH9	ABK22206.1 unknown [Picea sitchensis]	0.200509	0.647749	NOT_CHANGE	-1.67584	4.21e-08	DOWN	-1.88927	7.57e-14	DOWN	35	19.18	36.67	44.94	27.04	42.67	11.74	7.45	12.99
evm.model.chr1.1332	XTH1	RVW67877.1 putative xyloglucan endotransglucosylase/hydrolase protein 23 [Vitis vinifera]	-1.254	0.0225295	DOWN	0.196192	0.752675	NOT_CHANGE	1.43952	0.0176775	UP	2.93	2.41	2.61	1.19	0.56	1.87	5.15	3.54	1.57
evm.model.chr1.1333	XTH1	RVW67877.1 putative xyloglucan endotransglucosylase/hydrolase protein 23 [Vitis vinifera]	-1.52717	1.8e-09	DOWN	-3.07455	5.07e-34	DOWN	-1.55875	1.83e-08	DOWN	26.17	17.39	16.91	9.7	7.02	6.16	3	2.97	2.12
evm.model.chr1.1340	--	ABK21708.1 unknown [Picea sitchensis]	-0.608177	0.0732254	NOT_CHANGE	-0.74207	0.01546	DOWN	-0.145616	0.814868	NOT_CHANGE	8	8.54	8.76	6.81	6.68	4.4	3.74	7.02	6.27
evm.model.chr1.1342	HKT4	XP_008781920.1 probable cation transporter HKT6 [Phoenix dactylifera]	3.10878	0.0289446	UP	1.49337	0.338834	NOT_CHANGE	-1.62604	0.191339	NOT_CHANGE	0.06	0	0	0.18	0.15	0.23	0.04	0.09	0.06
evm.model.chr1.1345	SRP72	EOY00809.1 SRP72 RNA-binding domain isoform 1 [Theobroma cacao]	0.515803	0.000867209	NOT_CHANGE	0.689566	1.46e-06	UP	0.161935	0.499467	NOT_CHANGE	12.47	11.78	10.83	18.44	16.21	19.59	22.3	22.11	19.26
evm.model.chr1.1348	PCMP-E91	XP_004507756.1 pentatricopeptide repeat-containing protein At4g30700 [Cicer arietinum]	-0.433427	0.0580583	NOT_CHANGE	-0.666607	0.00100501	DOWN	-0.244704	0.485364	NOT_CHANGE	15.72	16.99	13.37	14.02	12.31	10.46	9.56	11.55	11.54
evm.model.chr1.1349	-	-	-0.926935	0.184824	NOT_CHANGE	-1.43419	0.0202155	DOWN	-0.50593	0.689096	NOT_CHANGE	1.65	1.78	1.53	1.43	0.59	0.82	0.43	0.58	1.07
evm.model.chr1.1351	PI206	AAF25366.1 dirigent-like protein [Thuja plicata]	0.649746	0.64082	NOT_CHANGE	3.05434	0.00165148	UP	2.39031	0.0146333	UP	0.76	0.21	0.18	1.21	0.33	0.49	8.93	1.23	0.72
evm.model.chr1.1352	--	XP_003562310.1 ultraviolet-B receptor UVR8 [Brachypodium distachyon]	-0.615275	0.359066	NOT_CHANGE	-1.1425	0.0438346	DOWN	-0.54218	0.584118	NOT_CHANGE	1.67	2.43	2.73	1.89	1.88	1.01	0.95	1.83	0.67
evm.model.chr1.1353	Herc2	KAF3944839.1 hypothetical protein CMV_028732 [Castanea mollissima]	-0.653728	0.0138707	DOWN	-0.793835	0.0012605	DOWN	-0.152614	0.721888	NOT_CHANGE	11.29	16.5	13.71	8.95	12.1	7.11	8.46	9.72	8.66
evm.model.chr1.1354	--	-	0.096598	0.809243	NOT_CHANGE	0.705414	0.00549304	UP	0.59743	0.075192	NOT_CHANGE	4.16	5.24	4.4	5.45	4.81	5.63	8.17	7.45	9.66
evm.model.chr1.136	At1g03560	XP_006418224.1 pentatricopeptide repeat-containing protein At1g03560, mitochondrial [Eutrema salsugineum]	-0.66267	0.00743191	DOWN	-0.613641	0.00837024	DOWN	0.0364678	0.944064	NOT_CHANGE	3.56	3.83	2.64	2.18	2.25	2.41	2.72	2.16	2.49
evm.model.chr1.1370	MADS31	QFP12054.1 MADS6 [Ginkgo biloba]	0.605849	0.00158785	UP	0.297054	0.138149	NOT_CHANGE	-0.320926	0.220769	NOT_CHANGE	14.38	13.57	13.83	21.57	22.41	24.37	18.19	17.89	21.67
evm.model.chr1.1372	MADS2	QFP12054.1 MADS6 [Ginkgo biloba]	1.32945	0.0426193	UP	0.0763629	0.929118	NOT_CHANGE	-1.26389	0.0688386	NOT_CHANGE	0.45	1.41	0.87	2.59	1.9	2.86	0.7	1.23	1.3
evm.model.chr1.1373	--	QFP12054.1 MADS6 [Ginkgo biloba]	2.05476	7.62e-07	UP	1.2156	0.00459179	UP	-0.851978	0.0564387	NOT_CHANGE	3.06	1.97	1.69	6.59	12.2	11.01	7.51	4.48	5.62
evm.model.chr1.138	--	ABR16284.1 unknown [Picea sitchensis]	-0.791894	0.0875265	NOT_CHANGE	-0.979177	0.0182978	DOWN	-0.198444	0.82209	NOT_CHANGE	1.42	0.98	1.1	0.97	0.69	0.54	0.79	0.64	0.58
evm.model.chr1.1380	--	-	0.619701	0.00860027	UP	0.886635	2.82e-05	UP	0.256007	0.428115	NOT_CHANGE	8.89	7.77	7.35	15.31	10.81	13.83	16.36	19.35	14.28
evm.model.chr1.1382	PUX8	ABK24403.1 unknown [Picea sitchensis]	-0.164298	0.54299	NOT_CHANGE	-0.747575	0.000199122	DOWN	-0.596421	0.0230446	DOWN	10.91	12.65	10.74	9.81	13.29	9.65	7.66	7.71	7.57
evm.model.chr1.1383	Lsm10	ADE75934.1 unknown [Picea sitchensis]	-0.376156	0.0379531	NOT_CHANGE	-0.664419	3.38e-05	DOWN	-0.301284	0.258069	NOT_CHANGE	21.51	23.6	23.29	18.32	19.52	18.74	15.76	16.15	16.55
evm.model.chr1.1385	WIP2	XP_006850176.1 zinc finger protein WIP2 [Amborella trichopoda]	0.0856402	0.830396	NOT_CHANGE	-1.0404	0.000106048	DOWN	-1.13715	0.000441834	DOWN	3.75	3.21	3.94	5.28	3.38	3.92	2.05	2.37	1.54
evm.model.chr1.1388	At1g07590	XP_006856374.2 pentatricopeptide repeat-containing protein At1g07590, mitochondrial [Amborella trichopoda]	-0.501702	0.184717	NOT_CHANGE	-0.97186	0.00266396	DOWN	-0.482302	0.348318	NOT_CHANGE	3.85	5.49	5.52	4.58	3.96	2.75	2.56	3.36	2.56
evm.model.chr1.140	At1g51745	RWR86839.1 PWWP domain-containing protein [Cinnamomum micranthum f. kanehirae]	0.602385	0.0226215	UP	0.928778	6.45e-05	UP	0.315441	0.323189	NOT_CHANGE	2.27	2.01	1.52	3.76	2.48	3.35	3.86	4.36	4.26
evm.model.chr1.1400	--	XP_020531934.1 extensin-2 isoform X2 [Amborella trichopoda]	-0.354214	0.13925	NOT_CHANGE	1.59684	8.08e-17	UP	1.9398	5.1e-25	UP	21.98	20.2	15.72	20.31	11.06	18.16	62.38	66.87	67.8
evm.model.chr1.1405	--	AJP06353.1 SPL1 [Pinus tabuliformis]	-3.09809	0.0113969	DOWN	-1.10376	0.271301	NOT_CHANGE	1.99179	0.28966	NOT_CHANGE	0.3	0.72	0.28	0.04	0	0.12	0.32	0.1	0.25
evm.model.chr1.141	EDR2	ABK24728.1 unknown [Picea sitchensis]	-2.21757	1.87e-20	DOWN	-1.27488	1.79e-08	DOWN	0.927919	0.00759047	UP	9.86	10.85	11.18	2.38	2.67	2.35	5.37	5.94	3.5
evm.model.chr1.1413	GATA9	XP_031484174.1 GATA transcription factor 4-like [Nymphaea colorata]	0.602873	0.199874	NOT_CHANGE	3.44041	9.77e-24	UP	2.82546	6.22e-17	UP	0.83	1.19	0.83	2.07	0.87	1.78	15.14	8.15	11.41
evm.model.chr1.1417	OFUT20	KAF3787004.1 Uncharacterized protein EJ110_NYTH23773 [Nymphaea thermarum]	0.690074	0.0671459	NOT_CHANGE	2.01573	2.72e-11	UP	1.31425	8.16e-06	UP	0.73	0.92	0.42	1.18	1.1	1.34	3.75	3.19	2.49
evm.model.chr1.1419	CCDC39	EFJ29630.1 flagellar associated protein 59, partial [Selaginella moellendorffii]	-1.93898	0.066558	NOT_CHANGE	-2.08889	0.0287386	DOWN	-0.133243	0.962767	NOT_CHANGE	0.13	0.19	0.25	0.11	0	0.05	0.04	0.06	0.05
evm.model.chr1.142	CYP82C4	ATG29904.1 CYP867B5 [Taxus chinensis]	-0.808066	0.065133	NOT_CHANGE	-0.974907	0.0137087	DOWN	-0.179556	0.816134	NOT_CHANGE	1.31	2.15	1.11	0.94	0.97	0.9	1.06	0.6	0.94
evm.model.chr1.1421	SMC1	XP_024519868.1 structural maintenance of chromosomes protein 1 [Selaginella moellendorffii]	-0.820096	0.00805092	DOWN	-0.813897	0.0047597	DOWN	-0.00159035	0.998141	NOT_CHANGE	5.3	5.97	5.84	5.01	2.31	3.21	3.61	4.12	3.19
evm.model.chr1.1424	LIP1P	XP_020523935.1 lipoyl synthase, chloroplastic isoform X2 [Amborella trichopoda]	0.261822	0.237123	NOT_CHANGE	0.917607	1.32e-07	UP	0.643929	2.11e-05	UP	12.11	10.45	15.28	17.73	15.26	16.2	27	26.16	27.4
evm.model.chr1.1430	UPTG2	ABK21236.1 unknown [Picea sitchensis]	0.639218	0.00317911	UP	1.58367	2.8e-16	UP	0.932434	3.49e-05	UP	64.35	69.33	62.96	120.13	79.23	133.31	252.3	176.8	232.16
evm.model.chr1.1432	WRKY50	KAA8530946.1 hypothetical protein F0562_005687 [Nyssa sinensis]	-0.305533	0.33598	NOT_CHANGE	-1.04125	2.99e-05	DOWN	-0.748143	0.00734156	DOWN	49.94	50.34	65.83	49.03	62.2	32.99	29.54	30.24	31.2
evm.model.chr1.1434	--	XP_012840759.1 PREDICTED: carbonyl reductase [NADPH] 2 [Erythranthe guttata]	0.646393	0.0239121	UP	0.615605	0.0219908	UP	-0.0415258	0.937873	NOT_CHANGE	4.07	5.53	3.56	8.91	5.26	8.15	7.49	8.26	6.88
evm.model.chr1.1436	-	-	0.382261	0.0352923	NOT_CHANGE	0.941222	6.31e-10	UP	0.546816	0.00525792	NOT_CHANGE	14.58	14.66	12.64	20.5	19.05	19.31	31.3	27.61	31.51
evm.model.chr1.144	CYP82C4	ATG29904.1 CYP867B5 [Taxus chinensis]	-0.57691	0.000361301	NOT_CHANGE	0.222316	0.186682	NOT_CHANGE	0.787903	2.96e-05	UP	10.64	12.48	11.24	8.55	6.94	9.42	14.96	16.48	13.6
evm.model.chr1.1440	At5g67130	XP_016194399.1 PI-PLC X domain-containing protein At5g67130 [Arachis ipaensis]	0.384523	0.172337	NOT_CHANGE	0.619919	0.00899435	UP	0.223989	0.541167	NOT_CHANGE	2.76	2.31	2.89	4.08	3.17	4.01	4.94	4.14	4.69
evm.model.chr1.1442	CSTF50	XP_031490815.1 cleavage stimulation factor subunit 50 isoform X1 [Nymphaea colorata]	0.319332	0.161867	NOT_CHANGE	-0.416856	0.0445875	NOT_CHANGE	-0.748921	0.00259949	DOWN	4.76	5.14	4.53	6	6.42	6.97	3.69	4.61	3.86
evm.model.chr1.1446	CYCU4-1	OAE29809.1 hypothetical protein AXG93_1527s1050 [Marchantia polymorpha subsp. ruderalis] [Marchantia polymorpha]	0.854039	0.00917341	UP	2.54261	4.87e-19	UP	1.67758	3.73e-08	UP	12.45	11.01	11.96	27.17	10.93	32.03	81.24	76.18	74.98
evm.model.chr1.1448	BC1L4	ABS88990.1 ch-cobra [Cunninghamia lanceolata]	0.35993	0.205608	NOT_CHANGE	1.91074	9.62e-18	UP	1.53894	7.84e-11	UP	43.06	38.14	35.7	61.22	35.03	67.52	189.72	133.18	171.22
evm.model.chr1.1449	COBL4	ABK25014.1 unknown [Picea sitchensis]	1.83886	2e-08	UP	1.39634	1.95e-05	UP	-0.454399	0.217702	NOT_CHANGE	7	4.67	8.98	39.25	15.26	27.44	22.55	16.05	22.84
evm.model.chr1.145	--	AJP06227.1 AGC1 [Pinus tabuliformis]	-1.86998	4.05e-13	DOWN	-1.00993	2.73e-05	DOWN	0.848652	0.0133077	UP	6.01	8.56	9.22	2.51	2.04	2.45	4.52	4.49	4.23
evm.model.chr1.1450	N	TQD83679.1 hypothetical protein C1H46_030754 [Malus baccata]	-4.90192	0.0296121	DOWN	-5.25722	0.0126779	DOWN	NOT_CHANGE	0.07	0.18	0.08	0	0	0	0	0	0
evm.model.chr1.1451	CHIT5	QEL09530.1 class V chitinase [Pinus banksiana]	-2.92512	0.172015	NOT_CHANGE	-4.10393	0.0405863	DOWN	-1.11956	NA	NOT_CHANGE	0.28	0.5	0.15	0.13	0	0	0.06	0	0
evm.model.chr1.1454	PGL1	XP_012478784.1 PREDICTED: probable 6-phosphogluconolactonase 1 [Gossypium raimondii]	-0.688723	0.00118902	DOWN	-0.570018	0.00563806	NOT_CHANGE	0.105746	0.789529	NOT_CHANGE	24.62	30.38	25.04	14.22	20.58	18.17	19.45	20.9	20.16
evm.model.chr1.1457	SLC25A44	ADE77353.1 unknown [Picea sitchensis]	0.546799	0.0693543	NOT_CHANGE	0.60162	0.027515	UP	0.0438134	0.938606	NOT_CHANGE	2.47	2.26	2.61	4.12	2.96	4.54	4.49	3.55	4.49
evm.model.chr1.146	--	AJP06227.1 AGC1 [Pinus tabuliformis]	2.25332	0.0202266	UP	1.29022	0.199262	NOT_CHANGE	-0.971045	0.391328	NOT_CHANGE	0.25	0.26	0.1	2.26	0.33	0.72	0.33	1.06	0.32
evm.model.chr1.1461	--	-	0.558956	0.0561408	NOT_CHANGE	0.890692	0.000469011	UP	0.320461	0.358074	NOT_CHANGE	3.74	2.69	3.41	5.35	4.48	5.89	7.12	8.1	5.36
evm.model.chr1.1464	CYP78A4	ADE77659.1 unknown [Picea sitchensis]	0.408866	0.26057	NOT_CHANGE	-0.96167	0.00145009	DOWN	-1.38206	1.5e-07	DOWN	6.78	13.62	11.83	12.49	17.89	15.13	7.32	6.62	4.58
evm.model.chr1.1469	HT1	RWR93969.1 serine/threonine-protein kinase HT1-like protein isoform X1 [Cinnamomum micranthum f. kanehirae]	0.618014	0.0135868	UP	0.740375	0.00121255	UP	0.110572	0.768791	NOT_CHANGE	2.19	2.41	3.28	4.33	4.44	4.25	4.85	5.02	4.9
evm.model.chr1.147	UGT72B1	ASU43997.1 UDP-glycosyltransferase UGT5b [Picea glauca]	0.352216	0.0418865	NOT_CHANGE	-0.25195	0.139894	NOT_CHANGE	-0.615537	0.000893336	DOWN	27.34	29.4	30.01	42.6	31.86	45.72	24.22	27.75	30.06
evm.model.chr1.1482	-	-	-0.425865	0.701478	NOT_CHANGE	2.13529	0.00147201	UP	2.54753	0.000338552	UP	0.28	0.09	0.08	0.21	0.09	0.08	0.72	0.65	0.91
evm.model.chr1.1495	IAMT1	ABK23029.1 unknown [Picea sitchensis]	0.926462	0.121979	NOT_CHANGE	1.49895	0.00393856	UP	0.56032	0.382616	NOT_CHANGE	2.08	1.16	2.76	4.56	1.81	6.2	10.55	4.64	4.02
evm.model.chr1.1496	IAMT1	ABK23029.1 unknown [Picea sitchensis]	0.738659	0.0297462	UP	1.24998	3.04e-05	UP	0.499222	0.206159	NOT_CHANGE	3.23	3.25	3.83	7.01	4.4	7.29	12.94	6.73	7.81
evm.model.chr1.1497	--	ADE75913.1 unknown [Picea sitchensis]	0.242938	0.498054	NOT_CHANGE	0.621443	0.0240526	UP	0.366351	0.331066	NOT_CHANGE	5.2	4.62	3.65	6.66	5.62	5.01	9.39	6.51	7.44
evm.model.chr1.1500	--	RWR71827.1 hypothetical protein CKAN_00001100 [Cinnamomum micranthum f. kanehirae]	3.65151	0.0195025	UP	2.28901	0.158086	NOT_CHANGE	-1.37542	0.286668	NOT_CHANGE	0	0	0.06	0.34	0.09	0.29	0.11	0.07	0.1
evm.model.chr1.1502	LTP4.3	OEL26771.1 hypothetical protein BAE44_0012208, partial [Dichanthelium oligosanthes]	0.374909	0.0956631	NOT_CHANGE	0.7925	3.99e-05	UP	0.404872	0.108945	NOT_CHANGE	289.36	274.74	279.92	405.76	373.07	400.52	658.93	397.6	583.83
evm.model.chr1.1503	LTP4.1	ABK22458.1 unknown [Picea sitchensis]	0.322627	0.153356	NOT_CHANGE	0.747854	7.86e-05	UP	0.412602	0.0839404	NOT_CHANGE	2874.83	2632.91	2921.24	3907.11	3479.43	3990.2	6225.55	3932.9	5739.41
evm.model.chr1.1506	At1g11710	XP_010274574.1 PREDICTED: pentatricopeptide repeat-containing protein At4g19440, chloroplastic-like [Nelumbo nucifera]	-1.65408	0.000463077	DOWN	-0.938254	0.0321316	DOWN	0.702059	0.371055	NOT_CHANGE	0.78	0.58	0.7	0.22	0.26	0.24	0.26	0.51	0.45
evm.model.chr1.1508	Os12g0429200	RWR87089.1 D-galactoside/L-rhamnose binding SUEL lectin domain-containing protein [Cinnamomum micranthum f. kanehirae]	-0.080972	0.836697	NOT_CHANGE	0.816742	0.000810503	UP	0.886286	0.00156694	UP	5.21	6.36	4.2	5.61	4.16	6.32	11.12	9.13	10.95
evm.model.chr1.151	--	ABK26261.1 unknown [Picea sitchensis]	2.71177	7.06e-09	UP	2.42125	1.51e-07	UP	-0.302071	0.600725	NOT_CHANGE	0.32	0.45	0.24	2.26	1.71	3.17	2.25	1.95	1.87
evm.model.chr1.1514	At1g27930	XP_018808220.1 PREDICTED: probable methyltransferase At1g27930 [Juglans regia]	0.790058	0.00779965	UP	1.19275	9.24e-06	UP	0.390362	0.295397	NOT_CHANGE	5.46	4.77	5.24	10.23	7.4	11.42	15.79	8.89	15.09
evm.model.chr1.1515	GXM1	XP_006431520.1 glucuronoxylan 4-O-methyltransferase 1 [Citrus clementina]	1.5731	1.23e-09	UP	1.39304	4.99e-08	UP	-0.191519	0.649371	NOT_CHANGE	9.91	8.9	8.91	35.52	17.15	37.56	30.1	23.51	28.27
evm.model.chr1.1518	Os01g0917400	ABR16973.1 unknown [Picea sitchensis]	0.278898	0.307481	NOT_CHANGE	0.63496	0.00393856	UP	0.34442	0.223418	NOT_CHANGE	7.82	10.52	7.22	11.84	8.26	13.42	16.36	13.64	14.48
evm.model.chr1.152	IDH3	EFJ29002.1 hypothetical protein SELMODRAFT_231507 [Selaginella moellendorffii]	0.417352	0.0161563	NOT_CHANGE	1.04139	2.67e-12	UP	0.6129	0.00142464	UP	13.02	13.75	13.05	20.26	15.16	22.12	30.4	29.91	31.81
evm.model.chr1.1525	MIP1B	THU57588.1 hypothetical protein C4D60_Mb03t05100 [Musa balbisiana]	0.388441	0.0221644	NOT_CHANGE	-0.759193	5.77e-07	DOWN	-1.15964	3.56e-11	DOWN	76.56	78.73	73.57	115.89	106.17	101.11	58.53	52.76	40.67
evm.model.chr1.1527	--	ABK23393.1 unknown [Picea sitchensis]	-0.22829	0.33325	NOT_CHANGE	-0.602619	0.00147769	DOWN	-0.386926	0.140403	NOT_CHANGE	35.09	39.62	36.49	30.62	40.71	30.16	25.12	28.23	28.95
evm.model.chr1.1529	--	ABK22079.1 unknown [Picea sitchensis]	-0.563917	0.00260504	NOT_CHANGE	-0.908245	1.31e-07	DOWN	-0.3567	0.185959	NOT_CHANGE	12.34	15.52	13.43	9.94	10.64	9.46	7.41	8.07	9.23
evm.model.chr1.153	PAP3	ABK23275.1 unknown [Picea sitchensis]	1.38618	6.79e-05	UP	-0.0434372	0.927803	NOT_CHANGE	-1.44057	7.9e-05	DOWN	6.43	7.64	6.34	14.5	13.1	29.8	7.93	9.37	4.94
evm.model.chr1.1530	AMY1.6	XP_002984168.2 alpha-amylase type B isozyme [Selaginella moellendorffii]	0.723076	0.000227148	UP	0.916061	7.69e-07	UP	0.182166	0.552867	NOT_CHANGE	40.72	40.15	36.44	81.85	61.59	66.91	80.14	106.61	62.86
evm.model.chr1.1531	NFH1	QEL09531.1 class V chitinase, partial [Pinus banksiana]	0.432401	0.731021	NOT_CHANGE	3.25773	2.01e-05	UP	2.81406	1.35e-05	UP	0.23	0.07	0	0.08	0.09	0.28	1.28	0.97	1.08
evm.model.chr1.1537	IST1	PTQ31886.1 hypothetical protein MARPO_0105s0005 [Marchantia polymorpha]	0.313289	0.0914449	NOT_CHANGE	0.964759	2.75e-10	UP	0.63971	7.06e-06	UP	7.5	5.84	5.52	9.61	7.75	8.13	13.42	14.12	13.99
evm.model.chr1.154	PAP4	ABK23275.1 unknown [Picea sitchensis]	1.09903	0.00246393	UP	-1.20467	0.00139574	DOWN	-2.31571	1.54e-10	DOWN	1.77	1.85	2.81	4.1	4.29	6.41	1.34	0.99	0.82
evm.model.chr1.1541	--	-	2.76208	0.0017026	UP	-1.14378	0.236641	NOT_CHANGE	-3.91593	0.000136064	DOWN	2.44	1.41	2.2	30.5	4.04	12	1.47	1.28	0.35
evm.model.chr1.1542	--	-	-0.508502	0.388442	NOT_CHANGE	-1.30143	0.00774356	DOWN	-0.808897	0.275508	NOT_CHANGE	0.77	1.18	0.61	0.46	0.73	0.73	0.47	0.37	0.32
evm.model.chr1.1543	TSPO	PTQ38551.1 hypothetical protein MARPO_0050s0023 [Marchantia polymorpha]	-0.650919	3.45e-05	DOWN	-0.657437	1.57e-05	DOWN	-0.0188578	0.952687	NOT_CHANGE	3462.75	3015.5	2938.4	2014.31	2130.11	2305.44	2300.19	1999.95	2414.25
evm.model.chr1.1544	ALG3	XP_004968351.1 dol-P-Man:Man(5)GlcNAc(2)-PP-Dol alpha-1,3-mannosyltransferase [Setaria italica]	0.360973	0.469026	NOT_CHANGE	1.15211	0.00149299	UP	0.778552	0.0880209	NOT_CHANGE	0.84	1.34	1.22	1.43	1.69	1.57	2.49	2.71	3.27
evm.model.chr1.1548	-	-	-1.5567	4.5e-15	DOWN	-1.45169	2.81e-14	DOWN	0.0932457	0.851057	NOT_CHANGE	5.94	6.49	5.62	2.16	1.76	2.71	2.61	2.64	2.15
evm.model.chr1.1555	--	ABK26313.1 unknown [Picea sitchensis]	0.166294	0.509833	NOT_CHANGE	1.36938	2.27e-14	UP	1.19121	1.79e-09	UP	42.78	38.44	39.28	44.92	39.54	61.72	128.33	110.63	111.51
evm.model.chr1.1559	CRR2	KAA0059294.1 pentatricopeptide repeat-containing protein [Cucumis melo var. makuwa] [Cucumis melo]	-0.641804	0.0283888	DOWN	-0.533993	0.050743	NOT_CHANGE	0.0951263	0.87369	NOT_CHANGE	3.87	3.75	3.19	2.91	2.68	1.91	2.71	3.04	2.64
evm.model.chr1.1560	Os06g0130600	ABR17349.1 unknown [Picea sitchensis]	0.957496	0.169193	NOT_CHANGE	2.11522	0.000178331	UP	1.14395	0.04767	UP	0.19	0.53	0.69	1.18	0.33	1.43	2.31	1.76	2.7
evm.model.chr1.1568	--	-	-0.10381	0.853698	NOT_CHANGE	-0.884157	0.021852	DOWN	-0.79262	0.141779	NOT_CHANGE	3.85	4.86	4.25	5.77	4.73	2.52	2.68	2.91	2.28
evm.model.chr1.157	ABIL3	ACN40612.1 unknown [Picea sitchensis]	-0.808011	0.000570622	DOWN	-1.13675	2.22e-07	DOWN	-0.340904	0.311885	NOT_CHANGE	21.19	26.75	23.41	12.01	16.12	15.42	9.15	13.34	13.99
evm.model.chr1.1573	OVA2	GAY35915.1 hypothetical protein CUMW_019350 [Citrus unshiu]	0.479897	0.0316577	NOT_CHANGE	0.616537	0.00203805	UP	0.125971	0.735161	NOT_CHANGE	3.87	4.12	3.72	6.83	5.34	5.5	5.93	6.72	7.54
evm.model.chr1.1576	BGLU18	Q9ZT64.1 RecName: Full=Coniferin beta-glucosidase; Flags: Precursor [Pinus contorta]	-0.291159	0.333878	NOT_CHANGE	0.360355	0.161838	NOT_CHANGE	0.639627	0.0146333	UP	4.86	4.84	3.15	3.23	4.13	3.94	6.48	6.32	5.76
evm.model.chr1.1577	--	XP_011624885.1 uncharacterized protein LOC18438089 [Amborella trichopoda]	-0.194691	0.416425	NOT_CHANGE	-0.683547	0.000227939	DOWN	-0.501377	0.0316035	NOT_CHANGE	329.69	323.11	334.97	278.19	373.65	268.82	223.61	225.41	242.43
evm.model.chr1.1580	At1g67340	OAE29912.1 hypothetical protein AXG93_773s1520 [Marchantia polymorpha subsp. ruderalis] [Marchantia polymorpha]	-0.644522	0.0105416	DOWN	-0.224484	0.392605	NOT_CHANGE	0.410022	0.262115	NOT_CHANGE	3.92	4	3.44	3.01	1.95	2.93	3.96	3.65	3.33
evm.model.chr1.1581	EDL1	ADE75803.1 unknown [Picea sitchensis]	-0.910428	7.42e-15	DOWN	-2.07013	2.63e-73	DOWN	-1.17162	4.07e-20	DOWN	110.83	145.08	127.85	79.09	70.98	69.94	34.97	33.2	34.33
evm.model.chr1.1582	EDL1	ADE75803.1 unknown [Picea sitchensis]	-2.84576	4.56e-19	DOWN	-4.41484	1.02e-42	DOWN	-1.57997	5.61e-08	DOWN	20.44	59.52	38.51	4.77	6.3	6.41	2	2.1	2.09
evm.model.chr1.1586	PLD1	XP_006842069.1 phospholipase D alpha 1 [Amborella trichopoda]	-0.219298	0.231718	NOT_CHANGE	-0.637122	1.87e-05	DOWN	-0.429489	0.0143108	NOT_CHANGE	34.26	29.07	29.64	31.12	23.37	32.37	22.52	21.6	23.26
evm.model.chr1.1587	PLD1	XP_006842069.1 phospholipase D alpha 1 [Amborella trichopoda]	-0.495638	0.0399907	NOT_CHANGE	-0.917362	1.74e-05	DOWN	-0.433514	0.152914	NOT_CHANGE	7.29	8.63	6.97	6.14	4.87	6.56	4.7	3.37	5.53
evm.model.chr1.1588	--	-	-0.32526	0.139254	NOT_CHANGE	-0.735848	7.35e-05	DOWN	-0.42281	0.0886036	NOT_CHANGE	230.83	250.2	242.37	194.64	246.83	175.49	140.31	171.8	176.26
evm.model.chr1.1589	CYP73A16	ASA39646.1 cinnamate 4-hydroxylase [Plagiochasma appendiculatum]	1.70375	0.0666951	NOT_CHANGE	2.05183	0.014091	UP	0.334226	0.769194	NOT_CHANGE	0.29	0.05	0.09	0.32	0.41	0.79	0.84	0.26	0.93
evm.model.chr1.1590	--	OIW11216.1 hypothetical protein TanjilG_28307 [Lupinus angustifolius]	0.513325	0.0310893	NOT_CHANGE	1.19117	4.17e-09	UP	0.666597	0.00492274	UP	3.96	4.06	3.01	6.61	4.09	6.44	10.33	9.01	9.01
evm.model.chr1.1591	--	-	0.384183	0.232453	NOT_CHANGE	0.674656	0.0120438	UP	0.279838	0.47988	NOT_CHANGE	1.61	2.29	1.86	3.82	2.12	2.24	3.71	3.64	2.95
evm.model.chr1.1597	CYP77A3	XP_019171477.1 PREDICTED: cytochrome P450 77A1 [Ipomoea nil]	1.10104	4.62e-05	UP	2.8501	1.26e-30	UP	1.73669	9.67e-11	UP	22.61	22.68	22.55	61.84	35.96	61.07	200.53	117.97	230.37
evm.model.chr1.16	--	ABK23480.1 unknown [Picea sitchensis]	-2.39151	0.000585126	DOWN	-4.87401	1.09e-13	DOWN	-2.4919	6.04e-06	DOWN	23.31	64.62	38.59	2.98	9.15	13	1.61	1.99	1.2
evm.model.chr1.160	At4g01130	ABR16067.1 unknown [Picea sitchensis]	1.28584	0.00732536	UP	2.46079	1.62e-09	UP	1.16199	0.00667896	UP	0.44	0.42	0.3	1.01	1.15	0.91	2.97	1.91	2.34
evm.model.chr1.1600	-	-	0.761339	0.00424442	UP	0.919276	0.00017909	UP	0.147499	0.726405	NOT_CHANGE	2.86	2.31	2.45	5.91	3.15	5.01	5.34	5.53	5.35
evm.model.chr1.161	-	-	0.183779	0.578179	NOT_CHANGE	1.36785	2.64e-09	UP	1.17254	3.28e-06	UP	4.55	4.97	3.8	6.73	3.49	6.29	15.02	10.72	12.81
evm.model.chr1.1612	At3g17800	ABR16101.1 unknown [Picea sitchensis]	-2.59877	2.55e-17	DOWN	-3.54289	4.57e-32	DOWN	-0.955374	0.00204834	DOWN	211.34	456.37	323.55	39.93	57.82	75.72	31.52	40.34	23.25
evm.model.chr1.1615	PRP19	ADE76270.1 unknown [Picea sitchensis]	-1.27177	0.330588	NOT_CHANGE	-2.62059	0.0311274	DOWN	-1.36299	0.571996	NOT_CHANGE	0.13	0.3	0.28	0.19	0.07	0.06	0.03	0.1	0
evm.model.chr1.1616	ERF4	XP_031481761.1 ethylene-responsive transcription factor 3-like [Nymphaea colorata]	-0.550946	0.0272003	NOT_CHANGE	-1.3954	1.39e-10	DOWN	-0.856964	0.00076246	DOWN	166.71	156.03	140.31	93.73	146.06	96.81	69.98	69.42	58.66
evm.model.chr1.1617	NAT2	ABR17751.1 unknown [Picea sitchensis]	-4.73787	2.32e-28	DOWN	-4.98614	7.46e-33	DOWN	-0.278108	0.861932	NOT_CHANGE	6.99	5.7	4.44	0.25	0.28	0.17	0.36	0.14	0.1
evm.model.chr1.1620	--	OAE27335.1 hypothetical protein AXG93_2817s1400 [Marchantia polymorpha subsp. ruderalis] [Marchantia polymorpha]	-0.0816675	0.772101	NOT_CHANGE	-0.693318	0.000303968	DOWN	-0.622502	0.0179374	DOWN	3.33	3.98	3.34	4.17	3.3	3.43	2.16	2.73	2.52
evm.model.chr1.1622	adhT	ABK26371.1 unknown [Picea sitchensis]	-0.467385	0.0673176	NOT_CHANGE	0.797224	0.000336575	UP	1.25319	2.19e-08	UP	39.93	31.11	34.39	25.27	20.44	36.89	64.93	72.98	68.83
evm.model.chr1.163	HDG1	XP_031475632.1 homeobox-leucine zipper protein ANTHOCYANINLESS 2-like [Nymphaea colorata]	0.242741	0.163225	NOT_CHANGE	1.00662	3.57e-13	UP	0.751908	4.39e-06	UP	16.14	19.11	15.26	24.76	21.91	17.93	37.6	37.03	39.32
evm.model.chr1.1635	CLPD	OAE21904.1 hypothetical protein AXG93_3988s1100 [Marchantia polymorpha subsp. ruderalis] [Marchantia polymorpha]	-0.464613	0.0015616	NOT_CHANGE	-0.915081	8.52e-12	DOWN	-0.461873	0.0126408	NOT_CHANGE	26.02	29.67	27.23	26.14	20.6	18.48	14.78	17.58	17.11
evm.model.chr1.1636	ABCC14	XP_031496667.1 ABC transporter C family member 14-like [Nymphaea colorata]	1.08821	1.41e-05	UP	0.489021	0.0653132	NOT_CHANGE	-0.610337	0.0339438	DOWN	6.64	5.42	6.05	20.94	8.91	12.75	9.9	9.02	9.76
evm.model.chr1.1639	GH3.17	XP_002268278.2 PREDICTED: indole-3-acetic acid-amido synthetase GH3.17 [Vitis vinifera]	-3.95937	1.05e-26	DOWN	-2.55247	2.57e-18	DOWN	1.41274	0.0480431	UP	3.84	3.96	3.5	0.37	0.08	0.33	0.9	0.66	0.59
evm.model.chr1.164	At1g30440	KAF3782908.1 BTB/POZ domain-containing protein [Nymphaea thermarum]	0.273582	0.711405	NOT_CHANGE	2.24499	6.95e-07	UP	1.96065	5.34e-05	UP	0.18	0.36	0.27	0.47	0.35	0.25	0.99	1.77	1.58
evm.model.chr1.1641	Hgsnat	XP_028068114.1 heparan-alpha-glucosaminide N-acetyltransferase isoform X2 [Camellia sinensis]	-0.353789	0.255734	NOT_CHANGE	0.293695	0.299391	NOT_CHANGE	0.635789	0.0269127	UP	3.59	5.97	5.09	3.45	3.92	4.91	6.45	7.21	6.46
evm.model.chr1.1642	--	RVW31610.1 Heparan-alpha-glucosaminide N-acetyltransferase [Vitis vinifera]	1.34037	0.298025	NOT_CHANGE	2.19546	0.034387	UP	0.843678	0.494826	NOT_CHANGE	0.11	0.23	0	0.33	0.22	0.41	0.54	0.59	0.67
evm.model.chr1.1647	ACS	RWV99660.1 hypothetical protein GW17_00037426 [Ensete ventricosum]	-0.24719	0.499369	NOT_CHANGE	-0.795325	0.00525255	DOWN	-0.558706	0.162674	NOT_CHANGE	9.05	8.35	9.66	11.54	6.21	7.1	6.85	6.23	4.42
evm.model.chr1.1649	--	TQD82359.1 hypothetical protein C1H46_032095 [Malus baccata]	-1.33994	0.143636	NOT_CHANGE	-3.19717	0.000175703	DOWN	-1.87826	0.164322	NOT_CHANGE	1.15	2.11	2.25	0.12	0.96	1.21	0.1	0.46	0.11
evm.model.chr1.1655	--	-	-2.13259	0.00208278	DOWN	-3.82004	4.1e-07	DOWN	-1.71718	0.219783	NOT_CHANGE	2.01	3.98	3.61	0.3	1.31	0.71	0.32	0.16	0.28
evm.model.chr1.1656	--	-	-1.11789	0.293286	NOT_CHANGE	-2.57393	0.00529739	DOWN	-1.47004	0.324801	NOT_CHANGE	1.98	2.12	2.2	0.25	0.28	2.57	0.61	0.41	0.16
evm.model.chr1.1657	--	-	-2.92743	0.0862115	NOT_CHANGE	-4.18333	0.0155337	DOWN	-1.20414	NA	NOT_CHANGE	0.07	1.2	1.06	0.16	0	0.17	0	0	0.15
evm.model.chr1.1658	--	-	-3.79042	0.0201701	DOWN	-5.06125	0.00222145	DOWN	-1.33258	NA	NOT_CHANGE	0.26	0.77	0.59	0	0.06	0.06	0	0.05	0
evm.model.chr1.1659	--	-	-6.11446	1.44e-14	DOWN	-9.64828	9.97e-14	DOWN	-3.57079	NA	NOT_CHANGE	5.5	11.8	9.2	0	0.09	0.32	0	0	0
evm.model.chr1.166	PLR_Tp1	CCC55424.1 pinoresinol-lariciresinol reductase [Pinus pinaster]	1.82067	4.49e-08	UP	1.58698	1.29e-06	UP	-0.244927	0.590344	NOT_CHANGE	2.78	1.67	2.78	12.17	5.19	10.72	9.14	8.68	6.7
evm.model.chr1.1660	--	-	-4.00981	9.01e-05	DOWN	-5.36807	1.98e-05	DOWN	-1.38278	NA	NOT_CHANGE	1.28	1.9	1.88	0.08	0.18	0.08	0.07	0	0.07
evm.model.chr1.1662	--	-	-0.835091	0.411529	NOT_CHANGE	-6.64968	4.66e-06	DOWN	-5.8328	0.0014121	DOWN	0.62	1.45	1.46	0.75	1.01	0.34	0	0	0
evm.model.chr1.1664	--	-	-2.08995	3.52e-05	DOWN	-3.35062	5.87e-12	DOWN	-1.27357	0.0443644	DOWN	10.21	20.51	27.91	1.84	6.76	5.86	1.75	2.79	1.91
evm.model.chr1.1667	--	ABK24871.1 unknown [Picea sitchensis]	0.10927	0.580707	NOT_CHANGE	0.64433	5.6e-06	UP	0.523544	0.00126282	NOT_CHANGE	404.14	351.57	350.96	432.96	364.29	490.95	648.76	692.8	605.67
evm.model.chr1.1670	Os04g0403701	OVA03087.1 Protein phosphatase 2C (PP2C)-like domain [Macleaya cordata]	-0.254507	0.251587	NOT_CHANGE	-0.965693	6.93e-08	DOWN	-0.722939	0.0016754	DOWN	5.4	7.19	6.26	6.54	5.09	5.46	4.01	3.67	3.14
evm.model.chr1.1673	L6	XP_020521707.1 disease resistance protein TAO1 [Amborella trichopoda]	-1.52762	0.101379	NOT_CHANGE	-1.92385	0.0229054	DOWN	-0.401384	0.833262	NOT_CHANGE	0.18	0.4	0.29	0.18	0.06	0.09	0.01	0.18	0.06
evm.model.chr1.1683	BRG3	OAE24553.1 hypothetical protein AXG93_2415s1320 [Marchantia polymorpha subsp. ruderalis] [Marchantia polymorpha]	-1.78682	8.88e-22	DOWN	-1.81516	3.61e-23	DOWN	-0.0398192	0.917207	NOT_CHANGE	33.97	41.59	25.92	12.7	9.15	9.95	11.69	11.28	9.32
evm.model.chr1.1687	HIPP23	XP_006845276.1 heavy metal-associated isoprenylated plant protein 22 [Amborella trichopoda]	3.26515	0.162282	NOT_CHANGE	5.56685	0.00325195	UP	2.28758	0.166278	NOT_CHANGE	0	0	0	0	0	0.36	0.69	0.4	0.78
evm.model.chr1.169	PYROXD2	XP_011627751.2 pyridine nucleotide-disulfide oxidoreductase domain-containing protein 2 isoform X2 [Amborella trichopoda]	-0.579861	0.602302	NOT_CHANGE	-2.12517	0.0236826	DOWN	-1.5486	0.311985	NOT_CHANGE	0.52	0.4	0.23	0.31	0.25	0.28	0.13	0	0.18
evm.model.chr1.1690	G6PD2	RWR74491.1 glucose-6-phosphate 1-dehydrogenase, chloroplastic-like protein isoform X2 [Cinnamomum micranthum f. kanehirae]	0.292246	0.0125457	NOT_CHANGE	0.594307	8.07e-09	UP	0.290946	0.0689039	NOT_CHANGE	19.02	20.41	19.87	29.71	22.74	26.3	31.98	35.32	33.43
evm.model.chr1.1691	TSC10B	ABK25881.1 unknown [Picea sitchensis]	1.92491	0.411334	NOT_CHANGE	7.64867	3.76e-08	UP	5.70879	1e-05	UP	0	0	0	0.07	0	0	0.87	1.39	1.91
evm.model.chr1.1692	GAT1	KAE8674881.1 GABA transporter 1 [Hibiscus syriacus]	1.4437	1.36e-07	UP	1.80163	3.89e-12	UP	0.345957	0.2911	NOT_CHANGE	1.78	1.17	1.63	5.63	3.82	4.15	7.3	5.26	5.44
evm.model.chr1.1693	GAT1	XP_021774155.1 GABA transporter 1-like [Chenopodium quinoa]	0.798471	4.18e-07	UP	0.742867	1.18e-06	UP	-0.0667851	0.830634	NOT_CHANGE	4.48	4.67	5	9.72	7.74	9.17	8.65	8.54	9.44
evm.model.chr1.1696	--	-	-0.595453	8.62e-05	DOWN	-0.754223	1.49e-07	DOWN	-0.171358	0.486794	NOT_CHANGE	59.86	65.54	67.64	42.82	48.84	45.51	45.22	40.7	42.69
evm.model.chr1.1697	--	XP_011627789.1 uncharacterized protein LOC18446078 [Amborella trichopoda]	-1.15459	0.0280298	DOWN	-2.13528	8.09e-06	DOWN	-0.99497	0.151389	NOT_CHANGE	3.4	6.32	5.6	1.53	2.22	3.57	2.17	0.8	0.91
evm.model.chr1.17	At5g43820	XP_020529940.1 putative pentatricopeptide repeat-containing protein At5g43820, partial [Amborella trichopoda]	-1.52806	0.000178081	DOWN	-1.86826	1.35e-06	DOWN	-0.348054	0.695965	NOT_CHANGE	1.34	1.45	1.01	0.67	0.45	0.32	0.33	0.43	0.42
evm.model.chr1.170	Pyroxd2	XP_024395865.1 pyridine nucleotide-disulfide oxidoreductase domain-containing protein 2-like [Physcomitrella patens]	-1.53042	0.436168	NOT_CHANGE	-4.72079	0.0124956	DOWN	-3.19375	NA	NOT_CHANGE	0.15	0.38	0.44	0.17	0.1	0.09	0	0	0
evm.model.chr1.1700	Gtf2a1	ABK25179.1 unknown [Picea sitchensis]	0.404215	0.273438	NOT_CHANGE	0.840059	0.0047063	UP	0.425109	0.307446	NOT_CHANGE	3.63	3.71	2.9	6.55	4.11	4.07	6.75	5.49	8.39
evm.model.chr1.171	HEN4	ADE76832.1 unknown [Picea sitchensis]	0.874316	0.0200085	UP	0.732563	0.0420438	UP	-0.153693	0.777258	NOT_CHANGE	0.93	0.59	1.17	1.93	1.72	1.66	1.81	1.5	1.69
evm.model.chr1.1713	--	ABK25896.1 unknown [Picea sitchensis]	0.255313	0.563738	NOT_CHANGE	-0.577953	0.109839	NOT_CHANGE	-0.845632	0.0425956	DOWN	4.32	3.36	4.74	6.07	6.36	3.57	2.84	3.31	3.22
evm.model.chr1.1715	ZIP1	XP_031490043.1 zinc transporter 2-like [Nymphaea colorata]	1.01561	1.84e-10	UP	1.70389	2.99e-30	UP	0.676499	1.88e-05	UP	6.15	4.84	5.18	12.42	10.77	12.23	19.86	19.23	20.28
evm.model.chr1.1717	ZIP2	XP_031490043.1 zinc transporter 2-like [Nymphaea colorata]	1.23708	7.61e-05	UP	1.56146	8.6e-08	UP	0.312033	0.394342	NOT_CHANGE	1.93	1.05	1.68	5.15	2.91	3.91	5.44	4.73	5.27
evm.model.chr1.1718	ZIP2	GAV68798.1 Zip domain-containing protein [Cephalotus follicularis]	-0.984292	6.26e-05	DOWN	-0.802786	0.000926884	DOWN	0.169815	0.468861	NOT_CHANGE	138.42	98.23	183.52	88.15	76.85	66.42	100.29	92.41	80.19
evm.model.chr1.1727	HIPP07	XP_031490598.1 heavy metal-associated isoprenylated plant protein 7-like [Nymphaea colorata]	1.66843	0.000409889	UP	1.90913	1.85e-05	UP	0.22963	0.734384	NOT_CHANGE	1.07	0.66	1.36	6.56	2.02	2.37	4.25	4.91	3.98
evm.model.chr1.1728	CYP86B1	KAE9616424.1 putative alkane 1-monooxygenase [Lupinus albus]	-5.467	0.00286963	DOWN	-3.98747	0.017575	DOWN	1.43445	NA	NOT_CHANGE	0.14	0.4	0.11	0	0	0	0.02	0.02	0
evm.model.chr1.1731	--	ADE77641.1 unknown [Picea sitchensis]	-1.76947	1.03e-25	DOWN	-1.384	6.68e-17	DOWN	0.373848	0.128628	NOT_CHANGE	32.65	42.16	31.45	11.55	9.33	12.72	16.98	15.54	13.1
evm.model.chr1.1732	--	ABK22783.1 unknown [Picea sitchensis]	0.575193	0.0167264	NOT_CHANGE	1.61254	1.03e-14	UP	1.02497	2.93e-07	UP	42.46	32.94	27.93	50.44	51.5	63.87	118.68	99	137.76
evm.model.chr1.1735	TCP20	XP_028118840.1 transcription factor TCP8-like [Camellia sinensis]	-0.821692	4.62e-05	DOWN	-0.825016	1.85e-05	DOWN	-0.0155922	0.973647	NOT_CHANGE	10.81	10.23	8.67	5.38	5.5	7.25	6.47	6.67	5.73
evm.model.chr1.1739	FBX6	ACN39876.1 unknown [Picea sitchensis]	-0.413649	0.00422275	NOT_CHANGE	-0.796019	1.27e-09	DOWN	-0.394344	0.0574192	NOT_CHANGE	12.13	13.2	12.22	11.15	10.01	9.32	8.03	8.03	8.26
evm.model.chr1.1741	FLS2	ABR18056.1 unknown [Picea sitchensis]	0.238366	0.532445	NOT_CHANGE	0.856988	0.00287085	UP	0.60773	0.0864922	NOT_CHANGE	4.52	4.26	4.11	7.19	2.75	6.78	9.16	8.23	8.87
evm.model.chr1.1743	--	ADE75881.1 unknown [Picea sitchensis]	-0.85073	3.38e-05	DOWN	-1.18468	1.04e-09	DOWN	-0.348031	0.291279	NOT_CHANGE	16.25	20.79	18.9	9.9	12.26	11.05	9.5	9.46	8.62
evm.model.chr1.1748	--	-	0.488518	0.0160097	NOT_CHANGE	0.653708	0.00042438	UP	0.154163	0.613613	NOT_CHANGE	5.58	5.15	5.54	10.75	5.86	8.41	9.82	9.52	9.5
evm.model.chr1.1750	F6H1-2	RWR91650.1 1-aminocyclopropane-1-carboxylate oxidase 1 [Cinnamomum micranthum f. kanehirae]	4.49798	0.0148464	UP	5.45554	0.00112441	UP	0.947912	0.547082	NOT_CHANGE	0	0	0	0.22	0.08	0.15	0.3	0.54	0.07
evm.model.chr1.1751	CYP86B1	PHT54921.1 Cytochrome 86B1 [Capsicum baccatum]	3.66349	0.00165059	UP	7.12585	4.7e-12	UP	3.45159	1.56e-09	UP	0.05	0.02	0	0.11	0.22	0.69	5.53	4.16	2.1
evm.model.chr1.1753	SAT1	ABR16863.1 unknown [Picea sitchensis]	-0.411416	0.193304	NOT_CHANGE	-1.70485	2.98e-11	DOWN	-1.30411	1.79e-07	DOWN	12.86	23.93	16.34	17.99	13.06	12.08	6.07	7.65	4.5
evm.model.chr1.1754	BCCP1	ABK26424.1 unknown [Picea sitchensis]	0.441713	0.00180913	NOT_CHANGE	1.68683	3.02e-42	UP	1.23315	7.28e-21	UP	35.25	40.94	43.7	62.33	54.63	58.87	139.45	135.84	158.32
evm.model.chr1.1755	--	-	1.62854	1.91e-05	UP	0.467147	0.280333	NOT_CHANGE	-1.1737	0.00425852	DOWN	5.55	5.79	4.24	13.22	13.71	24.78	12.36	6.86	4.9
evm.model.chr1.1759	NHX4	XP_031474662.1 sodium/hydrogen exchanger 4 [Nymphaea colorata]	2.49828	0.0233086	UP	1.88068	0.0846764	NOT_CHANGE	-0.628564	0.631748	NOT_CHANGE	0.06	0.1	0.04	0.37	0.12	0.72	0.3	0.21	0.31
evm.model.chr1.1766	GID2	PTQ39804.1 hypothetical protein MARPO_0043s0052 [Marchantia polymorpha]	-1.80951	0.000481032	DOWN	-1.7787	0.000240432	DOWN	0.0271658	0.985462	NOT_CHANGE	2.68	3.56	3.56	1.87	0.61	0.57	1.35	1.07	0.77
evm.model.chr1.1771	--	TYK16078.1 LRR receptor-like serine/threonine-protein kinase FLS2 [Cucumis melo var. makuwa] [Cucumis melo]	1.26788	0.105738	NOT_CHANGE	2.32631	0.000320672	UP	1.04665	0.109942	NOT_CHANGE	0.07	0.03	0.18	0.34	0.17	0.22	0.6	0.6	0.36
evm.model.chr1.1782	--	-	0.970517	0.00266957	UP	1.09055	0.000270268	UP	0.109449	0.84165	NOT_CHANGE	2.62	2.78	1.84	6.85	4.18	4.42	5.74	5.69	5.96
evm.model.chr1.1784	RCOM_0864260	B8LQF9.1 RecName: Full=CASP-like protein 2BC2; Short=PsCASPL2BC2 [Picea sitchensis]	1.51659	5.98e-06	UP	0.851988	0.0144385	UP	-0.675207	0.0869696	NOT_CHANGE	1.91	1.47	1.58	6.53	3.21	5.77	3.64	3.18	3.28
evm.model.chr1.1788	At4g29360	ABK23522.1 unknown [Picea sitchensis]	-0.495293	0.0850872	NOT_CHANGE	0.329024	0.230829	NOT_CHANGE	0.811794	0.00561689	UP	14.09	11.78	11.71	7.61	9.09	11.93	17.22	15.42	20.51
evm.model.chr1.1789	HK5	XP_031491962.1 histidine kinase 2-like [Nymphaea colorata]	-1.53622	6.01e-15	DOWN	-0.779124	3.52e-05	DOWN	0.744063	0.0104941	UP	3.33	3.57	3.13	1.42	1.37	0.95	2.18	2.17	2.23
evm.model.chr1.1795	--	ABR16928.1 unknown [Picea sitchensis]	-0.827608	0.00874756	DOWN	-2.3982	6.83e-15	DOWN	-1.58559	0.000170881	DOWN	4.16	5.68	5.82	3.24	3.27	2.98	0.97	1.53	0.82
evm.model.chr1.1796	Wrnip1	ABR18440.1 unknown [Picea sitchensis]	0.208102	0.212214	NOT_CHANGE	0.672285	3.34e-07	UP	0.452743	0.00759047	NOT_CHANGE	8.82	8.34	7.5	11.34	8.98	10.59	15.23	15.53	13.5
evm.model.chr1.18	--	PIA27878.1 hypothetical protein AQUCO_07400009v1, partial [Aquilegia coerulea]	-0.239999	0.506132	NOT_CHANGE	-0.596714	0.0377204	DOWN	-0.369932	0.425154	NOT_CHANGE	1.91	2.27	2.27	2.02	2.19	1.69	1.64	1.45	1.71
evm.model.chr1.1803	HSP90-5	XP_010657447.1 PREDICTED: heat shock protein 90-6, mitochondrial isoform X1 [Vitis vinifera]	-0.694609	7.48e-09	DOWN	-1.31045	2.29e-30	DOWN	-0.627666	1.58e-05	DOWN	91.97	105.57	85.24	65.9	64.38	58	40.21	46.18	41.72
evm.model.chr1.1804	NPC6	XP_018827995.1 PREDICTED: non-specific phospholipase C6-like isoform X1 [Juglans regia]	1.48805	1.96e-11	UP	1.06667	1.72e-06	UP	-0.433533	0.141396	NOT_CHANGE	6.98	7.63	6.36	20.35	19.57	23.47	21.57	15.68	12.04
evm.model.chr1.1808	--	ABK25782.1 unknown [Picea sitchensis]	-0.436977	0.0352975	NOT_CHANGE	-0.942512	2.27e-07	DOWN	-0.517899	0.029535	NOT_CHANGE	41.73	53.06	44.5	32.74	42.75	34.36	26.37	30.21	24.76
evm.model.chr1.1812	--	XP_010250672.1 PREDICTED: uncharacterized protein LOC104592858 [Nelumbo nucifera]	0.720088	0.000825566	UP	0.773218	0.000131452	UP	0.0404162	0.925974	NOT_CHANGE	8.52	9.64	10.42	16.14	17.83	16.42	18.33	17.25	19.15
evm.model.chr1.1815	--	OAE27017.1 hypothetical protein AXG93_1774s1270 [Marchantia polymorpha subsp. ruderalis] [Marchantia polymorpha]	-0.690444	8.48e-05	DOWN	1.50266	6.6e-22	UP	2.18146	2.14e-38	UP	8.23	10.68	8.39	6.44	4.81	7.05	31.78	27.02	27.95
evm.model.chr1.1816	hhoA	GAQ78206.1 Trypsin family protein with PDZ domain [Klebsormidium nitens]	-0.826363	0.00543888	DOWN	-0.877264	0.00141207	DOWN	-0.0628584	0.925747	NOT_CHANGE	2.15	3	2.93	1.67	1.53	1.71	1.53	1.76	1.64
evm.model.chr1.1824	SPAC227.14	XP_030948461.1 putative uridine kinase C227.14 isoform X2 [Quercus lobata]	0.651614	0.0210012	UP	0.37962	0.18451	NOT_CHANGE	-0.284496	0.483623	NOT_CHANGE	2.63	2.77	2.23	4.72	4.4	3.85	3.64	4.47	3.05
evm.model.chr1.1826	AGPS1	XP_022771632.1 glucose-1-phosphate adenylyltransferase small subunit, chloroplastic/amyloplastic [Durio zibethinus]	0.139775	0.535255	NOT_CHANGE	-0.557342	0.00104965	NOT_CHANGE	-0.708436	0.000277607	DOWN	20.23	25.58	23.45	31.25	26.29	24.93	14.09	19.98	18.85
evm.model.chr1.1827	AAP3	ABR18002.1 unknown [Picea sitchensis]	1.06139	8.64e-07	UP	1.65853	4.5e-17	UP	0.586475	0.015586	UP	1.92	1.94	1.63	4.63	3.28	4.51	6.04	7.02	6.46
evm.model.chr1.1828	WIN1	OVA13848.1 Chitin-binding [Macleaya cordata]	-0.844044	0.0046791	DOWN	-1.61764	2.55e-09	DOWN	-0.786442	0.0242791	DOWN	35.11	37.12	30.42	18.93	18.79	23.74	18.65	9.23	9.56
evm.model.chr1.1829	FBL17	KAF3778399.1 F-box/LRR-repeat protein 17 [Nymphaea thermarum]	2.65495	0.103306	NOT_CHANGE	3.77269	0.00691311	UP	1.10592	0.376403	NOT_CHANGE	0	0.02	0.02	0.12	0.07	0.06	0.26	0.15	0.15
evm.model.chr1.1831	EAF1B	XP_010241374.1 PREDICTED: chromatin modification-related protein EAF1 B-like isoform X1 [Nelumbo nucifera]	-0.83065	0.000318026	DOWN	-0.726535	0.000989735	DOWN	0.0930246	0.847984	NOT_CHANGE	1.47	1.42	1.27	1.1	0.84	0.61	0.91	0.96	0.96
evm.model.chr1.1833	At5g53970	ABR16470.1 unknown [Picea sitchensis]	-2.1104	3.85e-05	DOWN	-1.96386	5.53e-05	DOWN	0.124975	0.92155	NOT_CHANGE	4.41	4.47	6.03	0.87	2.28	0.53	1.36	1.83	1.12
evm.model.chr1.1836	IAA16	AAP44406.1 auxin-induced protein 3 [Pinus taeda]	-0.642233	0.000474485	DOWN	-0.314379	0.0981976	NOT_CHANGE	0.315595	0.214428	NOT_CHANGE	34.44	41.16	36.43	27.48	23.41	26.54	40.93	27.75	32.27
evm.model.chr1.1838	--	RWR77640.1 tetratricopeptide repeat protein 38-like protein isoform X3 [Cinnamomum micranthum f. kanehirae]	-0.774479	0.00066297	DOWN	-0.942124	9.91e-06	DOWN	-0.179261	0.60754	NOT_CHANGE	6.48	10.33	6.98	5.23	4.48	5.25	4.36	4.62	4.88
evm.model.chr1.184	--	ABR17560.1 unknown [Picea sitchensis]	-1.01789	4.47e-06	DOWN	-1.26029	2.46e-09	DOWN	-0.254885	0.471293	NOT_CHANGE	5.77	6.71	4.28	2.91	3.18	2.82	2.58	2.8	2.48
evm.model.chr1.1845	--	KAE9445970.1 hypothetical protein C3L33_22137, partial [Rhododendron williamsianum]	0.271044	0.28913	NOT_CHANGE	0.781129	6.45e-05	UP	0.498423	0.0556862	NOT_CHANGE	3.55	3.25	3.62	4.91	4.2	4.49	6.93	6.44	6.76
evm.model.chr1.1847	ARD3	ABK22589.1 unknown [Picea sitchensis]	0.280853	0.341351	NOT_CHANGE	-1.16304	3.34e-07	DOWN	-1.45609	3.42e-13	DOWN	574.49	407.51	363.74	573.4	714.74	465.19	225.94	236.53	215.08
evm.model.chr1.185	--	XP_024450549.1 uncharacterized protein LOC7461508 isoform X2 [Populus trichocarpa]	-0.434145	0.0591633	NOT_CHANGE	0.373447	0.0869442	NOT_CHANGE	0.795427	0.000173369	UP	60.1	80.11	82.35	55.7	70.43	49.76	99.25	112.39	112.05
evm.model.chr1.1850	EOL1	XP_010259142.1 PREDICTED: ETO1-like protein 1 [Nelumbo nucifera]	-0.899849	8.49e-06	DOWN	-0.181015	0.415239	NOT_CHANGE	0.704538	0.00926044	UP	3.06	3.28	3.18	1.68	1.98	1.85	3.2	3.06	3.18
evm.model.chr1.1851	XBAT31	OAE30644.1 hypothetical protein AXG93_3016s1280 [Marchantia polymorpha subsp. ruderalis] [Marchantia polymorpha]	0.73373	0.310675	NOT_CHANGE	3.83635	1.13e-15	UP	3.09077	1.26e-12	UP	0.24	0.08	0.19	0.28	0.35	0.29	2.59	2.39	3.26
evm.model.chr1.1855	At4g01130	XP_020522245.1 LOW QUALITY PROTEIN: GDSL esterase/lipase At4g01130 [Amborella trichopoda]	-0.793481	0.477465	NOT_CHANGE	-2.78808	0.00869468	DOWN	-1.99707	0.247741	NOT_CHANGE	0.37	0.32	0.26	0.33	0.08	0.19	0.09	0.03	0.03
evm.model.chr1.186	ML2020	XP_010942009.1 uncharacterized protein LOC105060104 isoform X1 [Elaeis guineensis]	-0.151412	0.610868	NOT_CHANGE	0.718671	0.000830779	UP	0.857816	6.24e-05	UP	30.12	45.74	41.16	34.32	45.49	32.49	75.37	70.9	69.47
evm.model.chr1.1860	NPF2.13	AQX43137.1 NPF family transporter [Pinus pinaster]	0.301771	0.426729	NOT_CHANGE	-0.67617	0.0283994	DOWN	-0.98921	0.000710391	DOWN	104.22	67	86.34	152.68	72.53	125.19	43.79	57.58	80.98
evm.model.chr1.1862	XXT2	ABK24302.1 unknown [Picea sitchensis]	-0.00211368	0.992308	NOT_CHANGE	0.926546	2.24e-15	UP	0.916667	6.55e-11	UP	213.58	234.52	200.7	241.7	203.6	255.01	486.01	421.85	476.58
evm.model.chr1.1868	--	-	-0.548936	0.00302367	NOT_CHANGE	-1.07699	1.71e-10	DOWN	-0.539469	0.0218589	NOT_CHANGE	13.49	13.8	13.46	12.53	9.92	7.81	6.69	7.28	7.78
evm.model.chr1.1872	AATP1	XP_006838934.1 ADP,ATP carrier protein 2, chloroplastic [Amborella trichopoda]	1.38115	2.6e-12	UP	1.41377	2.85e-13	UP	0.021321	0.959833	NOT_CHANGE	9.11	8.28	7.99	31.19	16.06	25.24	26.12	23.63	26.37
evm.model.chr1.1884	--	-	-0.627185	0.0977084	NOT_CHANGE	-1.18887	0.000356303	DOWN	-0.578944	0.295397	NOT_CHANGE	5.43	6.19	6.6	3.46	5.24	3.91	3.04	3.58	2.33
evm.model.chr1.1886	RPT3	XP_017434048.1 PREDICTED: root phototropism protein 3-like isoform X1 [Vigna angularis]	-1.27741	1.07e-09	DOWN	0.699446	0.000959906	UP	1.96434	8.13e-20	UP	24.55	31.86	25.48	9.36	14.25	12.39	53.11	52.03	44.05
evm.model.chr1.1887	--	-	-1.85346	5.28e-06	DOWN	-3.10137	8.25e-14	DOWN	-1.26895	0.0688065	NOT_CHANGE	5.19	8.06	7.25	1.47	3.07	1.5	1.01	0.78	0.88
evm.model.chr1.1893	--	ABR16739.1 unknown [Picea sitchensis]	0.63949	0.0039826	UP	0.197539	0.427901	NOT_CHANGE	-0.454636	0.107216	NOT_CHANGE	8.73	8.94	7.89	15.24	14.85	12.83	13.11	11.12	8.67
evm.model.chr1.1895	--	ABK25194.1 unknown [Picea sitchensis]	1.02413	0.0400262	UP	0.740154	0.12969	NOT_CHANGE	-0.29456	0.680616	NOT_CHANGE	1.3	0.84	1.1	2.45	1.49	3.22	1.94	2.57	1.61
evm.model.chr1.1896	--	ABK25194.1 unknown [Picea sitchensis]	1.20449	0.110613	NOT_CHANGE	1.34025	0.0477394	UP	0.12462	0.914337	NOT_CHANGE	0.71	0.31	0.28	1.06	0.93	1.29	1.43	1.61	0.72
evm.model.chr1.1898	SMTA	ACN40491.1 unknown [Picea sitchensis]	-0.465612	0.437426	NOT_CHANGE	-1.20928	0.0132587	DOWN	-0.758845	0.299029	NOT_CHANGE	1.87	1.98	2.71	0.8	2.1	2.16	1.07	0.95	1.17
evm.model.chr1.1899	HMT-2	ACN40491.1 unknown [Picea sitchensis]	-0.335777	0.51281	NOT_CHANGE	-1.27564	0.0016468	DOWN	-0.958015	0.110706	NOT_CHANGE	4.45	4.33	4.49	3.21	4.66	3.37	2.19	2.7	1.24
evm.model.chr1.190	At1g67325	XP_024373707.1 ranBP2-type zinc finger protein At1g67325-like isoform X2 [Physcomitrella patens]	-0.341137	0.0768096	NOT_CHANGE	-0.789626	1.85e-06	DOWN	-0.460934	0.0492537	NOT_CHANGE	16.6	17.24	18.59	15.95	15.38	13.35	11.37	12.96	9.78
evm.model.chr1.1901	--	ABK23169.1 unknown [Picea sitchensis]	-0.283518	0.161068	NOT_CHANGE	-0.626686	0.000228436	DOWN	-0.355019	0.157635	NOT_CHANGE	26.73	30.22	28.08	27.33	26.31	21.61	17.44	21.03	23.45
evm.model.chr1.1902	MHZ4	ABK25025.1 unknown [Picea sitchensis]	-0.0667148	0.820515	NOT_CHANGE	-0.803297	2.55e-05	DOWN	-0.748348	0.000906643	DOWN	24.62	30.87	23.87	24.27	23.51	33.57	17.2	18.14	15.65
evm.model.chr1.1904	--	ABK21017.1 unknown [Picea sitchensis]	0.313929	0.122365	NOT_CHANGE	0.763334	6.41e-06	UP	0.43763	0.0307252	NOT_CHANGE	26.31	28.82	21.07	34.87	27.64	39.73	49.2	45.21	50.73
evm.model.chr1.1913	GLYR2	XP_010262073.1 PREDICTED: glyoxylate/succinic semialdehyde reductase 2, chloroplastic [Nelumbo nucifera]	0.24235	0.241457	NOT_CHANGE	0.710971	1.4e-05	UP	0.455932	0.0375929	NOT_CHANGE	17.37	18.82	19.46	20.89	24.26	25.42	33.6	34.22	34.49
evm.model.chr1.1917	SPI	RWR87973.1 protein SPIRRIG-like protein isoform X1 [Cinnamomum micranthum f. kanehirae]	-0.529973	0.151445	NOT_CHANGE	-0.65295	0.0474619	DOWN	-0.132342	0.835551	NOT_CHANGE	0.7	0.76	0.79	0.89	0.32	0.51	0.59	0.57	0.45
evm.model.chr1.1921	-	-	0.251463	0.513982	NOT_CHANGE	0.871994	0.00201561	UP	0.608548	0.0497667	UP	1.91	1.31	1.08	2.04	1.57	1.97	3.07	2.75	3.09
evm.model.chr1.1923	At4g22030	XP_006855678.1 probable F-box protein At4g22030 [Amborella trichopoda]	-0.756879	0.00769232	DOWN	0.100217	0.769006	NOT_CHANGE	0.844662	4.74e-05	UP	8.98	18.1	16.94	9.34	7.96	10.74	16.53	15.71	20.54
evm.model.chr1.1925	-	-	0.0216683	0.969557	NOT_CHANGE	-0.711124	0.0309423	DOWN	-0.74245	0.0713034	NOT_CHANGE	5.19	5.31	3.51	6.39	3.43	5.62	3.06	2.89	3.68
evm.model.chr1.1927	At1g18000	OVA19963.1 Ion channel regulatory protein [Macleaya cordata]	1.19096	0.00740847	UP	0.804262	0.0708723	NOT_CHANGE	-0.399258	0.514914	NOT_CHANGE	0.72	0.79	0.93	2.37	2.43	1.23	1.43	1.14	2.24
evm.model.chr1.1930	TSJT1	ABK26007.1 unknown [Picea sitchensis]	0.593873	2.66e-06	UP	0.060073	0.709893	NOT_CHANGE	-0.545889	0.000206362	NOT_CHANGE	47.21	43.12	43.13	76.02	70.69	71.04	52.76	48.03	55.82
evm.model.chr1.1933	--	ABK22543.1 unknown [Picea sitchensis]	0.102582	0.776788	NOT_CHANGE	1.41777	8.88e-11	UP	1.30346	8.03e-08	UP	7.02	6.74	8.41	9.13	7.13	9.28	25.55	19.14	21.36
evm.model.chr1.1934	-	-	0.112106	0.742171	NOT_CHANGE	1.45091	8.79e-12	UP	1.32682	3.4e-08	UP	7.56	7.09	7.05	8.62	6.92	9.86	25.57	17.7	23.57
evm.model.chr1.1935	--	ABR17034.1 unknown [Picea sitchensis]	1.16624	0.00470513	UP	0.814063	0.04758	UP	-0.364184	0.498129	NOT_CHANGE	1.52	1.87	0.93	2.99	3.18	4.3	3.85	2.71	1.99
evm.model.chr1.1936	--	TKR68794.1 ubiquitin-conjugating enzyme E2 27 [Populus alba]	-3.02024	0.00618734	DOWN	-3.37048	0.00119472	DOWN	-0.360519	0.919466	NOT_CHANGE	0.72	0.54	0.97	0.06	0.12	0.12	0	0.09	0.16
evm.model.chr1.1938	CRF3	XP_010251534.1 PREDICTED: ethylene-responsive transcription factor CRF3 [Nelumbo nucifera]	-7.6156	5.04e-08	DOWN	-6.12255	5.7e-07	DOWN	1.43445	NA	NOT_CHANGE	0.67	1.29	1.03	0	0	0	0.02	0.02	0
evm.model.chr1.1939	RNS1	RAL48418.1 hypothetical protein DM860_005842 [Cuscuta australis]	0.92612	0.250144	NOT_CHANGE	-0.920126	0.24386	NOT_CHANGE	-1.85605	0.0149502	DOWN	0.92	0.91	0.29	1.05	1.1	2.18	0.31	0.76	0.18
evm.model.chr1.1942	--	-	-1.26055	9.39e-06	DOWN	-2.27794	8.64e-17	DOWN	-1.02976	0.000490504	DOWN	29.62	19.4	16.24	10.87	8.34	10.34	5.84	4.03	5.3
evm.model.chr1.1944	At5g59530	RWR91651.1 1-aminocyclopropane-1-carboxylate oxidase 1 [Cinnamomum micranthum f. kanehirae]	0.408491	0.0372255	NOT_CHANGE	-0.294313	0.127356	NOT_CHANGE	-0.714762	3.5e-05	DOWN	110.62	86.06	104.36	153.6	157.74	120.68	87.14	95.47	94.62
evm.model.chr1.1945	CESA2	XP_017982127.1 PREDICTED: cellulose synthase A catalytic subunit 2 [UDP-forming] [Theobroma cacao]	-0.50669	0.00452651	NOT_CHANGE	-0.890047	4.31e-08	DOWN	-0.395991	0.0841192	NOT_CHANGE	23.51	24.98	26.14	17.15	21.38	17.89	14.91	14.37	16.04
evm.model.chr1.1947	F6H1-3	THF95138.1 hypothetical protein TEA_020319 [Camellia sinensis var. sinensis] [Camellia sinensis]	1.66155	0.00644436	UP	0.442871	0.530184	NOT_CHANGE	-1.23141	0.0202029	DOWN	1.51	0.35	0.93	5.21	1.37	3.31	1.88	1.21	1.22
evm.model.chr1.1949	GRXC1	ABK26004.1 unknown [Picea sitchensis]	-0.852261	0.0219028	DOWN	-1.24784	0.00023086	DOWN	-0.405352	0.484997	NOT_CHANGE	4.94	5.55	3.65	3.09	1.53	3.86	2.5	2.11	2.07
evm.model.chr1.195	ERF2	ABK23316.1 unknown [Picea sitchensis]	-4.91269	1.05e-45	DOWN	-2.43992	3.31e-13	DOWN	2.46273	6.07e-13	UP	37.14	90.85	64.21	2.59	2.18	2.08	11.37	20.15	8.14
evm.model.chr1.1954	AAE1	XP_010105803.1 butyrate--CoA ligase AAE11, peroxisomal [Morus notabilis]	1.68296	0.00926177	UP	0.178799	0.829048	NOT_CHANGE	-1.51644	0.0308282	DOWN	0.43	0.4	0.36	0.51	0.95	2.6	0.56	0.43	0.52
evm.model.chr1.1957	Dym	XP_006838943.1 dymeclin [Amborella trichopoda]	0.0896791	0.743531	NOT_CHANGE	0.635288	0.000445956	UP	0.534469	0.019762	NOT_CHANGE	5.61	5.13	5.64	6.95	5.03	6.93	10.19	8.8	9.64
evm.model.chr1.1959	HSFA2B	ABK24437.1 unknown [Picea sitchensis]	-3.9724	1.05e-12	DOWN	-7.10259	4.38e-35	DOWN	-3.14097	1.04e-08	DOWN	61.64	53.31	37.24	2.09	5.51	2.62	0.18	0.63	0.44
evm.model.chr1.196	ERF1A	XP_022890260.1 ethylene-responsive transcription factor 5-like [Olea europaea var. sylvestris] [Olea europaea]	-3.93	0.0673155	NOT_CHANGE	-5.24709	0.00686353	DOWN	-1.32884	NA	NOT_CHANGE	0.27	0.42	0.16	0	0.06	0	0	0	0
evm.model.chr1.1960	SNL4	XP_010255489.1 PREDICTED: paired amphipathic helix protein Sin3-like 4 isoform X2 [Nelumbo nucifera]	-0.496563	0.249545	NOT_CHANGE	-1.00265	0.00583513	DOWN	-0.515948	0.317028	NOT_CHANGE	0.86	0.86	1.31	1.22	0.55	0.58	0.49	0.63	0.58
evm.model.chr1.1961	ARP6	AIZ74326.1 actin related protein 6, partial [Pinus massoniana]	-0.985511	0.00102858	DOWN	-1.70694	2.43e-09	DOWN	-0.733016	0.124468	NOT_CHANGE	3.87	5.24	4.15	2.46	2.19	2.56	1.19	1.83	1.54
evm.model.chr1.1962	ARP6	AIZ74326.1 actin related protein 6, partial [Pinus massoniana]	-0.765536	0.0509953	NOT_CHANGE	-1.40871	6.56e-05	DOWN	-0.653812	0.234343	NOT_CHANGE	2.15	3.69	3.37	2.41	1.67	1.76	1.1	1.62	1.16
evm.model.chr1.1963	NPR1	XP_025012251.1 BTB/POZ domain and ankyrin repeat-containing protein NPR1 [Ricinus communis]	-0.520871	0.00121877	NOT_CHANGE	-0.64402	2.02e-05	DOWN	-0.135586	0.629654	NOT_CHANGE	24.74	25.02	22.71	17.3	19.93	17.1	16.84	19.31	16.05
evm.model.chr1.1965	--	XP_020528844.1 reticulocalbin-2 [Amborella trichopoda]	0.451403	0.0148953	NOT_CHANGE	0.755109	4.69e-06	UP	0.292135	0.230586	NOT_CHANGE	10.73	10.88	10.62	17.33	13.37	17.06	20.96	17.34	22.87
evm.model.chr1.1975	ALA4	XP_010242266.1 PREDICTED: probable phospholipid-transporting ATPase 4 [Nelumbo nucifera]	0.0321211	0.908132	NOT_CHANGE	0.867368	7.08e-08	UP	0.82433	9.28e-06	UP	3.93	3.43	3.52	4.78	3.06	4.3	7.56	7.49	7.33
evm.model.chr1.1978	--	XP_008785517.2 uncharacterized protein LOC103704126 [Phoenix dactylifera]	4.24667	0.0132269	UP	5.96907	7.32e-05	UP	1.70839	0.122415	NOT_CHANGE	0	0	0	0.07	0.03	0.05	0.19	0.11	0.22
evm.model.chr1.1980	gefX	XP_006838922.1 uncharacterized protein LOC18429574 isoform X2 [Amborella trichopoda]	-0.835491	0.00109231	DOWN	-1.16991	9.36e-07	DOWN	-0.342442	0.427756	NOT_CHANGE	2.1	2.14	1.82	1.69	0.88	1.13	0.9	1.08	1.06
evm.model.chr1.1981	ABCG31	XP_020517484.1 ABC transporter G family member 32 isoform X2 [Amborella trichopoda]	0.767971	0.214981	NOT_CHANGE	-0.918067	0.122366	NOT_CHANGE	-1.69599	0.00441987	DOWN	0.29	0.14	0.29	0.75	0.27	0.34	0.11	0.16	0.16
evm.model.chr1.1982	ABCG32	XP_020517484.1 ABC transporter G family member 32 isoform X2 [Amborella trichopoda]	0.672717	0.000400832	UP	2.40069	8.13e-46	UP	1.71656	3.26e-20	UP	5.54	5.34	5.25	11.9	6.69	9.55	34.19	28.51	33.1
evm.model.chr1.1983	GAI1	AHW42470.1 RGA [Pinus tabuliformis]	-0.192673	0.662775	NOT_CHANGE	2.19551	1.69e-16	UP	2.37628	2.04e-15	UP	0.79	0.95	0.88	0.69	0.62	1.16	5.17	4.16	4.16
evm.model.chr1.1988	FLA4	ERN01493.1 hypothetical protein AMTR_s00002p00270100 [Amborella trichopoda]	1.24167	1.95e-06	UP	2.26957	1.74e-21	UP	1.01616	5.46e-05	UP	1.78	1.37	1.53	4.54	2.87	4.63	9.78	7.16	8.46
evm.model.chr1.1989	--	PIA31644.1 hypothetical protein AQUCO_04900147v1 [Aquilegia coerulea]	0.483225	0.00304731	NOT_CHANGE	2.11999	1.72e-50	UP	1.62429	9.2e-25	UP	28.41	27.41	29.52	40.62	43.1	44.84	151.85	122.25	143.16
evm.model.chr1.199	ERF2	ABK23316.1 unknown [Picea sitchensis]	-4.98786	1.21e-18	DOWN	-2.07815	0.000298084	DOWN	2.90179	7.57e-12	UP	25.28	63.35	50.3	1.13	1.5	2.02	12.7	18.57	5.58
evm.model.chr1.1992	TUR2	XP_010249930.1 PREDICTED: pleiotropic drug resistance protein 1-like [Nelumbo nucifera]	0.580554	0.161329	NOT_CHANGE	1.9324	5.93e-09	UP	1.33986	0.000256685	UP	1.14	1.06	1.09	2.22	1	2.17	6.79	3.14	4.15
evm.model.chr1.1997	EPFL4	XP_017222131.1 PREDICTED: EPIDERMAL PATTERNING FACTOR-like protein 4 [Daucus carota subsp. sativus] [Daucus carota]	0.304879	0.33855	NOT_CHANGE	2.80132	1.33e-40	UP	2.48516	1.58e-30	UP	2.52	3.13	1.99	3.71	2.77	3.72	20.84	20.55	18.55
evm.model.chr1.1999	ayr1	XP_002281012.1 PREDICTED: NADPH-dependent 1-acyldihydroxyacetone phosphate reductase [Vitis vinifera]	1.05056	3.37e-06	UP	2.10238	2.19e-23	UP	1.04062	2.48e-08	UP	35.15	32.71	50.74	109.11	82.48	76.12	196.15	224.13	155.45
evm.model.chr1.20	DAD2	XP_031480580.1 strigolactone esterase D14 [Nymphaea colorata]	-0.930951	0.0158353	DOWN	-3.20725	4.15e-20	DOWN	-2.28749	3.32e-10	DOWN	12.1	25.32	16.8	6.76	11.7	11.57	1.92	3.11	1.52
evm.model.chr1.2002	LFG2	ABK27003.1 unknown [Picea sitchensis]	-3.30446	9.3e-24	DOWN	-4.9842	4.16e-35	DOWN	-1.70859	0.0275665	DOWN	9.76	10.73	7.11	0.86	1.22	0.93	0.25	0.49	0.23
evm.model.chr1.2004	AAE20	XP_031474895.1 butyrate--CoA ligase AAE11, peroxisomal-like [Nymphaea colorata]	1.97148	0.391431	NOT_CHANGE	4.01586	0.019286	UP	2.03277	0.218215	NOT_CHANGE	0	0.02	0	0.05	0.03	0.03	0.19	0.14	0.12
evm.model.chr1.2006	ag1	QFP98432.1 BIS2 [Ginkgo biloba]	4.68188	0.0126026	UP	5.28465	0.00225793	UP	0.587159	0.7431	NOT_CHANGE	0	0	0	0.16	0	0.11	0.18	0.12	0.11
evm.model.chr1.2007	--	XP_006829667.1 uncharacterized protein LOC18425033 [Amborella trichopoda]	-0.505748	0.00233145	NOT_CHANGE	0.454103	0.0032988	NOT_CHANGE	0.948382	1.76e-07	UP	5.68	6.14	5.25	4.48	3.6	4.94	9.14	8.09	9.06
evm.model.chr1.2011	FER	XP_008810848.1 receptor-like protein kinase FERONIA [Phoenix dactylifera]	-0.677098	0.0324403	DOWN	-0.405402	0.18955	NOT_CHANGE	0.260165	0.571349	NOT_CHANGE	2.08	1.49	1.36	1.34	1.15	0.87	1.27	1.55	1.38
evm.model.chr1.2013	ag1	QFP98433.1 BIS3 [Ginkgo biloba]	3.63202	0.000693349	UP	2.66659	0.0135395	UP	-0.976208	0.310543	NOT_CHANGE	0.02	0.02	0.05	0.29	0.25	0.67	0.23	0.28	0.13
evm.model.chr1.2014	--	-	-0.861938	0.000528267	DOWN	-1.05513	5.67e-06	DOWN	-0.205568	0.651467	NOT_CHANGE	3.76	5.27	5.07	3.05	2.68	2.64	2.66	2.7	2.24
evm.model.chr1.2015	At2g26730	RWR97844.1 putative inactive receptor kinase [Cinnamomum micranthum f. kanehirae]	0.73733	0.000107403	UP	1.78888	2.97e-25	UP	1.03997	1.21e-07	UP	6.96	7.95	7.96	14.51	10.28	16.55	32.82	27.66	28.25
evm.model.chr1.2016	SRK2A	ABR16094.1 unknown [Picea sitchensis]	0.182194	0.690499	NOT_CHANGE	-0.640585	0.0624853	NOT_CHANGE	-0.835535	0.0281994	DOWN	8.66	12.27	10.79	10.2	19.09	8.8	7.99	8.5	6.34
evm.model.chr1.2017	At4g33300	AAY78890.1 CC-NBS-LRR resistance-like protein [Pinus lambertiana]	-2.15435	2.15e-43	DOWN	-2.88866	1.08e-76	DOWN	-0.745365	9.73e-05	DOWN	43.84	41.09	33.33	11.75	7.37	9.83	5.84	6.23	5.9
evm.model.chr1.2018	At1g18250	XP_019452931.1 PREDICTED: thaumatin-like protein [Lupinus angustifolius]	2.24611	2.05e-05	UP	1.61144	0.0023033	UP	-0.646566	0.290903	NOT_CHANGE	2.55	1.49	0.98	8.87	3.61	13.69	9.01	4.38	3.93
evm.model.chr1.202	ERF1A	XP_022718595.1 ethylene-responsive transcription factor 2-like [Durio zibethinus]	-5.11333	0.0026501	DOWN	-6.43042	5.52e-05	DOWN	-1.32884	NA	NOT_CHANGE	0.29	0.75	0.52	0.04	0	0	0	0	0
evm.model.chr1.2024	XI-K	XP_020523198.1 myosin-11 isoform X2 [Amborella trichopoda]	0.079442	0.770336	NOT_CHANGE	0.683524	0.000135123	UP	0.592983	0.00668151	UP	3.89	4.31	3.54	5.46	3.27	4.8	7.89	6.92	6.39
evm.model.chr1.2025	SIRP1	ADE77485.1 unknown [Picea sitchensis]	0.718521	0.00215099	UP	0.409643	0.0871986	NOT_CHANGE	-0.31942	0.320328	NOT_CHANGE	5.7	5.07	5.56	11.3	7.2	10.66	8.09	7.53	8.81
evm.model.chr1.2026	--	OVA07215.1 Pentatricopeptide repeat [Macleaya cordata]	-0.430095	0.0794822	NOT_CHANGE	-0.611014	0.00497275	DOWN	-0.192295	0.62714	NOT_CHANGE	3.44	4.23	3.7	3	2.87	3.24	2.15	3.03	3.2
evm.model.chr1.2027	CFIS2	XP_019200386.1 PREDICTED: pre-mRNA cleavage factor Im 25 kDa subunit 2 [Ipomoea nil]	-0.256091	0.59113	NOT_CHANGE	-1.35908	0.000241351	DOWN	-1.11679	0.0346366	DOWN	2.78	3.5	3.01	2.6	2.94	2.81	1.09	1.6	1.38
evm.model.chr1.2032	APM1	ABR18191.1 unknown [Picea sitchensis]	-0.27941	0.373194	NOT_CHANGE	-0.661975	0.00923832	DOWN	-0.391368	0.325692	NOT_CHANGE	6.96	6.85	6.69	7.65	4.33	6.38	3.85	5.41	5.34
evm.model.chr1.2043	-	-	-0.0917546	0.814882	NOT_CHANGE	-0.929287	0.000463023	DOWN	-0.849584	0.0181115	DOWN	3.02	3.85	3.67	3.86	3.34	3.46	1.96	2.3	1.94
evm.model.chr1.2047	GPC1	ERN04832.1 hypothetical protein AMTR_s00146p00041410 [Amborella trichopoda]	0.554034	0.0302715	NOT_CHANGE	0.727402	0.00158237	UP	0.160565	0.680287	NOT_CHANGE	5.23	5.75	6.48	8.75	11	7.75	10.24	11.82	10.42
evm.model.chr1.2050	D6PKL2	XP_031480090.1 serine/threonine-protein kinase D6PKL2-like [Nymphaea colorata]	-0.10971	0.662181	NOT_CHANGE	0.558746	0.00127012	NOT_CHANGE	0.656564	0.00143288	UP	8.21	9.8	7.28	9.38	8.65	7.28	12.87	14.31	14.7
evm.model.chr1.2056	At4g02580	ABK26414.1 unknown [Picea sitchensis]	0.35598	0.00568032	NOT_CHANGE	0.633322	4.15e-08	UP	0.265405	0.132849	NOT_CHANGE	33.2	38.07	33.07	48.24	43.66	52.03	62.71	59.52	59.5
evm.model.chr1.2063	--	OVA12470.1 hypothetical protein BVC80_1791g37 [Macleaya cordata]	-1.28525	7e-06	DOWN	-1.19445	1.6e-05	DOWN	0.0793098	0.869217	NOT_CHANGE	17	34.66	25.08	10.8	12.24	10.52	9.26	13.61	14.61
evm.model.chr1.2065	-	-	-0.452173	0.00195787	NOT_CHANGE	0.264195	0.0719476	NOT_CHANGE	0.704738	2.07e-06	UP	27.13	36.11	31.1	27.95	23.67	22.86	43.79	45.08	38.27
evm.model.chr1.2067	--	XP_019053799.1 PREDICTED: uncharacterized protein LOC104600251 [Nelumbo nucifera]	-0.888898	0.00252216	DOWN	-0.19597	0.547164	NOT_CHANGE	0.682427	0.0530594	NOT_CHANGE	2.44	3.66	2.44	2.09	1.28	1.62	2.68	2.36	3.31
evm.model.chr1.207	NRG2	XP_031502195.1 nitrate regulatory gene2 protein-like [Nymphaea colorata]	0.309045	0.06459	NOT_CHANGE	0.734989	2.02e-07	UP	0.414674	0.0264713	NOT_CHANGE	10.46	11.43	9.39	16.8	11.36	13.97	20.98	18.73	18.79
evm.model.chr1.2070	--	XP_031502087.1 uncharacterized protein LOC116265549 [Nymphaea colorata]	0.190976	0.295642	NOT_CHANGE	0.851556	5.46e-10	UP	0.648893	2.89e-05	UP	9.98	10.78	7.97	12.96	10.93	11.6	19.77	19.47	19.07
evm.model.chr1.2072	--	-	-0.807292	1.58e-07	DOWN	-1.46481	2.19e-23	DOWN	-0.669211	0.000897438	DOWN	54.73	65.12	58.49	39.42	37.02	33.21	20.08	27.09	25.42
evm.model.chr1.2073	hflX	ABK24631.1 unknown [Picea sitchensis]	-0.517591	0.000294471	NOT_CHANGE	-1.06911	4.55e-16	DOWN	-0.563684	0.00159566	NOT_CHANGE	70.91	72.82	68.66	54.39	58.04	47.28	35.28	40.14	38.5
evm.model.chr1.2076	PUB52	XP_022771544.1 U-box domain-containing protein 35 isoform X1 [Durio zibethinus]	-0.305705	0.183401	NOT_CHANGE	-0.657697	0.000658467	DOWN	-0.36341	0.163416	NOT_CHANGE	4.48	6.29	4.65	5.18	4.29	4.01	3.43	4.3	3.24
evm.model.chr1.2077	INV1	XP_010262081.1 PREDICTED: beta-fructofuranosidase, insoluble isoenzyme CWINV1 [Nelumbo nucifera]	-1.23431	4.9e-07	DOWN	0.197924	0.495757	NOT_CHANGE	1.42094	6.69e-13	UP	9.75	18.61	12.12	5.47	6.66	6.23	18.86	15.55	17.4
evm.model.chr1.2082	NUDT19	ABK24603.1 unknown [Picea sitchensis]	1.09445	0.00293484	UP	1.56366	2.2e-06	UP	0.457234	0.299453	NOT_CHANGE	1.82	2.04	2.54	4.87	4.36	5.42	7.25	5.36	8.56
evm.model.chr1.2086	--	XP_031488477.1 TATA-binding protein-associated factor 2N-like [Nymphaea colorata]	-1.51096	2.2e-05	DOWN	-2.28136	1.53e-11	DOWN	-0.782177	0.0622895	NOT_CHANGE	33.7	26.6	17.62	10.48	7.05	12.13	8.94	5.39	3.65
evm.model.chr1.2087	EIX1	OMO55014.1 hypothetical protein COLO4_36236 [Corchorus olitorius]	-0.899327	0.0491903	DOWN	0.120449	0.806439	NOT_CHANGE	1.00549	0.0567989	NOT_CHANGE	0.61	1.04	0.73	0.35	0.49	0.52	1.08	0.84	0.97
evm.model.chr1.2089	OR23	XP_024371907.1 F-box/kelch-repeat protein OR23-like [Physcomitrella patens]	-0.759107	8.07e-09	DOWN	-0.832315	5.42e-11	DOWN	-0.0855488	0.752293	NOT_CHANGE	29.28	36.23	32.29	21.75	21.37	19.11	20.18	20.93	20.55
evm.model.chr1.209	D6PKL2	XP_008798795.1 serine/threonine-protein kinase D6PK-like [Phoenix dactylifera]	0.336159	0.105165	NOT_CHANGE	0.639503	0.000288969	UP	0.292349	0.241885	NOT_CHANGE	5.8	5.65	4.76	8.82	5.66	7.8	10.11	9.83	8.49
evm.model.chr1.2092	RLP4	XP_008789752.1 receptor-like protein 4 [Phoenix dactylifera]	0.31991	0.0296584	NOT_CHANGE	0.807678	1.09e-10	UP	0.475942	0.00197246	NOT_CHANGE	10.98	11.67	9.14	15.55	13.31	14.09	21.95	20.39	20.22
evm.model.chr1.2093	At2g30600/At2g30610	XP_010266159.1 PREDICTED: BTB/POZ domain-containing protein At2g30600 [Nelumbo nucifera]	-1.14888	1.07e-05	DOWN	-0.359943	0.177056	NOT_CHANGE	0.777869	0.0312178	UP	1.87	2.18	2.12	1.3	0.98	0.73	1.93	1.78	1.68
evm.model.chr1.2094	NEET	XP_012090374.1 CDGSH iron-sulfur domain-containing protein NEET [Jatropha curcas]	-0.161697	0.536242	NOT_CHANGE	-0.715369	0.000233455	DOWN	-0.56588	0.0199483	NOT_CHANGE	110.55	120.87	121.89	98.77	135.33	102.49	78.16	91.65	72.15
evm.model.chr1.2095	--	KAF3776780.1 Phosphatidylinositol 3-4-5-trisphosphate 3-phosphatase and protein-tyrosine-phosphatase [Nymphaea thermarum]	0.192634	0.276586	NOT_CHANGE	0.588861	1.87e-05	UP	0.38392	0.0462891	NOT_CHANGE	14.94	17.62	14.8	20.37	19.68	18.25	26.08	26.39	27.53
evm.model.chr1.21	URH2	ABR16229.1 unknown [Picea sitchensis]	0.446823	0.000835101	NOT_CHANGE	-0.16628	0.258409	NOT_CHANGE	-0.625304	9.02e-05	DOWN	18.58	17.71	18.19	27.47	25.91	26.8	18.63	18.06	17.93
evm.model.chr1.2100	MNS4	XP_010274205.1 PREDICTED: alpha-mannosidase I MNS4 [Nelumbo nucifera]	0.209896	0.433756	NOT_CHANGE	0.779266	8.37e-05	UP	0.558696	0.025888	NOT_CHANGE	2.54	2.16	2.26	3.26	2.23	3.27	4.32	4.45	4.72
evm.model.chr1.2101	CSN1	ADE77099.1 unknown [Picea sitchensis]	-0.346696	0.00366299	NOT_CHANGE	-0.590445	5.67e-08	DOWN	-0.25567	0.133751	NOT_CHANGE	46.48	44.59	45.03	41.59	37.61	36.61	33.61	36.46	31.73
evm.model.chr1.2103	At4g00740	AIU48633.1 quasimodo 3, partial [Ginkgo biloba]	-0.323256	0.087338	NOT_CHANGE	0.428281	0.0110452	NOT_CHANGE	0.739263	0.000115999	UP	25.17	27.78	25.72	23.48	20.18	24.33	44.28	31.95	42.59
evm.model.chr1.2111	ANL2	AAL83725.1 homeodomain protein HB2 [Picea abies]	-0.929502	3.91e-06	DOWN	-0.744551	0.000180831	DOWN	0.173057	0.546758	NOT_CHANGE	31.07	47.7	40.35	22.37	25.52	19.13	28.16	28.52	23.03
evm.model.chr1.2114	OsI_35105	XP_002283911.1 PREDICTED: pyruvate kinase 1, cytosolic [Vitis vinifera]	0.686446	0.000661876	UP	0.450893	0.025962	NOT_CHANGE	-0.247568	0.319044	NOT_CHANGE	8.81	6.74	6.53	14.65	12.21	11.73	12.26	10.22	11.55
evm.model.chr1.2116	-	-	0.00994803	0.984153	NOT_CHANGE	0.611235	0.0214541	UP	0.590122	0.0846978	NOT_CHANGE	2.56	2	2.26	2.91	2.23	2.3	3.94	4.09	3.7
evm.model.chr1.2120	--	ABK26301.1 unknown [Picea sitchensis]	-0.467164	0.00728405	NOT_CHANGE	-0.819117	2.11e-07	DOWN	-0.364856	0.13614	NOT_CHANGE	21.54	26.09	24.03	17.28	18.59	19.75	15.31	15.53	14.72
evm.model.chr1.2124	trm1	XP_010252087.1 PREDICTED: tRNA (guanine(26)-N(2))-dimethyltransferase [Nelumbo nucifera]	-1.27202	2.39e-05	DOWN	-0.640843	0.0295754	DOWN	0.619354	0.130645	NOT_CHANGE	2.88	4.73	3.41	1.5	1.53	1.86	2.29	2.47	3.16
evm.model.chr1.2125	CYP735A2	RWR95781.1 cytokinin hydroxylase-like protein [Cinnamomum micranthum f. kanehirae]	0.75071	0.304669	NOT_CHANGE	-0.824685	0.239513	NOT_CHANGE	-1.58467	0.0410849	DOWN	0.37	0.46	0.5	1.2	0.28	1	0.41	0.18	0.26
evm.model.chr1.2127	CDKG-2	ACN40935.1 unknown [Picea sitchensis]	-0.777384	0.000127299	DOWN	-1.42123	6.6e-14	DOWN	-0.656086	0.00461205	DOWN	9.85	14.46	12.25	7.16	8.66	7.04	5.13	5.55	4.63
evm.model.chr1.2128	-	-	-0.472546	0.233523	NOT_CHANGE	-0.865076	0.0103215	DOWN	-0.404269	0.325889	NOT_CHANGE	5.78	12.87	9.15	5.76	7.78	7.71	4.67	5.64	6.72
evm.model.chr1.213	KO	AXU25935.1 cytochrome P450 CYP701A24 [Picea glauca]	-0.666616	0.0980604	NOT_CHANGE	1.2508	0.000229384	UP	1.90563	2.16e-08	UP	3.63	6.01	4.16	2.13	2.07	5.12	13.44	11.72	11.6
evm.model.chr1.2130	--	-	-0.311714	0.180488	NOT_CHANGE	-0.835908	1.64e-05	DOWN	-0.535314	0.0535161	NOT_CHANGE	14.1	12.48	11.99	12.88	10.41	10.31	7.3	8.83	8.21
evm.model.chr1.2132	PER25	ERN04236.1 hypothetical protein AMTR_s00077p00144120 [Amborella trichopoda]	2.16278	1.24e-09	UP	1.87473	1.02e-07	UP	-0.300657	0.292014	NOT_CHANGE	13.28	5.6	4.59	41.85	28.05	45.17	31	27.82	38.63
evm.model.chr1.2133	CRF3	PTQ43753.1 hypothetical protein MARPO_0023s0075 [Marchantia polymorpha]	0.838045	0.352684	NOT_CHANGE	1.66795	0.0184575	UP	0.81849	0.339722	NOT_CHANGE	0.12	0.23	0.05	0.29	0.29	0.2	0.27	0.55	0.62
evm.model.chr1.2134	--	TEY35703.1 hypothetical protein Saspl_030539 [Salvia splendens]	1.62081	1.15e-10	UP	1.47829	2.47e-09	UP	-0.155149	0.654514	NOT_CHANGE	7	4.34	6.51	23.61	15.84	20.46	19.85	14.63	21.61
evm.model.chr1.2136	At2g26730	XP_008803002.1 probable inactive receptor kinase At5g58300 [Phoenix dactylifera]	1.42631	0.000310419	UP	3.03922	1.64e-17	UP	1.60085	2.07e-05	UP	1.16	0.97	1.03	3.2	1.48	4.61	12.15	6.74	10.34
evm.model.chr1.2138	--	XP_006848188.1 mucin-5AC isoform X1 [Amborella trichopoda]	0.34846	0.172805	NOT_CHANGE	0.644669	0.00254807	UP	0.284619	0.356194	NOT_CHANGE	2.73	3.6	3.32	4.92	3.59	4.79	6.48	4.77	5.66
evm.model.chr1.2139	--	ABR17817.1 unknown [Picea sitchensis]	0.274197	0.457216	NOT_CHANGE	0.797752	0.00382385	UP	0.51026	0.181337	NOT_CHANGE	1.63	1.99	1.56	2.29	2.61	1.86	3.27	3.32	3.54
evm.model.chr1.2143	RBG7	ABK21879.1 unknown [Picea sitchensis]	0.305792	0.443158	NOT_CHANGE	-2.55889	2.48e-16	DOWN	-2.87394	2.91e-32	DOWN	12.79	7.15	15.46	16.94	13.59	17.16	2.1	2.87	1.83
evm.model.chr1.2144	-	-	0.711773	4.75e-05	UP	0.248091	0.197359	NOT_CHANGE	-0.475869	0.0216437	NOT_CHANGE	19.42	16.77	19.31	30.2	33.51	34	24.62	26.17	23.4
evm.model.chr1.2145	FER	OVA13696.1 Protein kinase domain [Macleaya cordata]	0.37932	0.513217	NOT_CHANGE	3.44349	5.91e-21	UP	3.05182	1.11e-16	UP	0.23	0.27	0.3	0.44	0.3	0.38	3.65	2.1	3.99
evm.model.chr1.2149	EIF2B	ABK22171.1 unknown [Picea sitchensis]	0.281959	0.114815	NOT_CHANGE	-0.326284	0.0465342	NOT_CHANGE	-0.619906	5.67e-05	DOWN	38.9	33.87	43.27	55.26	48.95	48.28	35.96	35.74	32.51
evm.model.chr1.2150	APM1	ABR18191.1 unknown [Picea sitchensis]	-0.696474	0.211276	NOT_CHANGE	-1.51053	0.00177847	DOWN	-0.818328	0.305555	NOT_CHANGE	1.29	1.33	1.72	1.53	0.63	0.76	0.39	0.64	0.69
evm.model.chr1.2151	APM1	ABR18191.1 unknown [Picea sitchensis]	-0.0881576	0.710594	NOT_CHANGE	-0.770117	2.66e-06	DOWN	-0.694066	0.00134403	DOWN	5.09	6.17	5.34	6.18	5.58	5.11	3.35	4.16	3.44
evm.model.chr1.2153	MAN6	XP_028094819.1 mannan endo-1,4-beta-mannosidase 6 isoform X1 [Camellia sinensis]	1.60815	0.000272048	UP	0.449335	0.374531	NOT_CHANGE	-1.17087	0.0104941	DOWN	2.86	1.81	1.86	7.75	3.41	10.69	4.87	2.29	2.88
evm.model.chr1.2156	ATPK2	RWR80519.1 Protein kinase domain-containing protein [Cinnamomum micranthum f. kanehirae]	-1.08873	0.000752104	DOWN	-0.854968	0.00607909	DOWN	0.222551	0.641245	NOT_CHANGE	5.68	3.63	3.22	2.43	2.22	1.75	1.97	3.12	2.75
evm.model.chr1.2157	MOS14	XP_006837803.1 transportin MOS14 isoform X1 [Amborella trichopoda]	-0.583446	0.0131652	NOT_CHANGE	-0.665591	0.00208064	DOWN	-0.0918823	0.848289	NOT_CHANGE	1.82	2.36	1.95	1.74	1.14	1.55	1.43	1.48	1.42
evm.model.chr1.216	--	-	-4.41794	0.0315744	DOWN	-1.92704	0.276467	NOT_CHANGE	2.47577	NA	NOT_CHANGE	0.27	0.73	0.21	0	0	0	0.09	0.17	0.1
evm.model.chr1.2167	FOLD2	ABK26015.1 unknown [Picea sitchensis]	-0.240687	0.157907	NOT_CHANGE	-0.713631	3.91e-07	DOWN	-0.484936	0.0141438	NOT_CHANGE	19.55	23.04	20.2	18.81	18.46	19.95	13.72	13.71	15.59
evm.model.chr1.2169	At3g05950	XP_024517489.1 germin-like protein 1-3 [Selaginella moellendorffii]	1.1618	0.198792	NOT_CHANGE	-2.30349	0.0283847	DOWN	-3.46995	0.00229779	DOWN	0.46	0.24	0.33	0.77	0.73	1.02	0.02	0.04	0.2
evm.model.chr1.217	KO	ATG29982.1 CYP701A59 [Taxus chinensis]	-1.1279	0.0188194	DOWN	-0.0956701	0.863822	NOT_CHANGE	1.02094	0.04767	UP	0.81	2	1.57	0.8	0.81	0.53	1.47	1.9	1.16
evm.model.chr1.2170	--	OVA06381.1 hypothetical protein BVC80_8981g18 [Macleaya cordata]	-1.6292	3.85e-09	DOWN	-1.78262	3.64e-11	DOWN	-0.165954	0.732329	NOT_CHANGE	784.26	957.3	847.59	176.52	358.11	347.55	314.15	293.01	236.84
evm.model.chr1.2172	--	ADE77093.1 unknown [Picea sitchensis]	-0.248424	0.154675	NOT_CHANGE	-0.788533	3.97e-08	DOWN	-0.552014	0.00515654	NOT_CHANGE	18.54	19.91	17.88	19.35	17.6	14.32	11.37	12.87	12.46
evm.model.chr1.2174	CSTLP1	XP_010266438.1 PREDICTED: CMP-sialic acid transporter 1-like isoform X2 [Nelumbo nucifera]	0.545228	0.288579	NOT_CHANGE	1.04444	0.0115418	UP	0.487934	0.359181	NOT_CHANGE	0.91	1.44	0.62	2.17	1.14	1.39	2.56	2.26	2.04
evm.model.chr1.2175	--	XP_002962854.2 uncharacterized protein LOC9660796 [Selaginella moellendorffii]	-2.81907	7.9e-07	DOWN	-2.03147	6.78e-05	DOWN	0.803335	0.544632	NOT_CHANGE	1.26	1.85	1.44	0.36	0	0.34	0.34	0.41	0.5
evm.model.chr1.2176	--	-	-4.35771	3.74e-15	DOWN	-4.50853	8.05e-18	DOWN	-0.175246	0.938174	NOT_CHANGE	2.2	3.25	2.76	0.13	0.14	0.16	0.26	0.05	0.09
evm.model.chr1.218	LCMT1	ADE76222.1 unknown [Picea sitchensis]	0.434084	0.0614127	NOT_CHANGE	-0.257686	0.275994	NOT_CHANGE	-0.703847	0.00447463	DOWN	6.6	8.65	8.12	11.03	11.68	11.2	6.48	8.96	6.49
evm.model.chr1.2180	CYP86B1	PHT89371.1 Cytochrome 86B1 [Capsicum annuum]	1.65091	0.00460812	UP	4.73248	4.61e-24	UP	3.06972	3.6e-18	UP	0.07	0.2	0.11	0.4	0.37	0.52	4.34	3.44	3.61
evm.model.chr1.2186	JAR6	RRT53969.1 hypothetical protein B296_00020139, partial [Ensete ventricosum]	-0.257841	0.103231	NOT_CHANGE	-0.746235	2.03e-08	DOWN	-0.499162	0.00766568	NOT_CHANGE	41.68	41.64	39.2	42.22	32.02	36.61	24.05	29.1	29.05
evm.model.chr1.2189	--	RWR93187.1 protein ENHANCED DISEASE RESISTANCE 4-like protein [Cinnamomum micranthum f. kanehirae]	-1.72468	1.21e-17	DOWN	-1.19794	1.44e-09	DOWN	0.514832	0.0334476	NOT_CHANGE	7.98	7.53	5.24	2.32	1.94	2.54	3.8	3.1	3.26
evm.model.chr1.2190	At4g28100	XP_017432232.1 PREDICTED: uncharacterized GPI-anchored protein At4g28100 [Vigna angularis]	0.294126	0.0856819	NOT_CHANGE	1.39358	8.97e-24	UP	1.0871	7.98e-12	UP	30.47	29.97	32.3	39.57	39.43	43.64	99.86	81.12	93.02
evm.model.chr1.2204	AGC1-5	XP_002982650.2 protein kinase PINOID [Selaginella moellendorffii]	0.975062	0.0251964	UP	-0.313511	0.521708	NOT_CHANGE	-1.29842	2.61e-06	DOWN	4.5	1.38	2.77	6.12	5.11	7.36	2.66	3.1	2.16
evm.model.chr1.2207	RPT3	OAE34034.1 hypothetical protein AXG93_4142s1190 [Marchantia polymorpha subsp. ruderalis] [Marchantia polymorpha]	-0.0559471	0.869356	NOT_CHANGE	2.41047	1.6e-37	UP	2.45432	7.25e-38	UP	4.33	6.41	5.7	5.36	5.14	6.49	36.6	28.81	32.4
evm.model.chr1.2208	At5g41800	XP_027080689.1 probable GABA transporter 2 isoform X1 [Coffea arabica]	0.0537888	0.909902	NOT_CHANGE	2.03082	4.34e-15	UP	1.96473	5.21e-15	UP	2.14	1.32	1.87	2.01	1.6	2.4	9.02	6.8	8.75
evm.model.chr1.2209	At5g41800	PIA49083.1 hypothetical protein AQUCO_01300141v1 [Aquilegia coerulea]	0.354004	0.0823595	NOT_CHANGE	2.14402	1.09e-40	UP	1.77744	4.67e-23	UP	7.32	7.51	7.48	10.53	10.18	10.09	42.15	30.5	38.16
evm.model.chr1.2211	--	KAE8652483.1 hypothetical protein Csa_013867 [Cucumis sativus]	-2.70063	0.0012283	DOWN	-4.66836	3.55e-06	DOWN	-1.99231	0.370561	NOT_CHANGE	0.84	1.29	0.97	0	0.22	0.29	0.03	0.03	0.07
evm.model.chr1.2212	-	-	-0.198304	0.543564	NOT_CHANGE	-1.02676	2e-05	DOWN	-0.839927	0.00244541	DOWN	8.69	9.03	6.46	7.98	7.36	7.41	4.98	5.48	2.88
evm.model.chr1.2213	At1g18250	XP_017439186.1 PREDICTED: thaumatin-like protein [Vigna angularis]	1.25683	0.00488712	UP	0.52194	0.277015	NOT_CHANGE	-0.746496	0.148082	NOT_CHANGE	4.27	3.16	3.27	8.05	4.13	15.67	7.27	4.92	5.11
evm.model.chr1.2214	At4g33300	AAY78890.1 CC-NBS-LRR resistance-like protein [Pinus lambertiana]	-0.592225	1.53e-05	DOWN	-0.814683	3.63e-10	DOWN	-0.234371	0.258599	NOT_CHANGE	57.84	65.1	55.25	45.08	45.15	37.16	34.84	40.78	38.28
evm.model.chr1.2215	At4g33300	ABR16103.1 unknown [Picea sitchensis]	-4.84007	4.03e-194	DOWN	-5.20381	1.06e-224	DOWN	-0.375098	0.0700578	NOT_CHANGE	363.97	389	263.49	15.86	10.95	11.74	10.65	11.14	9.16
evm.model.chr1.2216	At4g33300	ABR16103.1 unknown [Picea sitchensis]	-3.81087	3.2e-70	DOWN	-3.87272	4.15e-74	DOWN	-0.0721946	0.884073	NOT_CHANGE	43.77	47.6	30.66	3.78	2.04	3.63	2.79	3.11	3.45
evm.model.chr1.2217	At4g33300	ABR16103.1 unknown [Picea sitchensis]	-0.52739	0.00924555	NOT_CHANGE	-1.01774	2.85e-08	DOWN	-0.502821	0.0600356	NOT_CHANGE	5.69	6.1	4.78	4.01	4.39	4	2.7	3.15	3.36
evm.model.chr1.2218	At4g33300	ABR16103.1 unknown [Picea sitchensis]	-4.18014	7.38e-44	DOWN	-5.4067	1.43e-50	DOWN	-1.24127	0.138396	NOT_CHANGE	5.15	6.66	5.08	0.35	0.29	0.36	0.16	0.16	0.12
evm.model.chr1.2219	--	-	-1.09205	0.0144876	DOWN	-0.827534	0.0484603	DOWN	0.246718	0.774267	NOT_CHANGE	3.17	4.81	3.62	1.51	2.85	1.45	2.24	2.38	2.7
evm.model.chr1.222	AUR1	ABK25222.1 unknown [Picea sitchensis]	0.702073	0.565779	NOT_CHANGE	2.03407	0.0230272	UP	1.31818	0.140856	NOT_CHANGE	0.33	0.26	0	0.65	0.33	0.09	1.15	0.84	0.76
evm.model.chr1.2222	-	-	0.253589	0.318941	NOT_CHANGE	0.646644	0.00109647	UP	0.380909	0.181459	NOT_CHANGE	5.6	5.65	5.78	7.01	7.08	7.78	9.24	9.73	11.02
evm.model.chr1.2228	--	ABK26765.1 unknown [Picea sitchensis]	0.481673	0.00940438	NOT_CHANGE	0.664751	9.72e-05	UP	0.170855	0.492109	NOT_CHANGE	60.46	54.85	66.92	104.64	87.5	83.85	127.03	93.37	104.79
evm.model.chr1.223	GT11	PNR42611.1 hypothetical protein PHYPA_017441 [Physcomitrella patens]	-0.591988	0.0303657	DOWN	-1.50444	3.42e-10	DOWN	-0.923249	0.00118824	DOWN	18.64	16.11	14.41	15.05	7.86	12.78	5.04	6.45	8.05
evm.model.chr1.2232	RAP2-13	ATP72858.1 hypothetical protein 2_2931_01, partial [Pinus pinaster]	-2.07433	4.31e-25	DOWN	-1.63128	3.53e-16	DOWN	0.432268	0.0941591	NOT_CHANGE	101.8	140.76	138.14	35.09	29.02	33.61	34.67	60.46	43.25
evm.model.chr1.2234	SPBC1711.16	KAE8706868.1 P-loop containing nucleoside triphosphate hydrolases superfamily protein [Hibiscus syriacus]	-0.369888	0.00457454	NOT_CHANGE	-0.780107	3.12e-11	DOWN	-0.422608	0.0131126	NOT_CHANGE	40.08	43.63	42.53	34.29	36.53	34.37	26.71	28.54	27.44
evm.model.chr1.2241	At5g53180	ADE77057.1 unknown [Picea sitchensis]	-0.0284348	0.92946	NOT_CHANGE	-0.62878	0.00147201	DOWN	-0.613326	0.0166378	DOWN	5.4	6.26	4.86	5.49	6.14	5.81	3.84	4.62	3.54
evm.model.chr1.2245	RBG7	XP_020091699.1 glycine-rich RNA-binding protein GRP1A-like [Ananas comosus]	-0.117784	0.514737	NOT_CHANGE	-1.1843	2.42e-20	DOWN	-1.07834	8.95e-16	DOWN	5182.96	4673.47	5445.39	4853.89	4966.96	5369	2386.01	2653.36	2550.78
evm.model.chr1.2246	--	XP_010243496.1 PREDICTED: uncharacterized protein LOC104587546 isoform X1 [Nelumbo nucifera]	-0.462728	0.209623	NOT_CHANGE	-1.04831	0.000778539	DOWN	-0.597156	0.193467	NOT_CHANGE	3.43	3.51	2.33	2.41	2.32	2.54	1.78	1.26	2.02
evm.model.chr1.2248	--	-	0.276449	0.0245853	NOT_CHANGE	-0.346779	0.00222998	NOT_CHANGE	-0.635107	9.4e-07	DOWN	1501.26	1411.13	1378.66	1964.41	1659.8	1997.48	1340.66	1216.65	1238.38
evm.model.chr1.2251	PTEN1	OAE26797.1 hypothetical protein AXG93_2097s1050 [Marchantia polymorpha subsp. ruderalis] [Marchantia polymorpha]	-0.72325	0.000336549	DOWN	-0.777593	5.17e-05	DOWN	-0.0666681	0.868625	NOT_CHANGE	23.48	29.44	27.45	14.66	19.28	18.13	15.93	20.23	16.53
evm.model.chr1.2252	GSVIVT00026920001	AIU50447.1 pectin lyase-like superfamily protein, partial [Ginkgo biloba]	-0.363129	0.0128471	NOT_CHANGE	0.443416	0.000953167	NOT_CHANGE	0.794866	3.43e-07	UP	46.04	48.51	42.54	43.32	31.91	40.39	76.15	63.37	69.87
evm.model.chr1.2253	PYL8	QFQ33011.1 pyrabactin resistance-like protein [Pinus massoniana]	-0.59	2.5e-05	DOWN	-0.901517	8.03e-12	DOWN	-0.323805	0.0968354	NOT_CHANGE	57.53	68.75	66.42	47.49	48.69	41.44	37.61	38.96	39.27
evm.model.chr1.2254	PLIP2	XP_020529894.1 uncharacterized protein LOC18445098 [Amborella trichopoda]	-1.59345	3.12e-13	DOWN	-2.38216	2.49e-28	DOWN	-0.800108	0.00548515	DOWN	9.79	8.27	6.78	3.27	2.82	2.84	1.45	2.33	1.6
evm.model.chr1.2255	DUT	ABK27136.1 unknown [Picea sitchensis]	0.617595	0.382157	NOT_CHANGE	1.9352	0.000224801	UP	1.30475	0.0271913	UP	0.92	0.79	0.49	0.91	1	1.73	4.83	2.07	2.57
evm.model.chr1.2258	UGT72B1	ABK25443.1 unknown [Picea sitchensis]	-2.519	5.16e-05	DOWN	-2.13556	0.000146983	DOWN	0.380202	0.806804	NOT_CHANGE	0.71	0.72	0.89	0.18	0.15	0.11	0.2	0.07	0.33
evm.model.chr1.2259	--	ABK26204.1 unknown [Picea sitchensis]	0.68439	6.58e-06	UP	0.243844	0.141494	NOT_CHANGE	-0.453095	0.0204152	NOT_CHANGE	27.02	28.23	27.99	47.1	50.69	46.03	39.04	32.93	38.78
evm.model.chr1.2262	SBT2.5	ABK22015.1 unknown [Picea sitchensis]	0.632163	0.00135197	UP	1.56369	2.43e-19	UP	0.919278	2.9e-06	UP	17.63	16.36	18.93	29.8	29.51	28.94	69.34	56.58	49.83
evm.model.chr1.2264	--	-	-0.827966	4.34e-10	DOWN	-1.28731	8.97e-24	DOWN	-0.4714	0.0125543	NOT_CHANGE	17.9	21.68	17.8	12.1	11.41	11.36	8.79	8.4	9.21
evm.model.chr1.2270	--	OAE22756.1 hypothetical protein AXG93_2035s1400 [Marchantia polymorpha subsp. ruderalis] [Marchantia polymorpha]	-0.5712	0.00992341	NOT_CHANGE	0.409162	0.0521173	NOT_CHANGE	0.968446	2e-06	UP	6.72	10.01	6.96	6.1	4.71	6.39	12.43	10.54	12.25
evm.model.chr1.2271	GLY1	KAF3776569.1 Glycerol-3-phosphate dehydrogenase NAD(+) 2 [Nymphaea thermarum]	-0.781308	0.00540766	DOWN	-0.581497	0.0300463	NOT_CHANGE	0.184902	0.727807	NOT_CHANGE	6.05	6.17	6.13	3.43	4.09	3.97	4.76	5.53	3.48
evm.model.chr1.2273	RAP2-9	ATX60373.1 ethylene-responsive transcription factor RAP2-1 [Taxodium sp. 'Zhongshanshan']	-7.0283	3.06e-07	DOWN	-8.3454	3.02e-10	DOWN	-1.32884	NA	NOT_CHANGE	2.53	2.07	1.95	0	0	0.05	0	0	0
evm.model.chr1.2276	--	-	0.97424	9.68e-06	UP	-0.428406	0.0730576	NOT_CHANGE	-1.41381	6.57e-15	DOWN	11.67	9.29	14.78	28.12	21.09	27.05	9.85	11.16	8.94
evm.model.chr1.2277	--	-	0.738396	0.00206949	UP	-1.11132	5.63e-07	DOWN	-1.86102	4.61e-32	DOWN	519.63	363.02	630.78	968.93	930.21	832.58	249.85	313.95	229.54
evm.model.chr1.228	PFK3	ABR17197.1 unknown [Picea sitchensis]	-0.502246	0.00451227	NOT_CHANGE	-1.03915	7.72e-11	DOWN	-0.548551	0.00127851	NOT_CHANGE	28.83	22.49	23.01	21.99	15.17	20.08	13.48	13.51	13.82
evm.model.chr1.2285	STR7	RVW42350.1 Rhodanese-like domain-containing protein 7 [Vitis vinifera]	-0.639948	0.000318511	DOWN	-0.664584	8.29e-05	DOWN	-0.0375679	0.92722	NOT_CHANGE	10.29	11.15	11.04	7.2	8.43	6.81	6.91	8.09	8.07
evm.model.chr1.2288	STR7	XP_012091126.1 rhodanese-like domain-containing protein 7 isoform X2 [Jatropha curcas]	-0.451724	0.107916	NOT_CHANGE	-0.757886	0.00196779	DOWN	-0.317616	0.438065	NOT_CHANGE	2.67	2.92	3.43	2.72	2.29	2.1	1.77	2.19	2.01
evm.model.chr1.229	--	KAE8815585.1 hypothetical protein D1007_07056 [Hordeum vulgare]	-0.43627	0.13257	NOT_CHANGE	-1.01627	3.37e-05	DOWN	-0.592366	0.0494253	DOWN	35.87	27.83	30.82	22.94	23.91	28.46	23.51	15.73	13.36
evm.model.chr1.2292	PSBW	ABK21312.1 unknown [Picea sitchensis]	-0.386861	0.21718	NOT_CHANGE	-1.05786	3.77e-05	DOWN	-0.683406	0.0257491	DOWN	63.89	90.31	78.5	48.32	83.62	56.21	35.04	46.13	44.19
evm.model.chr1.2293	CYP73A1	AAW70021.1 cinnamic acid 4-hydroxylase [Ginkgo biloba]	0.458316	0.000907753	NOT_CHANGE	1.53556	1.29e-35	UP	1.06538	3.64e-13	UP	84.55	83.66	83.53	135.7	103.71	136.05	295.41	248.88	276.55
evm.model.chr1.2295	DBP2	XP_024387364.1 ATP-dependent RNA helicase DBP2-like [Physcomitrella patens]	-0.329079	0.034571	NOT_CHANGE	-0.640367	3.1e-06	DOWN	-0.323107	0.0783441	NOT_CHANGE	33.27	37.15	28.45	30.14	29.12	25.59	21.97	25.6	23.72
evm.model.chr1.2298	-	-	-0.331989	0.369198	NOT_CHANGE	-1.6286	2.63e-08	DOWN	-1.30622	0.000395555	DOWN	4.67	5	5.58	6.31	3.53	3.39	1.33	2.34	1.89
evm.model.chr1.2299	--	-	0.142152	0.709615	NOT_CHANGE	-0.996004	0.000348952	DOWN	-1.14701	0.000986124	DOWN	3.72	4.09	4.17	6.31	3.53	4.51	2.29	2.11	2.35
evm.model.chr1.23	--	-	0.35415	0.292692	NOT_CHANGE	1.11523	2.15e-05	UP	0.748838	0.00244024	UP	12	7.16	11.69	14.11	14.35	14.13	28.27	19.81	27.27
evm.model.chr1.2303	WRKY53	XP_015934427.1 probable WRKY transcription factor 53 [Arachis duranensis]	-5.75482	0.00208905	DOWN	-5.14833	0.00452046	DOWN	0.594718	NA	NOT_CHANGE	0.49	0.22	0.08	0	0	0	0	0.02	0
evm.model.chr1.2304	WRKY53	XP_011001918.1 PREDICTED: probable WRKY transcription factor 30 [Populus euphratica]	-4.36058	8.8e-53	DOWN	-3.65616	1.57e-47	DOWN	0.699697	0.209837	NOT_CHANGE	12.86	15.58	9.11	0.81	0.42	0.74	1.15	1.06	1.12
evm.model.chr1.2308	SWEET3B	ABK26022.1 unknown [Picea sitchensis]	0.880729	4.33e-06	UP	0.479893	0.0152056	NOT_CHANGE	-0.412259	0.0424314	NOT_CHANGE	36.36	26.55	31.58	66.95	49.5	72.82	51.65	52.54	44.62
evm.model.chr1.2312	SEH1	XP_006847330.2 protein SEH1 [Amborella trichopoda]	-0.62615	0.000116908	DOWN	-0.765458	5.62e-07	DOWN	-0.1513	0.582993	NOT_CHANGE	13.19	17.68	14.28	11.48	10.32	9.74	10.2	9.76	9.82
evm.model.chr1.2314	IMDH2	XP_010244745.1 PREDICTED: 3-isopropylmalate dehydrogenase 2, chloroplastic-like isoform X1 [Nelumbo nucifera]	-0.652731	2.04e-05	DOWN	-0.725858	6.81e-07	DOWN	-0.0844011	0.773241	NOT_CHANGE	18.23	23.75	20	16.03	12.4	14.19	13.07	13.33	15.67
evm.model.chr1.2315	--	XP_002966140.1 histone H3.v1 [Selaginella moellendorffii]	1.40829	0.00855164	UP	3.53954	4.97e-16	UP	2.11937	3.57e-08	UP	0.2	0.23	0.1	0.52	0.37	0.64	2.73	1.96	2.31
evm.model.chr1.2316	Os03g0617900	ABK24282.1 unknown [Picea sitchensis]	-0.348003	0.0261783	NOT_CHANGE	-1.12369	3.73e-16	DOWN	-0.787389	4.54e-05	DOWN	12.44	13.69	12.49	11.98	9.58	11.26	6.94	6.93	6.04
evm.model.chr1.2318	TFIIS	ABK25146.1 unknown [Picea sitchensis]	-0.332031	0.010986	NOT_CHANGE	-0.593859	4.36e-07	DOWN	-0.273916	0.1009	NOT_CHANGE	43.4	54.79	48.12	42.99	42.25	39.9	35.86	36.23	36.73
evm.model.chr1.2319	UGT72B1	ABK25443.1 unknown [Picea sitchensis]	-0.617474	0.0264769	DOWN	-2.64757	2.84e-26	DOWN	-2.04168	1.41e-11	DOWN	11.88	12.37	11.14	7.7	9.59	7.48	1.63	1.72	3.03
evm.model.chr1.2320	UGT72B1	ABK25443.1 unknown [Picea sitchensis]	-0.266612	0.350187	NOT_CHANGE	-0.89607	6.63e-05	DOWN	-0.641875	0.0179391	DOWN	8.04	10.36	7.33	8.43	8.03	6.57	5.01	3.99	6.48
evm.model.chr1.2322	UGT72B1	ASK39409.1 UDP-glycosyltransferase [Ginkgo biloba]	0.181825	0.659091	NOT_CHANGE	0.637552	0.0363766	UP	0.44294	0.117499	NOT_CHANGE	5.91	3.03	3.93	7.1	3.74	5.23	7.06	7.92	7.7
evm.model.chr1.2323	RBOHA	AKT25810.1 respiratory burst oxidase protein 4a [Picea abies]	0.304838	0.503289	NOT_CHANGE	-0.502501	0.194238	NOT_CHANGE	-0.820119	0.0146454	DOWN	2.65	1.38	1.41	2.84	1.92	2.62	1.89	1.05	1.4
evm.model.chr1.2329	FTSH11	XP_010261533.1 PREDICTED: ATP-dependent zinc metalloprotease FTSH 11, chloroplastic/mitochondrial-like [Nelumbo nucifera]	-0.275833	0.0368474	NOT_CHANGE	-0.723198	2.4e-10	DOWN	-0.45885	0.00404522	NOT_CHANGE	72.26	77.85	73.53	73.94	64.56	61.48	46.01	57.85	48.7
evm.model.chr1.2332	mcfF	ABK25762.1 unknown [Picea sitchensis]	0.652654	0.0880213	NOT_CHANGE	0.90456	0.00674393	UP	0.242048	0.660734	NOT_CHANGE	1.64	1.66	1.67	3.18	2.04	3.24	2.49	4.29	3.69
evm.model.chr1.2334	CIP7	CBI35826.3 unnamed protein product, partial [Vitis vinifera]	0.929547	0.00160444	UP	1.13409	3.38e-05	UP	0.193763	0.660711	NOT_CHANGE	0.82	0.64	0.67	2.11	0.96	1.4	1.88	1.68	1.72
evm.model.chr1.2337	--	XP_026413312.1 uncharacterized protein LOC113309101 [Papaver somniferum]	4.75551	0.00313394	UP	6.07339	3.22e-05	UP	1.30691	0.201935	NOT_CHANGE	0	0	0	0.11	0.1	0.06	0.27	0.25	0.17
evm.model.chr1.2338	CDKB1-1	KAF3782570.1 Cyclin-dependent kinase B1-1 [Nymphaea thermarum]	0.205712	0.847994	NOT_CHANGE	1.40844	0.0359216	UP	1.18983	0.144899	NOT_CHANGE	0.18	0.22	0.42	0.29	0.32	0.39	1.09	0.61	0.7
evm.model.chr1.2344	PGM1	XP_031485565.1 2,3-bisphosphoglycerate-independent phosphoglycerate mutase [Nymphaea colorata]	0.728357	9.44e-09	UP	0.491892	0.000118775	NOT_CHANGE	-0.247873	0.162184	NOT_CHANGE	37.79	35.9	38.88	79.79	54.89	68.51	59.55	59.72	59.07
evm.model.chr1.2346	--	XP_011625623.1 uncharacterized protein LOC18440324 [Amborella trichopoda]	0.508929	0.16193	NOT_CHANGE	0.725648	0.019039	UP	0.205905	0.696147	NOT_CHANGE	0.78	0.85	0.71	1.49	1.07	1.04	1.56	1.36	1.41
evm.model.chr1.2347	--	-	0.732876	0.0868706	NOT_CHANGE	1.19765	0.000886015	UP	0.453668	0.355748	NOT_CHANGE	0.44	0.68	0.75	1.27	0.97	1.1	1.5	1.75	1.53
evm.model.chr1.2348	NFD4	RWR92210.1 protein NUCLEAR FUSION DEFECTIVE 4 [Cinnamomum micranthum f. kanehirae]	0.51459	0.00138769	NOT_CHANGE	2.16779	6.87e-57	UP	1.64221	9.5e-26	UP	4.97	5.91	5.25	9.19	6.58	9.19	27.43	26.83	27.16
evm.model.chr1.2349	LEA14-A	CAA10047.1 Lea protein [Pseudotsuga menziesii]	2.92313	0.000234436	UP	-2.89604	0.00687305	DOWN	-5.85569	0.00176011	DOWN	0.58	0.36	0.98	2.92	9.77	2.55	0.28	0	0
evm.model.chr1.2356	ASE1	ABR16840.1 unknown [Picea sitchensis]	0.202024	0.296049	NOT_CHANGE	1.21225	1.38e-16	UP	0.998634	9.95e-11	UP	38.34	48.25	35.53	61.96	41.83	48.71	98.28	102.41	116.54
evm.model.chr1.2357	-	-	-0.301919	0.223803	NOT_CHANGE	-0.595491	0.00432321	DOWN	-0.304335	0.312947	NOT_CHANGE	6.06	4.99	4.99	5.96	3.91	4.33	3.53	3.92	4.54
evm.model.chr1.2361	--	-	1.74957	0.00560936	UP	0.352321	0.644551	NOT_CHANGE	-1.41189	0.0137567	DOWN	1.38	0.53	2.27	7.58	4.72	3.02	1.66	1.33	3.02
evm.model.chr1.2362	--	-	1.78727	0.00251456	UP	-1.71341	0.00997066	DOWN	-3.51164	2.55e-10	DOWN	3	0.8	1.64	9.97	6.93	3.73	0.83	0.58	0.47
evm.model.chr1.2363	--	-	1.87219	7.8e-08	UP	3.70221	8.08e-30	UP	1.81702	2.11e-08	UP	10.85	7.39	7.37	30.5	26.06	44.59	133.06	70.88	170.5
evm.model.chr1.2364	At3g15810	ABK26200.1 unknown [Picea sitchensis]	1.1505	8.93e-09	UP	0.983946	6.2e-07	UP	-0.177556	0.529553	NOT_CHANGE	14.45	11.44	15.36	38.99	26.8	33.88	26.26	36.64	29.21
evm.model.chr1.2366	At3g15810	ABK26200.1 unknown [Picea sitchensis]	2.30229	0.000595401	UP	6.36657	1.13e-26	UP	4.05403	3.37e-09	UP	0.55	0.83	0.66	3.76	1.05	6.15	65.74	54.4	68.37
evm.model.chr1.2372	JGB	PTQ32188.1 hypothetical protein MARPO_0102s0052 [Marchantia polymorpha]	-1.2977	0.065133	NOT_CHANGE	-3.24129	4e-06	DOWN	-1.95176	0.0619885	NOT_CHANGE	0.5	1.38	1	0.66	0.17	0.45	0.15	0.13	0.06
evm.model.chr1.2373	THO7A	ADE77742.1 unknown [Picea sitchensis]	0.213534	0.402986	NOT_CHANGE	-0.400808	0.0606505	NOT_CHANGE	-0.626827	0.0120471	DOWN	17.04	16.46	15.48	19.81	23.42	17.78	12.33	13.09	16.34
evm.model.chr1.2375	WRKY71	BAT83568.1 hypothetical protein VIGAN_04073400 [Vigna angularis var. angularis] [Vigna angularis]	-3.13284	0.0478322	DOWN	0.61719	0.575605	NOT_CHANGE	3.74453	0.0260163	UP	0.38	0.35	0.1	0.05	0	0.05	0.24	0.69	0.51
evm.model.chr1.2385	--	ADE76811.1 unknown [Picea sitchensis]	0.652566	2.1e-05	UP	0.960933	2.81e-11	UP	0.296321	0.0780677	NOT_CHANGE	72.12	70.91	88.79	128.81	126.77	136.96	175.42	160.12	172.24
evm.model.chr1.2386	PBL8	ABR16273.1 unknown [Picea sitchensis]	-0.954891	0.000168993	DOWN	0.488299	0.0570965	NOT_CHANGE	1.43006	4.45e-08	UP	10.02	11.94	8.94	4.28	7.14	5.57	18.37	16.13	14.12
evm.model.chr1.2388	pip	ACN40715.1 unknown [Picea sitchensis]	0.167604	0.243748	NOT_CHANGE	-0.465453	7.54e-05	NOT_CHANGE	-0.64431	2e-05	DOWN	26.23	29.63	26.41	37.62	30.18	32.26	19.88	24.35	22.79
evm.model.chr1.2389	PLA2-II	KMZ75696.1 Phospholipase A(2) [Zostera marina]	-0.764314	0.143351	NOT_CHANGE	-2.18749	5.37e-06	DOWN	-1.4299	0.0439367	DOWN	2.05	3.37	2.02	2.01	1.18	1.53	0.7	0.41	0.73
evm.model.chr1.239	DAD1	XP_010275455.1 PREDICTED: phospholipase A1-Ibeta2, chloroplastic-like [Nelumbo nucifera]	-0.86674	0.803893	NOT_CHANGE	3.87876	0.0586166	NOT_CHANGE	4.73475	0.0263889	UP	0.02	0	0	0	0	0	0.08	0.19	0.14
evm.model.chr1.2390	PLA2-ALPHA	XP_011621207.1 phospholipase A2-alpha isoform X2 [Amborella trichopoda]	-0.779204	0.107688	NOT_CHANGE	-2.15566	3.88e-07	DOWN	-1.39136	0.0167329	DOWN	6.78	8.49	6.9	2.82	7.27	3.53	1.44	1.71	2.45
evm.model.chr1.2393	--	XP_006842639.1 uncharacterized protein LOC18432474 isoform X3 [Amborella trichopoda]	0.472377	0.023272	NOT_CHANGE	0.613868	0.00116156	UP	0.130092	0.672981	NOT_CHANGE	5.07	6.89	6.48	11.46	7.51	8.79	11.63	10.14	9.87
evm.model.chr1.2401	SCR	AJC52489.1 SCR [Pinus radiata]	-1.27633	1.13e-07	DOWN	-0.1851	0.514422	NOT_CHANGE	1.08038	6.76e-05	UP	4.69	6.57	5.17	3.11	2.02	2.23	6.07	6.23	3.9
evm.model.chr1.2402	At4g00755	ABR17035.1 unknown [Picea sitchensis]	-0.67489	0.000117187	DOWN	-0.829128	5.34e-07	DOWN	-0.166405	0.58705	NOT_CHANGE	14.55	17.5	14.43	11.4	9.64	10.41	11.66	9.15	8.52
evm.model.chr1.2409	NRPB7	XP_021864824.1 DNA-directed RNA polymerase II subunit RPB7 [Spinacia oleracea]	-1.04389	0.00321404	DOWN	-1.71614	2.8e-07	DOWN	-0.689225	0.244272	NOT_CHANGE	4.41	3.91	4.27	2.12	2.68	1.78	1.22	1.83	1.27
evm.model.chr1.2411	--	ERN09263.1 hypothetical protein AMTR_s00149p00045220 [Amborella trichopoda]	-0.753503	0.00387365	DOWN	0.0237503	0.941632	NOT_CHANGE	0.764855	0.0180622	UP	1.81	2.17	1.8	1.2	1.18	1.33	2.34	1.93	2.34
evm.model.chr1.2412	DNAJC8	EFJ09478.1 hypothetical protein SELMODRAFT_129843, partial [Selaginella moellendorffii]	-0.420686	0.066072	NOT_CHANGE	-0.724595	0.00030969	DOWN	-0.315832	0.343221	NOT_CHANGE	10.68	12.95	12.49	11.14	9.86	8.07	7.52	8.88	8.13
evm.model.chr1.2413	--	-	1.09275	1.11e-08	UP	1.70318	2.85e-21	UP	0.599301	0.00465715	UP	4.24	5.57	4.09	12.61	9.89	9.6	15.95	20.34	14.59
evm.model.chr1.2415	WRKY35	XP_006853288.2 probable WRKY transcription factor 35 [Amborella trichopoda]	-0.451251	0.119558	NOT_CHANGE	-1.44269	4.38e-09	DOWN	-1.00237	0.00134663	DOWN	6.49	5.73	5.08	5.19	3.41	5.18	2.23	3.12	1.82
evm.model.chr1.2419	SIS8	XP_011621314.1 serine/threonine-protein kinase EDR1 [Amborella trichopoda]	-0.578871	0.00502834	NOT_CHANGE	-1.13036	2.42e-09	DOWN	-0.562692	0.059372	NOT_CHANGE	2.41	2.69	2.29	2.07	1.67	1.63	1.23	1.32	1.25
evm.model.chr1.2421	SAUR76	XP_017240501.1 PREDICTED: auxin-responsive protein SAUR72-like [Daucus carota subsp. sativus] [Daucus carota]	1.91245	0.0713902	NOT_CHANGE	2.81631	0.00250604	UP	0.890754	0.437536	NOT_CHANGE	0.3	0.63	0.15	0.72	0.32	3.31	5.16	1.23	2.07
evm.model.chr1.2422	--	XP_024526704.1 uncharacterized protein LOC9634381 isoform X2 [Selaginella moellendorffii]	-1.10295	0.0127608	DOWN	-0.964087	0.0174874	DOWN	0.125627	0.903271	NOT_CHANGE	0.71	0.72	0.76	0.41	0.36	0.33	0.51	0.39	0.36
evm.model.chr1.2426	MYB1	ANB66418.1 transcription factor MYB35 [Picea abies]	1.05333	0.127649	NOT_CHANGE	-1.27313	0.0775519	NOT_CHANGE	-2.33893	0.00244541	DOWN	0.5	0.33	0.35	0.94	0.73	1	0.08	0.37	0.1
evm.model.chr1.2428	MIK2	XP_010262428.1 PREDICTED: MDIS1-interacting receptor like kinase 2-like [Nelumbo nucifera]	-1.1399	0.0882421	NOT_CHANGE	-1.19523	0.0486532	DOWN	-0.0616952	0.966645	NOT_CHANGE	0.45	0.3	0.28	0.26	0.14	0.11	0.2	0.08	0.23
evm.model.chr1.2429	--	-	0.142677	0.630854	NOT_CHANGE	-0.572846	0.00988448	NOT_CHANGE	-0.728199	0.00399029	DOWN	15.87	21.55	20.66	21.28	24	23.23	17.04	14.24	12.39
evm.model.chr1.2430	TENT4A	OAE30674.1 hypothetical protein AXG93_1069s1120 [Marchantia polymorpha subsp. ruderalis] [Marchantia polymorpha]	-1.01677	0.30551	NOT_CHANGE	-2.21422	0.0131442	DOWN	-1.20881	0.464967	NOT_CHANGE	0.16	0.21	0.19	0.14	0.14	0.02	0.04	0.04	0.06
evm.model.chr1.2432	-	-	-0.0588332	0.885739	NOT_CHANGE	0.831896	0.000803356	UP	0.879548	0.00232529	UP	2.21	3.03	2.67	3.54	2.13	2.58	6.29	4.34	5.17
evm.model.chr1.2433	At5g05600	ACN40215.1 unknown [Picea sitchensis]	0.659196	0.140766	NOT_CHANGE	1.62294	1.38e-05	UP	0.952862	0.0142656	UP	13.22	10.83	6.53	21.18	6.97	24.87	33.43	37.07	35.45
evm.model.chr1.2434	At5g05600	ACN40215.1 unknown [Picea sitchensis]	-1.58885	6.24e-08	DOWN	-2.70933	7.14e-22	DOWN	-1.13269	0.00135712	DOWN	31.67	41.02	37.1	9.3	12.4	17.29	7.69	7.18	3.97
evm.model.chr1.2436	-	-	-3.39023	0.163381	NOT_CHANGE	-4.70733	0.0286882	DOWN	-1.32884	NA	NOT_CHANGE	0.06	0.06	0.07	0.02	0	0	0	0	0
evm.model.chr1.2437	RUN1	XP_010065337.1 PREDICTED: TMV resistance protein N-like [Eucalyptus grandis]	-4.11123	4.11e-08	DOWN	-3.39699	8.16e-08	DOWN	0.697426	0.719231	NOT_CHANGE	0.21	0.46	0.55	0.04	0.03	0.01	0.06	0.05	0.02
evm.model.chr1.2439	--	ABK23440.1 unknown [Picea sitchensis]	1.01865	1.35e-09	UP	0.724348	1.72e-05	UP	-0.306593	0.206639	NOT_CHANGE	8.15	8.53	8.6	17.71	19.62	17.75	13.74	16.65	16.6
evm.model.chr1.244	--	-	-1.29901	5.12e-06	DOWN	-1.09956	5.69e-05	DOWN	0.186952	0.713336	NOT_CHANGE	9.42	8.24	5.8	2.67	3.42	4.16	3.82	4.26	4.25
evm.model.chr1.2440	RCOM_0699480	ABR16589.1 unknown [Picea sitchensis]	2.05007	0.000260798	UP	2.32583	9.4e-06	UP	0.265607	0.725381	NOT_CHANGE	0.17	0.12	0.13	0.85	0.37	0.69	0.6	0.82	0.97
evm.model.chr1.2445	WOX4	CCP29680.1 HD transcription factor [Ginkgo biloba]	3.61695	5.33e-07	UP	4.74177	2.55e-12	UP	1.11254	0.0170685	UP	0.05	0.08	0.06	0.84	0.54	1.04	2.25	1.34	1.87
evm.model.chr1.2449	Dguok	PQP98869.1 uncharacterized protein Pyn_09810 [Prunus yedoensis var. nudiflora] [Prunus yedoensis]	-0.559247	0.191061	NOT_CHANGE	0.383317	0.306738	NOT_CHANGE	0.932036	0.0420423	UP	1.19	1.42	1.64	1.29	0.95	0.88	2.06	2.1	2.06
evm.model.chr1.2450	Os03g0815200	ABR16220.1 unknown [Picea sitchensis]	0.678734	6.34e-05	UP	1.10371	3.39e-12	UP	0.413463	0.0535702	NOT_CHANGE	39.29	41.25	40.93	83.31	50.88	77.89	105.26	90.94	97.34
evm.model.chr1.2451	Bp10	ABR18324.1 unknown [Picea sitchensis]	0.620383	0.411103	NOT_CHANGE	1.91292	0.00116158	UP	1.28168	0.0999523	NOT_CHANGE	4.49	2.57	2.77	7.01	1.94	7.79	19.03	12.38	10.39
evm.model.chr1.2453	--	-	0.857522	0.285629	NOT_CHANGE	1.32798	0.0474453	UP	0.458086	0.566825	NOT_CHANGE	0.63	1.38	0.17	1.34	1.47	1.45	1.5	1.84	2.86
evm.model.chr1.2454	WRKY49	KAF3778669.1 putative WRKY transcription factor 49 [Nymphaea thermarum]	-1.49923	0.0532078	NOT_CHANGE	0.772501	0.228744	NOT_CHANGE	2.26031	0.00216854	UP	0.26	0.67	0.25	0.15	0.14	0.16	0.8	0.87	0.57
evm.model.chr1.2467	--	XP_020527814.1 rab3 GTPase-activating protein regulatory subunit isoform X1 [Amborella trichopoda]	-0.479084	0.0151635	NOT_CHANGE	-1.05253	3.04e-09	DOWN	-0.585529	0.0243408	DOWN	13.36	14.96	15.68	12.07	11.25	10.66	8.06	7.52	8.24
evm.model.chr1.2469	PATL6	XP_006828153.1 patellin-6 [Amborella trichopoda]	0.266781	0.391431	NOT_CHANGE	1.29566	2.16e-08	UP	1.01661	6.15e-05	UP	5.84	8.17	6.46	9.05	7.38	10.15	24.61	14.99	16.63
evm.model.chr1.247	MIOX1	ABK24160.1 unknown [Picea sitchensis]	0.873574	0.112313	NOT_CHANGE	3.17045	8.26e-14	UP	2.28392	1e-08	UP	0.84	0.68	0.35	1.4	0.72	1.65	8.8	4.39	5.91
evm.model.chr1.2470	--	KAA8526755.1 hypothetical protein F0562_009016 [Nyssa sinensis]	0.228467	0.409185	NOT_CHANGE	-0.442501	0.057796	NOT_CHANGE	-0.683045	0.0130722	DOWN	4.56	3.79	4.1	5.22	5.2	5.36	2.98	3.9	3.46
evm.model.chr1.2474	BRK1	PTQ29969.1 hypothetical protein MARPO_0132s0041 [Marchantia polymorpha]	-2.34093	1.28e-42	DOWN	-2.86586	4.99e-63	DOWN	-0.538899	0.0567582	NOT_CHANGE	102.36	101.39	89.54	18.56	21.85	21.61	14.83	17.82	12.52
evm.model.chr1.2475	At1g14600	PTQ28677.1 hypothetical protein MARPO_0157s0009 [Marchantia polymorpha]	1.03807	0.0106368	UP	2.15979	2.35e-10	UP	1.11029	0.00248153	UP	0.32	0.48	0.33	0.98	0.73	0.8	2.14	2.01	1.51
evm.model.chr1.2481	-	-	0.312479	0.00346693	NOT_CHANGE	1.00868	2.16e-27	UP	0.684105	9.29e-08	UP	41.36	44.95	40.25	58.88	53.9	56.83	99.56	95.28	91.3
evm.model.chr1.2483	--	KAF3792347.1 hypothetical protein EJ110_NYTH00511 [Nymphaea thermarum]	-0.764542	0.0263764	DOWN	-1.49102	1.11e-06	DOWN	-0.738053	0.0508317	NOT_CHANGE	18.67	21.39	13.93	9.21	8.77	16.15	9.1	7.78	4.64
evm.model.chr1.2484	--	KAF3792347.1 hypothetical protein EJ110_NYTH00511 [Nymphaea thermarum]	-0.836171	0.00602086	DOWN	-1.36595	1.06e-06	DOWN	-0.543958	0.220886	NOT_CHANGE	4.19	5.08	4.25	1.99	2.75	3.36	2.22	2.23	1.43
evm.model.chr1.2485	--	KAF3433329.1 hypothetical protein FNV43_RR24431 [Rhamnella rubrinervis]	0.397498	0.150864	NOT_CHANGE	-0.406317	0.115537	NOT_CHANGE	-0.816666	0.00287063	DOWN	7.19	9.64	7.16	10.44	12.43	10.94	8.36	6.44	5.45
evm.model.chr1.2488	--	KAF3792347.1 hypothetical protein EJ110_NYTH00511 [Nymphaea thermarum]	-0.729369	0.00863929	DOWN	-2.71243	4.88e-27	DOWN	-1.9954	2.41e-11	DOWN	14.68	15.5	13.37	7.14	9	12.01	2.45	3.21	1.81
evm.model.chr1.2489	--	RWR78941.1 WD repeat-containing 63 [Cinnamomum micranthum f. kanehirae]	-1.24939	0.0322407	DOWN	-1.76072	0.00104179	DOWN	-0.527905	0.631748	NOT_CHANGE	0.87	1.15	0.83	0.23	0.38	0.68	0.44	0.23	0.27
evm.model.chr1.249	SIGB	OAE31413.1 hypothetical protein AXG93_725s1020 [Marchantia polymorpha subsp. ruderalis] [Marchantia polymorpha]	-0.553935	0.110865	NOT_CHANGE	-0.813652	0.00777293	DOWN	-0.273479	0.632622	NOT_CHANGE	1.86	1.57	1.57	1.38	1.35	0.96	1.1	1.19	0.91
evm.model.chr1.2490	HIS2A	ACN41027.1 unknown [Picea sitchensis]	-0.421871	0.0421782	NOT_CHANGE	-0.960954	1.17e-07	DOWN	-0.551471	0.0241003	NOT_CHANGE	23.6	21.1	20.68	15.26	17.97	19.23	11.53	12.68	13.63
evm.model.chr1.2492	IMK3	OVA02812.1 Protein kinase domain [Macleaya cordata]	1.08819	0.13668	NOT_CHANGE	2.1165	0.000361578	UP	1.01717	0.137408	NOT_CHANGE	0.11	0.19	0.08	0.33	0.13	0.42	0.79	0.52	0.54
evm.model.chr1.2493	GF14D	AHM25024.1 CL14-3-3d [Cunninghamia lanceolata]	0.748433	2.3e-05	UP	1.03012	6.72e-10	UP	0.269806	0.268091	NOT_CHANGE	33.69	31.11	29.53	56.95	46.14	68.36	79.63	65.79	71.21
evm.model.chr1.2494	murA2	EFJ24839.1 hypothetical protein SELMODRAFT_1048, partial [Selaginella moellendorffii]	0.269584	0.229972	NOT_CHANGE	0.87098	9.56e-07	UP	0.588477	0.00989255	UP	14.93	15.91	15.06	16.39	21.81	21.04	32.31	30.9	31.12
evm.model.chr1.2496	murA	BAI22699.1 MurA transferase2 [Physcomitrella patens]	0.172197	0.727594	NOT_CHANGE	1.658	1.4e-07	UP	1.47333	2.96e-05	UP	2.16	2.01	1.83	1.63	2	3.64	7.81	6.13	7.37
evm.model.chr1.251	CBF5	XP_006844729.1 H/ACA ribonucleoprotein complex subunit 4 [Amborella trichopoda]	0.401266	0.452964	NOT_CHANGE	0.953806	0.0214275	UP	0.540985	0.350901	NOT_CHANGE	0.71	0.61	0.58	1.28	1.01	0.44	1.37	1.51	1.27
evm.model.chr1.2517	IRL8	ERN08985.1 hypothetical protein AMTR_s00153p00043840 [Amborella trichopoda]	0.715587	0.0479343	UP	0.496059	0.161584	NOT_CHANGE	-0.230299	0.667297	NOT_CHANGE	3.03	2.31	2.42	5.75	4.24	3.84	3.69	4.4	4.27
evm.model.chr1.252	--	ADE76796.1 unknown [Picea sitchensis]	-0.815459	0.0492824	DOWN	0.153029	0.722349	NOT_CHANGE	0.956574	0.0488432	UP	1.35	1.18	0.94	0.84	0.74	0.56	1.3	1.62	1.42
evm.model.chr1.2521	UGP3	ATG70723.1 UGP3 UDP-glucose pyrophosphorylase 3 [Calocedrus decurrens]	-0.861333	0.00319749	DOWN	-0.264334	0.389535	NOT_CHANGE	0.585971	0.122179	NOT_CHANGE	3.3	5.11	4.14	3.08	2.34	2.03	3.61	4.43	3.67
evm.model.chr1.2522	FAR4	ABR18362.1 unknown [Picea sitchensis]	0.0578087	0.946151	NOT_CHANGE	3.55236	1.67e-18	UP	3.48214	1.81e-17	UP	0.37	0.5	0.24	0.44	0.22	0.59	6.06	3.62	5.04
evm.model.chr1.2524	-	-	-0.275565	0.895254	NOT_CHANGE	3.29937	0.00162225	UP	3.56429	0.00336328	UP	0.05	0.03	0.06	0.09	0	0.03	0.72	0.28	0.54
evm.model.chr1.2525	FAR5	XP_020112859.1 probable fatty acyl-CoA reductase 4 isoform X1 [Ananas comosus]	0.977452	5.42e-07	UP	2.93412	1.42e-60	UP	1.9446	1.42e-32	UP	10.1	7.74	7.11	21.9	14.53	17.22	79.76	63.94	71.26
evm.model.chr1.2526	FAR3	ABR18362.1 unknown [Picea sitchensis]	0.232632	0.307493	NOT_CHANGE	1.18227	4.61e-12	UP	0.936774	2.98e-06	UP	8.07	8.03	8.73	9.59	12.16	9.61	20.89	20.8	21.73
evm.model.chr1.2530	PRA1B1	XP_006828134.1 PRA1 family protein B3 [Amborella trichopoda]	0.343108	0.0125593	NOT_CHANGE	0.827735	5.24e-12	UP	0.472759	0.00317074	NOT_CHANGE	44.6	44.19	42.71	62.38	53.05	64.77	92.05	80.74	89.54
evm.model.chr1.2531	FHY	ADE75738.1 unknown [Picea sitchensis]	-0.952182	0.00489811	DOWN	-1.60411	2.98e-07	DOWN	-0.664455	0.172691	NOT_CHANGE	9.15	12.68	11.46	6.2	7.36	4.86	2.51	5.24	4.55
evm.model.chr1.2532	At2g04570	ABK23459.1 unknown [Picea sitchensis]	1.05765	8.11e-10	UP	2.2669	7.92e-47	UP	1.19693	5.84e-12	UP	4.35	4.49	4.84	9.62	9.82	11.21	24.98	23.13	25.8
evm.model.chr1.2533	FHY	ADE75738.1 unknown [Picea sitchensis]	-0.686833	0.00706415	DOWN	-0.99353	2.26e-05	DOWN	-0.31904	0.394937	NOT_CHANGE	17.61	16.71	18.66	10.36	13.8	11.15	7.38	11.85	10.79
evm.model.chr1.2535	At4g26790	ABK26273.1 unknown [Picea sitchensis]	0.0739375	0.982499	NOT_CHANGE	4.62179	0.00091368	UP	4.5336	0.00192362	UP	0.05	0	0	0.07	0	0	0.61	0.61	0.39
evm.model.chr1.2536	At4g26790	ABK23459.1 unknown [Picea sitchensis]	2.0714	0.163743	NOT_CHANGE	3.42749	0.0049483	UP	1.34368	0.245497	NOT_CHANGE	0.06	0	0.04	0.23	0.12	0.12	0.34	0.28	0.62
evm.model.chr1.2538	At2g04570	ABK23459.1 unknown [Picea sitchensis]	1.02772	8.93e-07	UP	2.87255	1.13e-50	UP	1.83255	1.26e-26	UP	11.92	8.11	10.03	21.29	21.12	23.92	87.16	69.46	91.7
evm.model.chr1.2539	At2g42990	XP_021275225.1 GDSL esterase/lipase At2g42990-like isoform X1 [Herrania umbratica]	1.52568	1.09e-13	UP	3.36669	2.58e-66	UP	1.82833	2.2e-21	UP	12.15	9.5	12.08	33.36	38.02	33.3	133.89	105.06	153
evm.model.chr1.2540	RD21B	RWR97456.1 low-temperature-induced cysteine proteinase-like protein [Cinnamomum micranthum f. kanehirae]	0.244313	0.20174	NOT_CHANGE	0.952585	3.29e-10	UP	0.696298	2.39e-05	UP	19.63	26.8	21	30.55	25.56	30.06	55.9	44.97	45.3
evm.model.chr1.2545	LIGB	ABK23305.1 unknown [Picea sitchensis]	-0.674114	0.0384549	DOWN	-1.35289	2.9e-06	DOWN	-0.690861	0.074518	NOT_CHANGE	9.28	6.93	6.78	5.01	4.59	6	4.13	3.93	2.08
evm.model.chr1.2546	--	BAM21553.1 hypothetical protein, partial [Cryptomeria japonica]	0.951745	0.0480436	UP	0.291788	0.585574	NOT_CHANGE	-0.670474	0.244884	NOT_CHANGE	0.65	0.59	0.48	1.44	0.54	1.66	0.97	0.88	0.53
evm.model.chr1.2550	PAT1H2	XP_010907163.1 protein PAT1 homolog 1 [Elaeis guineensis]	0.875411	0.000500388	UP	0.491566	0.0574711	NOT_CHANGE	-0.395373	0.183798	NOT_CHANGE	2.32	1.62	2.02	4.88	3.44	3.62	2.68	3.15	3.66
evm.model.chr1.2555	At3g56080	XP_011624479.1 probable methyltransferase PMT23 [Amborella trichopoda]	-0.0584906	0.942054	NOT_CHANGE	1.35424	0.00155733	UP	1.40316	0.00710161	UP	0.57	0.46	0.61	0.77	0.44	0.49	1.6	1.51	1.6
evm.model.chr1.2556	At3g51070	XP_006645134.1 PREDICTED: probable methyltransferase PMT26 [Oryza brachyantha]	0.911099	0.103434	NOT_CHANGE	1.98651	9.6e-06	UP	1.06254	0.0373981	UP	0.38	0.63	0.41	1	1.1	0.79	2.39	1.55	2.38
evm.model.chr1.2557	LSH6	EFJ23421.1 hypothetical protein SELMODRAFT_36559, partial [Selaginella moellendorffii]	1.22936	0.0236229	UP	0.732254	0.184107	NOT_CHANGE	-0.509265	0.66589	NOT_CHANGE	4.8	6.46	3.45	12.63	6.28	18.41	16.36	6.23	4.63
evm.model.chr1.2558	-	-	0.360081	0.234089	NOT_CHANGE	0.611447	0.0148543	UP	0.238329	0.542874	NOT_CHANGE	1.82	1.96	1.39	2.33	2.57	2.27	3.2	2.98	2.71
evm.model.chr1.256	At2g19810	ABR16884.1 unknown [Picea sitchensis]	-1.70927	1.08e-22	DOWN	-2.66092	2.96e-54	DOWN	-0.962843	7.59e-09	DOWN	83.3	126.6	84.4	36.2	30.87	29.85	15.18	20.53	16.41
evm.model.chr1.2560	DDB_G0272254	XP_031271893.1 uncharacterized protein LOC116130278 [Pistacia vera]	1.05942	0.0608843	NOT_CHANGE	1.26386	0.0133751	UP	0.190818	0.804741	NOT_CHANGE	1.03	0.4	0.6	2.16	0.84	1.69	1.91	1.19	2.44
evm.model.chr1.2564	HSP90-5	XP_024018236.1 heat shock protein 90-5, chloroplastic [Morus notabilis]	-0.84988	6.48e-07	DOWN	-1.86885	1.79e-31	DOWN	-1.03069	1.18e-08	DOWN	484.8	629.38	560.64	339.8	365.72	293.02	142.8	193.97	178.69
evm.model.chr1.2570	HIPP32	KMS98737.1 hypothetical protein BVRB_3g069170 [Beta vulgaris subsp. vulgaris] [Beta vulgaris]	3.13816	0.144225	NOT_CHANGE	5.55651	0.0017802	UP	2.40464	0.0955823	NOT_CHANGE	0	0.07	0	0.07	0	0.61	2.79	0.61	0.41
evm.model.chr1.2577	CYP735A2	RWR95781.1 cytokinin hydroxylase-like protein [Cinnamomum micranthum f. kanehirae]	1.27122	0.00592464	UP	2.88721	7.51e-14	UP	1.60609	2.71e-05	UP	0.31	0.28	0.29	1.02	0.44	0.87	2.01	2.61	2.78
evm.model.chr1.2584	DTX44	PTQ37570.1 hypothetical protein MARPO_0056s0043 [Marchantia polymorpha]	0.75322	9.35e-05	UP	0.654119	0.000503146	UP	-0.110641	0.696406	NOT_CHANGE	13.71	10.06	11.98	25.75	21.2	18.54	19.68	22.75	21.1
evm.model.chr1.2586	DTX44	XP_018809177.1 PREDICTED: protein DETOXIFICATION 44, chloroplastic isoform X1 [Juglans regia]	1.22074	2.1e-07	UP	1.30267	8.2e-09	UP	0.069679	0.869853	NOT_CHANGE	4.18	6.15	4.53	13.05	13.83	10.29	12.94	12.86	15.31
evm.model.chr1.2587	CYT1	KAA8539682.1 hypothetical protein F0562_026374 [Nyssa sinensis]	0.150146	0.443702	NOT_CHANGE	-0.487666	0.00166732	NOT_CHANGE	-0.649145	0.0011259	DOWN	8.18	8.31	7.46	10.66	8.68	9.44	6.39	6.5	6.32
evm.model.chr1.2589	MCAT	ABR16283.1 unknown [Picea sitchensis]	0.321921	0.00695047	NOT_CHANGE	0.702562	2.61e-11	UP	0.368705	0.0136748	NOT_CHANGE	28.56	31.06	31.44	44.61	40.39	38.01	53.84	55.74	57.07
evm.model.chr1.2596	GSTU17	AHA46516.1 tau class glutathione S-transferase [Larix kaempferi]	-0.341775	0.384065	NOT_CHANGE	-1.81327	1.72e-08	DOWN	-1.48473	0.000481503	DOWN	4.39	4.04	3.48	3.2	2.81	4.13	1.69	1.13	0.98
evm.model.chr1.2597	At2g19130	XP_024176546.1 G-type lectin S-receptor-like serine/threonine-protein kinase At5g24080 [Rosa chinensis]	-4.43053	1.53e-44	DOWN	-3.48338	2.24e-29	DOWN	0.935709	0.0337373	UP	32.5	48.26	31.07	1.59	2.07	1.88	2.9	6.06	2.27
evm.model.chr1.2598	At2g19130	XP_024176546.1 G-type lectin S-receptor-like serine/threonine-protein kinase At5g24080 [Rosa chinensis]	-3.93032	4.36e-11	DOWN	-3.29762	1.75e-11	DOWN	0.600163	0.715043	NOT_CHANGE	1	1.4	0.98	0.06	0.09	0.09	0.13	0.17	0.08
evm.model.chr1.2599	--	-	-1.63378	0.00406637	DOWN	-0.0950256	0.881476	NOT_CHANGE	1.51944	0.0328779	UP	2.85	2.16	2.81	0.7	1.31	0.71	3.72	2.02	2.48
evm.model.chr1.2601	KCS4	ADE76365.1 unknown [Picea sitchensis]	3.99069	1.46e-22	UP	6.97945	1.28e-70	UP	2.97686	3.19e-25	UP	0.2	0.29	0.27	4.58	2.37	6.08	45.01	30.2	31.51
evm.model.chr1.2602	KCS4	ADE76365.1 unknown [Picea sitchensis]	-0.866742	0.775248	NOT_CHANGE	5.95165	0.000154294	UP	6.8041	1.59e-05	UP	0	0.03	0	0	0	0	0.52	0.26	1.18
evm.model.chr1.2607	Os05g0361200	XP_006828388.1 ferrochelatase-2, chloroplastic isoform X1 [Amborella trichopoda]	0.459216	0.00422514	NOT_CHANGE	0.655424	7.88e-06	UP	0.185035	0.444022	NOT_CHANGE	10.6	11.71	11.38	19.57	13.94	16.76	19.03	18.3	22.32
evm.model.chr1.2610	ANS	ACC66092.1 anthocyanidin synthase [Ginkgo biloba]	1.03986	0.00057915	UP	2.83087	8.87e-26	UP	1.77836	4.17e-11	UP	5.84	4.41	6.05	13.11	9.09	14.32	48.11	28.03	54.36
evm.model.chr1.2613	ANS	ACC66092.1 anthocyanidin synthase [Ginkgo biloba]	1.78583	4.66e-08	UP	3.17432	2.19e-25	UP	1.37552	5.88e-06	UP	1.96	1.36	1.95	7.03	5.79	7.02	20.86	10.58	22.35
evm.model.chr1.2614	ANS	ACC66092.1 anthocyanidin synthase [Ginkgo biloba]	2.46405	3.6e-07	UP	2.3516	6.95e-07	UP	-0.124579	0.727576	NOT_CHANGE	114.98	38.62	146.62	765.87	497.4	568.38	526.13	467.17	752.38
evm.model.chr1.2616	RTNLB22	ADE77077.1 unknown [Picea sitchensis]	0.845638	0.0118087	UP	0.0488476	0.910919	NOT_CHANGE	-0.80827	0.0191353	DOWN	5.69	3.56	4.19	9.59	5.72	10.98	5.07	5.02	5.62
evm.model.chr1.2622	GID8	OAE30231.1 hypothetical protein AXG93_4295s1870 [Marchantia polymorpha subsp. ruderalis] [Marchantia polymorpha]	-0.303194	0.241251	NOT_CHANGE	-0.670291	0.00183232	DOWN	-0.380222	0.225675	NOT_CHANGE	13.35	18.13	14.53	12.98	15.19	11.74	11.09	10.21	11.09
evm.model.chr1.2623	ASIL2	OAE34404.1 hypothetical protein AXG93_4875s1230 [Marchantia polymorpha subsp. ruderalis] [Marchantia polymorpha]	-1.42223	2.33e-28	DOWN	-1.9571	3e-53	DOWN	-0.546813	0.00211117	NOT_CHANGE	45.99	52.63	42.08	20.1	18.6	17.95	13.13	15.49	12.09
evm.model.chr1.2624	--	OAE21477.1 hypothetical protein AXG93_613s1140 [Marchantia polymorpha subsp. ruderalis] [Marchantia polymorpha]	0.765539	0.0112803	UP	0.846275	0.00244372	UP	0.0686792	0.899032	NOT_CHANGE	0.78	1.23	1.03	1.77	1.73	2.07	2.33	2.18	1.61
evm.model.chr1.2627	-	-	0.242744	0.657492	NOT_CHANGE	1.06781	0.00494576	UP	0.814833	0.0780516	NOT_CHANGE	0.4	0.34	0.24	0.62	0.28	0.38	0.9	0.85	0.58
evm.model.chr1.263	TBP2	XP_010069676.1 PREDICTED: 26S proteasome regulatory subunit 4 homolog B [Eucalyptus grandis]	0.347875	0.0724415	NOT_CHANGE	0.635954	0.0001254	UP	0.276307	0.224259	NOT_CHANGE	10.7	9.1	8.75	13.95	11.56	13.87	18.23	15.92	15.82
evm.model.chr1.2630	--	XP_011035874.1 PREDICTED: cytosolic endo-beta-N-acetylglucosaminidase-like isoform X1 [Populus euphratica]	0.277085	0.0822	NOT_CHANGE	0.78154	2.34e-09	UP	0.492685	0.00271964	NOT_CHANGE	14.35	14.72	11.96	19.62	16.6	17.57	27.46	25.17	26.69
evm.model.chr1.2631	mcfF	ABK25762.1 unknown [Picea sitchensis]	-0.738411	0.000530005	DOWN	-1.29883	4.36e-11	DOWN	-0.571782	0.0274784	NOT_CHANGE	58.9	61.25	55.1	35.36	34.79	43.06	28.13	32.98	19.11
evm.model.chr1.2632	--	TYJ16601.1 hypothetical protein E1A91_A10G266100v1 [Gossypium mustelinum]	-0.10007	0.846721	NOT_CHANGE	0.720689	0.0287537	UP	0.809257	0.0261044	UP	3.16	1.75	2.39	2.63	2.21	2.56	4.53	4.74	4.33
evm.model.chr1.2635	CCR1	AEO13438.1 cinnamoyl-CoA reductase [Ginkgo biloba]	-1.2836	0.000194626	DOWN	-2.04201	2.39e-10	DOWN	-0.770138	0.0116473	DOWN	70.64	36.23	34.18	21.73	15.65	25.79	17.48	11.66	9.54
evm.model.chr1.2636	CCR1	AEO13438.1 cinnamoyl-CoA reductase [Ginkgo biloba]	0.00639247	0.995792	NOT_CHANGE	-1.94853	0.00895548	DOWN	-1.96702	0.0493958	DOWN	0.81	0.61	0.57	1.2	0.44	0.55	0.17	0.36	0.04
evm.model.chr1.2638	CCR1	AEO13438.1 cinnamoyl-CoA reductase [Ginkgo biloba]	0.856096	0.0943413	NOT_CHANGE	-1.19122	0.0166627	DOWN	-2.05986	0.00011146	DOWN	1.32	1.45	1.13	1.87	1.74	3.98	0.88	0.57	0.46
evm.model.chr1.2639	DDB_G0274399	OVA03119.1 putative helicase MAGATAMA 3 [Macleaya cordata]	-1.31937	4.91e-08	DOWN	-0.744476	0.00208195	DOWN	0.56278	0.0316865	NOT_CHANGE	2.72	4.93	3.75	2.17	1.24	1.55	2.62	2.48	2.51
evm.model.chr1.2640	--	ABK23021.1 unknown [Picea sitchensis]	0.723812	0.000142054	UP	0.195499	0.369241	NOT_CHANGE	-0.540208	0.00495177	NOT_CHANGE	18.1	16.36	22.15	33.14	30.77	36.91	22.76	23.6	26.62
evm.model.chr1.2641	--	-	1.16596	0.0264907	UP	1.20934	0.0126861	UP	0.0320412	0.973317	NOT_CHANGE	0.36	0.4	0.47	1.36	0.86	0.76	1.39	0.93	0.85
evm.model.chr1.2643	DREB2A	PIA37480.1 hypothetical protein AQUCO_03000214v1 [Aquilegia coerulea]	-0.51841	0.0348514	NOT_CHANGE	-1.06048	9.41e-07	DOWN	-0.554474	0.00127004	NOT_CHANGE	45.59	31.59	25.98	30.33	24.15	23.85	18.25	17	20.51
evm.model.chr1.2644	THA8L	OVA02807.1 Pentatricopeptide repeat [Macleaya cordata]	-0.601934	0.16989	NOT_CHANGE	-0.83119	0.0304133	DOWN	-0.242797	0.756832	NOT_CHANGE	1.89	1.95	2.11	1.58	1.68	0.97	1.01	1.44	1.32
evm.model.chr1.2645	NCL2	XP_006852513.1 uncharacterized protein LOC18442228 [Amborella trichopoda]	0.630486	0.000425906	UP	0.655005	0.000131611	UP	0.0129663	0.971462	NOT_CHANGE	19.41	23.9	17.72	41.72	27.01	33.91	40.91	34.5	32.31
evm.model.chr1.2656	B3GALT12	CAN63091.1 hypothetical protein VITISV_032018 [Vitis vinifera]	0.153708	0.752731	NOT_CHANGE	0.901668	0.00624231	UP	0.735599	0.0428277	UP	1.92	3.37	3.3	3.87	2.29	4.16	6.75	4.47	6.71
evm.model.chr1.2658	At1g07160	ABR16214.1 unknown [Picea sitchensis]	-2.50718	4.97e-43	DOWN	-2.28121	1.05e-36	DOWN	0.21463	0.425597	NOT_CHANGE	39.01	58.96	39.94	11.32	7.06	7.94	10.03	11.43	10.3
evm.model.chr1.2661	LECRK41	ABR16526.1 unknown [Picea sitchensis]	-6.23045	0.000121594	DOWN	-6.58575	2.43e-05	DOWN	NOT_CHANGE	0.32	0.36	0.23	0	0	0	0	0	0
evm.model.chr1.2664	ASR1	AAR23420.1 ASR protein [Ginkgo biloba]	0.332291	0.086476	NOT_CHANGE	0.884476	6.72e-08	UP	0.54031	0.00443443	NOT_CHANGE	5766.16	5046.09	5666.61	8141.29	5929.28	8460.89	13142	10326.8	10777.3
evm.model.chr1.2669	--	EFJ30763.1 hypothetical protein SELMODRAFT_409385 [Selaginella moellendorffii]	0.337668	0.444805	NOT_CHANGE	-0.643845	0.0892704	NOT_CHANGE	-0.992435	0.0168971	DOWN	0.97	1.75	1.24	1.93	1.33	2.14	0.91	0.76	1.17
evm.model.chr1.267	--	RWR87420.1 protein VASCULAR ASSOCIATED DEATH 1, chloroplastic isoform X2 [Cinnamomum micranthum f. kanehirae]	-0.0770275	0.817582	NOT_CHANGE	0.523317	0.0139768	NOT_CHANGE	0.587938	0.0390258	UP	2.65	2.99	2.6	2.87	2.7	2.86	4.37	4.67	4.26
evm.model.chr1.2677	ATL3	ABK25066.1 unknown [Picea sitchensis]	-1.93502	0.000145961	DOWN	-1.06122	0.0220132	DOWN	0.858549	0.294611	NOT_CHANGE	1.5	2.8	1.91	0.58	0.76	0.41	0.98	1.03	1.33
evm.model.chr1.2679	ATL2	ABK25066.1 unknown [Picea sitchensis]	-2.36281	0.000122951	DOWN	-3.90932	4.88e-09	DOWN	-1.57429	0.264333	NOT_CHANGE	1.79	3.1	1.94	0.46	0.45	0.52	0.04	0.41	0.05
evm.model.chr1.2680	ATL60	AEW07489.1 hypothetical protein 0_2658_01, partial [Pinus radiata]	-2.74969	1.95e-58	DOWN	-1.8452	1.54e-32	DOWN	0.895335	0.000799435	UP	33.43	35.02	30.86	6.86	4.57	4.55	11.02	10.4	9.62
evm.model.chr1.2681	ATL60	ABK25066.1 unknown [Picea sitchensis]	-6.51596	3.94e-29	DOWN	-5.06062	3.35e-43	DOWN	1.4665	0.346992	NOT_CHANGE	10.68	13.71	13.49	0.22	0	0.22	0.53	0.53	0.2
evm.model.chr1.2682	ATL60	ABK25066.1 unknown [Picea sitchensis]	-5.6693	1.15e-17	DOWN	-7.83851	2.73e-12	DOWN	-2.22056	0.417566	NOT_CHANGE	7.49	7.48	4.77	0.06	0.25	0.12	0.05	0	0.05
evm.model.chr1.2683	-	-	-4.802	1.52e-21	DOWN	-3.70771	6.26e-21	DOWN	1.07305	0.412557	NOT_CHANGE	12.83	15.24	10.03	0.09	0.31	1.05	1.22	0.92	1.13
evm.model.chr1.2685	ATL60	ABK25066.1 unknown [Picea sitchensis]	-5.39264	1.9e-30	DOWN	-3.37862	6.4e-13	DOWN	2.00371	7.43e-07	UP	182.5	205.56	157.93	5.05	2.46	6.61	11.67	31.29	16.23
evm.model.chr1.2686	--	PKA53173.1 hypothetical protein AXF42_Ash009903 [Apostasia shenzhenica]	-0.342587	0.112426	NOT_CHANGE	0.881723	5.26e-07	UP	1.21272	5.7e-10	UP	8.61	9.52	7.45	7.86	5.68	8.32	20.14	15.94	16.83
evm.model.chr1.2691	--	OAE22586.1 hypothetical protein AXG93_731s1290 [Marchantia polymorpha subsp. ruderalis] [Marchantia polymorpha]	-0.874757	0.400816	NOT_CHANGE	-2.14288	0.018102	DOWN	-1.28984	0.414424	NOT_CHANGE	0.3	0.39	0.24	0.24	0.26	0.05	0.06	0.15	0.02
evm.model.chr1.2695	LECRK41	ABR16526.1 unknown [Picea sitchensis]	-0.209963	0.354379	NOT_CHANGE	-0.628409	0.000470066	DOWN	-0.42907	0.0757275	NOT_CHANGE	10.79	11.6	9.37	12.29	7.91	9.69	6.38	8.42	8.33
evm.model.chr1.2698	LHCB3	XP_028807598.1 chlorophyll a-b binding protein 13, chloroplastic [Prosopis alba]	0.0238881	0.925378	NOT_CHANGE	0.714553	2.33e-06	UP	0.679156	0.000179353	UP	1310.39	1369.29	1185.66	1332.26	1417.02	1471.49	2336.96	2797.6	2002.76
evm.model.chr1.27	--	OVA08771.1 Protein of unknown function DUF936 [Macleaya cordata]	-1.15252	4.85e-07	DOWN	-0.312526	0.193885	NOT_CHANGE	0.8287	0.00273486	UP	3.56	3.31	2.57	1.8	1.33	1.49	3.2	2.89	2.47
evm.model.chr1.2703	LECRK42	ABR16526.1 unknown [Picea sitchensis]	2.04341	0.00191258	UP	3.52191	8.25e-10	UP	1.46832	0.00416995	UP	0.08	0.1	0.1	0.64	0.31	0.29	0.95	1.5	1.16
evm.model.chr1.2704	LECRK42	ABR16526.1 unknown [Picea sitchensis]	0.686708	0.0162193	UP	1.54499	2.34e-10	UP	0.847024	0.00167994	UP	1.16	1.76	1.65	3.29	1.96	2.71	4.34	4.72	5.85
evm.model.chr1.2705	-	-	0.982582	0.193025	NOT_CHANGE	2.37806	3.96e-05	UP	1.3834	0.022933	UP	0.21	0.55	0.25	0.9	0.83	0.45	2.17	1.79	1.9
evm.model.chr1.2706	LECRK42	ABR16526.1 unknown [Picea sitchensis]	-0.858899	0.0576388	NOT_CHANGE	0.359833	0.437182	NOT_CHANGE	1.20829	0.00170265	UP	1.17	2.62	2.7	0.8	1.38	1.62	3.61	3.42	2.29
evm.model.chr1.2707	LECRKS4	ABR16526.1 unknown [Picea sitchensis]	0.0322879	0.968853	NOT_CHANGE	1.63717	6.37e-05	UP	1.59428	7.19e-05	UP	0.33	0.97	0.76	0.69	0.81	0.74	1.93	2.66	2.48
evm.model.chr1.2710	At2g19130	TMW90496.1 hypothetical protein EJD97_015627 [Solanum chilense]	-2.00637	3.44e-10	DOWN	-1.93949	3.27e-10	DOWN	0.0568021	0.943907	NOT_CHANGE	3.96	5.32	3.79	1.08	0.88	1.54	0.75	1.62	1.46
evm.model.chr1.2711	LECRK41	ABR16526.1 unknown [Picea sitchensis]	0.809332	0.00603395	UP	3.1237	1.71e-38	UP	2.30268	7.28e-21	UP	0.88	0.81	0.79	1.38	1.2	2.17	8.43	7.71	8.41
evm.model.chr1.2713	SGT1	XP_023740395.1 protein SGT1 homolog B-like [Lactuca sativa]	-0.724679	3.25e-06	DOWN	-1.05167	1.14e-12	DOWN	-0.33909	0.104076	NOT_CHANGE	218.53	246.65	199.78	128.81	157.39	144.51	111.62	126.36	122.33
evm.model.chr1.272	AHA11	XP_010256132.1 PREDICTED: ATPase 11, plasma membrane-type isoform X2 [Nelumbo nucifera]	0.946497	0.000806889	UP	1.47122	1.87e-08	UP	0.513336	0.065214	NOT_CHANGE	9.94	8.73	5.49	22.35	10.17	18.58	25.6	24.83	24.88
evm.model.chr1.2729	-	-	1.03304	0.000788973	UP	0.587741	0.0633792	NOT_CHANGE	-0.456622	0.216066	NOT_CHANGE	2.61	1.99	1.69	5.79	3.74	4.54	4.4	3.77	2.49
evm.model.chr1.2731	LECRK41	ABR16526.1 unknown [Picea sitchensis]	-2.31631	1.44e-11	DOWN	-2.57176	1.65e-14	DOWN	-0.268345	0.649609	NOT_CHANGE	21.19	33.93	26.38	3.92	9.17	4.12	5.03	6.26	4.08
evm.model.chr1.2732	-	-	0.790209	0.0826745	NOT_CHANGE	1.63185	1.69e-05	UP	0.831286	0.0591053	NOT_CHANGE	0.69	0.82	0.44	1.79	0.69	1.21	2.33	2.75	1.72
evm.model.chr1.2733	DTX55	OAE25659.1 hypothetical protein AXG93_4368s1180 [Marchantia polymorpha subsp. ruderalis] [Marchantia polymorpha]	1.92957	0.0356321	UP	2.31601	0.00520126	UP	0.37548	0.706574	NOT_CHANGE	0.02	0.23	0.03	0.43	0.48	0.24	0.68	0.4	0.48
evm.model.chr1.2735	Necap1	XP_010277761.1 PREDICTED: uncharacterized protein At1g03900 [Nelumbo nucifera]	0.80077	1.62e-05	UP	1.09778	2.05e-10	UP	0.285952	0.258725	NOT_CHANGE	5.71	7.06	5.75	13.07	9.35	12.48	14.96	13.7	15.84
evm.model.chr1.2737	LECRK41	ABR16526.1 unknown [Picea sitchensis]	0.291302	0.253065	NOT_CHANGE	0.60144	0.00366501	UP	0.299432	0.33642	NOT_CHANGE	2.51	2.97	2.59	3.71	2.79	4.21	4.11	4.7	4.97
evm.model.chr1.2739	LECRK41	ABR16526.1 unknown [Picea sitchensis]	-1.09634	0.000143349	DOWN	0.343993	0.235842	NOT_CHANGE	1.42791	1.34e-05	UP	2.07	2.22	1.97	1.29	1.16	0.72	3.3	2.46	3.15
evm.model.chr1.2740	--	PWA95658.1 BAG domain-containing protein [Artemisia annua]	-5.03034	0.00630597	DOWN	-1.94246	0.182289	NOT_CHANGE	3.07774	NA	NOT_CHANGE	0.33	0.07	0.28	0	0	0	0.06	0.06	0.07
evm.model.chr1.2742	LECRK42	ABR16526.1 unknown [Picea sitchensis]	-1.05631	0.0245331	DOWN	-0.200402	0.692821	NOT_CHANGE	0.843013	0.156978	NOT_CHANGE	0.58	1.02	0.75	0.46	0.42	0.33	0.87	0.95	0.46
evm.model.chr1.2744	At5g01750	XP_008799837.1 protein LURP-one-related 15-like [Phoenix dactylifera]	-1.79589	3.81e-32	DOWN	-1.72232	1.91e-30	DOWN	0.0614609	0.846773	NOT_CHANGE	80.43	110.72	92.27	31.28	29.13	27.36	31.09	28.71	36.43
evm.model.chr1.2745	At5g01750	ABK21409.1 unknown [Picea sitchensis]	1.10389	6.21e-05	UP	-0.373754	0.248743	NOT_CHANGE	-1.4886	9.7e-07	DOWN	3.39	2.89	2.79	8.26	5.24	7.69	2.98	2.5	2.39
evm.model.chr1.275	AGP16	ABK21405.1 unknown [Picea sitchensis]	2.12264	0.0134931	UP	3.48232	4.01e-06	UP	1.3474	0.0550567	NOT_CHANGE	0.47	0.16	0.06	0.56	0.62	2.17	4.12	2.24	2.66
evm.model.chr1.2754	RBX1A	KAB1209504.1 RING-box protein 1a [Morella rubra]	-0.313605	0.0827209	NOT_CHANGE	-0.794192	2.4e-07	DOWN	-0.492967	0.0109501	NOT_CHANGE	68.39	88.86	78.65	62.34	71	69.53	53.97	50.08	48.39
evm.model.chr1.2756	--	-	0.624041	1.44e-05	UP	0.576109	3.54e-05	NOT_CHANGE	-0.0593444	0.83666	NOT_CHANGE	12.11	12.66	10.53	22.58	17.11	19.3	20.86	20.32	17.99
evm.model.chr1.2758	PGM1	XP_023891669.1 2,3-bisphosphoglycerate-independent phosphoglycerate mutase [Quercus suber]	-2.63218	1.92e-07	DOWN	-3.699	4.73e-12	DOWN	-1.09444	0.327281	NOT_CHANGE	2.22	3.73	4.36	0.41	0.77	0.6	0.33	0.33	0.22
evm.model.chr1.276	ROG1	KAB2626017.1 hypothetical protein D8674_017677 [Pyrus ussuriensis x Pyrus communis]	0.508323	0.0453586	NOT_CHANGE	0.995753	3.48e-06	UP	0.476494	0.0905411	NOT_CHANGE	2.73	2.77	3.27	5.29	3.67	4.54	6.83	5.84	6.96
evm.model.chr1.2760	PGM1	XP_010922826.1 2,3-bisphosphoglycerate-independent phosphoglycerate mutase [Elaeis guineensis]	-3.01115	3.1e-29	DOWN	-3.87385	1.13e-44	DOWN	-0.878313	0.0532164	NOT_CHANGE	7.37	10.32	12.58	1.25	1.46	1.33	0.76	0.95	0.6
evm.model.chr1.2762	PPC	ABR17346.1 unknown [Picea sitchensis]	0.5574	0.00285794	NOT_CHANGE	0.714763	3.93e-05	UP	0.146456	0.628121	NOT_CHANGE	8.99	9.37	8.75	17.94	10.07	15.57	15.92	16.99	17.15
evm.model.chr1.277	At3g60350	KAF2315423.1 hypothetical protein GH714_039182 [Hevea brasiliensis]	0.497485	0.0171922	NOT_CHANGE	0.779768	2.2e-05	UP	0.270762	0.329572	NOT_CHANGE	4.78	4.81	3.93	8	6.65	6.03	8.5	8.87	8.78
evm.model.chr1.2770	--	ADE76795.1 unknown [Picea sitchensis]	-0.743122	0.266641	NOT_CHANGE	-3.33068	1.17e-06	DOWN	-2.59063	0.00643264	DOWN	2.04	1.65	1.43	1.22	0.52	1.58	0.16	0.16	0.25
evm.model.chr1.2774	--	-	1.42263	0.0455654	UP	-0.636689	0.444945	NOT_CHANGE	-2.07102	0.00892853	DOWN	0.67	0.65	0.77	2.02	1.08	3.12	0.79	0.43	0.32
evm.model.chr1.2778	Os01g0166100	ABK23214.1 unknown [Picea sitchensis]	0.808127	0.000651464	UP	1.34553	4.59e-10	UP	0.525349	0.041209	NOT_CHANGE	4.7	5.29	6.42	11.16	8.54	11.39	19.16	13.2	14.41
evm.model.chr1.2782	DLO1	AHW42461.1 GA2ox11, partial [Pinus tabuliformis]	-0.477264	0.597928	NOT_CHANGE	1.29493	0.0489939	UP	1.75913	0.00925103	UP	0.89	0.8	0.28	0.82	0.17	0.54	2.88	1.31	1.23
evm.model.chr1.2784	DLO2	AHW42453.1 GA2ox3 [Pinus tabuliformis]	-2.56118	7.99e-06	DOWN	1.90699	2.21e-05	UP	4.45764	3.95e-18	UP	1.14	2.33	1.06	0.19	0.21	0.42	8.02	7.77	3.2
evm.model.chr1.2785	ACT-2	XP_002991344.1 agmatine hydroxycinnamoyltransferase 1 [Selaginella moellendorffii]	-2.02279	0.135789	NOT_CHANGE	2.96869	3.37e-05	UP	4.97999	8.56e-06	UP	0.12	0.12	0.18	0	0.04	0.07	1.14	1.83	0.68
evm.model.chr1.2787	DLO1	ABK22784.1 unknown [Picea sitchensis]	-1.62825	1.78e-08	DOWN	0.613508	0.0150098	UP	2.2283	1.59e-12	UP	2.92	3.66	3.04	1.06	1.13	1.16	6.12	5.82	4.5
evm.model.chr1.2788	DLO1	ABK22784.1 unknown [Picea sitchensis]	-0.387884	0.624935	NOT_CHANGE	1.84333	0.00054892	UP	2.21872	0.000132586	UP	0.6	0.79	0.97	0.47	0.49	0.97	5.31	2.59	1.54
evm.model.chr1.2789	DTX27	ADE75862.1 unknown [Picea sitchensis]	0.321575	0.0142977	NOT_CHANGE	1.13871	1.59e-25	UP	0.805707	1.67e-08	UP	9.02	10	9.4	14.33	11.77	12.34	23.23	23.98	23.12
evm.model.chr1.279	--	ABK26175.1 unknown [Picea sitchensis]	-1.2818	8.62e-10	DOWN	-2.21056	2.65e-28	DOWN	-0.941083	1.77e-05	DOWN	130.7	184.4	178.5	57.93	85.77	72.55	39.78	41.04	38.91
evm.model.chr1.2790	CSE	ABK24677.1 unknown [Picea sitchensis]	-0.54196	0.0577847	NOT_CHANGE	1.81365	1.65e-14	UP	2.34368	1.85e-20	UP	17.92	19.42	17.66	13.45	9.15	18.33	89.75	58.46	68.76
evm.model.chr1.2791	CSE	ABK24677.1 unknown [Picea sitchensis]	-0.29415	0.847467	NOT_CHANGE	3.09962	8.54e-05	UP	3.38131	0.000125069	UP	0.04	0.15	0.17	0.13	0.05	0.13	1.3	0.69	1.41
evm.model.chr1.2792	CSE	ABK24677.1 unknown [Picea sitchensis]	0.278377	0.706748	NOT_CHANGE	1.94496	6.52e-05	UP	1.6542	0.000469781	UP	1.26	1.08	0.43	0.77	0.8	2.06	4.12	3.18	4.73
evm.model.chr1.2796	QKY	KAF3777691.1 QUIRKY protein [Nymphaea thermarum]	-1.36578	0.0114403	DOWN	-2.26125	1.41e-05	DOWN	-0.907068	0.367874	NOT_CHANGE	0.72	0.99	0.97	0.48	0.41	0.23	0.28	0.14	0.21
evm.model.chr1.28	EXL3	ABR16619.1 unknown [Picea sitchensis]	-0.927112	2.52e-05	DOWN	0.966478	3.42e-06	UP	1.88129	6.21e-20	UP	18.08	26.57	21.72	11.77	10.92	14.84	58.71	40.36	46.01
evm.model.chr1.2802	--	-	1.87721	0.375799	NOT_CHANGE	7.04117	6.34e-06	UP	5.15089	7.85e-05	UP	0.1	0	0	0.04	0.09	0.28	11.13	1.93	2.09
evm.model.chr1.2805	RLP51	ABR17329.1 unknown [Picea sitchensis]	-0.950345	0.037003	DOWN	-0.486403	0.290253	NOT_CHANGE	0.451006	0.378032	NOT_CHANGE	3.15	3.13	1.26	1.54	0.91	1.78	2.58	1.5	1.94
evm.model.chr1.2807	DTX27	ADE75862.1 unknown [Picea sitchensis]	-0.0431529	0.894222	NOT_CHANGE	-0.598403	0.00362026	DOWN	-0.565876	0.0397114	NOT_CHANGE	6.6	6.76	6.47	8.02	6.38	6.46	3.98	4.66	6.12
evm.model.chr1.2812	WUN1	XP_010256988.1 PREDICTED: wound-induced protein 1 [Nelumbo nucifera]	-0.243629	0.75835	NOT_CHANGE	-2.29193	0.000206771	DOWN	-2.07026	0.0175392	DOWN	1.22	1.44	1.66	1.32	1.45	1.14	0.32	0.59	0.06
evm.model.chr1.2814	--	-	-1.64342	1.47e-07	DOWN	-2.5252	6.71e-17	DOWN	-0.893751	0.0398086	DOWN	29.29	31.52	25.12	8.42	6.46	14.72	7.42	4.6	4.68
evm.model.chr1.2815	--	-	-1.0987	0.300072	NOT_CHANGE	-4.2704	0.00168824	DOWN	-3.1963	0.128836	NOT_CHANGE	0.52	0.38	0.48	0.19	0.21	0.29	0.08	0	0
evm.model.chr1.2816	WUN1	XP_031498150.1 wound-induced protein 1 [Nymphaea colorata]	-5.51733	8.53e-08	DOWN	-2.17042	0.0331989	DOWN	3.32487	3.12e-05	UP	7.41	23.75	20.08	0.49	0	0.72	7.1	4.02	1.56
evm.model.chr1.2817	WUN1	XP_031498150.1 wound-induced protein 1 [Nymphaea colorata]	-3.78815	4.35e-47	DOWN	-4.02209	1.81e-53	DOWN	-0.244834	0.60877	NOT_CHANGE	298.76	387.63	349.57	20.69	24.28	35.18	18.51	34.56	18.69
evm.model.chr1.2818	PYL4	ADE76473.1 unknown [Picea sitchensis]	-0.0657649	0.871458	NOT_CHANGE	0.971341	6.3e-05	UP	1.02402	0.000365744	UP	4.74	5.24	4.27	4.25	4.85	5.54	12.48	8.53	10.36
evm.model.chr1.2820	EMB2758	ABR16520.1 unknown [Picea sitchensis]	-0.912671	0.0201442	DOWN	-0.577837	0.123756	NOT_CHANGE	0.322288	0.632581	NOT_CHANGE	1.79	2.38	1.73	1.43	1.28	0.69	1.64	1.31	1.49
evm.model.chr1.2822	EXPA8	AAD47901.1 expansin [Pinus taeda]	0.089197	0.958059	NOT_CHANGE	5.29602	8.42e-09	UP	5.1952	1.33e-05	UP	5.06	5.05	3.85	1.99	1.09	12.9	260.61	162.54	190.97
evm.model.chr1.2823	EXPA8	ABR17119.1 unknown [Picea sitchensis]	-1.32008	0.425622	NOT_CHANGE	4.49285	0.0002503	UP	5.80314	0.000871139	UP	0.44	1.33	0.63	0.05	0	0.97	24.46	17.56	17.68
evm.model.chr1.2824	CESA4	AFM37965.1 cellulose synthase catalytic subunit [Cunninghamia lanceolata]	2.02381	3.97e-08	UP	1.07605	0.00475146	UP	-0.958564	0.0148999	DOWN	3.66	2.36	3.63	21.93	5.95	15.9	9.02	7.41	6.57
evm.model.chr1.2825	CESA7	AFM37965.1 cellulose synthase catalytic subunit [Cunninghamia lanceolata]	1.76734	3.28e-06	UP	1.13989	0.00304443	UP	-0.638672	0.117543	NOT_CHANGE	4.16	2.08	3.63	18.63	5.52	13.39	9.77	7.4	7.5
evm.model.chr1.2826	--	ABK26784.1 unknown [Picea sitchensis]	0.450161	0.158031	NOT_CHANGE	1.0648	3.47e-05	UP	0.602501	0.0254905	UP	3.2	3.52	1.8	4.82	3.67	4.19	6.62	6.42	7.13
evm.model.chr1.2827	--	ABK26784.1 unknown [Picea sitchensis]	0.119569	0.780138	NOT_CHANGE	0.88517	0.00124654	UP	0.753947	0.0214026	UP	1.49	1.32	1.88	1.88	1.76	1.84	2.73	3.31	3.65
evm.model.chr1.2829	At2g42990	ABK26503.1 unknown [Picea sitchensis]	3.54929	7.81e-06	UP	6.04409	7.79e-17	UP	2.48186	3.49e-09	UP	0	0.13	0.07	0.7	0.53	1.28	4.42	3.57	6.73
evm.model.chr1.2831	EXPA8	ABR17119.1 unknown [Picea sitchensis]	1.12995	0.288356	NOT_CHANGE	4.1812	5.7e-07	UP	3.03982	0.00622453	UP	12.05	11.37	7.43	19.58	3.82	50.16	264.81	155.58	206.34
evm.model.chr1.2832	EXPA8	ABR17119.1 unknown [Picea sitchensis]	0.196383	0.889321	NOT_CHANGE	4.51283	1.15e-07	UP	4.30479	4.26e-05	UP	7.96	8.5	7.09	4.32	2.4	22.32	257.68	162.84	182.45
evm.model.chr1.2833	EXPA8	AAD47901.1 expansin [Pinus taeda]	-0.744417	0.41548	NOT_CHANGE	1.55728	0.0375267	UP	2.28986	0.0128396	UP	314	374.64	185.3	115.85	74.63	369.44	1208.25	775.51	885.68
evm.model.chr1.2834	EXPA8	ABR17119.1 unknown [Picea sitchensis]	-0.404474	0.775248	NOT_CHANGE	4.47314	8.75e-07	UP	4.86452	3e-07	UP	1.34	3.08	0.6	0.55	0.6	2.85	55.46	19.8	47.42
evm.model.chr1.2835	EXPA8	AAD47901.1 expansin [Pinus taeda]	0.232771	0.849802	NOT_CHANGE	3.78924	5.61e-07	UP	3.54423	1.8e-07	UP	1.6	1.46	0.31	0.61	1.51	2.06	26.33	13.37	12.41
evm.model.chr1.2836	EXPA8	ABR17119.1 unknown [Picea sitchensis]	-1.84508	0.219798	NOT_CHANGE	2.08383	0.0440217	UP	3.9168	0.00170568	UP	0.13	0.49	0.1	0	0.06	0.16	2.3	0.59	0.52
evm.model.chr1.2838	At5g53180	ADE76380.1 unknown [Picea sitchensis]	-0.342971	0.019984	NOT_CHANGE	-0.597285	5.86e-06	DOWN	-0.266639	0.216254	NOT_CHANGE	17.73	18.35	16.8	15.53	15.49	13.98	12.53	12.82	13.98
evm.model.chr1.2839	RLP29	XP_022860355.1 protein TOO MANY MOUTHS-like [Olea europaea var. sylvestris] [Olea europaea]	1.47697	0.2974	NOT_CHANGE	3.96756	0.000131689	UP	2.47885	0.0060908	UP	0.05	0.05	0	0.06	0.2	0.06	0.87	0.5	0.54
evm.model.chr1.284	At4g17486	ABK21152.1 unknown [Picea sitchensis]	-0.486551	0.129294	NOT_CHANGE	0.657532	0.0122319	UP	1.13119	0.000168465	UP	3.68	5.5	4.02	3.42	3.69	3.02	8.47	8.12	6.71
evm.model.chr1.2840	--	OVA03914.1 zinc finger protein [Macleaya cordata]	0.414761	0.0399385	NOT_CHANGE	-0.195923	0.355826	NOT_CHANGE	-0.62224	0.00402051	DOWN	22.14	22.13	18.64	35.67	29.01	26.15	17.32	20	24.48
evm.model.chr1.2842	--	-	-0.197673	0.644467	NOT_CHANGE	-0.937433	0.00252043	DOWN	-0.751837	0.0430663	DOWN	18.89	21.96	20.92	18.23	13.65	26.45	17.68	10.12	8.38
evm.model.chr1.2850	At1g64390	XP_021601989.1 endoglucanase 6-like [Manihot esculenta]	2.49904	0.000413624	UP	5.57789	2.9e-19	UP	3.0645	1.43e-10	UP	0.06	0.16	0.05	0.82	0.23	0.62	7.66	2.49	4.27
evm.model.chr1.2853	Os01g0656200	ADB22517.1 protein phosphtase 2C [Marchantia polymorpha]	0.109248	0.756452	NOT_CHANGE	-0.944198	7.97e-05	DOWN	-1.06579	8.26e-06	DOWN	7.66	12.64	10.7	11.68	13.55	10.55	7.15	5.23	5.63
evm.model.chr1.2856	ACT7	XP_031503970.1 actin-like [Nymphaea colorata]	1.06017	0.0201442	UP	0.771573	0.0863384	NOT_CHANGE	-0.299109	0.65329	NOT_CHANGE	2.67	2.48	2.35	8.16	2.45	6.64	6.52	5.08	2.8
evm.model.chr1.2857	CDKB1-1	ABK22232.1 unknown [Picea sitchensis]	1.3552	0.0946857	NOT_CHANGE	3.11746	2.1e-06	UP	1.7497	0.00692883	UP	0.11	0.3	0.3	1.04	0.19	0.75	3.52	1.8	1.56
evm.model.chr1.2863	--	-	1.49721	0.00270801	UP	4.05648	6.74e-22	UP	2.5463	6.75e-12	UP	0.66	0.42	0.92	1.88	1.94	2.23	14.97	6.96	15.17
evm.model.chr1.2864	CAISE5	ADE76781.1 unknown [Picea sitchensis]	0.0383464	0.970259	NOT_CHANGE	1.451	0.00494519	UP	1.40111	0.025951	UP	0.48	0.33	0.48	0.48	0.4	0.54	1.36	1.12	1.51
evm.model.chr1.2870	HTH	RWR89337.1 protein HOTHEAD-like protein [Cinnamomum micranthum f. kanehirae]	-0.61078	0.0505398	NOT_CHANGE	1.19164	6.06e-06	UP	1.78992	2.73e-11	UP	4.24	6.03	3.96	3.05	3.25	3.69	10.26	9.58	16.55
evm.model.chr1.2873	CCR1	ABK23323.1 unknown [Picea sitchensis]	1.04222	3.52e-09	UP	1.66384	3.51e-23	UP	0.610498	0.000748997	UP	16.23	16	20.58	41.39	35.78	40.59	56.25	76.16	56.38
evm.model.chr1.2874	CCR2	ABK23323.1 unknown [Picea sitchensis]	3.32115	1.39e-29	UP	3.87276	1.6e-40	UP	0.539838	0.074575	NOT_CHANGE	9.86	6	12.13	142.84	73.79	92.19	126.29	132.64	205
evm.model.chr1.2875	CHI3	ABK23299.1 unknown [Picea sitchensis]	1.64687	2.29e-16	UP	1.63087	1.96e-16	UP	-0.0280838	0.94375	NOT_CHANGE	46.14	40.59	54.77	191.56	139.09	152.23	146.22	139.15	208.55
evm.model.chr1.2878	-	-	-0.698576	0.00951746	DOWN	-0.821765	0.00104284	DOWN	-0.136099	0.778287	NOT_CHANGE	12.64	11.28	10.49	7.61	9.76	5.42	6.58	7.89	7.48
evm.model.chr1.2879	RF2b	XP_031496415.1 transcription factor RF2b-like [Nymphaea colorata]	0.623765	3.96e-05	UP	1.09139	4.4e-15	UP	0.455996	0.00683375	NOT_CHANGE	15.53	13.41	12.91	27.27	21.41	21.32	34.37	32.85	33.24
evm.model.chr1.2885	SDE2	ABK24444.1 unknown [Picea sitchensis]	-0.385511	0.00130155	NOT_CHANGE	-0.831923	2.27e-14	DOWN	-0.458332	0.00276698	NOT_CHANGE	68.81	75.6	64.83	61	58.1	53.65	40.68	45.51	45.95
evm.model.chr1.2886	SMO2-2	ABK24231.1 unknown [Picea sitchensis]	0.838957	3.83e-06	UP	1.58688	2.65e-21	UP	0.736502	0.000245876	UP	11.21	10.95	11.31	23.95	17.87	23.07	32.63	35.49	45
evm.model.chr1.2887	Os04g0590900	XP_021281807.1 E3 ubiquitin-protein ligase Os04g0590900-like [Herrania umbratica]	1.60344	0.000783286	UP	0.865732	0.0821767	NOT_CHANGE	-0.75024	0.158549	NOT_CHANGE	1.28	0.66	1.1	4.44	1.81	3.92	2.6	1.24	2.41
evm.model.chr1.2888	PDV2	ABK22404.1 unknown [Picea sitchensis]	-0.247581	0.424518	NOT_CHANGE	-0.683877	0.00540597	DOWN	-0.447994	0.0546348	NOT_CHANGE	25.66	15.52	17.26	16.62	19.76	16.75	12.6	13.57	14.98
evm.model.chr1.289	PLT4	ABR16466.1 unknown [Picea sitchensis]	-1.51896	2.56e-06	DOWN	-0.239122	0.523109	NOT_CHANGE	1.26831	0.000183981	UP	3.2	5.71	4.84	2	0.97	2.23	5.15	3.73	4.14
evm.model.chr1.2894	UBP15	XP_006841208.1 ubiquitin carboxyl-terminal hydrolase 17 [Amborella trichopoda]	0.153742	0.561404	NOT_CHANGE	-0.513627	0.0110562	NOT_CHANGE	-0.678249	0.00269722	DOWN	9.68	8.48	8.45	14.08	7.5	10.87	6.96	7.44	6.61
evm.model.chr1.2898	MED33A	XP_006850797.1 mediator of RNA polymerase II transcription subunit 33A [Amborella trichopoda]	0.783931	0.0219691	UP	1.17155	9.2e-05	UP	0.376446	0.386965	NOT_CHANGE	0.46	0.39	0.44	0.77	0.63	1	1.02	1.16	1.08
evm.model.chr1.29	CRT3	XP_031478018.1 calreticulin-3 [Nymphaea colorata]	0.773108	0.00485116	UP	0.287354	0.336946	NOT_CHANGE	-0.497472	0.132213	NOT_CHANGE	27.95	29.03	25.04	44.6	33.23	73.88	37.69	34.33	40.43
evm.model.chr1.290	PLT4	XP_020524641.1 probable polyol transporter 4 isoform X1 [Amborella trichopoda]	2.25416	0.181415	NOT_CHANGE	-2.13586	0.325852	NOT_CHANGE	-4.40109	0.0277559	DOWN	0	0.08	0.03	0.2	0.1	0.24	0	0	0.03
evm.model.chr1.2903	UBP19	OUZ99787.1 Ubiquitin carboxyl-terminal hydrolases family 2 [Macleaya cordata]	0.949445	0.0181251	UP	0.939567	0.0125962	UP	-0.0210771	0.97581	NOT_CHANGE	0.44	0.23	0.45	1.06	0.58	0.75	0.76	0.97	0.71
evm.model.chr1.2904	--	PSS32785.1 Tricalbin-2 like [Actinidia chinensis var. chinensis] [Actinidia chinensis]	-0.539551	0.0672997	NOT_CHANGE	0.297345	0.304644	NOT_CHANGE	0.825318	0.00805914	UP	8.83	9.05	7.27	6.66	6.04	5.98	12.12	14.86	7.79
evm.model.chr1.2905	--	TKV99622.1 hypothetical protein SEVIR_8G056300v2 [Setaria viridis]	1.85943	3.88e-10	UP	3.18255	3.15e-30	UP	1.31186	1.46e-06	UP	0.79	0.55	0.56	3.31	2.28	2	7.67	7.35	4.6
evm.model.chr1.2909	mettl21a	ABK24070.1 unknown [Picea sitchensis]	-0.229609	0.436902	NOT_CHANGE	-0.631393	0.00704309	DOWN	-0.413617	0.104696	NOT_CHANGE	13.73	8.85	10.16	9.78	10.16	10.28	8.24	7.35	8.28
evm.model.chr1.2914	--	ABR17494.1 unknown [Picea sitchensis]	3.28741	0.114824	NOT_CHANGE	6.17633	0.000196496	UP	2.87823	0.0304037	UP	0	0	0	0	0.03	0.11	0.61	0.17	0.3
evm.model.chr1.2915	WAKL10	XP_010278918.1 PREDICTED: probable LRR receptor-like serine/threonine-protein kinase At5g48740 [Nelumbo nucifera]	0.667707	0.000272893	UP	1.29036	7.16e-15	UP	0.610938	0.00351091	UP	5.46	5.49	5.26	9.2	7.61	11.07	15.59	13.57	15.44
evm.model.chr1.2919	CML42	EFJ04465.1 hypothetical protein SELMODRAFT_49332, partial [Selaginella moellendorffii]	2.21839	0.0223665	UP	3.39849	5.17e-05	UP	1.1681	0.121322	NOT_CHANGE	0.17	0.09	0	0.51	0.34	0.52	0.87	0.99	1.36
evm.model.chr1.2920	CML42	OAE26761.1 hypothetical protein AXG93_1129s1100 [Marchantia polymorpha subsp. ruderalis] [Marchantia polymorpha]	3.16475	7.74e-08	UP	4.46475	3.83e-16	UP	1.28867	0.000878506	UP	0.19	0.25	0.11	2.28	1.32	1.86	3.6	4.72	5.62
evm.model.chr1.2921	CML28	PKI55320.1 hypothetical protein CRG98_024336 [Punica granatum]	-5.13331	0.00247312	DOWN	-3.60563	0.00446517	DOWN	1.50862	NA	NOT_CHANGE	0.29	0.52	0.99	0.05	0	0	0	0.12	0.05
evm.model.chr1.2927	RTNLB2	ABR17571.1 unknown [Picea sitchensis]	0.823353	6.7e-09	UP	1.51756	1.52e-29	UP	0.682445	3.56e-05	UP	67.14	65.65	66.77	141.02	101.84	140.37	227.65	194.15	220.58
evm.model.chr1.2929	GC4	XP_026457730.1 golgin candidate 3-like isoform X1 [Papaver somniferum]	0.22919	0.23514	NOT_CHANGE	0.769076	2.7e-07	UP	0.529041	0.00587759	NOT_CHANGE	3.69	3.52	3.89	5.32	3.92	4.88	6.75	7.41	7.13
evm.model.chr1.2933	URGT6	XP_022134335.1 UDP-rhamnose/UDP-galactose transporter 6 [Momordica charantia]	0.211298	0.350762	NOT_CHANGE	1.01029	1.1e-09	UP	0.786525	0.000129382	UP	4.92	5.08	4.98	6.15	5.94	6.63	12.59	10.15	11.16
evm.model.chr1.2937	--	XP_010920367.2 receptor-like protein EIX2 [Elaeis guineensis]	-0.674432	0.0802209	NOT_CHANGE	0.230055	0.57074	NOT_CHANGE	0.893576	0.0149067	UP	1.74	3.25	2.79	2.11	1.22	1.97	4.02	4.07	2.15
evm.model.chr1.2938	--	-	-1.81103	1.77e-05	DOWN	0.12647	0.786792	NOT_CHANGE	1.92368	2.18e-05	UP	2.52	2.24	1.34	0.6	0.8	0.48	2.79	2.27	2.45
evm.model.chr1.2941	SPCC24B10.10c	XP_010251598.1 PREDICTED: uncharacterized protein LOC104593453 isoform X1 [Nelumbo nucifera]	0.112005	0.789228	NOT_CHANGE	-2.19055	1.32e-15	DOWN	-2.31458	4.71e-15	DOWN	4.96	5.9	6.61	7.01	8.55	4.73	1.33	1.86	1.12
evm.model.chr1.2942	CML43	XP_008793406.1 probable calcium-binding protein CML27 [Phoenix dactylifera]	-1.57248	6.68e-16	DOWN	-1.28035	3.9e-11	DOWN	0.280612	0.354675	NOT_CHANGE	158.2	184.26	179	54.28	67.75	65.52	68.9	102.96	69.87
evm.model.chr1.2943	At5g24080	XP_020521982.1 G-type lectin S-receptor-like serine/threonine-protein kinase At5g24080 [Amborella trichopoda]	2.86256	0.000462397	UP	3.66065	1.11e-06	UP	0.785939	0.239824	NOT_CHANGE	0.02	0.08	0.02	0.27	0.3	0.32	0.72	0.4	0.49
evm.model.chr1.2945	CKL10	XP_024373454.1 casein kinase I-like [Physcomitrella patens]	0.0968134	0.673757	NOT_CHANGE	0.672962	1.59e-05	UP	0.565145	0.0045041	NOT_CHANGE	9.27	10.56	9.26	13.5	9.18	11.1	17.59	15.56	18.95
evm.model.chr1.2946	-	-	-0.0904213	0.725616	NOT_CHANGE	-0.627921	0.000403763	DOWN	-0.549508	0.0138299	NOT_CHANGE	31.82	32.8	32.97	34.79	36.48	27.53	19.71	24.63	26.77
evm.model.chr1.2947	--	XP_024359956.1 uncharacterized protein LOC112274541 [Physcomitrella patens]	-0.5669	0.0853526	NOT_CHANGE	-1.04132	0.000318722	DOWN	-0.48545	0.311187	NOT_CHANGE	8.32	7.5	7.29	7.24	5.74	3.92	3.65	4.7	4.31
evm.model.chr1.2948	--	XP_024368599.1 uncharacterized protein LOC112278917 isoform X1 [Physcomitrella patens]	-0.700614	0.0184492	DOWN	-0.17709	0.582925	NOT_CHANGE	0.5112	0.191169	NOT_CHANGE	4.55	6.47	5.05	3.91	3.99	2.73	4.44	5.54	5.97
evm.model.chr1.2949	MES15	ABK23533.1 unknown [Picea sitchensis]	0.206877	0.809495	NOT_CHANGE	2.03134	6.53e-05	UP	1.81432	0.000921562	UP	0.69	0.44	0.32	0.83	0.45	0.56	2.12	3.21	1.44
evm.model.chr1.2952	MES13	ABK23533.1 unknown [Picea sitchensis]	0.0290813	0.906221	NOT_CHANGE	0.817889	9.84e-09	UP	0.776611	1.19e-06	UP	17.02	16.41	19.34	19.46	19.49	19.14	36.99	33.78	33.86
evm.model.chr1.2955	SLAH2	XP_010662644.1 PREDICTED: S-type anion channel SLAH2 isoform X2 [Vitis vinifera]	-0.904131	0.11285	NOT_CHANGE	-1.4855	0.00342228	DOWN	-0.590958	0.525041	NOT_CHANGE	0.62	0.89	0.93	0.45	0.39	0.56	0.4	0.14	0.44
evm.model.chr1.2956	MAKR3	ABK25133.1 unknown [Picea sitchensis]	-0.0763753	0.878574	NOT_CHANGE	-0.712148	0.0325795	DOWN	-0.647976	0.0591345	NOT_CHANGE	6.4	12.11	11.62	8.17	12.23	9.98	9.01	6.08	5.47
evm.model.chr1.2957	DMAS1-A	XP_031400287.1 NADPH-dependent codeinone reductase 1-4-like isoform X2 [Punica granatum]	1.59252	0.00281191	UP	2.01543	3.13e-05	UP	0.411229	0.522735	NOT_CHANGE	0.54	0.35	0.3	1.14	0.98	1.77	1.97	1.74	1.74
evm.model.chr1.2958	COR2	ABR18140.1 unknown [Picea sitchensis]	-0.451435	0.0704226	NOT_CHANGE	1.12502	6.77e-08	UP	1.56497	3.71e-14	UP	13.95	21.08	18.73	12.61	14.97	14.5	45.05	51.67	34.88
evm.model.chr1.296	OFP4	XP_004294737.1 PREDICTED: transcription repressor OFP4 [Fragaria vesca subsp. vesca] [Fragaria vesca]	1.39317	5.12e-05	UP	1.66858	2.62e-07	UP	0.263865	0.59676	NOT_CHANGE	1.82	1.76	2.13	6.67	3.28	6.39	8.48	5.14	6.75
evm.model.chr1.2963	ERD15	ABK22226.1 unknown [Picea sitchensis]	-0.913296	3.7e-09	DOWN	-0.452472	0.00461361	NOT_CHANGE	0.448992	0.00460798	NOT_CHANGE	116.74	126.13	87.81	63.98	58.01	66.93	97.79	88.35	84.82
evm.model.chr1.2971	DCR	ABR17740.1 unknown [Picea sitchensis]	1.55667	1.05e-12	UP	1.83887	4.02e-18	UP	0.270337	0.391328	NOT_CHANGE	4.91	4.69	5.12	19.86	12.99	14.33	19.08	15.62	24.5
evm.model.chr1.2972	rps6	ABK24202.1 unknown [Picea sitchensis]	0.717035	1.58e-15	UP	0.780717	7.81e-19	UP	0.0517517	0.805371	NOT_CHANGE	69.82	71.46	72.67	131.36	120.97	127.36	137.78	141.45	134.27
evm.model.chr1.2987	--	ACN39861.1 unknown [Picea sitchensis]	-3.30349	3.33e-13	DOWN	-3.05585	1.82e-12	DOWN	0.229992	0.843397	NOT_CHANGE	1.57	2.69	2.16	0.23	0.27	0.19	0.27	0.5	0.09
evm.model.chr1.2988	--	ACN39861.1 unknown [Picea sitchensis]	-4.3687	0.0044848	DOWN	-6.53829	2.47e-05	DOWN	-2.07364	NA	NOT_CHANGE	0.33	0.22	0.25	0.04	0	0	0	0	0
evm.model.chr1.2989	MBR2	RWR77568.1 putative E3 ubiquitin-protein ligase HIP1 isoform X1 [Cinnamomum micranthum f. kanehirae]	-1.82196	5.98e-27	DOWN	-1.58029	2.82e-22	DOWN	0.228243	0.515544	NOT_CHANGE	9.44	10	8.95	2.68	2.81	3.18	3.21	4.12	3.34
evm.model.chr1.299	FBA3	ABK24568.1 unknown [Picea sitchensis]	0.750836	9.61e-06	UP	0.339865	0.0579249	NOT_CHANGE	-0.422733	0.04402	NOT_CHANGE	39.63	37.72	40.85	82.74	56.51	77.32	65.44	50.76	52.14
evm.model.chr1.2990	--	-	-0.889709	0.14985	NOT_CHANGE	-1.21576	0.0262007	DOWN	-0.331986	0.772419	NOT_CHANGE	1.41	1.51	1	1.21	0.4	0.7	0.85	0.55	0.48
evm.model.chr1.2994	MLO2	XP_011627583.1 LOW QUALITY PROTEIN: MLO protein homolog 1-like [Amborella trichopoda]	0.164674	0.578853	NOT_CHANGE	1.02548	2.68e-07	UP	0.849497	0.000283973	UP	2.14	2.43	1.68	2.82	2.25	2.52	4.67	5.07	4.58
evm.model.chr1.2995	RABA1F	ABK25992.1 unknown [Picea sitchensis]	0.341662	0.049568	NOT_CHANGE	0.585814	0.000134208	UP	0.232414	0.322169	NOT_CHANGE	61.7	63.73	60.88	85.09	68.46	101.61	109.88	99.2	105.15
evm.model.chr1.2996	--	-	0.929043	0.00449721	UP	1.70049	4.01e-09	UP	0.758957	0.0242896	UP	3.85	2.96	2.96	5.24	6.12	8.68	14.19	9.96	11.65
evm.model.chr1.3001	--	XP_028055360.1 uncharacterized protein LOC114259540 isoform X2 [Camellia sinensis]	-0.587991	0.0193236	DOWN	-0.326952	0.196391	NOT_CHANGE	0.249133	0.470761	NOT_CHANGE	4.51	6.83	5.35	4.43	4.53	2.99	4.44	5.49	5
evm.model.chr1.3002	45200	XP_010270825.1 PREDICTED: organic cation/carnitine transporter 1 [Nelumbo nucifera]	0.0582058	0.900127	NOT_CHANGE	-3.06019	2.25e-19	DOWN	-3.12556	1.37e-14	DOWN	2.4	2.09	2.54	2.89	2.57	2.48	0.16	0.29	0.51
evm.model.chr1.3004	CYP90D2	XP_024516668.1 3-epi-6-deoxocathasterone 23-monooxygenase [Selaginella moellendorffii]	0.116166	0.599643	NOT_CHANGE	0.687544	1.4e-05	UP	0.55931	0.000485503	NOT_CHANGE	302.4	250.86	306.85	389.68	294.25	331.79	542.07	451.32	568.42
evm.model.chr1.3007	PHY1	ERN05330.1 hypothetical protein AMTR_s00007p00179040 [Amborella trichopoda]	-2.69041	7.59e-18	DOWN	-2.79574	3.11e-20	DOWN	-0.114497	0.880775	NOT_CHANGE	5.38	3.61	3.08	0.88	0.45	0.72	0.66	0.77	0.53
evm.model.chr1.3009	At2g19130	ERN05330.1 hypothetical protein AMTR_s00007p00179040 [Amborella trichopoda]	1.0469	8.08e-08	UP	1.47355	1.77e-15	UP	0.41462	0.0265149	NOT_CHANGE	3.06	4.2	4.87	10.68	7.16	9.36	12.78	12.34	12.66
evm.model.chr1.3011	FLA11	ABR17950.1 unknown [Picea sitchensis]	1.31195	2.94e-05	UP	1.582	1.31e-07	UP	0.257565	0.376683	NOT_CHANGE	22.03	10.36	22.72	59.79	38.43	52.22	73.77	48.42	64.81
evm.model.chr1.3012	FLA11	ABR17950.1 unknown [Picea sitchensis]	0.892794	0.0134297	UP	0.992221	0.00334395	UP	0.0865022	0.839552	NOT_CHANGE	10.33	4.5	10.12	22.36	13.41	15.3	22.34	14.55	19.36
evm.model.chr1.3015	GRXC1	AJP06349.1 ROXY1, partial [Pinus tabuliformis]	-2.11982	4.06e-09	DOWN	-2.44796	2.47e-12	DOWN	-0.341843	0.664765	NOT_CHANGE	10.04	11.25	8.85	2.96	2.03	2.51	3.15	2.1	0.91
evm.model.chr1.3016	MGP	XP_024365599.1 protein indeterminate-domain 1-like isoform X1 [Physcomitrella patens]	-0.520075	2.87e-05	NOT_CHANGE	-0.741049	2.6e-10	DOWN	-0.232786	0.207627	NOT_CHANGE	20.55	25.41	21.27	18.75	16.57	15.33	14.56	15.46	15.15
evm.model.chr1.3018	PLC2	ABR16299.1 unknown [Picea sitchensis]	-1.01851	3.25e-07	DOWN	-1.13659	2.4e-09	DOWN	-0.130104	0.76011	NOT_CHANGE	19.46	20.78	17.2	11.61	9.16	9.83	11.68	9.31	8.29
evm.model.chr1.3019	PLC2	ABR16299.1 unknown [Picea sitchensis]	2.94277	0.275614	NOT_CHANGE	4.76459	0.0284246	UP	1.81057	0.409578	NOT_CHANGE	0	0	0	0	0	0.25	0.15	0.44	0.33
evm.model.chr1.302	YUC9	XP_028779413.1 probable indole-3-pyruvate monooxygenase YUCCA8 [Prosopis alba]	-1.64912	0.00639837	DOWN	-1.60675	0.004208	DOWN	0.0303806	0.985101	NOT_CHANGE	1.22	0.99	1.2	0.38	0.35	0.45	0.66	0.13	0.46
evm.model.chr1.3023	GT11	PTQ32614.1 hypothetical protein MARPO_0097s0076 [Marchantia polymorpha]	1.52787	1.03e-05	UP	4.78593	9.11e-56	UP	3.24533	1.25e-31	UP	0.62	0.97	0.8	2.68	2.07	2.67	32.81	16	24.82
evm.model.chr1.3026	At1g53430	AMM42906.1 LRR-RLK [Vernicia fordii]	0.900191	0.00827443	UP	1.24552	5.58e-05	UP	0.33443	0.469633	NOT_CHANGE	0.85	0.8	0.8	1.88	0.94	2.15	2.6	2.02	1.89
evm.model.chr1.3029	Os03g0651800	EOY11801.1 Germin-like protein 10 [Theobroma cacao]	1.05684	0.771765	NOT_CHANGE	4.78321	0.0308053	UP	3.71506	0.112373	NOT_CHANGE	0	0	0	0.04	0	0	0.03	0.3	0.31
evm.model.chr1.3034	STY13	ABR17690.1 unknown [Picea sitchensis]	-0.566373	0.0842811	NOT_CHANGE	-0.59902	0.0430158	DOWN	-0.0440219	0.948927	NOT_CHANGE	1.67	2.32	2.13	1.54	1.24	1.67	1.61	1.49	1.42
evm.model.chr1.3040	--	-	0.33229	0.515085	NOT_CHANGE	0.809904	0.0401314	UP	0.466382	0.366453	NOT_CHANGE	2.87	2.57	1.59	3.68	1.81	4.16	5.55	4.22	4.12
evm.model.chr1.3045	CAD1	XP_011624598.1 MACPF domain-containing protein CAD1 isoform X1 [Amborella trichopoda]	0.385429	0.0740285	NOT_CHANGE	0.887311	8.53e-07	UP	0.490517	0.0294569	NOT_CHANGE	3.93	3.77	4.5	7.23	5.18	4.91	8.62	8.07	8.69
evm.model.chr1.3051	--	-	-0.626761	0.0303357	DOWN	-1.29524	5.41e-07	DOWN	-0.681997	0.0628564	NOT_CHANGE	9.41	8.67	10.76	5.67	8.14	6.22	3.69	4.86	4.7
evm.model.chr1.3052	--	XP_006843684.1 uncharacterized protein LOC18433536 [Amborella trichopoda]	0.111473	0.539664	NOT_CHANGE	0.634056	8.69e-07	UP	0.511662	0.00249685	NOT_CHANGE	9.22	10.81	9.37	13.67	9.75	11.03	16.9	16.66	17.7
evm.model.chr1.3053	--	ACN39799.1 unknown [Picea sitchensis]	0.934508	1.19e-05	UP	0.857557	3.4e-05	UP	-0.0885073	0.803565	NOT_CHANGE	5.02	3.88	5.11	11.21	7.52	10.39	9.87	9.14	9.58
evm.model.chr1.3054	ddl	XP_009615993.1 PREDICTED: uncharacterized protein LOC104108619 isoform X1 [Nicotiana tomentosiformis]	-0.168215	0.401052	NOT_CHANGE	-0.789561	2.84e-07	DOWN	-0.632193	0.00160765	DOWN	6.66	6.61	5.59	6.68	5.26	6.27	3.75	4.09	4.45
evm.model.chr1.3056	At3g02645	XP_021807838.1 putative UPF0481 protein At3g02645 [Prunus avium]	-1.01216	0.0460514	DOWN	-1.68134	0.000266501	DOWN	-0.680402	0.394244	NOT_CHANGE	1	1.71	1.14	0.69	0.46	0.9	0.34	0.7	0.31
evm.model.chr1.3059	POT1	XP_006843649.1 potassium transporter 1 [Amborella trichopoda]	-0.558482	0.0158136	NOT_CHANGE	-1.13049	6.17e-08	DOWN	-0.582365	0.064448	NOT_CHANGE	3.63	4.17	3.3	3.27	2.31	2.6	1.61	2.27	1.83
evm.model.chr1.306	--	ABK22011.1 unknown [Picea sitchensis]	-2.14112	1.78e-07	DOWN	-3.5127	2.99e-18	DOWN	-1.38109	0.00782291	DOWN	13.54	31.14	24.17	7.19	2.71	7.03	1.71	3.42	1.61
evm.model.chr1.3067	PER9	ABR17480.1 unknown [Picea sitchensis]	3.31722	2.99e-06	UP	5.10116	2.46e-14	UP	1.76949	1.22e-05	UP	0.87	0.21	0.56	6.99	2.67	8.39	24.64	12.08	26.87
evm.model.chr1.3068	PER72	XP_022136462.1 peroxidase 72-like [Momordica charantia]	2.76344	0.000103829	UP	0.649674	0.434557	NOT_CHANGE	-2.12281	0.023759	DOWN	2.6	3.04	3.31	41.36	4.95	21.9	4.27	6.66	4.89
evm.model.chr1.3070	AMPD	PIA59479.1 hypothetical protein AQUCO_00400396v1 [Aquilegia coerulea]	0.209108	0.18255	NOT_CHANGE	-0.368915	0.00634897	NOT_CHANGE	-0.589381	6.18e-05	DOWN	14.74	13.21	14.85	20.36	15.4	18.07	11.85	13.11	12.42
evm.model.chr1.3071	--	ABK25738.1 unknown [Picea sitchensis]	3.90245	0.000748119	UP	1.90187	0.118872	NOT_CHANGE	-2.01085	0.212226	NOT_CHANGE	1.07	0.71	0.64	15.04	0.9	24.22	5.18	3.63	1.43
evm.model.chr1.3073	CRLK1	XP_021603077.1 pto-interacting protein 1-like [Manihot esculenta]	-0.508219	0.138455	NOT_CHANGE	1.0559	8.73e-05	UP	1.55216	4.84e-07	UP	0.91	1.24	0.98	0.64	0.73	1	2	2.94	2.38
evm.model.chr1.3077	MYB44	ASR18105.1 R2R3MYB20 [Ginkgo biloba]	-4.6332	4.17e-43	DOWN	-3.05535	4.89e-20	DOWN	1.56789	5.2e-06	UP	52.25	125.46	83.72	4.72	3.06	3.59	7.03	18.22	9.97
evm.model.chr1.3079	--	-	0.0807606	0.979519	NOT_CHANGE	7.72416	1.5e-11	UP	7.63122	6.45e-11	UP	0	0	0.23	0	0	0.23	24.31	11.99	12.84
evm.model.chr1.3081	DJ1B	ADE76519.1 unknown [Picea sitchensis]	-0.481917	0.00164234	NOT_CHANGE	-1.28546	1.22e-20	DOWN	-0.814983	3.52e-06	DOWN	67.62	69.23	65.3	54.41	51.06	50.86	25.59	36.82	31.04
evm.model.chr1.3082	ABCG5	XP_006852446.1 ABC transporter G family member 10 [Amborella trichopoda]	0.064883	0.975939	NOT_CHANGE	2.10946	0.0388833	UP	2.03831	0.108851	NOT_CHANGE	0.06	0.04	0.05	0.07	0	0.09	0.22	0.22	0.25
evm.model.chr1.3088	OsI_03083	ABR18391.1 unknown [Picea sitchensis]	0.347284	0.195663	NOT_CHANGE	-0.331407	0.187962	NOT_CHANGE	-0.691174	0.0112905	DOWN	6.24	5.3	5.37	6.54	7.41	9.25	5.65	4.9	4.59
evm.model.chr1.309	HSFA1A	XP_024368496.1 heat stress transcription factor A-2e-like [Physcomitrella patens]	-3.28084	6.64e-09	DOWN	-2.73512	5.01e-07	DOWN	0.532621	0.394532	NOT_CHANGE	15.91	3.68	3.52	1.17	0.83	0.62	1.5	1.2	1.25
evm.model.chr1.3091	At1g67340	OAE29912.1 hypothetical protein AXG93_773s1520 [Marchantia polymorpha subsp. ruderalis] [Marchantia polymorpha]	-0.415018	0.0773775	NOT_CHANGE	-1.24441	6.19e-10	DOWN	-0.840722	0.000352063	DOWN	12.14	9.23	10.24	10.61	8.12	7.08	4.65	5.52	4.89
evm.model.chr1.3095	PDC2	ASA45903.1 PDC [Taxodium sp. 'Zhongshanshan']	1.0524	4.86e-05	UP	-0.0516764	0.885152	NOT_CHANGE	-1.11545	2.4e-05	DOWN	1.21	1.82	1.89	4.01	3.05	3.94	1.53	1.77	2.03
evm.model.chr1.3103	At3g02645	XP_017978246.1 PREDICTED: putative UPF0481 protein At3g02645 [Theobroma cacao]	1.75114	0.00262997	UP	2.90738	1.44e-08	UP	1.1438	0.0322978	UP	0.23	0.19	0.22	0.46	0.64	1.19	2.19	1.54	1.61
evm.model.chr1.3105	At3g02645	XP_021725300.1 putative UPF0481 protein At3g02645 [Chenopodium quinoa]	1.5797	2.48e-05	UP	2.36173	7.42e-12	UP	0.76948	0.0284593	UP	0.68	0.43	0.9	3.14	1.57	1.87	4.52	3.4	3.69
evm.model.chr1.3107	BTF3	ABK25180.1 unknown [Picea sitchensis]	0.548725	0.000660817	NOT_CHANGE	1.08972	3.73e-14	UP	0.529009	0.00420645	NOT_CHANGE	16.72	15.82	14.63	24.22	22.62	27.55	38.74	38.6	35.59
evm.model.chr1.3108	At3g02645	XP_017978246.1 PREDICTED: putative UPF0481 protein At3g02645 [Theobroma cacao]	1.2952	3.36e-16	UP	1.75418	9.3e-30	UP	0.446579	0.0182557	NOT_CHANGE	52.59	47.62	56.35	142.29	136.82	136.47	196.51	167.66	230.54
evm.model.chr1.3109	At3g02645	XP_010904997.1 putative UPF0481 protein At3g02645 [Elaeis guineensis]	0.619473	0.0253205	UP	0.304762	0.290876	NOT_CHANGE	-0.32694	0.345913	NOT_CHANGE	8.29	9.62	11.1	16.16	20.47	11.24	11.84	14.38	14.16
evm.model.chr1.311	OPT4	XP_031493948.1 oligopeptide transporter 4 [Nymphaea colorata]	0.950739	7.32e-11	UP	0.331589	0.0362883	NOT_CHANGE	-0.6308	0.000434247	DOWN	12.98	14.33	13.17	33.98	23.55	27.57	21.75	17.51	17.96
evm.model.chr1.3110	ERDJ3A	XP_006843637.1 dnaJ protein ERDJ3A [Amborella trichopoda]	-0.860056	5.28e-12	DOWN	-1.2206	5.12e-24	DOWN	-0.373079	0.0412539	NOT_CHANGE	34.82	38.55	32.6	20.69	21.36	20.83	18.15	16.21	16.7
evm.model.chr1.3112	TTL1	XP_010277046.1 PREDICTED: TPR repeat-containing thioredoxin TTL1-like [Nelumbo nucifera]	0.174105	0.514488	NOT_CHANGE	1.17456	7.17e-10	UP	0.989135	1.12e-06	UP	5.77	7.82	7.47	10.46	5.89	9.54	18.73	17.41	17.23
evm.model.chr1.3114	CC1G_06235	PIA27313.1 hypothetical protein AQUCO_08100038v1 [Aquilegia coerulea]	-4.63985	0.0495952	DOWN	-1.87617	0.377344	NOT_CHANGE	2.73968	NA	NOT_CHANGE	0.13	0.14	0.08	0	0	0	0	0.1	0
evm.model.chr1.3116	CHUP1	XP_010265290.1 PREDICTED: protein CHUP1, chloroplastic [Nelumbo nucifera]	3.61463	4.89e-05	UP	3.6378	2.13e-05	UP	0.0109352	0.992309	NOT_CHANGE	0.03	0	0.05	0.42	0.19	0.44	0.38	0.32	0.4
evm.model.chr1.3117	--	ADE76733.1 unknown [Picea sitchensis]	0.0833048	0.707089	NOT_CHANGE	-0.490091	0.0018866	NOT_CHANGE	-0.585211	0.00395249	DOWN	13.42	13.45	11.67	16.09	14.1	13.97	9.55	11.35	9.99
evm.model.chr1.3119	--	XP_031474509.1 U-box domain-containing protein 7, partial [Nymphaea colorata]	-0.387664	0.490256	NOT_CHANGE	-1.09536	0.0149898	DOWN	-0.719562	0.25125	NOT_CHANGE	0.83	1.79	1.25	1.21	0.89	1.08	0.76	0.88	0.37
evm.model.chr1.3120	ABCB11	ABG56414.1 MDR-like ABC transporter [Taxus cuspidata]	1.3554	0.0374517	UP	1.57243	0.00765985	UP	0.208188	0.835092	NOT_CHANGE	0.08	0.12	0.09	0.43	0.12	0.25	0.32	0.4	0.24
evm.model.chr1.3121	--	RDX89029.1 hypothetical protein CR513_29298, partial [Mucuna pruriens]	-1.77396	1.12e-23	DOWN	-2.05165	5.08e-32	DOWN	-0.289719	0.265547	NOT_CHANGE	116.61	110.17	83.99	30.09	30.14	37.27	27.81	26.09	30.26
evm.model.chr1.3123	ALIS2	XP_010538551.1 PREDICTED: putative ALA-interacting subunit 2 isoform X2 [Tarenaya hassleriana]	-0.65036	0.0516637	NOT_CHANGE	-0.967618	0.00122631	DOWN	-0.32579	0.534683	NOT_CHANGE	3.35	3.8	3.76	3.42	1.91	2.24	1.41	2.16	2.73
evm.model.chr1.3127	--	-	-0.951244	0.0339787	DOWN	-3.16843	3.5e-15	DOWN	-2.22846	3.34e-07	DOWN	10.26	22.56	15.09	12.28	9.82	4.55	2.21	2.57	1.14
evm.model.chr1.3136	LIG4	XP_024395597.1 DNA ligase 4-like isoform X1 [Physcomitrella patens]	-0.603636	0.43277	NOT_CHANGE	-1.97007	0.00344308	DOWN	-1.38401	0.203636	NOT_CHANGE	0.62	0.64	0.54	0.45	0.45	0.38	0.13	0.27	0.11
evm.model.chr1.3138	FAB2	AEJ87846.1 stearoyl-ACP desaturase [Ginkgo biloba]	1.38569	2.18e-09	UP	2.65293	2.17e-33	UP	1.25671	9.64e-09	UP	88.55	72.85	104.69	334.65	183.64	246.11	596.29	788.5	510.35
evm.model.chr1.3140	--	XP_002324464.1 transcription factor bHLH146 [Populus trichocarpa]	-1.44689	4.45e-05	DOWN	1.86798	2.22e-09	UP	3.30397	2.8e-29	UP	3.85	7.94	5.47	1.41	2.4	2.92	29.12	20.49	20.63
evm.model.chr1.3142	HSP70	RLN19855.1 heat shock cognate 70 kDa protein-like [Panicum miliaceum]	-0.24194	0.689316	NOT_CHANGE	-2.4637	2.12e-07	DOWN	-2.23343	0.000107382	DOWN	1.22	2.22	1.24	1.42	1.16	1.68	0.18	0.5	0.27
evm.model.chr1.3145	--	XP_029120156.1 uncharacterized protein LOC114914116 [Elaeis guineensis]	-5.28561	0.000233152	DOWN	-5.06367	3.39e-05	DOWN	0.187504	NA	NOT_CHANGE	1.55	0.51	0.67	0	0	0.08	0.09	0	0
evm.model.chr1.3146	--	XP_029120156.1 uncharacterized protein LOC114914116 [Elaeis guineensis]	-5.68157	1.91e-26	DOWN	-5.23456	2e-30	DOWN	0.393793	0.835547	NOT_CHANGE	9.52	5.46	7.27	0.14	0.27	0.07	0.37	0.2	0.1
evm.model.chr1.3147	--	XP_029120156.1 uncharacterized protein LOC114914116 [Elaeis guineensis]	-2.41907	1.98e-09	DOWN	-4.6208	3.75e-21	DOWN	-2.21416	0.00221234	DOWN	5.55	3.08	3.02	0.96	0.66	0.76	0.14	0.26	0.13
evm.model.chr1.3148	EIX2	XP_015881812.1 receptor-like protein EIX2 [Ziziphus jujuba]	-0.657588	0.000394972	DOWN	0.553512	0.00181801	NOT_CHANGE	1.19909	4.12e-10	UP	8.27	9.77	7.94	6.44	5	6.4	16	11.54	15.21
evm.model.chr1.3149	EIX2	XP_010920367.2 receptor-like protein EIX2 [Elaeis guineensis]	-1.0689	7.83e-10	DOWN	-0.926281	5.84e-08	DOWN	0.131419	0.683631	NOT_CHANGE	16.13	17.85	15.07	10	6.2	9.25	11.03	9.39	8.56
evm.model.chr1.3150	TCP4	TYK19567.1 transcription factor TCP4 [Cucumis melo var. makuwa] [Cucumis melo]	-0.0932591	0.646801	NOT_CHANGE	0.667278	1.93e-06	UP	0.749376	1.16e-05	UP	22.67	23.31	21.75	25.02	17.71	26.24	38.27	41.7	41.09
evm.model.chr1.3151	BZIP19	PTQ44602.1 hypothetical protein MARPO_0019s0040 [Marchantia polymorpha]	-0.0242069	0.989621	NOT_CHANGE	2.26868	0.0185203	UP	2.27895	0.0225595	UP	0.18	0.1	0	0.12	0.03	0.15	0.82	0.36	0.36
evm.model.chr1.3152	--	KAA8517751.1 hypothetical protein F0562_015244 [Nyssa sinensis]	1.82933	0.221584	NOT_CHANGE	4.04721	0.000431458	UP	2.20584	0.0250828	UP	0.01	0.02	0.03	0.09	0.08	0.02	0.41	0.27	0.2
evm.model.chr1.3155	-	-	0.661536	0.0977827	NOT_CHANGE	3.22208	3.01e-26	UP	2.5495	1.45e-16	UP	0.88	0.91	0.9	2.28	0.88	1.48	10.58	7.18	10.35
evm.model.chr1.3157	PVA13	OAE32761.1 hypothetical protein AXG93_3556s1110 [Marchantia polymorpha subsp. ruderalis] [Marchantia polymorpha]	0.626065	0.0278459	UP	1.94343	2.73e-16	UP	1.30559	1.49e-07	UP	2.75	3.35	2.18	4.26	3.41	6.12	11.58	11	13.19
evm.model.chr1.3159	ETO1	XP_006829999.2 ethylene-overproduction protein 1 [Amborella trichopoda]	-0.0151058	0.959402	NOT_CHANGE	0.668351	3.14e-05	UP	0.671641	5.23e-05	UP	4.18	6.16	4.92	6.14	4.77	5.41	9.46	8.6	9.12
evm.model.chr1.316	KIN13B	XP_010249745.1 PREDICTED: kinesin-like protein KIN-13B [Nelumbo nucifera]	1.29199	0.0186007	UP	1.84137	0.000176352	UP	0.539442	0.416819	NOT_CHANGE	0.39	0.3	0.26	1.2	0.29	1.06	1.36	1.48	0.98
evm.model.chr1.3163	AMT3-1	AHI94954.1 ammonium transporter 2.1 [Pinus pinaster]	1.44372	1.93e-05	UP	1.23935	0.000185587	UP	-0.215751	0.674621	NOT_CHANGE	2.23	1.83	2.52	9.26	3.39	7.09	5.73	4.85	6.92
evm.model.chr1.3169	--	OAE26804.1 hypothetical protein AXG93_215s1000 [Marchantia polymorpha subsp. ruderalis] [Marchantia polymorpha]	1.01595	0.547829	NOT_CHANGE	-3.42221	0.0700941	NOT_CHANGE	-4.4508	0.0260374	DOWN	0.05	0.43	0.06	0.43	0.54	0.19	0.05	0	0
evm.model.chr1.3171	-	-	0.689728	7.16e-06	UP	0.681218	3.88e-06	UP	-0.0201978	0.952368	NOT_CHANGE	9.41	10.51	8.73	18.65	15.83	15.47	17.58	16.02	18.02
evm.model.chr1.3172	FKFBP	XP_011623046.1 6-phosphofructo-2-kinase/fructose-2,6-bisphosphatase isoform X1 [Amborella trichopoda]	0.744547	0.000221225	UP	0.15004	0.532869	NOT_CHANGE	-0.606322	0.0047728	DOWN	5.51	4.2	4.96	9.87	9.17	7.62	5.7	6.21	6.48
evm.model.chr1.3176	At5g64970	XP_010267892.1 PREDICTED: probable mitochondrial adenine nucleotide transporter BTL3 [Nelumbo nucifera]	0.546997	0.00864133	NOT_CHANGE	0.710396	0.000177643	UP	0.151916	0.609955	NOT_CHANGE	3.97	3.1	3.71	6.75	5.28	5.1	6.49	6.74	6.66
evm.model.chr1.3182	Coq10b	ADE77240.1 unknown [Picea sitchensis]	0.257707	0.406999	NOT_CHANGE	0.605154	0.0118877	UP	0.335147	0.344362	NOT_CHANGE	2.53	3.32	2.69	3.97	3.73	3.31	4.96	4.78	4.84
evm.model.chr1.3183	At5g58410	XP_006843691.1 E3 ubiquitin-protein ligase listerin isoform X1 [Amborella trichopoda]	-0.464473	0.0668808	NOT_CHANGE	-0.603874	0.00813449	DOWN	-0.150588	0.698457	NOT_CHANGE	1.97	2.82	2.15	2.47	1.57	1.43	1.78	1.63	1.7
evm.model.chr1.3185	ATL67	PTQ27689.1 hypothetical protein MARPO_0187s0012 [Marchantia polymorpha]	-0.866741	0.770094	NOT_CHANGE	5.51478	0.000292973	UP	6.36929	4.03e-05	UP	0	0.04	0	0	0	0	0.97	0.66	0.75
evm.model.chr1.3186	NPF5.2	AQX43153.1 NPF family transporter [Pinus pinaster]	3.39549	0.0657524	NOT_CHANGE	4.25564	0.0100771	UP	0.846149	0.632316	NOT_CHANGE	0.02	0	0.02	0.23	0	0.26	0.68	0.08	0.15
evm.model.chr1.3187	AVT6B	ADE77235.1 unknown [Picea sitchensis]	1.45933	4.16e-18	UP	1.35735	2.85e-16	UP	-0.113225	0.704601	NOT_CHANGE	3.67	3.58	3.33	12.58	8.59	10.48	11.15	9.48	9.87
evm.model.chr1.3189	AVT6A	ADE77235.1 unknown [Picea sitchensis]	0.422566	0.00467858	NOT_CHANGE	0.630352	2.74e-06	UP	0.195882	0.378804	NOT_CHANGE	7.11	8.42	7.28	12.09	10.65	10.3	13.42	12.91	13.33
evm.model.chr1.3194	At1g66250	XP_024527480.1 glucan endo-1,3-beta-glucosidase 3 [Selaginella moellendorffii]	0.102704	0.906357	NOT_CHANGE	3.42588	7.73e-14	UP	3.31145	2.49e-12	UP	0.34	0.43	0.4	0.43	0.1	0.82	5.47	3.46	5.11
evm.model.chr1.3197	RFS5	NP_001275531.1 probable galactinol--sucrose galactosyltransferase 5-like [Cucumis sativus]	0.12598	0.808781	NOT_CHANGE	0.713084	0.04738	UP	0.574823	0.0587395	NOT_CHANGE	20.45	11.19	8.67	19.78	9.73	18.89	25.73	19.81	29.01
evm.model.chr1.3203	AGAL1	ABK25009.1 unknown [Picea sitchensis]	-1.90641	1.32e-25	DOWN	-1.08356	3.56e-09	DOWN	0.81059	0.000321644	UP	62.29	67.39	54.38	14.3	19.09	19.14	32.38	36.78	28.47
evm.model.chr1.3207	--	-	2.52854	0.375542	NOT_CHANGE	4.73064	0.0303113	UP	2.19166	0.323029	NOT_CHANGE	0	0	0	0	0	0.24	0.58	0.45	0.15
evm.model.chr1.321	At1g67300	XP_027357806.1 probable plastidic glucose transporter 2 isoform X1 [Abrus precatorius]	0.820693	0.00229014	UP	1.57636	5.81e-11	UP	0.744812	0.010798	UP	3.89	3.95	3.54	9.02	4.25	8.71	13.43	11.78	12.97
evm.model.chr1.3212	--	-	0.22676	0.159672	NOT_CHANGE	0.72633	1.9e-08	UP	0.488087	0.00232063	NOT_CHANGE	11.7	11.12	9.75	15.11	12.28	13.95	18.82	20.05	21.84
evm.model.chr1.3213	ncapd2	ATG70746.1 binding [Hesperocyparis bakeri]	0.974217	0.466162	NOT_CHANGE	2.10218	0.0433318	UP	1.11783	0.391187	NOT_CHANGE	0.02	0.03	0.05	0.17	0	0.05	0.19	0.1	0.18
evm.model.chr1.3217	LBD12	XP_010264550.1 PREDICTED: LOB domain-containing protein 12 [Nelumbo nucifera]	-2.34765	0.369096	NOT_CHANGE	2.65502	0.138944	NOT_CHANGE	4.98825	0.0257527	UP	0.04	0.04	0.05	0	0	0	0.67	0.07	0.13
evm.model.chr1.3218	FLXL1	ABK22481.1 unknown [Picea sitchensis]	0.717668	1.35e-14	UP	0.482399	2.97e-07	NOT_CHANGE	-0.247061	0.065103	NOT_CHANGE	116.82	109.1	113.8	214.79	189.96	199.69	178.04	182.02	174.44
evm.model.chr1.322	--	-	-0.710885	0.46389	NOT_CHANGE	-2.99597	0.00101799	DOWN	-2.30998	0.10792	NOT_CHANGE	0.77	1.26	1.15	0.53	0.84	0.7	0	0.37	0.07
evm.model.chr1.3225	LAC17	AZA14790.1 Laccase-17 [Pinus taeda]	2.59767	4.18e-05	UP	2.62915	1.83e-05	UP	0.0204081	0.989835	NOT_CHANGE	3.86	4.02	2.36	20.17	7.85	39.44	32.2	22.83	16.01
evm.model.chr1.3226	LAC4	AZA14790.1 Laccase-17 [Pinus taeda]	2.05997	0.00375136	UP	1.7204	0.0130475	UP	-0.350386	0.787821	NOT_CHANGE	2.05	1.62	1.09	7.61	2.09	12.12	7.8	5.58	4.28
evm.model.chr1.3227	--	AFG61998.1 hypothetical protein 0_10044_01, partial [Pinus taeda]	1.16552	0.139781	NOT_CHANGE	2.46233	0.000102663	UP	1.28458	0.0689372	NOT_CHANGE	0.5	0.59	0.34	1.18	0.65	1.63	4.44	1.64	2.71
evm.model.chr1.3228	At5g58480	XP_020684871.1 glucan endo-1,3-beta-glucosidase 6 [Dendrobium catenatum]	1.81893	7.52e-06	UP	2.66414	1.11e-12	UP	0.833231	0.042971	UP	0.37	0.52	0.51	1.58	1.21	2.52	4.05	2.71	3.15
evm.model.chr1.3229	FER2	ABR17613.1 unknown [Picea sitchensis]	0.116273	0.803534	NOT_CHANGE	-0.803064	0.0112385	DOWN	-0.930729	0.00775047	DOWN	167.98	169.09	174.99	186.36	228.33	180.61	131.73	144.42	54.96
evm.model.chr1.323	--	-	0.455248	0.140079	NOT_CHANGE	-1.36231	1.8e-07	DOWN	-1.82912	6.62e-11	DOWN	19.76	17.42	19.52	30.46	21.42	32.53	10.61	9.07	5.11
evm.model.chr1.3230	ATJ49	PTQ49173.1 hypothetical protein MARPO_0003s0073 [Marchantia polymorpha]	0.705313	0.0129816	UP	0.810238	0.00183686	UP	0.0943733	0.850718	NOT_CHANGE	2.08	1.86	1.84	3.89	2.56	3.78	4.02	3.35	4.04
evm.model.chr1.3233	--	ABK21924.1 unknown [Picea sitchensis]	-0.0937029	0.613691	NOT_CHANGE	-1.03175	6.7e-16	DOWN	-0.950007	6.59e-10	DOWN	416.91	469.46	412.58	440.94	375.67	492.3	252.76	216.94	242.47
evm.model.chr1.3234	EXO70B1	PTQ28841.1 hypothetical protein MARPO_0153s0012 [Marchantia polymorpha]	0.591657	0.0292153	UP	1.24574	1.03e-07	UP	0.642775	0.0170685	UP	2.31	3.4	3.17	6.6	3.26	4.74	8.44	7.49	7.67
evm.model.chr1.3239	--	ACN39861.1 unknown [Picea sitchensis]	-2.67199	2.44e-24	DOWN	-2.00178	3.45e-15	DOWN	0.655968	0.110886	NOT_CHANGE	5.11	5.88	4.67	0.78	1.09	0.77	1.32	2.02	1.05
evm.model.chr1.3243	CNR13	ABR16594.1 unknown [Picea sitchensis]	0.929948	0.00514838	UP	0.532785	0.117773	NOT_CHANGE	-0.408816	0.349339	NOT_CHANGE	1.47	1.46	1.03	2.78	2.18	3.23	2.53	1.89	2.04
evm.model.chr1.3246	--	-	1.00724	0.00419141	UP	1.19848	0.000227852	UP	0.179787	0.73555	NOT_CHANGE	3.63	2.55	3.18	8.25	4.24	8.01	8.63	6.39	9.16
evm.model.chr1.3250	METK2	A9NYY0.1 RecName: Full=S-adenosylmethionine synthase 2; Short=AdoMet synthase 2; AltName: Full=Methionine adenosyltransferase 2; Short=MAT 2 [Picea sitchensis]	-1.05833	2.33e-06	DOWN	-2.03145	8.67e-22	DOWN	-0.985647	7.71e-05	DOWN	37.29	51.83	44.8	19.3	28.07	21.14	10.6	12.18	13.98
evm.model.chr1.3253	METK2	A9NYY0.1 RecName: Full=S-adenosylmethionine synthase 2; Short=AdoMet synthase 2; AltName: Full=Methionine adenosyltransferase 2; Short=MAT 2 [Picea sitchensis]	0.290212	0.0577768	NOT_CHANGE	0.646706	9.67e-07	UP	0.344441	0.0398086	NOT_CHANGE	187.79	225.05	175.79	273.14	226.9	277.22	367.72	307.76	357.44
evm.model.chr1.3254	METK2	A9NYY0.1 RecName: Full=S-adenosylmethionine synthase 2; Short=AdoMet synthase 2; AltName: Full=Methionine adenosyltransferase 2; Short=MAT 2 [Picea sitchensis]	1.32408	0.000262844	UP	1.19663	0.000705779	UP	-0.138788	0.892061	NOT_CHANGE	18.96	14.1	16.26	53.53	20.08	62.32	55.53	33.24	38.54
evm.model.chr1.3255	METK2	A9NYY0.1 RecName: Full=S-adenosylmethionine synthase 2; Short=AdoMet synthase 2; AltName: Full=Methionine adenosyltransferase 2; Short=MAT 2 [Picea sitchensis]	1.86487	0.00286133	UP	1.57229	0.00993754	UP	-0.303843	0.804471	NOT_CHANGE	6.4	5.07	5.77	29.12	7.42	33.01	27.59	14.91	15.29
evm.model.chr1.3264	At3g47110	XP_019708318.1 receptor kinase-like protein Xa21 [Elaeis guineensis]	-0.105835	0.827104	NOT_CHANGE	-0.870809	0.00910636	DOWN	-0.777959	0.0950014	NOT_CHANGE	2.12	1.88	1.8	1.75	1.97	2.17	1.35	0.95	1.28
evm.model.chr1.3266	At3g47110	XP_010915160.1 putative receptor-like protein kinase At3g47110 [Elaeis guineensis]	-0.267564	0.401569	NOT_CHANGE	-1.08018	1.52e-05	DOWN	-0.82489	0.0115262	DOWN	2.47	2.51	2.89	2.82	2.63	1.64	1.34	1.54	1.33
evm.model.chr1.3267	At2g24130	OVA06558.1 Protein kinase domain [Macleaya cordata]	-0.394986	0.515133	NOT_CHANGE	-1.02421	0.0368684	DOWN	-0.638726	0.383113	NOT_CHANGE	0.4	0.3	0.59	0.43	0.3	0.34	0.18	0.25	0.3
evm.model.chr1.3271	ZAT3	XP_024403370.1 uncharacterized protein LOC112295722 [Physcomitrella patens]	1.73979	0.000590884	UP	3.18753	8.2e-13	UP	1.43532	0.00084025	UP	0.28	0.39	0.3	1.19	0.86	1.44	4.16	2.09	3.63
evm.model.chr1.3273	--	ABK25189.1 unknown [Picea sitchensis]	0.149226	0.429105	NOT_CHANGE	0.779017	2.42e-08	UP	0.617828	7.72e-05	UP	18.76	23.02	17.17	24.55	21.27	24.73	36.95	34.73	41.77
evm.model.chr1.3274	--	GAQ86776.1 hypothetical protein KFL_003100130 [Klebsormidium nitens]	0.195877	0.615827	NOT_CHANGE	0.85419	0.00197745	UP	0.646705	0.0306108	UP	2.36	2.05	1.3	2.56	1.77	2.79	3.94	4.04	3.68
evm.model.chr1.3275	CCR1	ACN40591.1 unknown [Picea sitchensis]	-0.175006	0.513192	NOT_CHANGE	-1.59362	6.59e-17	DOWN	-1.43121	5.26e-13	DOWN	312.14	419.65	403.8	329.62	435.97	308.8	140.41	131.35	150.5
evm.model.chr1.3277	Os04g0379900	AEJ87846.1 stearoyl-ACP desaturase [Ginkgo biloba]	0.431493	0.0724463	NOT_CHANGE	0.680916	0.00138097	UP	0.23845	0.421121	NOT_CHANGE	147.54	137.43	172.02	295.45	203.22	174.88	268.31	332.46	227.14
evm.model.chr1.3278	CCR1	ABK24144.1 unknown [Picea sitchensis]	0.529836	0.0697626	NOT_CHANGE	0.603048	0.02147	UP	0.0596857	0.91367	NOT_CHANGE	2.27	2.56	2.29	3.31	3.9	3.86	3.93	4.4	3.83
evm.model.chr1.3279	CCR1	ABK24144.1 unknown [Picea sitchensis]	-0.292044	0.031351	NOT_CHANGE	-0.633123	9.99e-08	DOWN	-0.353014	0.0528758	NOT_CHANGE	32.08	36.4	33.39	32.66	29.36	27.78	23.05	26.99	23.78
evm.model.chr1.328	--	RWR79091.1 DUF1191 domain-containing protein [Cinnamomum micranthum f. kanehirae]	3.08938	0.0264242	UP	6.01779	2.88e-07	UP	2.91629	7.01e-07	UP	0	0.06	0	0.25	0.12	0.22	1.7	1.44	1.57
evm.model.chr1.3282	GATA20	KAF3793061.1 GATA transcription factor 16 [Nymphaea thermarum]	-8.51e-05	0.999854	NOT_CHANGE	0.971841	4.01e-05	UP	0.959631	0.000199711	UP	2.96	4.75	3.88	3.52	4.49	4.38	8.98	8.48	7.96
evm.model.chr1.3283	At1g06760	ABK24501.1 unknown [Picea sitchensis]	1.96807	3.45e-22	UP	3.27961	1.29e-61	UP	1.29999	4.71e-11	UP	18.99	25.59	27.76	92.58	84.62	127.51	282.62	282.16	224.45
evm.model.chr1.3286	PCMP-H42	XP_031474412.1 pentatricopeptide repeat-containing protein At4g13650-like [Nymphaea colorata]	-0.611957	0.00229567	DOWN	-0.806944	1.57e-05	DOWN	-0.207431	0.499387	NOT_CHANGE	10.74	12.89	9.61	7.02	8.91	7.38	6.35	7.73	7.26
evm.model.chr1.3288	WRKY35	XP_026399902.1 probable WRKY transcription factor 14 [Papaver somniferum]	-1.27163	0.000189251	DOWN	-0.702946	0.0279135	DOWN	0.555004	0.321552	NOT_CHANGE	1.41	1.79	1.65	0.79	0.74	0.63	1.12	1.24	0.98
evm.model.chr1.3289	At1g57610	ADE76323.1 unknown [Picea sitchensis]	-4.41147	3e-34	DOWN	-3.7811	4.94e-34	DOWN	0.619132	0.460428	NOT_CHANGE	9.11	13.05	7.4	0.52	0.53	0.44	0.74	0.71	0.96
evm.model.chr1.3292	--	OVA12692.1 Methyltransferase FkbM [Macleaya cordata]	-3.30515	4.5e-55	DOWN	-1.77908	1.46e-19	DOWN	1.51483	2.46e-08	UP	18.73	24.03	18.44	2.2	1.91	2.56	5.52	8.57	5.94
evm.model.chr1.3295	Os05g0344400	XP_006828157.1 CASP-like protein 4B1 [Amborella trichopoda]	-0.245857	0.580468	NOT_CHANGE	-0.978074	0.00351643	DOWN	-0.744223	0.0596863	NOT_CHANGE	7.69	4.8	5.4	4.56	5.21	6.52	4.44	3.52	2.29
evm.model.chr1.3296	--	ABK26885.1 unknown [Picea sitchensis]	0.0347848	0.928811	NOT_CHANGE	0.888605	0.000104977	UP	0.842486	9.33e-05	UP	18.13	11.97	12.81	16.54	13.1	18.07	32.46	33.02	24.26
evm.model.chr1.3298	CGLD27	ABK25857.1 unknown [Picea sitchensis]	-0.255215	0.217676	NOT_CHANGE	-0.993572	2.23e-09	DOWN	-0.750557	0.000301335	DOWN	44.71	52.61	50.09	42.97	49.5	39.86	23.96	30.5	28.75
evm.model.chr1.33	--	XP_010255078.1 PREDICTED: uncharacterized protein LOC104595846 isoform X3 [Nelumbo nucifera]	0.4623	0.293899	NOT_CHANGE	0.742963	0.0404557	UP	0.268801	0.632418	NOT_CHANGE	1.54	2.24	1.36	2.64	2.23	2.76	3.68	2.97	3
evm.model.chr1.3300	CGLD27	ABK25857.1 unknown [Picea sitchensis]	-0.280405	0.273093	NOT_CHANGE	-0.69114	0.000974768	DOWN	-0.424396	0.173016	NOT_CHANGE	11.76	15.08	12.39	10.72	12.88	11	9.04	9.33	8.87
evm.model.chr1.3304	NHX2	ACN40903.1 unknown [Picea sitchensis]	0.541592	0.00540662	NOT_CHANGE	0.791085	9.25e-06	UP	0.238088	0.371016	NOT_CHANGE	15.76	15.02	13.33	25.92	16.65	27.32	28.58	27.14	30.15
evm.model.chr1.3306	--	XP_024398630.1 uncharacterized protein LOC112293450 [Physcomitrella patens]	2.71562	0.00169552	UP	3.00377	0.000199641	UP	0.276688	0.781094	NOT_CHANGE	0.1	0.02	0.02	0.31	0.23	0.5	0.48	0.46	0.39
evm.model.chr1.3309	TAR1-A	RCW19061.1 hypothetical protein GLYMA_13G018800 [Glycine max]	1.19754	0.14053	NOT_CHANGE	-0.637875	0.438816	NOT_CHANGE	-1.84591	6.79e-09	DOWN	68.27	255.13	460.26	769.52	706.38	472.31	101.08	280.11	189.04
evm.model.chr1.3310	CCR1	AEO13438.1 cinnamoyl-CoA reductase [Ginkgo biloba]	-1.02797	0.33377	NOT_CHANGE	-3.74812	0.00165665	DOWN	-2.71537	0.135957	NOT_CHANGE	0.55	0.41	0.35	0.42	0.11	0.17	0.03	0.05	0.04
evm.model.chr1.3312	--	ABR18189.1 unknown [Picea sitchensis]	-0.626291	0.0791857	NOT_CHANGE	-1.02798	0.00110893	DOWN	-0.413509	0.369892	NOT_CHANGE	2.93	4.46	2.52	2.29	2.26	2.34	1.41	1.53	2.52
evm.model.chr1.3313	--	ABR18189.1 unknown [Picea sitchensis]	-0.543474	0.0882473	NOT_CHANGE	-0.699412	0.0144819	DOWN	-0.16756	0.683719	NOT_CHANGE	3.29	6.17	5.93	3.41	3.74	4.18	3.65	3.33	3.65
evm.model.chr1.332	At1g11050	XP_027333089.1 probable receptor-like protein kinase At1g11050 [Abrus precatorius]	-1.1426	0.164586	NOT_CHANGE	1.01823	0.135684	NOT_CHANGE	2.14275	0.000621796	UP	0.53	0.11	0.22	0.24	0.06	0.13	0.69	0.56	0.75
evm.model.chr1.346	ACOT13	ABR17847.1 unknown [Picea sitchensis]	-0.53733	0.411024	NOT_CHANGE	-1.40391	0.00957142	DOWN	-0.88413	0.294155	NOT_CHANGE	2.23	1.79	1.33	0.73	1.53	1.69	0.81	0.92	0.55
evm.model.chr1.35	ABA3	XP_031479731.1 uncharacterized protein LOC116250266 [Nymphaea colorata]	-0.120628	0.642058	NOT_CHANGE	0.548702	0.00238643	NOT_CHANGE	0.658336	0.00214447	UP	2.4	3.22	2.85	3.22	2.24	2.97	4.88	4.66	4.35
evm.model.chr1.354	At4g10955	RWR80281.1 GDSL esterase/lipase [Cinnamomum micranthum f. kanehirae]	-2.46133	1.57e-23	DOWN	-1.46395	4.73e-10	DOWN	0.986735	0.00244024	UP	15.92	14.15	11.27	2.87	1.86	3.41	6.43	4.66	5.75
evm.model.chr1.359	SR45A	XP_024389726.1 serine/arginine-rich splicing factor SR45a-like isoform X2 [Physcomitrella patens]	0.172583	0.623509	NOT_CHANGE	0.667659	0.00793645	UP	0.482866	0.134938	NOT_CHANGE	2.85	4.15	3.13	4.19	3.78	4.32	7.23	5.44	5.34
evm.model.chr1.36	CDCA7L	XP_010255074.1 PREDICTED: uncharacterized protein LOC104595844 [Nelumbo nucifera]	-0.812493	0.0149397	DOWN	-1.35386	9.48e-06	DOWN	-0.553113	0.296922	NOT_CHANGE	4.08	4.23	4.47	2.95	2.96	1.95	1.34	2.06	2.24
evm.model.chr1.363	--	-	1.59531	6.68e-07	UP	0.920477	0.00516542	UP	-0.686963	0.00356078	DOWN	16.92	6.91	10.04	45.83	25.87	40.95	27.78	22.3	22.59
evm.model.chr1.364	--	-	1.46096	3.8e-06	UP	0.99482	0.00177877	UP	-0.479146	0.0310086	NOT_CHANGE	18.46	7.39	15.51	53.31	34.77	36.86	30.99	28.21	34.24
evm.model.chr1.365	--	-	1.35072	4.47e-06	UP	2.97602	2.08e-28	UP	1.61331	3.69e-09	UP	2.18	3.06	2.12	8.61	4.16	7.68	24.95	16.08	23.74
evm.model.chr1.366	--	-	1.93004	1.58e-16	UP	1.76649	2.52e-14	UP	-0.175581	0.603155	NOT_CHANGE	7.81	5.28	6.39	34.1	19.66	27.58	29.03	20.74	25
evm.model.chr1.367	--	-	1.76016	4.46e-10	UP	2.41534	6.47e-19	UP	0.642637	0.0030615	UP	34.06	16.96	34.24	112.37	92.09	110.11	205.69	130.74	177.97
evm.model.chr1.37	At4g29420	OVA11757.1 hypothetical protein BVC80_41g50 [Macleaya cordata]	0.43184	0.0303373	NOT_CHANGE	-0.558629	0.00282641	NOT_CHANGE	-1.00201	3.61e-06	DOWN	6.39	7.36	6.91	10.21	10.02	9.83	4.17	5.62	6
evm.model.chr1.370	SGR	ABK22344.1 unknown [Picea sitchensis]	0.17387	0.570306	NOT_CHANGE	0.921542	2.91e-05	UP	0.735472	0.00154753	UP	15.06	20.77	22.09	21.72	28.04	20.13	36.03	41.01	46.18
evm.model.chr1.371	--	ABK23457.1 unknown [Picea sitchensis]	-1.0658	3.43e-08	DOWN	-0.606736	0.00150983	DOWN	0.447608	0.0996663	NOT_CHANGE	25.78	25.18	21.03	13.03	9.99	14.12	20.16	15.83	17.1
evm.model.chr1.380	ERF034	ABR16697.1 unknown [Picea sitchensis]	-0.596569	0.0091583	DOWN	0.789986	9.79e-05	UP	1.37606	2.54e-09	UP	7.77	7.6	6.96	5.6	3.85	6.56	12.78	17.12	13.61
evm.model.chr1.387	UBI3	XP_012082969.2 ubiquitin-40S ribosomal protein S27a [Jatropha curcas]	0.77639	3.73e-07	UP	0.757382	3.59e-07	UP	-0.0312787	0.923893	NOT_CHANGE	51.3	46.26	46.64	81.58	88.31	95.57	98.73	87.35	88.13
evm.model.chr1.392	CYP75B1	AGJ03150.1 valencene oxidase [Callitropsis nootkatensis]	-3.02975	0.000277838	DOWN	-2.75321	0.000208023	DOWN	0.256488	0.910494	NOT_CHANGE	0.33	1.05	0.64	0.06	0.12	0.09	0.07	0.11	0.15
evm.model.chr1.393	--	-	2.18715	5.39e-09	UP	3.20838	5.3e-20	UP	1.00905	0.00347924	UP	0.7	0.52	0.6	3.37	2.09	3.52	7.87	4.51	6.46
evm.model.chr1.396	PCMP-H85	ABR16520.1 unknown [Picea sitchensis]	-0.861049	0.00225861	DOWN	-0.83252	0.0015706	DOWN	0.0194116	0.977297	NOT_CHANGE	3	3.33	3.77	2.64	1.55	1.84	2.28	2.08	2
evm.model.chr1.397	ABCG21	RWR93987.1 ABC transporter-like protein [Cinnamomum micranthum f. kanehirae]	0.812901	0.0718828	NOT_CHANGE	0.935847	0.0219438	UP	0.111297	0.879265	NOT_CHANGE	0.86	0.56	0.77	1.29	1.74	1.12	1.3	2.26	1.19
evm.model.chr1.4	BAM1	XP_006851336.1 beta-amylase 1, chloroplastic [Amborella trichopoda]	-2.08031	2.2e-28	DOWN	-5.24298	5.73e-122	DOWN	-3.17355	9.75e-34	DOWN	29.77	34.36	23.72	6.97	6.53	8.86	0.74	0.87	1.01
evm.model.chr1.401	--	ACN39861.1 unknown [Picea sitchensis]	-0.0170824	0.971962	NOT_CHANGE	1.01452	6.58e-05	UP	1.0213	0.000470568	UP	3.33	3.24	3.03	4.56	2.17	3.66	8.09	8.33	5.42
evm.model.chr1.402	--	-	0.397061	0.491173	NOT_CHANGE	0.923382	0.0366047	UP	0.515858	0.395097	NOT_CHANGE	1.07	1.63	0.87	1.94	1.1	2.04	2.65	2.12	2.83
evm.model.chr1.404	KEA3	XP_031482493.1 K(+) efflux antiporter 3, chloroplastic-like [Nymphaea colorata]	-0.220621	0.175522	NOT_CHANGE	0.444003	0.00108137	NOT_CHANGE	0.653358	4.56e-05	UP	19.34	22.7	18.77	21.69	15.71	19.22	28.4	30.49	34.05
evm.model.chr1.405	At3g16190	XP_031478467.1 probable inactive nicotinamidase At3g16190 isoform X2 [Nymphaea colorata]	0.669543	0.0164472	UP	0.355295	0.216564	NOT_CHANGE	-0.3264	0.309265	NOT_CHANGE	6.66	4.24	5.02	9.37	8.65	9.42	8.71	6.45	7.83
evm.model.chr1.406	OPR7	XP_006853946.1 12-oxophytodienoate reductase 7 [Amborella trichopoda]	-0.632183	3.46e-05	DOWN	-0.358762	0.0219014	NOT_CHANGE	0.261566	0.159689	NOT_CHANGE	200.2	174.03	156.92	118.55	117	134.25	165.56	158.92	141.95
evm.model.chr1.407	LIN	RWR79219.1 WD40 repeat [Cinnamomum micranthum f. kanehirae]	-0.959395	0.00567296	DOWN	-0.318838	0.385627	NOT_CHANGE	0.630327	0.170829	NOT_CHANGE	0.92	1.19	0.84	0.63	0.32	0.7	1.12	0.78	0.75
evm.model.chr1.409	--	-	-0.607665	0.229937	NOT_CHANGE	-1.44963	0.000731034	DOWN	-0.856995	0.166278	NOT_CHANGE	5.63	5.08	7.81	2.86	5.01	5.07	2.59	3.45	1.56
evm.model.chr1.410	Os01g0706700	XP_006853942.1 anoctamin-like protein Os01g0706700 isoform X1 [Amborella trichopoda]	2.01307	0.0311578	UP	0.436645	0.699275	NOT_CHANGE	-1.58948	0.109854	NOT_CHANGE	0.1	0.04	0.11	0.46	0.4	0.23	0.24	0.09	0.04
evm.model.chr1.411	--	XP_010275129.2 PREDICTED: uncharacterized protein LOC104610279 isoform X1 [Nelumbo nucifera]	-0.273854	0.287579	NOT_CHANGE	0.59264	0.00384551	UP	0.855207	2.98e-05	UP	3.68	5.52	5.39	4.41	4.19	4.38	7.25	9.46	7.98
evm.model.chr1.414	--	-	-0.0206749	0.961029	NOT_CHANGE	-1.24496	1.74e-07	DOWN	-1.23822	2.84e-05	DOWN	7.8	8.74	7.92	7.09	9.17	9.58	4.28	4.29	3.01
evm.model.chr1.415	OPR7	XP_006853946.1 12-oxophytodienoate reductase 7 [Amborella trichopoda]	-3.46525	3.61e-06	DOWN	-2.90172	5.21e-06	DOWN	0.550576	0.78684	NOT_CHANGE	1.51	0.96	1	0.18	0.12	0.04	0.27	0.15	0.1
evm.model.chr1.417	Os08g0159800	THU66466.1 hypothetical protein C4D60_Mb05t14440 [Musa balbisiana]	-0.858115	0.00314076	DOWN	-1.69642	6.67e-10	DOWN	-0.845772	0.0563274	NOT_CHANGE	2.98	3.45	3.21	2.3	1.69	1.78	0.85	1.1	1.41
evm.model.chr1.428	--	ABR16514.1 unknown [Picea sitchensis]	2.2245	0.123032	NOT_CHANGE	3.49475	0.00371088	UP	1.25909	0.265994	NOT_CHANGE	0	0.12	0.07	0.2	0.29	0.41	0.91	0.92	0.43
evm.model.chr1.433	--	-	-0.664364	0.196441	NOT_CHANGE	-0.960127	0.0325795	DOWN	-0.301394	0.730157	NOT_CHANGE	1.5	2.2	1.84	1.93	0.65	1.21	1.2	0.89	1.1
evm.model.chr1.436	EDD1	PTQ27702.1 hypothetical protein MARPO_0186s0003 [Marchantia polymorpha]	-0.58158	0.0390789	NOT_CHANGE	-0.863772	0.000643783	DOWN	-0.291287	0.517328	NOT_CHANGE	4.3	4.98	4	4.1	2.72	2.81	2.09	2.81	3.32
evm.model.chr1.447	L6	AJP06331.1 NB-ARC [Pinus tabuliformis]	-2.80263	0.0186231	DOWN	-3.48082	0.00282925	DOWN	-0.693709	NA	NOT_CHANGE	0.55	0.26	0.18	0.03	0.03	0.09	0.05	0.02	0.03
evm.model.chr1.450	--	XP_020518301.1 uncharacterized protein LOC18426596 isoform X2 [Amborella trichopoda]	-0.420727	0.110822	NOT_CHANGE	-0.88173	9.84e-05	DOWN	-0.47236	0.149191	NOT_CHANGE	21.47	24.26	19.81	18.51	17.75	16.37	9.11	15.32	15.59
evm.model.chr1.461	--	ACN40339.1 unknown [Picea sitchensis]	-0.634087	0.000664652	DOWN	-0.620445	0.000552651	DOWN	0.00156423	0.996469	NOT_CHANGE	1031.18	916.27	1034.61	662.93	771.54	629.58	608.4	757.22	821
evm.model.chr1.464	tilS	XP_031474248.1 uncharacterized protein LOC116246485 isoform X2 [Nymphaea colorata]	-0.379813	0.408666	NOT_CHANGE	-0.83444	0.0266446	DOWN	-0.466837	0.44483	NOT_CHANGE	2.45	2.58	2.39	2.72	2.17	1.3	1.4	2.14	1.14
evm.model.chr1.466	SWI3D	XP_010254884.1 PREDICTED: SWI/SNF complex subunit SWI3D isoform X1 [Nelumbo nucifera]	-0.710719	0.00288643	DOWN	-0.661914	0.00334395	DOWN	0.0365813	0.946601	NOT_CHANGE	3.04	3.42	3.38	2.52	2.4	1.59	2.04	2.52	2.43
evm.model.chr1.472	At3g50690	EOX91135.1 Leucine-rich repeat family protein isoform 3 [Theobroma cacao]	0.735243	4.16e-05	UP	1.34182	6.14e-16	UP	0.595281	0.00154198	UP	15.45	13.32	16.2	32.68	23.14	25.77	46.1	46.97	35.53
evm.model.chr1.476	DHNAT1	ABK24103.1 unknown [Picea sitchensis]	0.168581	0.670229	NOT_CHANGE	0.598584	0.032836	UP	0.4187	0.302125	NOT_CHANGE	2.39	2.9	2.74	3.63	3.13	2.96	3.93	4.92	4.8
evm.model.chr1.480	ERF1A	ABK23316.1 unknown [Picea sitchensis]	-4.52841	1.2e-87	DOWN	-1.38193	3.32e-09	DOWN	3.13493	3.41e-59	UP	244.64	462.16	367.87	19.08	11.46	19.84	151.81	174.32	135.41
evm.model.chr1.485	PERK1	ACN40429.1 unknown [Picea sitchensis]	-0.830397	6.05e-08	DOWN	-0.396457	0.010613	NOT_CHANGE	0.422635	0.0401548	NOT_CHANGE	12.73	13.7	10.75	8.18	6.28	8.18	11.14	10.55	10.06
evm.model.chr1.486	--	-	-1.11615	5.71e-05	DOWN	-0.97848	0.000242274	DOWN	0.127854	0.81123	NOT_CHANGE	13.9	11.89	9.7	7.95	3.56	6.36	7.02	7.23	6.02
evm.model.chr1.49	--	ADE77672.1 unknown [Picea sitchensis]	0.221495	0.409242	NOT_CHANGE	-0.411685	0.0677979	NOT_CHANGE	-0.645963	0.013004	DOWN	15.46	19.13	19.22	21.37	26.09	19.61	14.85	16.74	13.78
evm.model.chr1.492	--	ABK26319.1 unknown [Picea sitchensis]	-0.297098	0.0904078	NOT_CHANGE	-0.707108	2.25e-06	DOWN	-0.422453	0.0420682	NOT_CHANGE	83	90.17	85.7	71.54	85.26	68.89	56.75	60.81	60.66
evm.model.chr1.495	--	PTQ47505.1 hypothetical protein MARPO_0008s0250 [Marchantia polymorpha]	0.285862	0.777665	NOT_CHANGE	1.37201	0.0417204	UP	1.07626	0.1778	NOT_CHANGE	0.36	1.11	0.51	1.19	0.37	1.04	1.45	2.56	1.72
evm.model.chr1.502	--	XP_028060720.1 lachrymatory-factor synthase-like [Camellia sinensis]	-1.32206	0.145651	NOT_CHANGE	-5.53456	3.58e-12	DOWN	-4.21997	1.44e-10	DOWN	22.94	18.86	14.49	2.88	8.9	11.95	0.89	0.33	0.13
evm.model.chr1.503	--	XP_020256320.1 uncharacterized protein DDB_G0290685-like [Asparagus officinalis]	0.264382	0.347417	NOT_CHANGE	1.30146	6.16e-10	UP	1.02549	1.44e-05	UP	6.06	5.59	5.12	8.85	5.1	8.02	17.93	12.67	15.84
evm.model.chr1.505	iolG	KAA8522213.1 hypothetical protein F0562_012886 [Nyssa sinensis]	-0.737471	8.37e-06	DOWN	-0.997722	2.33e-10	DOWN	-0.272406	0.269879	NOT_CHANGE	64.96	75.45	69.1	42.65	49.96	42.18	33.56	41.65	42.75
evm.model.chr1.509	-	-	-0.655302	2.44e-05	DOWN	-0.648677	1.44e-05	DOWN	-0.00520819	0.989692	NOT_CHANGE	10.85	11.91	11.36	9.1	7.99	6.38	7.66	8.07	8.75
evm.model.chr1.51	--	ABR16096.1 unknown [Picea sitchensis]	0.252883	0.624689	NOT_CHANGE	1.21481	0.000668097	UP	0.950309	0.0260926	UP	1.04	0.83	1.07	1.01	1.17	1.6	1.74	3.04	2.95
evm.model.chr1.510	GDU4	GAU27066.1 hypothetical protein TSUD_314280 [Trifolium subterraneum]	0.537354	0.422463	NOT_CHANGE	1.61857	0.00112563	UP	1.0686	0.0626421	NOT_CHANGE	1.22	1.66	0.73	1.45	1.59	2.59	5.74	3.02	3.68
evm.model.chr1.512	GDU2	XP_003610195.1 protein GLUTAMINE DUMPER 3 [Medicago truncatula]	-0.907806	0.0616533	NOT_CHANGE	-1.09491	0.0129287	DOWN	-0.200513	0.807186	NOT_CHANGE	1.93	4.45	3.35	1.27	1.96	2.29	2.15	1.5	1.43
evm.model.chr1.513	GDU1	XP_006845568.1 protein GLUTAMINE DUMPER 2 [Amborella trichopoda]	-0.770961	0.101588	NOT_CHANGE	-1.02574	0.0150044	DOWN	-0.266346	0.667166	NOT_CHANGE	4.54	11.88	8.56	3.76	4.76	7	5.84	4.26	3.54
evm.model.chr1.514	-	-	0.671518	5.38e-06	UP	0.417599	0.00526272	NOT_CHANGE	-0.266072	0.189998	NOT_CHANGE	28.52	25.87	24.53	43.86	44.4	47.18	42.22	40.21	36.19
evm.model.chr1.520	COL2	ASJ80970.1 constans-like protein [Ginkgo biloba]	0.435921	1.9e-05	NOT_CHANGE	0.95716	2.22e-24	UP	0.509521	4.06e-05	NOT_CHANGE	69.32	66.7	69.3	112.49	94.46	94.14	150.75	153.09	145.08
evm.model.chr1.526	AHP1	ABK25839.1 unknown [Picea sitchensis]	-3.04817	0.00563343	DOWN	-7.71164	5.74e-07	DOWN	-4.67458	0.0475322	DOWN	0.23	1.99	3.82	0.28	0.23	0.28	0	0	0
evm.model.chr1.529	--	-	2.42577	0.193428	NOT_CHANGE	3.31776	0.0370131	UP	0.880404	0.592878	NOT_CHANGE	0.12	0	0	0.21	0.15	0.36	0.8	0.4	0.19
evm.model.chr1.530	TUBA	XP_024398726.1 tubulin alpha-6 chain [Physcomitrella patens]	-0.382482	0.005201	NOT_CHANGE	-0.631433	4.09e-07	DOWN	-0.260319	0.175564	NOT_CHANGE	31.94	36.99	30.59	29.12	23.01	30.43	23.64	24.87	23.66
evm.model.chr1.531	OVA4	XP_006853682.1 tryptophan--tRNA ligase, chloroplastic/mitochondrial isoform X2 [Amborella trichopoda]	-0.741023	0.000976465	DOWN	-0.273678	0.234447	NOT_CHANGE	0.454981	0.159077	NOT_CHANGE	4.62	5.48	5.31	3.36	3.28	3.3	4.22	5.19	4.92
evm.model.chr1.541	--	ADE76643.1 unknown [Picea sitchensis]	0.286101	0.143875	NOT_CHANGE	0.603483	0.0001733	UP	0.305902	0.209371	NOT_CHANGE	7.74	8.19	7.45	10.56	9.15	11.08	12.28	14.34	13.36
evm.model.chr1.542	--	ADE76643.1 unknown [Picea sitchensis]	0.705881	0.0167603	UP	1.16614	6.26e-06	UP	0.448736	0.176003	NOT_CHANGE	4.21	5.47	3.34	7.9	6.44	8.56	12.07	11.75	9
evm.model.chr1.545	--	ACN40650.1 unknown [Picea sitchensis]	0.263035	0.452833	NOT_CHANGE	0.945443	0.000242947	UP	0.669755	0.0434076	UP	3.4	3.38	3.67	3.82	4.39	5.25	7.47	6.5	8.64
evm.model.chr1.550	TUBA	XP_007042689.1 PREDICTED: tubulin alpha-2 chain [Theobroma cacao]	0.315433	0.0458453	NOT_CHANGE	0.725587	1.13e-07	UP	0.398079	0.0285618	NOT_CHANGE	645.36	658.95	596.88	913.17	718.32	932.09	1252.64	1017.43	1260.89
evm.model.chr1.551	--	XP_020528041.1 pollen-specific leucine-rich repeat extensin-like protein 2 isoform X1 [Amborella trichopoda]	-0.46949	0.158694	NOT_CHANGE	-0.70853	0.0145148	DOWN	-0.247904	0.621424	NOT_CHANGE	2.94	2.72	2.28	2.95	1.47	1.85	1.61	1.71	2.16
evm.model.chr1.555	RPS9	ABK27114.1 unknown [Picea sitchensis]	0.276314	0.0441647	NOT_CHANGE	0.666065	1.73e-08	UP	0.377634	0.0251343	NOT_CHANGE	145.37	160.28	147.27	187.78	204.55	195.81	254.79	280.47	272.14
evm.model.chr1.558	RPL10	XP_018841599.1 PREDICTED: 60S ribosomal protein L10-like [Juglans regia]	-0.0475527	0.881824	NOT_CHANGE	-1.09396	2.01e-08	DOWN	-1.05864	4.03e-07	DOWN	1351.52	1170.77	1103.42	1251.27	1480.37	1032.53	536.1	645	731.36
evm.model.chr1.559	ITPK3	XP_011626376.1 inositol-tetrakisphosphate 1-kinase 3 isoform X1 [Amborella trichopoda]	0.560667	0.00487244	NOT_CHANGE	1.81351	1.28e-26	UP	1.24155	6.85e-11	UP	6.12	6.63	5.39	12.04	7.8	9.26	26.86	21.47	23.32
evm.model.chr1.56	--	ABR16096.1 unknown [Picea sitchensis]	0.139308	0.644236	NOT_CHANGE	0.85537	3.95e-05	UP	0.703673	0.00432515	UP	5.91	5.46	4.71	5.04	6.77	7.22	10.35	11.75	10.68
evm.model.chr1.560	PME53	QIR83194.1 pectin methylesterase 36 [Cunninghamia lanceolata]	0.91959	0.00955389	UP	1.57526	3.35e-07	UP	0.644022	0.07193	NOT_CHANGE	0.7	1.32	0.94	2.56	1.75	1.73	3.33	2.93	3.59
evm.model.chr1.563	--	XP_010267115.1 PREDICTED: protein IQ-DOMAIN 14-like [Nelumbo nucifera]	1.05272	0.0093334	UP	1.60166	7.92e-06	UP	0.537409	0.243746	NOT_CHANGE	0.63	0.55	0.81	2.04	1.49	0.95	2.19	2.07	2.52
evm.model.chr1.564	SUT2	AYU70944.1 sucrose transporter 4 [Ginkgo biloba]	-0.199512	0.267225	NOT_CHANGE	-0.894048	3e-10	DOWN	-0.706382	0.000129382	DOWN	13.76	16.44	15.05	13.93	13.8	14.71	8.02	9.5	9.85
evm.model.chr1.57	--	-	0.719863	0.077861	NOT_CHANGE	-0.281637	0.530262	NOT_CHANGE	-1.01413	0.0199443	DOWN	2.18	3.35	3.32	4.16	6.21	5.12	2.04	2.94	3.18
evm.model.chr1.570	BHLH25	OAE20370.1 hypothetical protein AXG93_1992s1010 [Marchantia polymorpha subsp. ruderalis] [Marchantia polymorpha]	-4.47848	7.46e-12	DOWN	-3.83942	7.15e-13	DOWN	0.616803	0.755926	NOT_CHANGE	2.48	2.34	1.71	0.1	0.07	0.14	0.3	0.14	0.06
evm.model.chr1.571	At1g56140	RWR88651.1 Protein kinase domain-containing protein [Cinnamomum micranthum f. kanehirae]	0.399983	0.0725821	NOT_CHANGE	0.790375	2.82e-05	UP	0.378077	0.151388	NOT_CHANGE	4.24	4.67	4.9	6.01	6.11	7.48	9.62	9.32	7.84
evm.model.chr1.572	CRK2	XP_004960146.1 cold-responsive protein kinase 1 [Setaria italica]	0.647391	0.011346	UP	0.690976	0.00363246	UP	0.0310922	0.95028	NOT_CHANGE	2.96	3.42	2.8	5.06	4.9	5.57	6.54	4.52	5.57
evm.model.chr1.573	--	XP_010910239.1 cysteine-rich receptor-like protein kinase 6 [Elaeis guineensis]	-0.731012	0.317845	NOT_CHANGE	-2.0359	0.00143477	DOWN	-1.31421	0.173661	NOT_CHANGE	0.76	1.12	1.61	1.04	0.79	0.4	0.2	0.36	0.41
evm.model.chr1.577	HXK1	KAF3790035.1 Hexokinase-1 [Nymphaea thermarum]	1.06072	0.0853907	NOT_CHANGE	-2.15412	0.00289372	DOWN	-3.22992	4.17e-05	DOWN	1.01	0.96	1.11	2.12	2.43	2.34	0.45	0.15	0.17
evm.model.chr1.581	HXK1	XP_010267128.1 PREDICTED: hexokinase-1-like [Nelumbo nucifera]	-0.692322	0.458922	NOT_CHANGE	-2.26051	0.00544733	DOWN	-1.5878	0.209234	NOT_CHANGE	0.37	0.61	0.63	0.19	0.61	0.27	0.06	0.15	0.17
evm.model.chr1.583	--	ABR16617.1 unknown [Picea sitchensis]	-1.49881	1.97e-23	DOWN	-2.21801	5.6e-51	DOWN	-0.731176	1.64e-05	DOWN	171.08	231.89	203.35	72.05	72.48	86	53.34	48.46	44.36
evm.model.chr1.587	BAM1	XP_006466390.1 leucine-rich repeat receptor-like serine/threonine-protein kinase BAM1 [Citrus sinensis]	1.44033	7.8e-08	UP	2.72778	3.38e-27	UP	1.27583	2.56e-06	UP	4.05	3.95	4.92	12.2	7.8	18.19	34.85	29.52	32.05
evm.model.chr1.588	-	-	-0.885366	2.76e-07	DOWN	-1.05507	1.69e-10	DOWN	-0.18045	0.563417	NOT_CHANGE	11.46	13.66	11.53	7.67	5.37	8.47	6.55	6.6	6.65
evm.model.chr1.589	--	XP_002993327.1 receptor-like protein kinase 5 [Selaginella moellendorffii]	-1.35422	4.12e-14	DOWN	-2.05162	8.6e-31	DOWN	-0.706782	0.00888805	DOWN	14.27	12.75	13.69	6.93	4.46	5.93	3.39	3.92	3.75
evm.model.chr1.590	BAM1	OAE21088.1 hypothetical protein AXG93_3661s1130 [Marchantia polymorpha subsp. ruderalis] [Marchantia polymorpha]	-1.65575	2.53e-23	DOWN	-1.91117	1.35e-31	DOWN	-0.267801	0.393979	NOT_CHANGE	7.08	7.89	6.37	2.24	2.28	2.79	1.89	2.38	2.11
evm.model.chr1.591	HSL1	OAE21088.1 hypothetical protein AXG93_3661s1130 [Marchantia polymorpha subsp. ruderalis] [Marchantia polymorpha]	-2.44041	6.68e-22	DOWN	-3.05405	1.65e-33	DOWN	-0.626294	0.169575	NOT_CHANGE	6.45	7.89	7.12	1.22	1.04	1.99	1.05	1.13	0.72
evm.model.chr1.592	RLK7	RVW65672.1 Receptor-like protein kinase HAIKU2 [Vitis vinifera]	-0.610902	0.0265105	DOWN	0.022935	0.945964	NOT_CHANGE	0.621878	0.0460688	UP	1.75	2.32	1.52	1.45	1.2	1.31	2.53	1.84	1.99
evm.model.chr1.594	atpA	AJE71376.1 ATP synthase CF1 alpha subunit [Ginkgo biloba]	0.551191	0.00995053	NOT_CHANGE	1.11105	5.88e-09	UP	0.547531	0.0209134	NOT_CHANGE	41.47	38.78	42.18	54.44	60.82	77.74	115.98	89.88	91.73
evm.model.chr1.598	HSL1	AEP14546.1 clavata 1-like protein [Pinus pinaster]	1.40439	0.000827848	UP	2.35075	3.63e-10	UP	0.93405	0.0200045	UP	0.22	0.24	0.36	0.92	0.55	0.89	1.75	1.06	1.88
evm.model.chr1.60	DIM	XP_002978178.1 delta(24)-sterol reductase [Selaginella moellendorffii]	1.15016	0.0375696	UP	2.40149	2.04e-07	UP	1.23927	0.0136425	UP	0.33	0.24	0.3	0.67	0.41	1.01	2.07	1.13	1.96
evm.model.chr1.600	HSL1	AEP14546.1 clavata 1-like protein [Pinus pinaster]	0.676029	0.00520945	UP	1.50532	1.87e-12	UP	0.817053	1.49e-05	UP	2.3	4.25	3.03	6.55	4.25	5.75	11.07	9.75	9.56
evm.model.chr1.602	CEPR1	RWR74036.1 receptor-like protein kinase HSL1 [Cinnamomum micranthum f. kanehirae]	0.361798	0.186128	NOT_CHANGE	-1.32042	1.56e-08	DOWN	-1.69374	1.39e-13	DOWN	2.02	3.38	2.33	3.65	3.1	3.96	1.25	1.19	1.02
evm.model.chr1.603	--	-	-0.648855	0.00609412	DOWN	-0.730968	0.000927415	DOWN	-0.0955532	0.833262	NOT_CHANGE	18.42	21.42	15.82	11.3	14.97	11.67	13.07	11.27	13.27
evm.model.chr1.604	HSL1	ABF73316.1 clavata-like receptor [Picea glauca]	-1.11739	1.14e-15	DOWN	-1.05308	2.1e-14	DOWN	0.0525515	0.865969	NOT_CHANGE	56.35	63.29	55.73	29.1	26.5	31.7	35	33.67	26.34
evm.model.chr1.607	CESA7	XP_010027732.1 PREDICTED: cellulose synthase A catalytic subunit 2 [UDP-forming] [Eucalyptus grandis]	-1.66609	0.0479303	DOWN	-1.98717	0.0100407	DOWN	-0.323433	0.870345	NOT_CHANGE	0.38	0.41	0.43	0.13	0.02	0.26	0.17	0.05	0.12
evm.model.chr1.608	CESA9	XP_002467109.1 cellulose synthase A catalytic subunit 7 [UDP-forming] [Sorghum bicolor]	0.734894	0.00541478	UP	-0.158102	0.6191	NOT_CHANGE	-0.904174	0.00242682	DOWN	4.13	3.56	3.88	7.01	5.58	8.28	4.08	3.54	4.12
evm.model.chr1.609	CESA9	XP_021612723.1 probable cellulose synthase A catalytic subunit 3 [UDP-forming] isoform X2 [Manihot esculenta]	0.266072	0.271946	NOT_CHANGE	-1.29604	5.01e-11	DOWN	-1.57424	3.72e-13	DOWN	6.89	6.17	5.28	7.96	7.38	8.52	3.24	2.34	2.82
evm.model.chr1.61	--	-	-0.945563	0.0130906	DOWN	-0.677283	0.0605882	NOT_CHANGE	0.257495	0.683308	NOT_CHANGE	3.15	5.86	4.7	3.32	2.35	1.99	3.42	3.02	3.17
evm.model.chr1.613	AAP3	ABR18002.1 unknown [Picea sitchensis]	0.0658215	0.877577	NOT_CHANGE	1.83888	4.99e-13	UP	1.7614	3.35e-13	UP	12.69	8.93	8.53	15.79	6.78	12.2	43.7	36.48	41.43
evm.model.chr1.62	CBSDUF3	XP_010919131.1 DUF21 domain-containing protein At2g14520 [Elaeis guineensis]	-0.231048	0.270986	NOT_CHANGE	-0.659662	9.96e-05	DOWN	-0.439921	0.0459453	NOT_CHANGE	11.1	14.91	13.43	14.83	10.79	10.77	9.5	9.87	8.61
evm.model.chr1.620	IAA26	ACA04849.1 auxin-responsive protein IAA7 [Picea abies]	0.408883	0.0512226	NOT_CHANGE	0.621141	0.000826615	UP	0.20016	0.503579	NOT_CHANGE	5.36	5.95	5	8.91	8.47	6.03	9.63	10.08	8.5
evm.model.chr1.621	RHS3	XP_002982650.2 protein kinase PINOID [Selaginella moellendorffii]	-1.29755	4.13e-05	DOWN	-0.487258	0.150847	NOT_CHANGE	0.798133	0.00826839	UP	13.29	26.5	14.25	5.57	7.82	9.91	14.17	12.22	16.52
evm.model.chr1.623	--	PSS26152.1 Swi5-dependent recombination DNA repair protein [Actinidia chinensis var. chinensis] [Actinidia chinensis]	4.33779	0.00944042	UP	5.69797	0.00017344	UP	1.34605	0.199417	NOT_CHANGE	0.01	0	0	0.13	0.02	0.19	0.46	0.17	0.26
evm.model.chr1.625	--	ADE77247.1 unknown [Picea sitchensis]	-1.9055	1.21e-20	DOWN	-1.99475	2.89e-23	DOWN	-0.101291	0.788238	NOT_CHANGE	28.72	47.55	38.1	9.56	11.53	11.52	11.15	10.35	10.6
evm.model.chr1.627	--	PTQ26450.1 hypothetical protein MARPO_1620s0002 [Marchantia polymorpha]	-0.694487	0.000898644	DOWN	0.864521	3.84e-06	UP	1.54766	1.53e-15	UP	6.12	8.93	7.06	6.32	3.9	4.58	16.29	14.64	14.15
evm.model.chr1.628	ECT4	ADE75755.1 unknown [Picea sitchensis]	0.589357	0.00117843	UP	0.926901	2.33e-08	UP	0.326318	0.143359	NOT_CHANGE	6.52	5.6	6.2	11.25	7.6	11.16	12.64	13.08	13.53
evm.model.chr1.629	--	XP_031481509.1 uncharacterized protein LOC116251398 [Nymphaea colorata]	-2.65313	7.14e-28	DOWN	-1.79809	1.21e-14	DOWN	0.84352	0.00795024	UP	12.33	19.97	14.99	2.37	2.04	3.66	5.24	5.25	4.72
evm.model.chr1.631	SDH1	AIZ74343.1 succinate dehydrogenase [Pinus massoniana]	0.296795	0.0463369	NOT_CHANGE	0.586687	6.51e-06	UP	0.278585	0.134045	NOT_CHANGE	66.35	64.11	64.4	105.52	68.56	87.05	106.1	111.6	111.89
evm.model.chr1.632	CAT5	XP_031269417.1 cationic amino acid transporter 5-like [Pistacia vera]	2.08198	7.42e-16	UP	2.92544	1.25e-32	UP	0.831565	0.000426916	UP	0.57	0.98	0.87	4.57	2.81	3.69	6.67	6.16	7.69
evm.model.chr1.633	CNR6	ABR17635.1 unknown [Picea sitchensis]	0.535859	0.037223	NOT_CHANGE	0.807556	0.000370523	UP	0.26	0.366576	NOT_CHANGE	8.7	5.72	6.46	10.5	10.52	11.71	13.96	13.35	13.95
evm.model.chr1.634	TDR	ALR83540.1 leucine-rich repeat receptor-like kinase, partial [Ginkgo biloba]	1.17716	4.18e-07	UP	0.990893	1.58e-05	UP	-0.197923	0.583442	NOT_CHANGE	4.27	4.93	3.66	11.46	7.09	13.07	11.33	8.51	8.83
evm.model.chr1.637	GATA9	XP_031487316.1 GATA transcription factor 12-like [Nymphaea colorata]	0.240349	0.440184	NOT_CHANGE	1.03492	4.4e-06	UP	0.784002	0.00521646	UP	3.09	2.95	2.77	3.91	2.68	4.7	6.55	6.74	7.07
evm.model.chr1.638	EDR2	XP_011624272.1 protein ENHANCED DISEASE RESISTANCE 2 [Amborella trichopoda]	1.68705	0.0940913	NOT_CHANGE	2.07125	0.0203334	UP	0.371238	0.75981	NOT_CHANGE	0.13	0.02	0.04	0.17	0.17	0.33	0.21	0.23	0.48
evm.model.chr1.639	Rnf167	ADE76258.1 unknown [Picea sitchensis]	0.476656	0.0559947	NOT_CHANGE	-0.133334	0.632044	NOT_CHANGE	-0.622063	0.00202116	DOWN	9.55	6.44	6.19	14.09	9.63	10.02	7.36	7.66	7.83
evm.model.chr1.642	SPL7	XP_011621379.1 squamosa promoter-binding-like protein 9 isoform X2 [Amborella trichopoda]	-0.189697	0.686478	NOT_CHANGE	1.09373	0.000609659	UP	1.27179	0.000170767	UP	1.78	2.97	2.38	2.06	1.52	3.14	7.09	5.44	4.47
evm.model.chr1.643	SPL8	PTQ45732.1 hypothetical protein MARPO_0014s0224 [Marchantia polymorpha]	0.687779	5.63e-08	UP	1.60458	1.26e-43	UP	0.905313	1.33e-10	UP	7.91	9.25	7.94	16.63	13.03	14.13	29.82	27.22	28.69
evm.model.chr1.650	R40G2	ACN40240.1 unknown [Picea sitchensis]	0.888135	0.00613975	UP	1.84796	3.31e-11	UP	0.949682	0.00261392	UP	1.26	1.67	1.2	3.77	2.03	2.51	5.27	6.66	4.79
evm.model.chr1.651	1MMP	ACJ24812.1 matrix metalloproteinase [Pinus taeda]	-1.28819	0.000203722	DOWN	-1.74961	1.16e-07	DOWN	-0.475151	0.484814	NOT_CHANGE	2.27	2.36	2.41	0.93	1.13	1.05	0.53	0.92	0.92
evm.model.chr1.652	--	-	1.17472	0.0914124	NOT_CHANGE	1.78706	0.00254837	UP	0.601929	0.428331	NOT_CHANGE	0.09	0.22	0.25	0.72	0.27	0.37	0.76	0.76	0.61
evm.model.chr1.653	BAM2	XP_002516515.1 probably inactive leucine-rich repeat receptor-like protein kinase At2g25790 [Ricinus communis]	0.154341	0.566455	NOT_CHANGE	-0.523155	0.0106446	NOT_CHANGE	-0.689155	0.00172901	DOWN	14.62	12.8	11.44	15.89	11.86	19.24	11.37	9.78	9.3
evm.model.chr1.654	--	RWR78260.1 hypothetical protein CKAN_00678400 [Cinnamomum micranthum f. kanehirae]	0.364108	0.534313	NOT_CHANGE	1.12794	0.00846477	UP	0.752839	0.127177	NOT_CHANGE	1.45	1.21	0.56	1.44	1.47	1.59	2.61	3.25	2.1
evm.model.chr1.659	--	ABK25949.1 unknown [Picea sitchensis]	0.969851	0.135558	NOT_CHANGE	2.70879	3.84e-08	UP	1.72685	0.000391251	UP	0.41	0.27	0.18	0.53	0.54	0.77	2.27	1.81	2.34
evm.model.chr1.660	GFT1	PIA65404.1 hypothetical protein AQUCO_00100708v1 [Aquilegia coerulea]	0.232582	0.325195	NOT_CHANGE	0.637989	0.000669411	UP	0.394061	0.116912	NOT_CHANGE	15.72	16.33	16.64	22.78	14.74	24.63	30.99	26.52	27.66
evm.model.chr1.662	--	TKY70382.1 hypothetical protein E2542_SST06672 [Spatholobus suberectus]	0.819869	0.0226851	UP	0.381388	0.315143	NOT_CHANGE	-0.450486	0.294206	NOT_CHANGE	4.74	3.03	3.51	6.15	6.19	9.14	6.86	5.18	4.51
evm.model.chr1.664	At1g63850	XP_006856016.2 BTB/POZ domain-containing protein At1g63850 isoform X1 [Amborella trichopoda]	0.62471	0.00483818	UP	0.644427	0.00201112	UP	0.00852506	0.985286	NOT_CHANGE	3.85	3.54	4.55	7.74	5.95	6.29	6.86	8.29	5.87
evm.model.chr1.666	At1g01540	XP_015884334.1 probable serine/threonine-protein kinase At1g01540 [Ziziphus jujuba]	0.548445	0.249183	NOT_CHANGE	1.79287	1.72e-06	UP	1.2329	0.00182518	UP	2.39	1.94	1.38	3.78	1.21	4.19	8.66	6.59	7.03
evm.model.chr1.667	-	-	0.802206	0.0138707	UP	1.22721	1.64e-05	UP	0.413863	0.300208	NOT_CHANGE	0.44	0.6	0.54	1.15	0.91	0.9	1.26	1.54	1.35
evm.model.chr1.670	--	ADE76556.1 unknown [Picea sitchensis]	0.740672	0.000570622	UP	2.2782	5.08e-33	UP	1.52561	1.5e-14	UP	10.67	9.71	8.21	19.27	12.97	19.7	59.82	43.69	52.39
evm.model.chr1.671	NPC6	PIA33801.1 hypothetical protein AQUCO_04000099v1 [Aquilegia coerulea]	0.413667	0.217848	NOT_CHANGE	0.780921	0.00514471	UP	0.355599	0.342089	NOT_CHANGE	2.56	3.32	2.1	4.78	2.96	3.81	6.64	4.57	4.14
evm.model.chr1.672	OLE9	ADE76367.1 unknown [Picea sitchensis]	-0.520689	0.00440559	NOT_CHANGE	-0.705389	3.19e-05	DOWN	-0.196837	0.473021	NOT_CHANGE	106.05	113.12	107.75	77.26	69.4	99.38	83.93	65.74	75.55
evm.model.chr1.676	CAP1	XP_031495815.1 cyclase-associated protein 1 [Nymphaea colorata]	0.766219	0.00261769	UP	0.901528	0.000145942	UP	0.12376	0.777435	NOT_CHANGE	3.39	3.81	3.49	7.05	4.82	7.83	9.26	6.84	6.29
evm.model.chr1.68	NUP155	TXG57048.1 hypothetical protein EZV62_018361 [Acer yangbiense]	0.541542	0.0389303	NOT_CHANGE	0.992987	1.01e-05	UP	0.439494	0.128462	NOT_CHANGE	4	4.59	3	5.73	5.8	6.67	8.96	9.48	7.52
evm.model.chr1.681	CYP90B1	RWR95711.1 Cytochrome P450 [Cinnamomum micranthum f. kanehirae]	-1.10678	8.75e-07	DOWN	-1.26483	4.3e-09	DOWN	-0.16865	0.666626	NOT_CHANGE	6.83	7.78	9.73	5.11	3.14	4.05	3.36	3.95	4.09
evm.model.chr1.682	HPPR	KAE8656970.1 rop guanine nucleotide exchange factor 12-like [Hibiscus syriacus]	0.421128	0.000337212	NOT_CHANGE	0.616626	1.34e-08	UP	0.183649	0.303816	NOT_CHANGE	41.15	39.18	37.21	61.77	54.75	53.49	65.99	68.16	68.64
evm.model.chr1.684	DYNLL1	ABR17411.1 unknown [Picea sitchensis]	1.37387	1.63e-22	UP	1.69562	1.37e-34	UP	0.309846	0.0522702	NOT_CHANGE	81.89	98.21	110.56	264.91	252.23	291.97	359.97	346.35	350.7
evm.model.chr1.690	SCL7	AJC52490.1 SCL2, partial [Pinus radiata]	0.791618	2.37e-06	UP	1.19368	5.04e-14	UP	0.390613	0.0414048	NOT_CHANGE	17.04	23.93	19.98	46.44	28.76	39.54	53.22	51.51	51.6
evm.model.chr1.694	4CLL9	XP_028105748.1 4-coumarate--CoA ligase-like 9 isoform X1 [Camellia sinensis]	1.68171	0.00774213	UP	1.84427	0.00176358	UP	0.148193	0.865903	NOT_CHANGE	0.59	0.23	1.03	3.24	1.19	2.09	3.37	1.49	2.59
evm.model.chr1.696	-	-	0.599007	0.0217499	UP	1.20406	1.24e-07	UP	0.59345	0.0343056	UP	5.98	5.91	4.78	10.91	6.32	10.27	16.7	11.67	14.77
evm.model.chr1.697	PDIL1-6	XP_028124784.1 protein disulfide isomerase-like 1-6 [Camellia sinensis]	-0.110007	0.799612	NOT_CHANGE	0.721415	0.0121257	UP	0.820913	0.017044	UP	7.12	7.11	7.24	8.66	3.99	9.01	15.61	12.55	11.6
evm.model.chr1.699	--	-	1.49658	1.34e-06	UP	1.09404	0.000408853	UP	-0.414254	0.200266	NOT_CHANGE	3.29	5.45	7.13	13.8	19.88	13.99	10.84	12.86	14.31
evm.model.chr1.7	LSI2	XP_008787434.1 silicon efflux transporter LSI2-like isoform X1 [Phoenix dactylifera]	1.17667	2.01e-05	UP	1.43523	2.53e-08	UP	0.247732	0.531653	NOT_CHANGE	1.24	1.24	0.99	3.15	2.35	3.03	3.03	4.27	3.3
evm.model.chr1.700	--	PNR36506.1 hypothetical protein PHYPA_022357 [Physcomitrella patens]	0.473589	0.0276844	NOT_CHANGE	0.821986	1.69e-05	UP	0.336973	0.0575863	NOT_CHANGE	23.79	28.86	38.12	45.01	41.12	49.88	59.34	64.51	56.77
evm.model.chr1.703	--	PNR36506.1 hypothetical protein PHYPA_022357 [Physcomitrella patens]	2.72888	0.00453299	UP	2.5564	0.00550355	UP	-0.188217	0.88039	NOT_CHANGE	0.29	0.09	0	1.85	0.49	0.56	0.89	0.57	1.15
evm.model.chr1.707	--	-	-0.100254	0.817582	NOT_CHANGE	-1.01097	0.000474003	DOWN	-0.921756	0.00900059	DOWN	11.06	13.09	15.06	13.62	12.78	12.91	4.38	8.47	9.07
evm.model.chr1.710	RBG7	ADQ00374.1 glycine-rich RNA-binding protein [Sequoia sempervirens]	-0.565779	0.000119768	NOT_CHANGE	-0.746806	8.01e-08	DOWN	-0.192928	0.356992	NOT_CHANGE	4323.47	4972.47	5208.74	3218.47	3472.55	3836.34	3295.07	3380.84	3046.75
evm.model.chr1.712	BAC2	XP_007024156.2 PREDICTED: mitochondrial arginine transporter BAC2 isoform X1 [Theobroma cacao]	-0.232256	0.422578	NOT_CHANGE	-0.893196	6.86e-05	DOWN	-0.673128	0.0182303	DOWN	8.53	11.14	10.8	9.15	10.58	8.12	4.86	6.57	7.02
evm.model.chr1.713	At2g25737	ABR16333.1 unknown [Picea sitchensis]	-0.205002	0.513715	NOT_CHANGE	0.501031	0.0440657	NOT_CHANGE	0.694515	0.00793246	UP	34.3	30.78	25.36	29.12	19.14	37.01	55.52	46.6	41.83
evm.model.chr1.717	--	ABK24033.1 unknown [Picea sitchensis]	-1.22005	1.1e-06	DOWN	-0.369024	0.184838	NOT_CHANGE	0.840129	0.00192478	UP	503.35	643.4	439.62	209.36	230.15	287.15	425.7	625.12	327.94
evm.model.chr1.72	--	ABR17869.1 unknown [Picea sitchensis]	0.258192	0.522693	NOT_CHANGE	1.02481	0.000614451	UP	0.754504	0.010622	UP	10.1	8.66	5.24	9.89	7.1	14.07	17.53	17.09	20.3
evm.model.chr1.720	At4g18596	ABK22573.1 unknown [Picea sitchensis]	1.45882	5.8e-08	UP	1.81356	1.59e-12	UP	0.342093	0.354489	NOT_CHANGE	4.46	4.48	4.48	12.23	11.75	15.73	22.85	12.78	17.27
evm.model.chr1.721	RNU1	XP_006856031.1 U1 small nuclear ribonucleoprotein 70 kDa [Amborella trichopoda]	0.495453	0.000415271	NOT_CHANGE	0.910778	6.72e-13	UP	0.403424	0.0215064	NOT_CHANGE	11.1	12.85	12.35	19.46	17.02	18.77	26.91	26.77	22.96
evm.model.chr1.724	--	KAF3777508.1 hypothetical protein EJ110_NYTH40574 [Nymphaea thermarum]	0.61978	0.0176887	UP	0.480718	0.0585059	NOT_CHANGE	-0.150293	0.71357	NOT_CHANGE	3.32	4.55	3.83	6.67	4.53	8.24	6.2	5.79	6.32
evm.model.chr1.725	ATC401	XP_026448775.1 pentatricopeptide repeat-containing protein At5g25630-like [Papaver somniferum]	-0.187419	0.404676	NOT_CHANGE	0.413891	0.0212356	NOT_CHANGE	0.589327	0.0075347	UP	9.13	9.92	9.3	10.3	9.64	6.98	12.84	14.97	14.7
evm.model.chr1.729	--	-	-0.0350985	0.911527	NOT_CHANGE	-1.95419	7.3e-26	DOWN	-1.93062	4.95e-20	DOWN	63.67	76.46	69.65	79.82	69.74	70.91	15.69	18.53	26.59
evm.model.chr1.73	--	ABR17869.1 unknown [Picea sitchensis]	-0.105296	0.767746	NOT_CHANGE	0.640235	0.00771503	UP	0.733447	0.0015023	UP	13.09	9.49	8.29	12.64	7.43	11.24	17.32	18.16	18.83
evm.model.chr1.731	PRFB1	XP_031478296.1 peptide chain release factor PrfB1, chloroplastic [Nymphaea colorata]	-0.371714	0.0548462	NOT_CHANGE	-0.718025	2.23e-05	DOWN	-0.358311	0.166773	NOT_CHANGE	12.87	12.31	12.44	11.9	10.9	8.67	7.84	9.39	8.53
evm.model.chr1.733	--	XP_011006754.1 PREDICTED: peptide chain release factor PrfB1, chloroplastic isoform X2 [Populus euphratica]	-0.756762	0.31666	NOT_CHANGE	-1.47495	0.0243355	DOWN	-0.731293	0.543203	NOT_CHANGE	1.39	1.04	1.57	1.01	0.7	0.84	0.6	0.67	0.34
evm.model.chr1.734	--	-	-0.51014	0.0911259	NOT_CHANGE	-1.13318	1.58e-05	DOWN	-0.634756	0.101895	NOT_CHANGE	9.9	8.37	9.29	7.64	7.34	5.91	3.42	5.63	5.13
evm.model.chr1.74	--	-	0.608286	0.0104675	UP	-0.265509	0.294148	NOT_CHANGE	-0.885761	0.000104051	DOWN	146.83	115.61	127.28	213.35	156.43	274.62	136.52	104.43	124.04
evm.model.chr1.744	CRK24	EYU43106.1 hypothetical protein MIMGU_mgv1a021349mg, partial [Erythranthe guttata]	0.603757	0.0304684	UP	-0.0620882	0.856327	NOT_CHANGE	-0.677159	0.0277184	DOWN	11.01	12.15	9.74	17.59	11.72	24.8	12.34	11.56	11.48
evm.model.chr1.748	CYP38	ABR16478.1 unknown [Picea sitchensis]	-0.195804	0.368867	NOT_CHANGE	0.552207	0.00094581	NOT_CHANGE	0.736432	0.000188653	UP	8.45	7.7	7.19	7.85	7.14	7.08	11.02	14.73	12.85
evm.model.chr1.75	PRORP1	KAA8534961.1 hypothetical protein F0562_029964 [Nyssa sinensis]	-1.20208	7.63e-08	DOWN	-0.822985	0.000168365	DOWN	0.368236	0.273042	NOT_CHANGE	6.56	8.47	8.57	4.51	3.47	3.13	3.88	5.35	5.78
evm.model.chr1.750	--	-	-0.698319	0.000727901	DOWN	-1.21017	3.43e-10	DOWN	-0.521414	0.0842408	NOT_CHANGE	8.11	10.17	8.83	7.3	5.21	5.57	4.07	4.2	4.9
evm.model.chr1.756	-	-	-0.600098	0.191592	NOT_CHANGE	-0.812353	0.043282	DOWN	-0.222425	0.768775	NOT_CHANGE	1.08	1.89	1.16	1.09	0.87	0.97	0.64	0.94	1.06
evm.model.chr1.759	WAV3	ACN40645.1 unknown [Picea sitchensis]	-0.966264	8.05e-07	DOWN	0.719973	0.000102294	UP	1.67464	6.61e-19	UP	5.82	5.18	4.26	3.1	2.29	3.1	10.71	9.22	8.36
evm.model.chr1.763	SS4	OVA07332.1 Starch synthase [Macleaya cordata]	0.473403	0.0358484	NOT_CHANGE	-0.491365	0.0257845	NOT_CHANGE	-0.976432	7.1e-05	DOWN	2.74	3.37	2.54	4.84	4.17	3.98	2.24	2.37	2.31
evm.model.chr1.766	--	-	-5.24176	4e-68	DOWN	-4.36977	6.33e-70	DOWN	0.864595	0.204253	NOT_CHANGE	60.97	55.02	47.78	1.57	1.38	1.71	1.87	3.41	3.67
evm.model.chr1.775	PUB26	ABK25582.1 unknown [Picea sitchensis]	-1.98857	9.52e-17	DOWN	-1.59543	1.11e-11	DOWN	0.382191	0.27203	NOT_CHANGE	15.27	24.8	19.13	5.21	4.55	6.28	6.54	9.6	5.82
evm.model.chr1.779	--	TXG68952.1 hypothetical protein EZV62_003887 [Acer yangbiense]	-0.699719	0.192657	NOT_CHANGE	0.416366	0.400641	NOT_CHANGE	1.10449	0.0491747	UP	0.83	1.32	1.03	0.75	0.51	0.86	2.24	1.59	0.92
evm.model.chr1.783	DUS2	XP_018811396.1 PREDICTED: tRNA-dihydrouridine(20) synthase [NAD(P)+]-like [Juglans regia]	-0.578065	0.00691274	NOT_CHANGE	-1.24383	2.01e-10	DOWN	-0.678011	0.0193128	DOWN	8.9	10.3	8.85	7.48	7.14	5.66	4.58	3.99	4.75
evm.model.chr1.787	EOL1	XP_010259142.1 PREDICTED: ETO1-like protein 1 [Nelumbo nucifera]	0.550874	0.01155	NOT_CHANGE	-0.119878	0.64187	NOT_CHANGE	-0.682175	0.00747241	DOWN	1.41	1.71	1.67	2.6	2.38	2.6	1.45	1.69	1.82
evm.model.chr1.79	--	-	-1.87532	1.47e-06	DOWN	-1.20227	0.00114	DOWN	0.664852	0.296909	NOT_CHANGE	4.47	6.83	5.47	2.04	0.82	2.08	3.66	2.36	2.11
evm.model.chr1.792	MES11	XP_021636422.1 putative methylesterase 11, chloroplastic [Hevea brasiliensis]	0.40409	0.695714	NOT_CHANGE	1.75579	0.0100966	UP	1.34023	0.0974433	NOT_CHANGE	0.36	0.17	0.19	0.29	0.27	0.49	0.94	1.14	0.71
evm.model.chr1.793	MES11	XP_021636422.1 putative methylesterase 11, chloroplastic [Hevea brasiliensis]	0.52207	0.416386	NOT_CHANGE	1.76686	0.00019295	UP	1.23449	0.0224371	UP	0.92	0.63	0.59	1.27	0.37	1.73	2.71	2.86	2.69
evm.model.chr1.794	At5g64460	ADE77048.1 unknown [Picea sitchensis]	0.375392	0.01239	NOT_CHANGE	0.650261	1.11e-06	UP	0.26311	0.180775	NOT_CHANGE	20.81	23.37	18.82	29.41	26.08	32.63	37.02	36.9	37.15
evm.model.chr1.795	At5g64460	ABK25956.1 unknown [Picea sitchensis]	0.497775	0.0115843	NOT_CHANGE	-0.40523	0.0399524	NOT_CHANGE	-0.915138	1.19e-05	DOWN	8.39	8.02	6.52	11.26	11.04	12.65	6.52	6.87	6.11
evm.model.chr1.797	At4g01130	ABR16067.1 unknown [Picea sitchensis]	2.13838	0.000422238	UP	4.90657	4.65e-19	UP	2.75564	7.05e-05	UP	1.87	1.8	1.51	5.03	4.69	14.82	70.06	37.91	66.18
evm.model.chr1.798	At4g01130	ABR16067.1 unknown [Picea sitchensis]	-0.100119	0.823497	NOT_CHANGE	0.791088	0.00596176	UP	0.879897	0.00867431	UP	2.7	2.52	1.98	3.15	1.88	2.28	5.94	3.79	4.27
evm.model.chr1.799	At4g01130	ABR16067.1 unknown [Picea sitchensis]	0.216607	0.633076	NOT_CHANGE	1.97231	9.18e-11	UP	1.74315	1.09e-08	UP	3.63	2.5	3.55	3.3	3.16	5.71	17.59	10.34	14.85
evm.model.chr1.803	FAAH	ATG71288.1 ATFAAH [Callitropsis funebris]	1.19156	0.00139587	UP	0.73554	0.0526562	NOT_CHANGE	-0.468031	0.221829	NOT_CHANGE	0.55	1.45	1.36	3.1	2.56	2.57	2.01	2.04	2.18
evm.model.chr1.808	STY13	XP_011621655.1 serine/threonine-protein kinase HT1 [Amborella trichopoda]	0.357934	0.0443379	NOT_CHANGE	0.74412	1.09e-06	UP	0.375292	0.079444	NOT_CHANGE	13.12	13.41	13.43	21.03	14.53	19.99	23.66	24.14	27.48
evm.model.chr1.809	shkA	RYR08232.1 hypothetical protein Ahy_B05g075805 isoform B [Arachis hypogaea]	0.416266	0.0939736	NOT_CHANGE	1.18574	3.58e-09	UP	0.75826	0.000947745	UP	8.84	8.33	6.4	13.34	8.71	12.07	21.78	19.33	19.24
evm.model.chr1.815	At4g01130	ABR16067.1 unknown [Picea sitchensis]	0.112415	0.909278	NOT_CHANGE	1.80855	0.00317074	UP	1.68456	4.15e-07	UP	24.1	11.73	7.13	19.76	7.25	24.17	57.15	61.86	51.19
evm.model.chr1.816	--	ERN13650.1 hypothetical protein AMTR_s00049p00104840 [Amborella trichopoda]	0.765952	0.0720317	NOT_CHANGE	0.914025	0.0166453	UP	0.135905	0.828535	NOT_CHANGE	1.21	1.25	2.12	3.45	2.04	2.94	3.67	2.42	3.55
evm.model.chr1.824	At4g37250	XP_006844018.1 probable LRR receptor-like serine/threonine-protein kinase At4g37250 [Amborella trichopoda]	0.754931	0.00879862	UP	1.42053	1.39e-08	UP	0.653676	0.0354359	UP	0.94	1.18	0.9	1.92	1.66	1.92	3.56	3.23	2.28
evm.model.chr1.829	EDR2L	XP_006858863.1 protein ENHANCED DISEASE RESISTANCE 2-like isoform X1 [Amborella trichopoda]	-0.688115	3.23e-06	DOWN	-0.214317	0.181712	NOT_CHANGE	0.462272	0.0142339	NOT_CHANGE	27.42	31.03	24.96	19.87	16.02	20.05	26.58	24.62	29.52
evm.model.chr1.83	TCX5	XP_031474158.1 protein tesmin/TSO1-like CXC 5 isoform X2 [Nymphaea colorata]	0.594378	0.0171448	UP	0.52294	0.0271425	NOT_CHANGE	-0.0842833	0.85527	NOT_CHANGE	1.58	1.83	1.58	2.96	2.86	2.32	2.82	2.85	2.38
evm.model.chr1.831	--	XP_031493674.1 PRKR-interacting protein 1 [Nymphaea colorata]	-0.373111	0.0470124	NOT_CHANGE	-0.99172	8.78e-10	DOWN	-0.631132	0.00163763	DOWN	51.25	65.43	58.22	44.94	54.63	44.84	32.88	32.14	33.64
evm.model.chr1.832	STY13	ABR17690.1 unknown [Picea sitchensis]	-0.61582	0.116595	NOT_CHANGE	-1.88863	2.53e-08	DOWN	-1.28676	0.0039536	DOWN	3.79	4.71	4.85	3.76	3.7	1.95	1.81	1.32	0.9
evm.model.chr1.835	RBL13	AIY60751.1 rhomboid protein Ginbi_RBL13 [Ginkgo biloba]	0.807445	0.00492686	UP	0.985216	0.000180626	UP	0.165356	0.712067	NOT_CHANGE	1.69	1.95	2.21	3.25	3.83	3.91	3.86	4.09	5.06
evm.model.chr1.836	--	-	-1.20264	4.68e-05	DOWN	-1.23531	8.29e-06	DOWN	-0.0421901	0.955691	NOT_CHANGE	4.13	5.16	3.87	2.67	1.82	1.69	2.08	2.17	2.02
evm.model.chr1.838	ISE2	XP_010272118.2 PREDICTED: DExH-box ATP-dependent RNA helicase DExH15 chloroplastic [Nelumbo nucifera]	-1.03491	4.28e-08	DOWN	-0.938073	3.19e-07	DOWN	0.0863717	0.828487	NOT_CHANGE	9.3	11.16	9.45	7.01	4.5	4.38	5.03	6.15	6.37
evm.model.chr1.849	--	-	-1.41496	1.68e-09	DOWN	-1.67358	1.52e-13	DOWN	-0.267508	0.568843	NOT_CHANGE	16.37	19.7	17.48	7.46	5.08	9.09	5.66	5.87	7.33
evm.model.chr1.85	nt5c2	PIA55733.1 hypothetical protein AQUCO_00700207v1 [Aquilegia coerulea]	-0.152243	0.443158	NOT_CHANGE	-0.601231	7.48e-05	DOWN	-0.46081	0.0198502	NOT_CHANGE	24.64	24.43	26.66	25.83	25.04	22.77	17.74	21.92	16.6
evm.model.chr1.850	-	-	-0.863533	9.12e-10	DOWN	-0.817213	3.2e-09	DOWN	0.0343286	0.910659	NOT_CHANGE	31.16	41.2	34.36	20.99	22.23	19.82	21.63	24.39	21.97
evm.model.chr1.851	AAE5	QID19982.1 acyl activating enzyme 4, partial [Taxus x media]	0.796011	1.11e-13	UP	0.150644	0.230056	NOT_CHANGE	-0.657005	1.37e-07	DOWN	49.2	59.31	57.08	114.7	89.36	107.46	69.8	68.27	68.46
evm.model.chr1.852	GRXC1	AJP06350.1 ROXY2 [Pinus tabuliformis]	-1.19744	4.41e-06	DOWN	-0.511134	0.0612937	NOT_CHANGE	0.675648	0.0361891	UP	22.64	22.92	18.46	10.5	5.97	13.85	16.47	18.94	15.11
evm.model.chr1.853	POSF21	XP_024356505.1 transcription factor RF2a-like [Physcomitrella patens]	-0.869407	8.05e-08	DOWN	-0.341456	0.0415644	NOT_CHANGE	0.51619	0.00556426	NOT_CHANGE	13.69	13.09	10.14	7.72	6.67	7.48	11.28	10.69	10.81
evm.model.chr1.854	At3g09060	PQQ12841.1 pentatricopeptide repeat-containing protein [Prunus yedoensis var. nudiflora] [Prunus yedoensis]	-0.322607	0.512244	NOT_CHANGE	-0.792315	0.0452084	DOWN	-0.480682	0.464271	NOT_CHANGE	0.79	0.7	0.79	0.72	0.67	0.58	0.35	0.55	0.58
evm.model.chr1.858	At5g48800	XP_011623754.1 BTB/POZ domain-containing protein At5g48800 [Amborella trichopoda]	0.377686	0.0198648	NOT_CHANGE	0.618053	1.82e-05	UP	0.229082	0.297769	NOT_CHANGE	9.57	10.15	8.35	14.5	10.72	14.33	16.91	16.5	15.03
evm.model.chr1.860	JASON	ABR18181.1 unknown [Picea sitchensis]	0.701756	0.0882392	NOT_CHANGE	1.49041	9.17e-06	UP	0.776296	0.0644423	NOT_CHANGE	0.4	0.46	0.4	0.68	0.65	0.9	1.61	1.07	1.32
evm.model.chr1.861	RCOM_0699480	XP_011071049.1 glycosyltransferase family 92 protein RCOM_0530710 [Sesamum indicum]	-1.25107	0.00108325	DOWN	-1.10197	0.00260068	DOWN	0.13721	0.848464	NOT_CHANGE	4.13	2.88	2.44	0.99	1.09	2.2	1.8	1.75	1.42
evm.model.chr1.87	--	-	-0.489773	0.0986055	NOT_CHANGE	-0.761067	0.00344047	DOWN	-0.284057	0.545937	NOT_CHANGE	4.94	6.48	5.57	3.96	4.36	4.67	3.55	3.61	4.09
evm.model.chr1.872	TRIML1	PTQ47957.1 hypothetical protein MARPO_0006s0009 [Marchantia polymorpha]	0.927329	0.267932	NOT_CHANGE	1.54112	0.025604	UP	0.602218	0.418348	NOT_CHANGE	0.43	0.1	0.09	0.4	0.31	0.58	0.74	0.72	0.6
evm.model.chr1.874	-	-	-0.47026	0.00655485	NOT_CHANGE	-0.864211	3.54e-08	DOWN	-0.405355	0.0896453	NOT_CHANGE	7.4	8.43	7.31	7.38	5.64	5.11	4.78	5.15	4.35
evm.model.chr1.875	E2FE	OAE26226.1 hypothetical protein AXG93_3786s1050 [Marchantia polymorpha subsp. ruderalis] [Marchantia polymorpha]	1.95039	0.396115	NOT_CHANGE	4.68216	0.00491295	UP	2.7174	0.0636577	NOT_CHANGE	0	0.02	0	0.06	0	0.06	0.38	0.14	0.26
evm.model.chr1.877	COMT	TXG55207.1 hypothetical protein EZV62_020463 [Acer yangbiense]	0.569408	0.0617084	NOT_CHANGE	0.844961	0.00150682	UP	0.264728	0.50289	NOT_CHANGE	3.24	2.93	2.26	5.48	3.07	5.1	5.94	5.26	5.87
evm.model.chr1.878	OMT1	AAD24001.1 caffeic acid ortho-methyltransferase [Pinus radiata]	1.09259	0.0100497	UP	0.982559	0.0150568	UP	-0.121952	0.865448	NOT_CHANGE	0.84	1.16	0.75	1.84	1.63	2.76	2.33	1.86	1.87
evm.model.chr1.884	At1g18000	XP_006846507.1 UNC93-like protein 1 [Amborella trichopoda]	1.07574	0.000210115	UP	1.5546	7.05e-09	UP	0.46784	0.123217	NOT_CHANGE	2.2	1.79	3.04	6.46	4.54	5.14	8.36	9.29	5.65
evm.model.chr1.889	At3g27150	AJP06309.1 KRF1 [Pinus tabuliformis]	-0.445124	0.213151	NOT_CHANGE	0.263587	0.443603	NOT_CHANGE	0.697738	0.0367796	UP	3.52	3.15	2.07	2.81	1.45	2.75	3.99	4.53	3.32
evm.model.chr1.891	--	ABK21823.1 unknown [Picea sitchensis]	-0.386451	0.205402	NOT_CHANGE	-0.881021	0.000562026	DOWN	-0.507618	0.13372	NOT_CHANGE	9.01	12.84	12.84	7.75	10.77	9.8	8.05	6.3	6.74
evm.model.chr1.894	TSJT1	ABR18218.1 unknown [Picea sitchensis]	-0.93385	0.117857	NOT_CHANGE	-3.05311	1.4e-07	DOWN	-2.12736	0.00763757	DOWN	1.24	2.66	1.98	1.43	0.54	1.36	0.4	0.16	0.23
evm.model.chr1.895	--	ABR17034.1 unknown [Picea sitchensis]	-0.231173	0.799538	NOT_CHANGE	1.6099	0.00301641	UP	1.83017	0.00248096	UP	0.63	0.26	0.61	0.6	0.22	0.57	2	1.64	1.53
evm.model.chr1.898	--	ADE77280.1 unknown [Picea sitchensis]	1.18452	0.000168357	UP	0.533663	0.110951	NOT_CHANGE	-0.662754	0.0664172	NOT_CHANGE	5.39	7.67	7.73	13.19	12.72	24.73	12.36	10.5	10.86
evm.model.chr1.899	ARP7	AIZ74325.1 actin related protein 7 [Pinus massoniana]	-0.639101	0.00464297	DOWN	-0.718324	0.000582501	DOWN	-0.0928481	0.845149	NOT_CHANGE	4.23	5.03	5.06	3.14	3.45	3.31	3.34	3.21	3.21
evm.model.chr1.90	METTL21C	ABK22976.1 unknown [Picea sitchensis]	-0.198117	0.726722	NOT_CHANGE	0.67226	0.0927531	NOT_CHANGE	0.858908	0.0438271	UP	2.03	1.83	0.9	1.65	0.98	1.87	2.79	3.09	2.68
evm.model.chr1.901	-	-	0.865021	0.154161	NOT_CHANGE	1.46376	0.00361989	UP	0.588288	0.385374	NOT_CHANGE	0.35	0.28	0.45	1.02	0.42	0.68	1.39	0.83	1.09
evm.model.chr1.906	--	XP_010262830.1 PREDICTED: nascent polypeptide-associated complex subunit alpha, muscle-specific form-like isoform X1 [Nelumbo nucifera]	-0.875414	0.0185231	DOWN	1.13255	0.000162168	UP	2.00072	5.93e-08	UP	1.03	1.09	0.97	0.84	0.28	0.7	2.81	2.38	2.42
evm.model.chr1.908	--	-	-1.27282	0.00329165	DOWN	-1.13775	0.00433074	DOWN	0.122809	0.904611	NOT_CHANGE	2.68	2.03	2.41	0.98	1.01	1.19	1.29	1	1.36
evm.model.chr1.912	At4g33300	ABR16103.1 unknown [Picea sitchensis]	-1.75938	3.62e-17	DOWN	-1.69689	4.02e-17	DOWN	0.0514042	0.919294	NOT_CHANGE	6.74	5.61	4.76	1.97	1.51	2.01	2.09	1.79	2.06
evm.model.chr1.914	At4g33300	ABR16103.1 unknown [Picea sitchensis]	-1.5281	5.02e-05	DOWN	-1.72309	1.57e-06	DOWN	-0.209846	0.793314	NOT_CHANGE	2.45	2.85	2.11	1.1	1.13	0.55	1.1	0.95	0.47
evm.model.chr1.916	At5g04720	ACN40007.1 unknown [Picea sitchensis]	-2.64193	0.00879908	DOWN	-1.77313	0.0412262	DOWN	0.861033	0.684478	NOT_CHANGE	0.27	0.33	0.27	0.06	0.07	0.02	0.1	0.02	0.17
evm.model.chr1.917	At5g04720	ABR16103.1 unknown [Picea sitchensis]	-2.57355	1e-10	DOWN	-3.20442	1.43e-15	DOWN	-0.630944	0.535498	NOT_CHANGE	1.42	1.8	1.64	0.32	0.17	0.39	0.24	0.11	0.24
evm.model.chr1.919	--	PTQ31259.1 hypothetical protein MARPO_0113s0003 [Marchantia polymorpha]	-0.0608015	0.927396	NOT_CHANGE	-0.964255	0.0278873	DOWN	-0.916431	0.09649	NOT_CHANGE	1.18	0.72	0.66	0.83	0.94	0.9	0.54	0.49	0.46
evm.model.chr1.924	-	-	-0.553612	0.177821	NOT_CHANGE	1.21532	0.000288	UP	1.75883	4.76e-07	UP	12.48	11.31	8.98	9.86	3.61	10.91	28.16	35.3	22.24
evm.model.chr1.927	FER	XP_030514435.1 receptor-like protein kinase FERONIA isoform X1 [Rhodamnia argentea]	-0.770291	6.56e-09	DOWN	-0.3442	0.0128517	NOT_CHANGE	0.414606	0.012755	NOT_CHANGE	33.2	38.91	30.51	23.95	17.67	23.58	31.57	30.11	29.06
evm.model.chr1.928	PNSB3	AKG62573.1 UNVERIFIED: photosynthetic NDH subcomplex B 3 [Acorus americanus]	-0.732538	0.000478695	DOWN	-0.913369	4.06e-06	DOWN	-0.193231	0.551798	NOT_CHANGE	579.63	667.24	646.92	353.09	505.26	355.46	335.36	388.59	405.93
evm.model.chr1.929	NPR4	XP_026408865.1 ankyrin repeat-containing protein NPR4-like [Papaver somniferum]	-2.34705	2.64e-07	DOWN	-3.61313	1.25e-14	DOWN	-1.29155	0.146582	NOT_CHANGE	2.86	2.36	2.89	0.5	0.74	0.48	0.48	0.16	0.09
evm.model.chr1.931	ATL42	XP_027359427.1 E3 ubiquitin-protein ligase ATL42 [Abrus precatorius]	-0.275732	0.677968	NOT_CHANGE	1.07449	0.0147551	UP	1.3385	0.00577507	UP	0.65	0.64	0.26	0.43	0.44	0.52	1.16	1.23	1.31
evm.model.chr1.933	BGLU18	Q9ZT64.1 RecName: Full=Coniferin beta-glucosidase; Flags: Precursor [Pinus contorta]	-7.58164	0.00400659	DOWN	-4.31294	0.0673395	NOT_CHANGE	3.25019	NA	NOT_CHANGE	1.27	0.9	0.86	0	0	0	0.16	0	0
evm.model.chr1.934	BGLU18	Q9ZT64.1 RecName: Full=Coniferin beta-glucosidase; Flags: Precursor [Pinus contorta]	-5.71993	0.00178096	DOWN	-4.23451	0.0114663	DOWN	1.44626	NA	NOT_CHANGE	0.26	0.14	0.45	0	0	0	0.05	0	0
evm.model.chr1.935	BGLU18	Q9ZT64.1 RecName: Full=Coniferin beta-glucosidase; Flags: Precursor [Pinus contorta]	-0.692915	0.530671	NOT_CHANGE	-1.82865	0.0394047	DOWN	-1.14497	0.314603	NOT_CHANGE	1.96	0.95	0.4	1.52	0.23	0.54	0.51	0.48	0.06
evm.model.chr1.940	--	ABR18472.1 unknown [Picea sitchensis]	0.522483	0.31816	NOT_CHANGE	1.22854	0.00254086	UP	0.694919	0.177643	NOT_CHANGE	1.68	1.81	1.04	2.37	1.96	2.72	2.83	3.86	5.33
evm.model.chr1.941	--	ABR18472.1 unknown [Picea sitchensis]	0.270833	0.494037	NOT_CHANGE	0.786388	0.00818235	UP	0.503809	0.220766	NOT_CHANGE	1.22	1.26	1.2	1.89	1.63	1.3	2.44	1.82	2.89
evm.model.chr1.944	--	XP_010249931.1 PREDICTED: uncharacterized protein LOC104592322 [Nelumbo nucifera]	-1.23885	0.000116594	DOWN	-1.21769	5.24e-05	DOWN	0.0102978	0.990923	NOT_CHANGE	1.4	1.24	1.05	0.56	0.47	0.67	0.66	0.49	0.63
evm.model.chr1.947	EXPB16	ALH22543.1 expansin B1 [Pinus radiata]	-4.3789	0.0142261	DOWN	1.58327	0.172466	NOT_CHANGE	5.94906	0.000697272	UP	0.08	0.16	0.28	0	0	0	1.06	0.46	0.22
evm.model.chr1.953	-	-	-0.527851	0.0206151	NOT_CHANGE	-0.819001	6.73e-05	DOWN	-0.300668	0.416904	NOT_CHANGE	6.37	6.86	6.47	6.09	4.23	4.48	4.21	3.98	4.37
evm.model.chr1.958	VAB	XP_006838961.2 VAN3-binding protein [Amborella trichopoda]	0.272154	0.0797589	NOT_CHANGE	0.876425	7.3e-12	UP	0.591832	0.00027245	UP	18.01	19.74	16.3	23.7	24.9	21.68	37.61	37.38	36.51
evm.model.chr1.959	DNAJ1	ACN39991.1 unknown [Picea sitchensis]	-0.185756	0.102299	NOT_CHANGE	-0.586278	5.92e-10	DOWN	-0.412456	0.00210932	NOT_CHANGE	427.62	457.38	397.75	410.58	398.81	405.85	327.81	327.53	304.91
evm.model.chr1.96	At5g57670	XP_020529164.1 probable receptor-like serine/threonine-protein kinase At5g57670 isoform X2 [Amborella trichopoda]	-0.59135	1.06e-05	DOWN	-0.624249	1.39e-06	DOWN	-0.04476	0.870142	NOT_CHANGE	44.82	55.79	44.4	35.57	35.49	32.54	32.11	37.83	35.7
evm.model.chr1.960	At1g10310	XP_006836855.1 NADPH-dependent pterin aldehyde reductase isoform X1 [Amborella trichopoda]	-0.372648	0.115805	NOT_CHANGE	-0.742782	0.000261296	DOWN	-0.381742	0.164255	NOT_CHANGE	13.59	18.98	18.65	14.22	13.56	14.7	9.5	12.07	12.78
evm.model.chr1.962	--	-	-0.762628	0.000154057	DOWN	-0.527491	0.00787023	NOT_CHANGE	0.22228	0.494687	NOT_CHANGE	16.43	17.76	19.14	11.3	13.3	9.2	13.04	15.01	13.58
evm.model.chr1.967	--	ABK22565.1 unknown [Picea sitchensis]	0.880119	8.6e-06	UP	0.668854	0.000634195	UP	-0.222366	0.449391	NOT_CHANGE	5.94	5.89	4.76	12.65	8.76	11.73	10.59	9.69	9.4
evm.model.chr1.969	ACX1	OVA04668.1 Acyl-CoA oxidase [Macleaya cordata]	0.491213	3.31e-06	NOT_CHANGE	0.712273	8.35e-13	UP	0.209719	0.209759	NOT_CHANGE	25.86	28.23	25.32	46.34	34.48	40.33	49.02	47.92	49.33
evm.model.chr1.976	-	-	0.363298	0.525397	NOT_CHANGE	1.24807	0.00263443	UP	0.872352	0.0456274	UP	0.29	0.79	0.72	1.15	0.62	0.74	1.73	1.59	1.45
evm.model.chr1.978	MYBS3	ABK24521.1 unknown [Picea sitchensis]	-0.529882	0.00910392	NOT_CHANGE	-1.22121	1.91e-11	DOWN	-0.703439	9.85e-05	DOWN	28.95	22.86	19.51	18.98	17.5	16.98	12.08	10.3	12.07
evm.model.chr1.982	TAF10	ABK21193.1 unknown [Picea sitchensis]	-0.219279	0.210435	NOT_CHANGE	-0.63566	8.51e-06	DOWN	-0.428732	0.0306401	NOT_CHANGE	86.36	94.7	90.5	75.86	88.29	85.47	61.58	69.02	65.77
evm.model.chr1.983	BGLU12	AUR53394.1 beta-glucosidase 1 [Picea rubens]	0.738544	0.33064	NOT_CHANGE	2.23291	0.000102935	UP	1.48197	0.0153226	UP	0.36	0.48	0.17	0.63	0.35	0.85	3	1.26	1.06
evm.model.chr1.985	GA3OX4	ADE77508.1 unknown [Picea sitchensis]	0.989472	0.0890715	NOT_CHANGE	1.60255	0.0011878	UP	0.600762	0.323594	NOT_CHANGE	0.4	0.31	0.72	0.91	0.79	1.34	2.03	1.19	1.61
evm.model.chr1.989	LECRK22	KAB5540843.1 hypothetical protein DKX38_013817 [Salix brachista]	-1.03039	0.0783008	NOT_CHANGE	-1.38518	0.00857717	DOWN	-0.366855	0.755926	NOT_CHANGE	1.6	1.91	1.62	1.1	0.64	0.97	0.83	0.95	0.4
evm.model.chr1.99	SODCC	CAC34448.1 superoxide dismutase [Pinus sylvestris]	-0.484803	0.0122716	NOT_CHANGE	-1.21869	1.34e-12	DOWN	-0.746413	0.000555004	DOWN	54.21	61.85	62.11	46.76	52.95	36.83	28.64	28.41	28.94
evm.model.chr1.990	ABCG36	RWR78257.1 ABC transporter G family member 29 [Cinnamomum micranthum f. kanehirae]	1.0809	2.26e-08	UP	2.10859	2.53e-31	UP	1.01631	6.33e-08	UP	2.61	3.62	3.52	10.06	5.93	6.52	15.59	16.01	15.62
evm.model.chr1.993	RDR5	XP_019052370.1 PREDICTED: probable RNA-dependent RNA polymerase 3 isoform X1 [Nelumbo nucifera]	-0.768991	0.179956	NOT_CHANGE	-1.78259	0.000422829	DOWN	-1.02082	0.199797	NOT_CHANGE	0.71	0.56	0.42	0.49	0.19	0.41	0.14	0.25	0.16
evm.model.chr1.994	2ODD19	ABK24402.1 unknown [Picea sitchensis]	-2.06227	0.00466864	DOWN	-2.8412	4.7e-05	DOWN	-0.782849	0.567991	NOT_CHANGE	3.53	1.27	1.87	0.47	0.32	0.95	0.14	0.28	0.64
evm.model.chr1.996	At5g05600	ABK25825.1 unknown [Picea sitchensis]	-3.00307	2.53e-25	DOWN	-5.34801	3.34e-79	DOWN	-2.35654	1.18e-21	DOWN	1227.16	627.25	998.77	131.63	136.5	118.2	16.1	30.93	32.56
evm.model.chr10.1	DTX46	PTQ48534.1 hypothetical protein MARPO_0005s0170 [Marchantia polymorpha]	0.939033	0.00270983	UP	1.51943	7.37e-08	UP	0.568918	0.118306	NOT_CHANGE	1.57	1.65	1.77	3.92	2.17	4.32	6.62	4.31	5.12
evm.model.chr10.10	-	-	0.92107	0.0652444	NOT_CHANGE	1.19192	0.00741171	UP	0.260732	0.720841	NOT_CHANGE	1.02	1.13	0.92	2.05	1.01	3.24	1.93	2.92	3.04
evm.model.chr10.100	FLA11	ABK25917.1 unknown [Picea sitchensis]	1.6913	4.2e-07	UP	0.782291	0.0262348	UP	-0.920624	0.00128042	DOWN	18.47	8.89	18.03	78.98	31.78	52.1	33.32	26.46	28.72
evm.model.chr10.1000	FG2	ABR18123.1 unknown [Picea sitchensis]	-4.71238	2.66e-33	DOWN	-5.622	4.54e-40	DOWN	-0.931175	0.416165	NOT_CHANGE	6.95	10.87	11.25	0.16	0.51	0.53	0.16	0.18	0.33
evm.model.chr10.1001	GT4	ASU43992.1 UDP-glycosyltransferase UGT1 [Picea glauca]	-4.31961	0.00813058	DOWN	-6.58498	6.61e-05	DOWN	-2.39422	NA	NOT_CHANGE	0.18	0.5	0.78	0	0.07	0	0	0	0
evm.model.chr10.1006	--	PSR95580.1 Zinc finger protein [Actinidia chinensis var. chinensis] [Actinidia chinensis]	-0.242486	0.633618	NOT_CHANGE	0.856372	0.0199962	UP	1.08496	0.00946329	UP	4.17	4.1	3.26	2.43	4.35	3.62	7.64	5.15	10.65
evm.model.chr10.1007	--	RWR85749.1 putative YUP8H12R.23 protein [Cinnamomum micranthum f. kanehirae]	1.979	1.34e-06	UP	4.14157	2.56e-30	UP	2.1502	2.37e-13	UP	0.52	0.63	0.31	2.02	2.05	2.22	10.28	7.53	11.49
evm.model.chr10.1009	--	XP_028244098.1 uncharacterized protein LOC114422095 [Glycine soja]	0.866991	1.35e-13	UP	1.18606	3.79e-26	UP	0.307418	0.0640312	NOT_CHANGE	13.39	13.95	14.07	30.37	25.3	26.06	35.67	33.63	36.62
evm.model.chr10.101	At3g57200	XP_010264117.1 PREDICTED: glycosyltransferase-like At2g41451 [Nelumbo nucifera]	0.502006	0.00167269	NOT_CHANGE	0.7474	3.09e-07	UP	0.233833	0.273501	NOT_CHANGE	9.46	8.35	8.75	15.94	11.74	13.23	17.84	15.43	16.93
evm.model.chr10.1012	--	XP_024537240.1 uncharacterized protein LOC9649778 [Selaginella moellendorffii]	0.770776	0.000362072	UP	0.492638	0.023862	NOT_CHANGE	-0.289232	0.308106	NOT_CHANGE	3.28	3.2	2.4	6.78	4.05	5.7	4.92	4.84	4.31
evm.model.chr10.1014	-	-	0.904736	0.0066098	UP	2.26964	9.88e-16	UP	1.35286	8.37e-06	UP	1.94	1.75	2.01	3.19	3.11	5.19	12.18	9.66	9.05
evm.model.chr10.1019	SKIP19	OAE18456.1 hypothetical protein AXG93_2482s1040 [Marchantia polymorpha subsp. ruderalis] [Marchantia polymorpha]	-0.25395	0.234278	NOT_CHANGE	-0.867439	4.09e-07	DOWN	-0.625783	0.00216402	DOWN	131.86	168.21	150.09	126.04	159.2	118.16	90.14	94.94	91.88
evm.model.chr10.1021	--	XP_002975652.2 F-box protein FBW2 [Selaginella moellendorffii]	-0.459552	0.0834329	NOT_CHANGE	-0.954454	3.67e-05	DOWN	-0.506888	0.16178	NOT_CHANGE	7.94	7.43	6.53	6.07	4.96	6.18	4.41	4.59	3.71
evm.model.chr10.1022	--	OAE23773.1 hypothetical protein AXG93_2114s1000 [Marchantia polymorpha subsp. ruderalis] [Marchantia polymorpha]	-0.329178	0.403428	NOT_CHANGE	-1.24741	5.72e-05	DOWN	-0.931442	0.0190822	DOWN	10.47	12.75	8.68	7.41	11.09	8.54	4.36	6.88	3.83
evm.model.chr10.1024	--	OAE18456.1 hypothetical protein AXG93_2482s1040 [Marchantia polymorpha subsp. ruderalis] [Marchantia polymorpha]	-0.869601	0.00265736	DOWN	-0.741582	0.00638526	DOWN	0.114145	0.853863	NOT_CHANGE	6.69	7.51	7.85	4.73	4.46	3.8	5.99	4.79	3.97
evm.model.chr10.1028	ARPC2A	ADE77518.1 unknown [Picea sitchensis]	0.936362	0.603881	NOT_CHANGE	2.53791	0.0470703	UP	1.58989	0.260971	NOT_CHANGE	0.15	0.05	0	0.18	0.2	0.06	0.3	0.49	0.61
evm.model.chr10.103	HVA22I	ABR17875.1 unknown [Picea sitchensis]	-0.695548	0.00106893	DOWN	-0.602169	0.00286007	DOWN	0.080952	0.854391	NOT_CHANGE	8.66	9.88	7.49	5.28	5.44	6.59	6.43	6.18	6.65
evm.model.chr10.1031	dfa1	ABR17187.1 unknown [Picea sitchensis]	-0.000328708	0.999409	NOT_CHANGE	-0.80707	3.14e-07	DOWN	-0.818351	2.22e-05	DOWN	54.25	53.89	52.75	61.51	59.07	52.79	27.61	38.74	37.2
evm.model.chr10.1032	--	AMJ52190.1 flavodiiron protein B [Marchantia polymorpha]	-0.29461	0.0664266	NOT_CHANGE	-1.03474	2.05e-14	DOWN	-0.75156	1.42e-05	DOWN	102.94	100.86	95.63	97.8	84.73	80.81	45.96	61.26	57.24
evm.model.chr10.1034	KIN13B	OUZ99942.1 Kinesin [Macleaya cordata]	-2.48398	0.0893647	NOT_CHANGE	-5.98412	0.000329739	DOWN	-3.4932	NA	NOT_CHANGE	0.04	0.22	0.19	0.05	0.02	0.02	0	0	0
evm.model.chr10.1037	ERD4	XP_008784823.1 CSC1-like protein ERD4 [Phoenix dactylifera]	0.381249	0.015614	NOT_CHANGE	0.740575	1.25e-07	UP	0.347432	0.0359841	NOT_CHANGE	23.76	29.94	30.64	45.35	39	34.54	54.25	51.72	52.36
evm.model.chr10.1039	ERD4	RWR85835.1 CSC1-like protein ERD4 [Cinnamomum micranthum f. kanehirae]	0.111131	0.514853	NOT_CHANGE	0.603137	1.4e-06	UP	0.479873	0.00331372	NOT_CHANGE	104.41	118.22	110.72	127.84	136.02	123.65	175.48	188.31	205.48
evm.model.chr10.1040	--	XP_030514266.1 uncharacterized protein LOC115728078 [Rhodamnia argentea]	0.982416	1.09e-09	UP	1.44824	2.35e-21	UP	0.454245	0.0172542	NOT_CHANGE	10.9	9.46	10.06	22.79	17.75	24.62	32.28	30.03	31.18
evm.model.chr10.1041	--	ABR16285.1 unknown [Picea sitchensis]	0.692962	0.0226261	UP	0.507371	0.0875876	NOT_CHANGE	-0.195868	0.671437	NOT_CHANGE	1.48	1.2	1.25	2.97	1.72	2.26	2.15	1.86	2.3
evm.model.chr10.1042	LBD4	RWR81919.1 LOB domain-containing protein 4-like protein [Cinnamomum micranthum f. kanehirae]	2.48483	6.86e-06	UP	3.67944	3.5e-13	UP	1.18331	0.00729557	UP	0.16	0.33	0.23	2.01	0.72	1.62	3.9	3.34	3.02
evm.model.chr10.1045	--	-	0.0146537	0.969756	NOT_CHANGE	-0.815727	9.35e-05	DOWN	-0.842663	0.000253774	DOWN	136.05	180.8	155.16	146.82	149.67	213.06	117.6	87.18	95.23
evm.model.chr10.1046	Def2	AAU04859.1 defensin precursor [Ginkgo biloba]	0.75244	0.0254443	UP	0.399344	0.249437	NOT_CHANGE	-0.365726	0.390108	NOT_CHANGE	57.22	59.52	72.87	88.2	94.17	159.66	130.52	70.52	79.49
evm.model.chr10.1047	--	-	-0.376164	0.278248	NOT_CHANGE	-2.09613	5.43e-15	DOWN	-1.73261	1.9e-09	DOWN	202.52	262.73	248.8	130.11	226.92	224.29	79.26	60.68	47.17
evm.model.chr10.1059	BHLH68	RWR90501.1 transcription factor bHLH111 [Cinnamomum micranthum f. kanehirae]	0.0771446	0.954178	NOT_CHANGE	-3.52077	0.00107326	DOWN	-3.60484	0.00657228	DOWN	0.39	0.21	0.33	0.52	0.12	0.45	0	0.07	0.03
evm.model.chr10.106	E2FB	AFB17947.1 E2F-like protein [Pinus sylvestris]	0.456426	0.106171	NOT_CHANGE	0.590381	0.0169394	UP	0.122487	0.785885	NOT_CHANGE	1.34	1.61	1.17	2.12	1.88	2.11	2.04	2.51	2.43
evm.model.chr10.1062	At5g45910	XP_024521773.1 GDSL esterase/lipase At4g01130-like [Selaginella moellendorffii]	-0.464733	0.257838	NOT_CHANGE	1.21036	0.000142666	UP	1.66222	2.62e-06	UP	3.56	3.69	3.18	1.94	2.36	3.83	9.48	6.43	11.2
evm.model.chr10.1065	GT4	ASK39403.1 UDP-glycosyltransferase [Ginkgo biloba]	0.831552	0.0826916	NOT_CHANGE	2.0829	5.18e-08	UP	1.23917	0.00276698	UP	0.7	0.57	0.44	1.13	0.92	1.26	3.57	2.1	2.52
evm.model.chr10.1067	--	-	0.669434	3.17e-05	UP	0.788641	2.3e-07	UP	0.107858	0.698139	NOT_CHANGE	5.71	5.24	5.33	10.86	7.58	9.76	11.57	10.16	9.94
evm.model.chr10.1074	MYBC1	ABK24384.1 unknown [Picea sitchensis]	-0.142611	0.33068	NOT_CHANGE	0.4688	3e-05	NOT_CHANGE	0.599221	5.49e-05	UP	27.81	28.64	26.96	28.06	25.9	27.63	45.21	41.1	43.45
evm.model.chr10.1075	R3HDM1	OVA05989.1 Single-stranded nucleic acid binding R3H [Macleaya cordata]	-0.405579	0.00801849	NOT_CHANGE	-0.902666	4.59e-11	DOWN	-0.50876	0.00350159	NOT_CHANGE	17.24	19.8	14.98	15.67	13.18	13.6	10.31	9.71	11.23
evm.model.chr10.1076	BZIP60	ADE75800.1 unknown [Picea sitchensis]	-1.63711	1.51e-10	DOWN	-1.91415	1.09e-14	DOWN	-0.290166	0.528153	NOT_CHANGE	16.19	14.88	10.42	5.15	5.01	4.24	4.87	4.13	3.35
evm.model.chr10.1077	BZIP17	RWR79789.1 bZIP transcription factor family protein 10 [Cinnamomum micranthum f. kanehirae]	-1.95557	1.59e-44	DOWN	-2.59487	5.61e-77	DOWN	-0.651148	0.000123905	DOWN	38.14	36.55	28.67	9.99	8.93	9.89	6.61	6.15	6.48
evm.model.chr10.1078	--	XP_006827138.3 uncharacterized protein LOC18422403 [Amborella trichopoda]	-0.932733	0.234862	NOT_CHANGE	-1.637	0.0175446	DOWN	-0.71549	0.571671	NOT_CHANGE	0.46	0.26	0.33	0.33	0.16	0.11	0.16	0.16	0.05
evm.model.chr10.1079	RUN1	ABR18194.1 unknown [Picea sitchensis]	-1.09275	0.188553	NOT_CHANGE	-3.1105	0.000141531	DOWN	-2.04426	0.130007	NOT_CHANGE	0.72	0.6	0.39	0.36	0.36	0.15	0.14	0.07	0
evm.model.chr10.1081	--	KAF2323091.1 hypothetical protein GH714_033397 [Hevea brasiliensis]	1.36794	0.316618	NOT_CHANGE	3.18597	0.001988	UP	1.80767	0.068007	NOT_CHANGE	0.06	0	0.11	0.11	0.28	0.07	0.73	0.53	0.43
evm.model.chr10.1082	--	RWR75535.1 putative UPF0481 protein [Cinnamomum micranthum f. kanehirae]	3.49462	0.0579856	NOT_CHANGE	4.56962	0.00490039	UP	1.0624	0.4565	NOT_CHANGE	0	0.04	0	0.1	0.32	0.15	0.43	0.2	0.62
evm.model.chr10.1084	GAUT8	KAF3791096.1 Galacturonosyltransferase 8 [Nymphaea thermarum]	-0.203114	0.422432	NOT_CHANGE	0.962502	3.64e-07	UP	1.15374	4.62e-08	UP	23.85	26.05	22.67	24.32	17.02	27.06	63.31	45.12	50.28
evm.model.chr10.1086	--	RWR76667.1 hypothetical protein CKAN_00512100 [Cinnamomum micranthum f. kanehirae]	-0.379013	0.0648723	NOT_CHANGE	0.294925	0.131069	NOT_CHANGE	0.662875	0.00156162	UP	9.95	11.13	8.69	10.43	5.99	8.53	14.72	13.21	13.09
evm.model.chr10.1089	--	ERM99400.1 hypothetical protein AMTR_s00131p00038170 [Amborella trichopoda]	-1.25891	1.21e-05	DOWN	0.350908	0.232099	NOT_CHANGE	1.59823	1.01e-07	UP	5.42	5.15	6.86	3.18	2.25	2.47	10.25	6.78	7.93
evm.model.chr10.109	CYP75A5	ACN40555.1 unknown [Picea sitchensis]	4.40552	0.0540258	NOT_CHANGE	4.73468	0.0242181	UP	0.312877	0.90962	NOT_CHANGE	0	0	0	0.3	0	0.03	0.25	0.12	0.04
evm.model.chr10.1094	EEF1AKNMT	XP_020526621.1 methyltransferase-like protein 13 isoform X2 [Amborella trichopoda]	-0.418549	0.0736762	NOT_CHANGE	-0.586686	0.00480699	DOWN	-0.181265	0.625147	NOT_CHANGE	10.18	11.78	8.92	7.26	8.34	9.22	8.08	7.97	7.03
evm.model.chr10.1098	--	XP_006826214.1 uncharacterized protein LOC18421331 [Amborella trichopoda]	-0.164791	0.654014	NOT_CHANGE	0.594889	0.0237118	UP	0.748804	0.0186497	UP	2.85	3.15	2.47	2.97	1.87	3.35	5.25	3.95	5.16
evm.model.chr10.1099	KCS16	KAE9446585.1 hypothetical protein C3L33_21515, partial [Rhododendron williamsianum]	1.47728	0.000584669	UP	5.08569	9.74e-43	UP	3.59573	3.77e-26	UP	1.87	2	1.16	4.21	2.95	7.96	81.33	42.06	68.36
evm.model.chr10.110	CYP75A5	ACN40555.1 unknown [Picea sitchensis]	4.31138	3.46e-12	UP	4.77499	3.5e-15	UP	0.451611	0.57512	NOT_CHANGE	5.36	1.84	7.93	156.12	65.63	113.78	125.55	104.2	241.79
evm.model.chr10.1103	--	ABK21747.1 unknown [Picea sitchensis]	-0.32501	0.266983	NOT_CHANGE	0.543398	0.0287156	NOT_CHANGE	0.856322	0.000181854	UP	41.49	70.89	53.59	36.84	54.13	49.54	96.47	91.95	82.02
evm.model.chr10.1108	Os04g0584300	KAA8516987.1 hypothetical protein F0562_017195 [Nyssa sinensis]	0.533398	0.022434	NOT_CHANGE	0.906921	8.02e-06	UP	0.362365	0.200266	NOT_CHANGE	8.18	10.34	7.74	15.15	11.02	14.79	19.79	17.32	18.12
evm.model.chr10.1111	MUR3	XP_021722172.1 xyloglucan galactosyltransferase MUR3-like [Chenopodium quinoa]	-3.14329	2.29e-06	DOWN	-2.60292	2.05e-05	DOWN	0.526181	0.678006	NOT_CHANGE	2.74	1.41	0.68	0.13	0.21	0.25	0.37	0.15	0.37
evm.model.chr10.1115	ARF3	EWM26802.1 adp-ribosylation factor [Nannochloropsis gaditana]	0.54249	0.18404	NOT_CHANGE	1.36217	3.34e-05	UP	0.806666	0.0489978	UP	2.71	2.95	2.84	2.83	5.29	5.08	8.49	9.94	6.15
evm.model.chr10.1117	LFG4	ABK27003.1 unknown [Picea sitchensis]	-1.1911	4.14e-12	DOWN	-1.71342	8.42e-25	DOWN	-0.534612	0.0106682	NOT_CHANGE	93.8	129.16	107.05	47.04	58.59	48.69	35.22	37.99	39.6
evm.model.chr10.1121	GATL3	XP_010265254.1 PREDICTED: probable galacturonosyltransferase-like 3 [Nelumbo nucifera]	-2.69786	6.5e-05	DOWN	-0.368844	0.566769	NOT_CHANGE	2.32198	0.00450021	UP	0.58	1.35	0.98	0.29	0.12	0.07	1.03	0.88	0.6
evm.model.chr10.1123	GATL3	OAE25600.1 hypothetical protein AXG93_812s1050 [Marchantia polymorpha subsp. ruderalis] [Marchantia polymorpha]	0.9896	0.000160436	UP	2.70944	4.3e-30	UP	1.7081	3.73e-11	UP	16.93	17.46	16.04	40.18	22.04	46.9	151.76	102.43	116.06
evm.model.chr10.1125	COS-1	ADE77789.1 unknown [Picea sitchensis]	-0.0366692	0.918549	NOT_CHANGE	-1.25019	6.72e-09	DOWN	-1.22529	1.74e-07	DOWN	13.22	10.36	12.44	11.91	10.32	15.8	6.29	5.6	5.17
evm.model.chr10.1126	--	-	-0.66115	0.00388819	DOWN	-0.624634	0.00416536	DOWN	0.0238748	0.962263	NOT_CHANGE	21.36	22.59	20.85	15.36	17.67	11	13.61	16.63	17.05
evm.model.chr10.1127	At2g35130	RRT81246.1 hypothetical protein B296_00009594 [Ensete ventricosum]	-0.869959	1.73e-05	DOWN	-1.16828	1.21e-09	DOWN	-0.310459	0.32556	NOT_CHANGE	24.69	24.72	25.41	14.99	16.54	12.55	9.82	14.63	13.07
evm.model.chr10.1128	-	-	-1.1692	1.95e-07	DOWN	-1.49833	3.66e-12	DOWN	-0.34396	0.403081	NOT_CHANGE	11.21	12.35	13.41	5.95	6.7	5.04	4.94	5.25	4.49
evm.model.chr10.1132	LRK10L-1.2	PIN03329.1 Serine/threonine protein kinase [Handroanthus impetiginosus]	-0.0339333	0.933169	NOT_CHANGE	1.37608	2.43e-10	UP	1.39905	3.1e-09	UP	1.75	2.05	2.43	2.79	1.6	2.21	6.21	5.62	6.31
evm.model.chr10.1135	--	ADE77640.1 unknown [Picea sitchensis]	1.11102	2.11e-08	UP	0.666691	0.000989735	UP	-0.455572	0.0748717	NOT_CHANGE	4.04	4.14	3.6	11.68	8	8.06	5.99	6.58	8.49
evm.model.chr10.1136	TAN	XP_018838452.1 PREDICTED: microtubule-binding protein TANGLED-like [Juglans regia]	0.395781	0.254386	NOT_CHANGE	1.81879	1.32e-12	UP	1.41136	9.03e-08	UP	0.8	1.33	0.89	1.57	1.65	1.07	3.6	4.37	4.01
evm.model.chr10.1137	THO5B	OVA15826.1 THO complex [Macleaya cordata]	-0.595744	5.99e-08	DOWN	-1.31606	2.53e-36	DOWN	-0.73244	6.39e-07	DOWN	27.1	29.44	27.91	21.33	20.41	18.64	12.1	13.21	12.85
evm.model.chr10.1138	At3g02645	OAY36951.1 hypothetical protein MANES_11G062600 [Manihot esculenta]	-0.438178	0.103689	NOT_CHANGE	-1.44973	9.58e-11	DOWN	-1.02449	4.15e-05	DOWN	59.24	77.43	73.03	52.44	67.7	45.41	35.8	23.91	26.36
evm.model.chr10.114	--	KAF3968371.1 hypothetical protein CMV_007733 [Castanea mollissima]	0.762996	0.00123027	UP	0.503632	0.0334564	NOT_CHANGE	-0.270452	0.434055	NOT_CHANGE	3.4	3.52	3.3	7.73	5.85	5.24	4.63	4.98	6.71
evm.model.chr10.1145	FZL	XP_024371206.1 probable transmembrane GTPase FZO-like, chloroplastic isoform X1 [Physcomitrella patens]	-1.2844	1.98e-06	DOWN	-1.11803	1.16e-05	DOWN	0.15164	0.800408	NOT_CHANGE	6.65	8.12	6.15	3.34	3.4	2.52	4.11	3.72	2.96
evm.model.chr10.1147	ATX3	ERM97617.1 hypothetical protein AMTR_s00173p00060580 [Amborella trichopoda]	-0.596093	0.012993	DOWN	-0.212581	0.407983	NOT_CHANGE	0.372774	0.208692	NOT_CHANGE	3.49	2.69	2.97	2.88	1.8	1.94	2.8	3.5	2.61
evm.model.chr10.1149	AATP1	OAE22279.1 hypothetical protein AXG93_3491s1200 [Marchantia polymorpha subsp. ruderalis] [Marchantia polymorpha]	0.209149	0.161567	NOT_CHANGE	-0.42402	0.000838604	NOT_CHANGE	-0.644741	3.16e-05	DOWN	57.16	58.44	58.62	80.95	71.89	65.24	43.27	54.02	49.02
evm.model.chr10.1152	--	RZB94129.1 Receptor-like protein EIX2 isoform D [Glycine soja]	1.14668	7.35e-06	UP	0.839891	0.000983154	UP	-0.31859	0.361351	NOT_CHANGE	0.81	1	1.14	2.64	2.34	2.08	1.89	2.12	1.92
evm.model.chr10.1162	--	ABR16869.1 unknown [Picea sitchensis]	-0.25948	0.395604	NOT_CHANGE	-0.997468	3.03e-05	DOWN	-0.750979	0.0197505	DOWN	12.53	12.7	13.66	11.22	13.8	9.83	5.86	8.55	7.52
evm.model.chr10.1163	--	ABK26625.1 unknown [Picea sitchensis]	-0.520462	0.208064	NOT_CHANGE	-0.923266	0.00910213	DOWN	-0.415672	0.466306	NOT_CHANGE	7.07	7.78	9.01	4.74	7.27	5.74	2.98	5.02	6.18
evm.model.chr10.1165	AHT1	XP_002991344.1 agmatine hydroxycinnamoyltransferase 1 [Selaginella moellendorffii]	2.7143	1.92e-15	UP	2.26124	3.28e-11	UP	-0.465208	0.256868	NOT_CHANGE	2.32	1.32	2.14	20.45	7.92	13.62	11.3	7.48	12.48
evm.model.chr10.1167	--	ABK26619.1 unknown [Picea sitchensis]	-6.37623	3.46e-57	DOWN	-6.67236	1.76e-64	DOWN	-0.338365	0.848289	NOT_CHANGE	25.49	37.48	23.33	0.36	0.34	0.42	0.42	0.46	0.05
evm.model.chr10.1168	--	ABK26619.1 unknown [Picea sitchensis]	-6.6491	2.06e-06	DOWN	-7.0044	2.47e-07	DOWN	-0.367055	NA	NOT_CHANGE	1.51	2.14	1.7	0.05	0	0	0.04	0	0
evm.model.chr10.1169	--	ABK26619.1 unknown [Picea sitchensis]	-8.46298	1.93e-10	DOWN	-6.96617	1.62e-09	DOWN	1.44626	NA	NOT_CHANGE	2.7	4.06	3.34	0	0	0	0.09	0	0
evm.model.chr10.117	SMAX1	XP_010246734.1 PREDICTED: protein SMAX1-LIKE 3-like [Nelumbo nucifera]	-0.987353	0.43095	NOT_CHANGE	-3.55731	0.00607412	DOWN	-2.58551	0.186736	NOT_CHANGE	0.18	0.05	0.12	0.07	0.03	0.09	0.02	0.01	0
evm.model.chr10.1170	--	ABK26619.1 unknown [Picea sitchensis]	-6.22263	6.34e-57	DOWN	-5.14175	6.21e-55	DOWN	1.0589	0.18244	NOT_CHANGE	24.1	49.1	41.11	0.41	0.5	0.73	1.53	1.41	0.66
evm.model.chr10.1171	--	ABK26619.1 unknown [Picea sitchensis]	-4.15165	0.00352566	DOWN	-1.85433	0.0993984	NOT_CHANGE	2.30586	0.335944	NOT_CHANGE	0.65	0.95	0.99	0.1	0	0.05	0.04	0.71	0.05
evm.model.chr10.1173	--	ABK26619.1 unknown [Picea sitchensis]	-5.6721	5.18e-06	DOWN	-4.98099	1.6e-05	DOWN	0.692983	0.792047	NOT_CHANGE	5.63	9.62	6.46	0.36	0	0.12	0.05	0.65	0.1
evm.model.chr10.1174	-	-	-5.32633	2.74e-08	DOWN	-4.70326	7.7e-10	DOWN	0.573682	0.868298	NOT_CHANGE	4.11	7.56	4.13	0.1	0.11	0.18	0.06	0.54	0
evm.model.chr10.1175	--	ABK26619.1 unknown [Picea sitchensis]	-5.55862	8.92e-21	DOWN	-4.56466	4.51e-25	DOWN	0.983213	0.582637	NOT_CHANGE	8.16	8.85	8.38	0.25	0.07	0.26	0.31	0.76	0.12
evm.model.chr10.1176	--	ABK26619.1 unknown [Picea sitchensis]	-5.77888	1.94e-23	DOWN	-3.02266	2.1e-12	DOWN	2.74019	0.00142447	UP	10.38	15.39	11.53	0.16	0.18	0.41	1.36	3.08	0.7
evm.model.chr10.1177	--	ABK26619.1 unknown [Picea sitchensis]	-5.21214	4.3e-12	DOWN	-4.84286	1.26e-14	DOWN	0.322614	0.919944	NOT_CHANGE	2.9	4.47	2.81	0.05	0.05	0.17	0.19	0.19	0
evm.model.chr10.1180	--	-	-0.662866	0.349716	NOT_CHANGE	-1.49192	0.0122018	DOWN	-0.848525	0.376098	NOT_CHANGE	1.72	1.3	1.3	0.6	1.7	0.61	0.73	0.41	0.6
evm.model.chr10.1181	SPAC4A8.02c	ACN41218.1 unknown [Picea sitchensis]	-0.287665	0.515085	NOT_CHANGE	-1.27456	0.000226435	DOWN	-0.998876	0.019179	DOWN	2.39	3.88	4.48	3.36	3.12	2.96	1.68	1.68	1.61
evm.model.chr10.1182	--	ADE75762.1 unknown [Picea sitchensis]	1.50255	4.07e-07	UP	1.49625	2.28e-07	UP	-0.016886	0.978561	NOT_CHANGE	4.55	4.11	4.2	19.94	6.34	14.11	13.39	14.1	13.39
evm.model.chr10.1183	--	ADE75762.1 unknown [Picea sitchensis]	1.84895	1.45e-11	UP	2.51794	4.42e-22	UP	0.658154	0.0292093	UP	4.5	4.15	3.72	20.23	9.61	18.71	28.11	26.34	25.28
evm.model.chr10.1185	EXL3	ABK23488.1 unknown [Picea sitchensis]	1.19591	0.000386701	UP	2.12278	8.02e-12	UP	0.914992	0.0117589	UP	12.25	10.96	10.02	27.13	14.71	41.09	69.5	42.43	50.69
evm.model.chr10.1187	-	-	0.315719	0.311661	NOT_CHANGE	-0.320599	0.263725	NOT_CHANGE	-0.64902	0.0365281	DOWN	12.24	9.91	12.38	14.73	18.66	12.7	10.42	11.54	9.16
evm.model.chr10.1190	--	XP_018498015.1 PREDICTED: TMV resistance protein N-like [Pyrus x bretschneideri]	-1.29938	0.00785085	DOWN	-2.2497	9.57e-07	DOWN	-0.961399	0.208786	NOT_CHANGE	0.77	0.99	0.73	0.61	0.34	0.15	0.24	0.22	0.13
evm.model.chr10.1192	RPL18C	ABK21809.1 unknown [Picea sitchensis]	0.240774	0.0874813	NOT_CHANGE	-0.346661	0.00602711	NOT_CHANGE	-0.599442	2.82e-05	DOWN	52.42	47.64	49.98	62.84	62.33	66.16	43.74	44.71	44.45
evm.model.chr10.1194	TIFY4A	XP_002989474.1 protein TIFY 4B isoform X1 [Selaginella moellendorffii]	-0.0236087	0.984553	NOT_CHANGE	-3.326	0.000348149	DOWN	-3.31309	0.00299495	DOWN	0.69	0.33	0.38	0.6	0.33	0.57	0.06	0.06	0.03
evm.model.chr10.1198	--	ABK25412.1 unknown [Picea sitchensis]	-0.303097	0.0829949	NOT_CHANGE	-0.661849	1.04e-05	DOWN	-0.371132	0.087134	NOT_CHANGE	18.15	20.25	21.12	18.48	18.05	15.5	13.88	15.27	13.13
evm.model.chr10.1200	PARC	AAY54294.1 GST [Ginkgo biloba]	-2.11116	0.03185	DOWN	-1.71531	0.0517694	NOT_CHANGE	0.377395	0.853863	NOT_CHANGE	0.29	0.59	1.18	0.19	0.27	0.05	0.28	0.2	0.22
evm.model.chr10.1203	Xyl1	AJP06250.1 BXL1 [Pinus tabuliformis]	2.09313	0.117597	NOT_CHANGE	-2.20894	0.0851806	NOT_CHANGE	-4.31728	0.00503367	DOWN	0.36	0.79	0.59	0.55	1.84	5.44	0.32	0.08	0.02
evm.model.chr10.1207	--	-	0.861956	5.84e-05	UP	0.469385	0.0342216	NOT_CHANGE	-0.403573	0.119006	NOT_CHANGE	3.48	2.72	3.2	8	4.7	5.97	4.72	5.23	4.72
evm.model.chr10.121	-	-	0.574002	0.00500231	NOT_CHANGE	1.56096	1.63e-19	UP	0.974745	9.51e-07	UP	2.88	2.66	2.47	4.63	4.29	4.01	9.43	8.05	9.15
evm.model.chr10.1211	7OMT	XP_024019968.1 xanthohumol 4'-O-methyltransferase [Morus notabilis]	-1.20292	1.63e-05	DOWN	-1.11181	4.14e-05	DOWN	0.0783899	0.886827	NOT_CHANGE	24.11	32.05	22.12	11.24	16.3	8.62	11.2	13.34	16.03
evm.model.chr10.1212	7OMT	XP_024019968.1 xanthohumol 4'-O-methyltransferase [Morus notabilis]	0.0567454	0.870028	NOT_CHANGE	-0.607989	0.00753859	DOWN	-0.676119	0.0115453	DOWN	6.2	4.93	5.78	6.52	5.56	6.95	3.8	3.77	4.96
evm.model.chr10.1216	7OMT	XP_028808472.1 xanthohumol 4-O-methyltransferase-like [Prosopis alba]	-1.19063	8.84e-05	DOWN	-0.636707	0.0293535	DOWN	0.539868	0.261926	NOT_CHANGE	2.77	3.63	2.96	1.67	1.74	1.02	2.31	2.2	2.23
evm.model.chr10.1219	-	-	0.469632	0.000121245	NOT_CHANGE	-0.426221	0.000451681	NOT_CHANGE	-0.907806	3.91e-10	DOWN	22.75	22.8	23.58	36.74	33.85	32.81	18.64	19.68	19.56
evm.model.chr10.122	ABCC2	AKC96393.1 multidrug resistance associated protein 2 [Pinus radiata]	-0.474815	0.231289	NOT_CHANGE	-0.695281	0.0436958	DOWN	-0.229704	0.696628	NOT_CHANGE	12.11	11.4	11.96	15.55	5.28	7.29	7.93	9	7.73
evm.model.chr10.1220	--	XP_031493648.1 uncharacterized protein LOC116259838 [Nymphaea colorata]	0.185359	0.440402	NOT_CHANGE	1.26941	3.65e-13	UP	1.07246	9.32e-08	UP	15.87	17.74	16.44	24.08	14.84	23.04	49.36	38.66	47.46
evm.model.chr10.1223	--	-	-0.641795	0.236736	NOT_CHANGE	-1.08741	0.0203412	DOWN	-0.45976	0.596764	NOT_CHANGE	1.69	1.81	2.32	1.27	1.23	1.52	1.27	0.97	0.82
evm.model.chr10.1224	OHP2	ABK22027.1 unknown [Picea sitchensis]	0.427239	0.000532223	NOT_CHANGE	0.983039	9.73e-19	UP	0.543982	0.000133019	NOT_CHANGE	46.19	46.24	40.58	71.49	62.11	59.81	92.7	97.16	105.83
evm.model.chr10.1225	--	ABK26247.1 unknown [Picea sitchensis]	0.782952	1.06e-13	UP	0.925804	2.08e-19	UP	0.130772	0.485429	NOT_CHANGE	133.94	148.35	147.31	278.06	256.85	261.18	305.59	286.13	324.73
evm.model.chr10.1228	-	-	-0.50267	0.270621	NOT_CHANGE	-0.81719	0.0358468	DOWN	-0.328913	0.654055	NOT_CHANGE	3.33	3.67	3.28	2.2	2.9	2.69	1.57	2.65	2.35
evm.model.chr10.1229	At4g19900	XP_011626634.1 uncharacterized protein At4g19900 isoform X2 [Amborella trichopoda]	-0.662474	0.000351181	DOWN	-0.130364	0.542341	NOT_CHANGE	0.521365	0.0230105	NOT_CHANGE	5.28	6.47	5.13	4.69	2.89	4	6.26	5.49	5.55
evm.model.chr10.1230	Dctpp1	ADE77686.1 unknown [Picea sitchensis]	0.214111	0.685286	NOT_CHANGE	0.885987	0.0157634	UP	0.662324	0.176343	NOT_CHANGE	1.88	2.46	2.17	3.5	1.64	3.03	5.32	3.69	4.46
evm.model.chr10.1231	At5g42350	RWR78529.1 F-box domain-containing protein [Cinnamomum micranthum f. kanehirae]	0.889007	0.0130417	UP	2.70337	4.25e-20	UP	1.80251	8.76e-10	UP	0.4	0.45	0.58	0.91	0.66	1.29	3.7	2.94	3.81
evm.model.chr10.1247	MO2	ABK24681.1 unknown [Picea sitchensis]	0.0547507	0.88414	NOT_CHANGE	-0.982063	2.79e-05	DOWN	-1.04895	4.1e-05	DOWN	23.85	23.34	28.26	24.71	35.81	23.34	12.25	16.57	14.28
evm.model.chr10.1248	MO2	ABK24681.1 unknown [Picea sitchensis]	-0.099418	0.856275	NOT_CHANGE	-1.27454	0.000392556	DOWN	-1.18761	0.00408153	DOWN	3.59	3.22	4.82	3.81	5.36	2.46	1.39	2	2.03
evm.model.chr10.1249	MO2	TVU17797.1 hypothetical protein EJB05_33854, partial [Eragrostis curvula]	-0.513779	0.0860707	NOT_CHANGE	-1.77898	3.63e-12	DOWN	-1.277	4.49e-05	DOWN	18.22	16.39	18.84	13.07	15.05	12.14	4.17	5.31	8.11
evm.model.chr10.125	TOGT1	ASU44001.1 UDP-glycosyltransferase UGT8 [Picea glauca]	3.92941	0.0162476	UP	7.98167	3.14e-09	UP	4.04015	6.87e-08	UP	0	0	0	0.12	0.03	0.09	1.64	1.62	0.83
evm.model.chr10.1250	4CL	AMN10098.1 4-coumarate-CoA ligase [Ginkgo biloba]	0.599218	0.0760452	NOT_CHANGE	0.666819	0.0320199	UP	0.0560012	0.925747	NOT_CHANGE	26.96	25.51	24.71	60.5	22.34	46.18	56.61	34.64	46.37
evm.model.chr10.1252	EDS1	ABR17724.1 unknown [Picea sitchensis]	-1.12885	0.0102474	DOWN	-1.95934	2.51e-06	DOWN	-0.841759	0.210924	NOT_CHANGE	0.79	1.56	0.97	0.59	0.44	0.6	0.34	0.33	0.28
evm.model.chr10.1253	7OMT	CAN64492.1 hypothetical protein VITISV_006040 [Vitis vinifera]	0.376761	0.0858281	NOT_CHANGE	1.33822	2.07e-13	UP	0.948694	6.09e-06	UP	657.21	651.33	681.5	797.02	1089.6	878.03	1914.11	1655.57	2089.31
evm.model.chr10.1254	7OMT	XP_024019968.1 xanthohumol 4'-O-methyltransferase [Morus notabilis]	0.541003	0.00236438	NOT_CHANGE	1.76176	6.61e-29	UP	1.20826	5.49e-12	UP	214.69	192.37	199.86	284.32	338.75	325.48	757.34	691.5	867.56
evm.model.chr10.1255	HK4	XP_031491962.1 histidine kinase 2-like [Nymphaea colorata]	-1.81823	1.18e-24	DOWN	-1.08896	6.01e-10	DOWN	0.71642	0.00203844	UP	12.97	16.02	12.96	3.98	4.73	4.06	8.05	8.06	6.02
evm.model.chr10.1256	--	-	-1.98803	0.0181613	DOWN	-0.473278	0.573185	NOT_CHANGE	1.50309	0.13927	NOT_CHANGE	0.64	2.72	1.72	0.66	0.42	0.29	2.07	1	0.96
evm.model.chr10.1257	--	GAY50944.1 hypothetical protein CUMW_130490 [Citrus unshiu]	0.968205	7.24e-08	UP	1.28033	2.68e-14	UP	0.300605	0.218888	NOT_CHANGE	7.39	7.18	6.92	17.1	13.6	14.69	21.14	18.68	18.79
evm.model.chr10.1258	--	ABK22142.1 unknown [Picea sitchensis]	1.00545	1.86e-10	UP	1.14025	5.04e-14	UP	0.12311	0.65085	NOT_CHANGE	10.07	10.06	10.85	24.54	21.49	21.09	24.56	24.29	27.91
evm.model.chr10.1259	CBSX3	ABK22702.1 unknown [Picea sitchensis]	-0.337272	0.018335	NOT_CHANGE	-0.918795	1.98e-13	DOWN	-0.593832	0.000203994	DOWN	164.12	172.08	178.27	143.14	155.66	138.78	106.12	100.03	99.84
evm.model.chr10.126	HEL	AFD50743.1 PR-4 protein [Pseudotsuga menziesii]	0.645642	0.126804	NOT_CHANGE	1.14294	0.00172818	UP	0.485913	0.311299	NOT_CHANGE	21.79	17	16.74	31.27	16	47.44	62.68	43.38	32.13
evm.model.chr10.1261	EDS1	ABR17724.1 unknown [Picea sitchensis]	0.995681	0.0487438	UP	3.26099	9.23e-17	UP	2.25369	2.25e-11	UP	0.38	0.29	0.1	0.47	0.47	0.73	2.89	2.57	2.9
evm.model.chr10.1262	--	KAE9462144.1 hypothetical protein C3L33_05936, partial [Rhododendron williamsianum]	0.40396	0.539837	NOT_CHANGE	-1.11989	0.0502123	NOT_CHANGE	-1.53604	0.0240317	DOWN	1.78	1.12	1.29	2.2	2.12	1.68	0.75	0.67	0.76
evm.model.chr10.1264	EDS1	ABR17724.1 unknown [Picea sitchensis]	-2.26392	0.035358	DOWN	2.3266	0.00136525	UP	4.63982	0.00821667	UP	0.16	0.16	0.3	0.14	0	0	1.94	0.59	1.01
evm.model.chr10.1266	XI-E	XP_008785355.1 myosin-11-like isoform X1 [Phoenix dactylifera]	0.613492	0.618011	NOT_CHANGE	2.76126	0.000511774	UP	2.13606	0.00951607	UP	0.01	0.06	0.04	0.09	0.06	0.03	0.31	0.23	0.25
evm.model.chr10.1267	XI-E	XP_017414551.1 PREDICTED: myosin-6-like isoform X2 [Vigna angularis]	0.410965	0.59356	NOT_CHANGE	2.28097	8.57e-06	UP	1.85612	0.00091914	UP	0.12	0.18	0.13	0.09	0.23	0.29	0.89	0.52	0.93
evm.model.chr10.127	HEL	AFD50743.1 PR-4 protein [Pseudotsuga menziesii]	0.773041	0.0447806	UP	1.11887	0.00126683	UP	0.335042	0.692074	NOT_CHANGE	177.28	126.82	140.55	291.39	125.46	414.48	421.06	385.53	283.04
evm.model.chr10.1272	LRR1	ABK21187.1 unknown [Picea sitchensis]	-0.2058	0.090173	NOT_CHANGE	-1.02312	1.07e-24	DOWN	-0.829213	6.43e-11	DOWN	246.85	246.57	252.8	243	210.7	245.22	142.47	130.67	139.75
evm.model.chr10.1276	PVIP	ABK24532.1 unknown [Picea sitchensis]	0.228207	0.317521	NOT_CHANGE	0.654049	0.000205376	UP	0.414336	0.0753693	NOT_CHANGE	6.53	8.69	7.43	10.31	8.43	9.85	13.79	12.29	13.88
evm.model.chr10.1280	-	-	0.562622	2.7e-05	NOT_CHANGE	0.921175	9.99e-14	UP	0.346993	0.0303945	NOT_CHANGE	14.67	15.69	17.54	28.52	22.78	25.27	34.92	34.6	32.43
evm.model.chr10.1283	--	XP_024362717.1 disease resistance protein TAO1-like [Physcomitrella patens]	-4.12132	1.77e-52	DOWN	-4.28694	1.72e-59	DOWN	-0.174729	0.825431	NOT_CHANGE	10.02	10.57	6.64	0.64	0.43	0.62	0.42	0.67	0.47
evm.model.chr10.1285	BLUS1	XP_024380658.1 serine/threonine-protein kinase svkA-like isoform X4 [Physcomitrella patens]	0.411156	0.133202	NOT_CHANGE	0.777254	0.000760831	UP	0.354768	0.274727	NOT_CHANGE	2.55	2.65	2.13	4.39	3.01	3.2	5.6	4.98	3.54
evm.model.chr10.1286	SP1L1	XP_010680669.1 PREDICTED: protein SPIRAL1-like 1 isoform X2 [Beta vulgaris subsp. vulgaris] [Beta vulgaris]	0.927888	0.00117699	UP	2.3431	6.24e-20	UP	1.40323	2.11e-07	UP	32.27	25.75	25.54	57.49	36.32	78.69	187.54	127.55	161.52
evm.model.chr10.129	--	ABR16427.1 unknown [Picea sitchensis]	-4.98074	5.55e-09	DOWN	-4.86129	5.03e-09	DOWN	0.107555	0.946476	NOT_CHANGE	24.3	30.35	22.72	1.84	0.76	0.12	1.55	0.93	0.49
evm.model.chr10.1297	BHLH30	XP_002978655.2 transcription factor bHLH30 [Selaginella moellendorffii]	0.873218	0.000858187	UP	0.229269	0.44933	NOT_CHANGE	-0.654322	0.034184	DOWN	3.11	3.38	3.75	8.44	4.32	7.67	4.32	4.63	4.53
evm.model.chr10.130	mtnN	ABR16427.1 unknown [Picea sitchensis]	-7.7963	8.1e-18	DOWN	-9.09608	2.6e-23	DOWN	-1.3119	0.295366	NOT_CHANGE	88.5	140.79	194.01	1.76	0.17	0.23	0.43	0.19	0.25
evm.model.chr10.1304	--	ABK23106.1 unknown [Picea sitchensis]	1.10259	7.02e-08	UP	-0.0490972	0.863822	NOT_CHANGE	-1.16347	1.27e-07	DOWN	8.71	11.05	10.88	28.38	19.94	22.85	13.24	9.17	10.75
evm.model.chr10.1308	-	-	0.279677	0.087826	NOT_CHANGE	0.6086	1.21e-05	UP	0.31664	0.1037	NOT_CHANGE	24.56	28.12	27.83	35.38	35.37	34.49	45.03	41.87	50.98
evm.model.chr10.131	--	ABR16427.1 unknown [Picea sitchensis]	-8.37883	8.5e-08	DOWN	-8.30242	4.34e-08	DOWN	0.062672	0.984376	NOT_CHANGE	39.9	70.07	93.45	0.71	0	0	0.41	0.13	0.18
evm.model.chr10.1312	Cht5	QEL09519.1 class IV chitinase [Pinus banksiana]	-6.66974	6.39e-05	DOWN	-6.06325	0.000198135	DOWN	0.594718	NA	NOT_CHANGE	0.21	1.47	1.05	0	0	0	0	0.04	0
evm.model.chr10.1313	--	ACN41046.1 unknown [Picea sitchensis]	0.118426	0.878118	NOT_CHANGE	1.93905	3.6e-05	UP	1.80785	0.000381736	UP	2.21	2.59	2.59	1.19	2.24	5.12	15.26	8.28	8.24
evm.model.chr10.1314	Cht5	QEL09519.1 class IV chitinase [Pinus banksiana]	-1.90219	0.0473733	DOWN	-2.02045	0.0217332	DOWN	-0.11182	0.963415	NOT_CHANGE	0.86	1.23	1.05	0.42	0	0.52	0.24	0.08	0.56
evm.model.chr10.1315	Cht4	QEL09524.1 class IV chitinase [Pinus banksiana]	-1.69863	0.0180245	DOWN	-2.26977	0.000803754	DOWN	-0.575196	0.718903	NOT_CHANGE	0.9	1.01	0.65	0.22	0.18	0.47	0.1	0.2	0.31
evm.model.chr10.1316	CHIA	QEL09524.1 class IV chitinase [Pinus banksiana]	-2.21831	1.99e-14	DOWN	-1.63851	1.02e-09	DOWN	0.569963	0.247912	NOT_CHANGE	4.37	6.7	6.24	1.41	1.11	1.48	2.15	1.73	2.4
evm.model.chr10.1317	MYB106	ASR18101.1 R2R3MYB16 [Ginkgo biloba]	-1.16595	3.66e-08	DOWN	0.36821	0.105311	NOT_CHANGE	1.52241	7.01e-18	UP	15.24	26.35	18.67	10.81	9.52	8.55	33.49	27.87	25.53
evm.model.chr10.1318	Cht5	QEL09519.1 class IV chitinase [Pinus banksiana]	-3.46526	0.000218115	DOWN	-4.53219	3.12e-07	DOWN	-1.08106	0.461179	NOT_CHANGE	178.99	326.45	270.66	19.9	23.26	31.79	28.98	4.66	3.64
evm.model.chr10.133	ERF1A	ACN40073.1 unknown [Picea sitchensis]	-3.67288	1.33e-23	DOWN	-2.65815	2.04e-15	DOWN	1.01237	0.147809	NOT_CHANGE	7.3	10.07	9.05	0.81	0.19	1.23	1.58	1.81	1.3
evm.model.chr10.1332	At5g02620	XP_004307453.1 PREDICTED: ankyrin repeat-containing protein At3g12360 [Fragaria vesca subsp. vesca] [Fragaria vesca]	-5.57205	0.0035001	DOWN	-5.92735	0.00108615	DOWN	NOT_CHANGE	0.39	0.52	0.17	0	0	0	0	0	0
evm.model.chr10.1334	NPR4	XP_004307453.1 PREDICTED: ankyrin repeat-containing protein At3g12360 [Fragaria vesca subsp. vesca] [Fragaria vesca]	-5.24949	3.74e-25	DOWN	-5.81223	2.25e-28	DOWN	-0.551401	0.791247	NOT_CHANGE	7.34	8.32	5.19	0.33	0.14	0.13	0.27	0.03	0.11
evm.model.chr10.1337	--	XP_017647484.1 PREDICTED: uncharacterized protein LOC108487612 isoform X2 [Gossypium arboreum]	1.10197	0.00439435	UP	-0.502521	0.254467	NOT_CHANGE	-1.61562	0.000130929	DOWN	1.59	1.76	2.24	4.86	3.27	4.82	1.26	2.03	1.12
evm.model.chr10.1338	--	XP_015578252.1 uncharacterized protein LOC8286382 [Ricinus communis]	0.579053	0.196763	NOT_CHANGE	-0.984222	0.0178777	DOWN	-1.57498	0.000297644	DOWN	1.3	1.79	2.38	3.4	3.22	2.15	0.83	1.17	1.09
evm.model.chr10.1339	ASF1B	XP_020105345.1 probable histone chaperone ASF1A [Ananas comosus]	1.81687	0.00201384	UP	2.09251	0.000118737	UP	0.264838	0.733964	NOT_CHANGE	0.51	0.21	0.43	2.08	0.87	1.5	1.93	1.99	1.63
evm.model.chr10.134	ERF1A	ABK23316.1 unknown [Picea sitchensis]	-4.0254	2.16e-21	DOWN	-2.09249	4.58e-09	DOWN	1.9179	0.00119729	UP	4.21	7.78	5.62	0.28	0.38	0.5	1.02	2.26	1.35
evm.model.chr10.1342	At3g02645	ABK24401.1 unknown [Picea sitchensis]	-2.16937	4.93e-10	DOWN	-1.81392	2.3e-08	DOWN	0.347999	0.643985	NOT_CHANGE	2.6	3.09	3.64	1.11	0.55	0.58	1.01	1.21	0.76
evm.model.chr10.1344	ABCG23	XP_010276652.1 PREDICTED: ABC transporter G family member 23 [Nelumbo nucifera]	0.808098	0.00332419	UP	1.77033	1.85e-13	UP	0.950923	0.000214166	UP	1.42	2.03	1.31	4.1	2.14	2.81	6.71	5.94	5.51
evm.model.chr10.1345	-	-	0.365098	0.0859244	NOT_CHANGE	0.625845	0.000653509	UP	0.249033	0.357245	NOT_CHANGE	7.05	8.96	8.4	11.21	9.41	13.3	15.5	14.01	12.75
evm.model.chr10.1349	--	ABK23395.1 unknown [Picea sitchensis]	-1.09302	0.39822	NOT_CHANGE	1.63159	0.0675568	NOT_CHANGE	2.71285	0.010092	UP	0.38	0.58	0.08	0.3	0	0.23	1.33	0.85	1.44
evm.model.chr10.135	EPSIN2	XP_026665489.1 LOW QUALITY PROTEIN: clathrin interactor EPSIN 2-like [Phoenix dactylifera]	0.647526	0.00140802	UP	0.912313	1.24e-06	UP	0.253392	0.34509	NOT_CHANGE	12.71	10.89	10.7	25.7	14.07	19.15	23.94	22.6	26.2
evm.model.chr10.1351	AHL24	ADE76470.1 unknown [Picea sitchensis]	-2.2385	0.00419254	DOWN	-1.30838	0.0692059	NOT_CHANGE	0.924077	0.493008	NOT_CHANGE	1.04	1.6	0.83	0.41	0.1	0.28	0.97	0.37	0.21
evm.model.chr10.1354	--	ABK23395.1 unknown [Picea sitchensis]	2.83399	4.84e-07	UP	-0.131637	0.880001	NOT_CHANGE	-2.97712	2.13e-07	DOWN	0.56	0.65	0.42	3.74	2.65	6.17	0.7	0.61	0.38
evm.model.chr10.1356	--	ABK23395.1 unknown [Picea sitchensis]	2.2408	5.68e-09	UP	-0.665309	0.155786	NOT_CHANGE	-2.91781	4.39e-14	DOWN	2.03	3.48	2.1	12.67	9.61	16.38	2.77	1.56	1
evm.model.chr10.1364	N	PSS18206.1 TMV resistance protein like [Actinidia chinensis var. chinensis] [Actinidia chinensis]	-4.75813	0.0674291	NOT_CHANGE	-5.11343	0.0340904	DOWN	NOT_CHANGE	0.13	0.01	0.06	0	0	0	0	0	0
evm.model.chr10.1365	SBT2.2	XP_020091470.1 subtilisin-like protease SBT2.2 [Ananas comosus]	0.762201	0.000819809	UP	1.20051	6.74e-09	UP	0.42688	0.128482	NOT_CHANGE	2.15	2.03	2.03	4.58	3.08	3.79	6.51	5.02	4.51
evm.model.chr10.1366	APF2	BAJ04354.1 pollen allergen CPA63 [Cryptomeria japonica]	0.390918	0.48197	NOT_CHANGE	1.77245	1.27e-05	UP	1.3692	0.00137627	UP	2.35	1.44	1.9	3.39	1.19	3.62	8.38	4.74	8.82
evm.model.chr10.1367	AED3	BAJ04354.1 pollen allergen CPA63 [Cryptomeria japonica]	0.481693	0.0888558	NOT_CHANGE	1.26498	1.24e-07	UP	0.771633	0.00600168	UP	115.05	113.09	119.45	214.2	103.58	214.25	364.95	259	315.33
evm.model.chr10.1370	APF2	ACN40790.1 unknown [Picea sitchensis]	0.363494	0.197441	NOT_CHANGE	-0.802206	0.000683403	DOWN	-1.17802	1.2e-07	DOWN	158.42	113.45	141.77	185.91	150.72	241.99	99.15	69.83	98.56
evm.model.chr10.1372	--	-	-2.37176	8.47e-12	DOWN	-0.331339	0.39041	NOT_CHANGE	2.02979	3.24e-08	UP	2.7	5.09	3.83	0.72	0.62	1.07	3.1	4.74	2.51
evm.model.chr10.1374	APF2	BAJ04354.1 pollen allergen CPA63 [Cryptomeria japonica]	1.46712	0.000128937	UP	3.31447	2.95e-21	UP	1.83469	0.003787	UP	4.76	4.8	4.52	13.22	9.92	19.03	87.83	32.07	37.06
evm.model.chr10.1375	AED3	BAJ04354.1 pollen allergen CPA63 [Cryptomeria japonica]	2.32497	3.26e-18	UP	2.7451	5.56e-26	UP	0.408607	0.115586	NOT_CHANGE	0.88	1.9	1.8	9.45	6.1	9.23	11.53	12.96	9.86
evm.model.chr10.1376	APF2	BAJ04354.1 pollen allergen CPA63 [Cryptomeria japonica]	1.68	0.0159368	UP	3.42759	8.97e-09	UP	1.73497	0.00256478	UP	0.33	0.15	0.21	1.09	0.27	1.08	4.37	1.95	2.08
evm.model.chr10.1377	At5g10770	BAJ04354.1 pollen allergen CPA63 [Cryptomeria japonica]	0.636271	0.463995	NOT_CHANGE	3.2668	1.55e-08	UP	2.61904	2.4e-06	UP	0.19	0.25	0.06	0.36	0.21	0.3	2.51	1.97	1.07
evm.model.chr10.1378	APF2	BAJ04354.1 pollen allergen CPA63 [Cryptomeria japonica]	1.43577	0.0339182	UP	2.80106	1.47e-06	UP	1.35321	0.0266227	UP	0.62	0.29	0.37	1.58	0.28	1.96	4.5	2.76	2.73
evm.model.chr10.1379	ASPG2	BAJ04354.1 pollen allergen CPA63 [Cryptomeria japonica]	-1.68346	0.013208	DOWN	0.490466	0.418317	NOT_CHANGE	2.16751	0.00443369	UP	0.42	0.58	0.54	0.28	0.1	0.13	0.87	1.03	0.52
evm.model.chr10.138	LOG3	XP_028115634.1 cytokinin riboside 5'-monophosphate phosphoribohydrolase LOG3-like [Camellia sinensis]	-0.0101653	0.994232	NOT_CHANGE	1.80764	0.00970631	UP	1.80586	0.0242194	UP	0.19	0.15	0.4	0.13	0.2	0.45	0.94	1.01	0.94
evm.model.chr10.1380	AP25	BAJ04354.1 pollen allergen CPA63 [Cryptomeria japonica]	-0.984205	0.416906	NOT_CHANGE	-3.6273	0.00246189	DOWN	-2.65571	0.184368	NOT_CHANGE	0.32	0.36	0.48	0.35	0.04	0.26	0	0.1	0
evm.model.chr10.1381	AED3	BAJ04354.1 pollen allergen CPA63 [Cryptomeria japonica]	1.26699	7.86e-06	UP	2.51285	1.85e-21	UP	1.23549	1.83e-06	UP	23.83	16.23	14.88	61.74	31.81	51.69	115.21	153.43	86.15
evm.model.chr10.1383	APF2	ACN40790.1 unknown [Picea sitchensis]	-0.574028	0.399127	NOT_CHANGE	0.702352	0.222922	NOT_CHANGE	1.26069	0.0085914	UP	1.53	1.8	0.43	1.11	0.41	1.23	2.07	1.9	2.87
evm.model.chr10.1384	AP25	ACN40790.1 unknown [Picea sitchensis]	2.38082	0.018526	UP	2.60131	0.00553946	UP	0.209407	0.886948	NOT_CHANGE	0.1	0.13	0.03	0.62	0.2	0.72	1.07	0.63	0.14
evm.model.chr10.1387	URGT6	RWR81734.1 UDP-galactose transporter 2-like protein [Cinnamomum micranthum f. kanehirae]	-0.235937	0.245385	NOT_CHANGE	0.398155	0.0161336	NOT_CHANGE	0.622458	0.00271737	UP	8.08	8.09	8.29	7.78	6.78	7.89	12.31	11.07	12.88
evm.model.chr10.1388	RTNLB8	XP_031505534.1 reticulon-like protein B8 isoform X2 [Nymphaea colorata]	0.73019	1.76e-05	UP	0.583453	0.000505333	NOT_CHANGE	-0.158421	0.551395	NOT_CHANGE	17.26	15.47	17.26	29.48	25.72	34.46	26.19	27.38	30.81
evm.model.chr10.1391	--	-	-1.13904	0.162282	NOT_CHANGE	-2.47828	0.0010902	DOWN	-1.34572	0.320865	NOT_CHANGE	1.03	1.3	1.44	0.82	0.82	0.21	0.11	0.22	0.44
evm.model.chr10.1395	LAX1	AJP06241.1 AUX4 [Pinus tabuliformis]	0.681249	0.0332624	UP	1.05766	0.000187271	UP	0.365751	0.37294	NOT_CHANGE	2.39	2.32	2.5	5.4	3.66	3.52	3.67	6.46	6.79
evm.model.chr10.1398	LAX4	AJP06241.1 AUX4 [Pinus tabuliformis]	0.865584	0.00252776	UP	0.640989	0.0230193	UP	-0.235474	0.588903	NOT_CHANGE	1.28	1.61	1.47	3.61	2.57	2.42	2.69	2.22	2.72
evm.model.chr10.1399	MtrDRAFT_AC148918g15v1	KAE8683907.1 putative N6-adenosine-methyltransferase MT-A70-like [Hibiscus syriacus]	-0.861537	0.00910392	DOWN	-1.23529	4.84e-05	DOWN	-0.384267	0.499467	NOT_CHANGE	2.48	2.67	1.87	1.62	1.2	1.37	0.94	1.35	1.07
evm.model.chr10.1417	CKL6	XP_024373454.1 casein kinase I-like [Physcomitrella patens]	-0.374442	0.00259445	NOT_CHANGE	-0.612788	7.58e-08	DOWN	-0.250503	0.176173	NOT_CHANGE	45.79	50.74	48.42	40.44	41.34	38.71	33.18	37.6	35.85
evm.model.chr10.1418	--	XP_024374829.1 uncharacterized protein LOC112281994 [Physcomitrella patens]	1.67422	1.12e-11	UP	2.94232	1.15e-36	UP	1.25686	3.14e-07	UP	1.85	1.75	1.89	8.57	4.07	6.56	17.96	13.96	15.55
evm.model.chr10.142	UCNL	ABK22520.1 unknown [Picea sitchensis]	1.47124	0.00982611	UP	-1.06326	0.0607992	NOT_CHANGE	-2.54773	4.13e-05	DOWN	9.77	16.6	17.26	37.8	69.81	20.14	8.19	7.71	7.52
evm.model.chr10.1424	--	-	-1.75734	8.27e-23	DOWN	-1.70413	3.76e-22	DOWN	0.0420042	0.919466	NOT_CHANGE	31.11	40.67	31.34	10.98	8.26	13.67	11.18	12.44	11.88
evm.model.chr10.1425	--	-	-0.0804944	0.844365	NOT_CHANGE	-0.671537	0.0144223	DOWN	-0.602373	0.0554667	NOT_CHANGE	17.32	25.4	22.24	22.76	13.17	30.72	15.49	14.89	15.33
evm.model.chr10.1426	--	-	-1.91306	1.13e-42	DOWN	-1.46581	1.59e-27	DOWN	0.436438	0.044497	NOT_CHANGE	18.76	23.6	20.24	6.4	4.99	6.59	8	8.88	8.58
evm.model.chr10.1429	-	-	1.01047	0.0178683	UP	0.657214	0.12414	NOT_CHANGE	-0.366364	0.520966	NOT_CHANGE	1.39	2.1	2.3	3.74	5.79	2.85	3.29	3.04	3.86
evm.model.chr10.1430	ERD15	ABK25338.1 unknown [Picea sitchensis]	-0.754907	3.48e-09	DOWN	-1.68336	4.27e-43	DOWN	-0.940156	6.78e-10	DOWN	110.06	133.93	124.99	85.72	78.06	71.71	39.05	47.62	42.39
evm.model.chr10.1433	-	-	0.578059	0.0284583	NOT_CHANGE	1.06365	2.5e-06	UP	0.475404	0.115506	NOT_CHANGE	1.92	1.8	2.11	3.8	2.45	3.18	4	4.97	4.72
evm.model.chr10.1434	O10	ABR18460.1 unknown [Picea sitchensis]	0.754519	7.16e-06	UP	1.06244	2.05e-11	UP	0.296322	0.196679	NOT_CHANGE	9.27	8.75	9.11	20.01	15.78	13.97	18.55	21.23	24.06
evm.model.chr10.144	VPS11	XP_020527035.1 vacuolar protein-sorting-associated protein 11 homolog isoform X2 [Amborella trichopoda]	0.399959	0.194724	NOT_CHANGE	0.856519	0.00069412	UP	0.444683	0.148617	NOT_CHANGE	7.06	7.31	4.65	10.57	7.08	9.56	15.39	11.1	12.19
evm.model.chr10.1440	--	PON82277.1 Prolyl 4-hydroxylase, alpha subunit [Trema orientale]	-0.0584443	0.874974	NOT_CHANGE	-0.935236	7.49e-05	DOWN	-0.889409	0.00195925	DOWN	20.53	19.94	17.11	20.25	24.26	14.77	10.08	11.59	12.21
evm.model.chr10.1442	CP2	XP_009407513.1 PREDICTED: uncharacterized PKHD-type hydroxylase At1g22950-like [Musa acuminata subsp. malaccensis] [Musa acuminata]	-0.142458	0.670638	NOT_CHANGE	-0.788142	0.000950573	DOWN	-0.658265	0.0213992	DOWN	28.02	29	22.64	25.41	33.11	18.65	16.46	17.22	18.14
evm.model.chr10.1454	OPR2	ABK23778.1 unknown [Picea sitchensis]	0.985822	0.0196704	UP	0.87898	0.0284426	UP	-0.119298	0.861249	NOT_CHANGE	0.47	0.93	0.78	1.47	1.6	1.6	1.71	1.31	1.48
evm.model.chr10.1456	OPR11	ABK23778.1 unknown [Picea sitchensis]	1.1212	9.59e-09	UP	1.37256	1.4e-13	UP	0.239211	0.366802	NOT_CHANGE	3.22	2.86	3.65	7.87	7.49	7.43	10.49	8.82	8.88
evm.model.chr10.1457	--	-	0.918235	0.00411216	UP	3.23711	1.45e-31	UP	2.30639	4.35e-17	UP	6.62	7.67	9.6	15.09	11.38	22.25	98.2	59.17	95
evm.model.chr10.1458	-	-	-0.539524	0.0864754	NOT_CHANGE	-0.861346	0.00189088	DOWN	-0.334858	0.474846	NOT_CHANGE	2.81	2.16	2.41	2.03	2.05	1.43	1.51	1.63	1.45
evm.model.chr10.146	WAV3	XP_031482186.1 E3 ubiquitin-protein ligase WAV3-like [Nymphaea colorata]	-0.424116	0.0130259	NOT_CHANGE	0.346136	0.033017	NOT_CHANGE	0.758839	1.76e-05	UP	10.8	13.49	10.77	11.54	8.05	8.75	18.34	15.91	15.73
evm.model.chr10.1465	--	PWA43657.1 hypothetical protein CTI12_AA533660 [Artemisia annua]	0.98375	4.96e-06	UP	1.22584	1e-09	UP	0.230545	0.456178	NOT_CHANGE	3.19	3.02	2.62	6.97	5.97	5.93	7.52	7.57	8.11
evm.model.chr10.1466	GT-1	CAN73236.1 hypothetical protein VITISV_030092 [Vitis vinifera]	-0.915429	7e-08	DOWN	-1.24076	2.36e-14	DOWN	-0.338003	0.227283	NOT_CHANGE	14.78	13.67	14.28	8.39	7.6	8.51	7.06	7.42	5.85
evm.model.chr10.1467	--	-	-0.248375	0.653836	NOT_CHANGE	-1.74694	4e-05	DOWN	-1.51196	0.00566611	DOWN	2.43	4.24	2.74	2.48	2.63	3.36	1.27	0.94	0.91
evm.model.chr10.1468	--	ACN39861.1 unknown [Picea sitchensis]	0.823402	0.321224	NOT_CHANGE	-1.33483	0.0954192	NOT_CHANGE	-2.16927	0.0128702	DOWN	0.26	0.31	0.13	0.75	0.34	0.27	0.11	0.16	0.04
evm.model.chr10.147	CNGC15	GAY38390.1 hypothetical protein CUMW_036330 [Citrus unshiu]	1.39586	0.159571	NOT_CHANGE	3.09992	7.52e-05	UP	1.69024	0.0334836	UP	0.06	0.12	0.13	0.2	0.51	0.14	1.14	0.57	1.2
evm.model.chr10.1474	-	-	-0.862844	0.0120559	DOWN	-0.238624	0.512611	NOT_CHANGE	0.612706	0.177197	NOT_CHANGE	3.16	4.54	3.03	2.58	2.25	1.54	2.84	3.81	3.57
evm.model.chr10.1476	HHT1	ABK24776.1 unknown [Picea sitchensis]	-1.16974	0.00867914	DOWN	-0.631173	0.148366	NOT_CHANGE	0.525315	0.390577	NOT_CHANGE	1.58	2.7	1.24	0.66	1.15	0.82	1.18	1.58	1.23
evm.model.chr10.1477	HHT1	XP_022037849.1 omega-hydroxypalmitate O-feruloyl transferase isoform X2 [Helianthus annuus]	-1.11426	0.000184049	DOWN	-1.06701	0.000140359	DOWN	0.031239	0.966826	NOT_CHANGE	5.27	4.88	4.81	2.3	3.18	1.94	2.48	2.75	2.81
evm.model.chr10.1478	--	XP_012074609.1 leucine-rich repeat receptor protein kinase MSP1 [Jatropha curcas]	-3.9264	0.0539227	NOT_CHANGE	-4.2817	0.0235234	DOWN	-0.367054	NA	NOT_CHANGE	0.08	0.06	0.15	0	0.02	0	0	0.01	0
evm.model.chr10.1481	--	XP_006853476.2 E3 ubiquitin-protein ligase RFWD3 isoform X1 [Amborella trichopoda]	0.130691	0.825239	NOT_CHANGE	0.83741	0.0280528	UP	0.698041	0.169255	NOT_CHANGE	1.02	1.44	1.33	1.99	1.03	1.46	2.37	2.42	2.8
evm.model.chr10.1482	RING1A	ADE76882.1 unknown [Picea sitchensis]	-0.4461	0.527162	NOT_CHANGE	-1.33036	0.0175254	DOWN	-0.897645	0.278867	NOT_CHANGE	1.28	1.02	1.21	0.91	1.3	0.57	0.21	0.91	0.46
evm.model.chr10.1485	BASS1	XP_020091962.1 probable sodium/metabolite cotransporter BASS1, chloroplastic [Ananas comosus]	0.5626	0.213156	NOT_CHANGE	1.12527	0.00214985	UP	0.550602	0.219859	NOT_CHANGE	1.21	0.93	1.72	2.5	1.58	2.08	3.27	2.45	3.72
evm.model.chr10.1486	BASS1	RXH84080.1 hypothetical protein DVH24_026979 [Malus domestica]	1.2241	3.87e-05	UP	0.655464	0.0351968	UP	-0.58032	0.0981899	NOT_CHANGE	1.5	2.19	2.34	5.83	4.79	4.5	3.68	3.74	3.17
evm.model.chr10.1488	--	XP_006853493.3 uncharacterized protein LOC18443239 [Amborella trichopoda]	-0.358806	0.209435	NOT_CHANGE	-1.07638	6.48e-06	DOWN	-0.731059	0.0297821	DOWN	4.33	5.93	5.08	4.36	4.57	3.93	2.68	2.93	2.54
evm.model.chr10.1489	MOCOS	ABK21688.1 unknown [Picea sitchensis]	-0.633425	0.00237683	DOWN	-2.7341	1.8e-47	DOWN	-2.11322	5.14e-22	DOWN	41.5	46.88	43.87	24.85	33.28	33.08	8.09	8.14	6.1
evm.model.chr10.1496	--	ERN14025.1 hypothetical protein AMTR_s00021p00199620 [Amborella trichopoda]	0.00941637	0.982488	NOT_CHANGE	0.753459	0.000677128	UP	0.732464	4.34e-05	UP	4.5	8.57	6.88	7.26	7.05	7.23	12.79	11.75	13.06
evm.model.chr10.1498	guaA	XP_002530111.1 uncharacterized protein LOC8268051 [Ricinus communis]	0.0772783	0.802552	NOT_CHANGE	1.77396	4.18e-21	UP	1.68465	3.95e-19	UP	10.97	15.89	14.25	14.87	13	18.86	60.17	47.33	50.01
evm.model.chr10.150	KAT2	ABR17684.1 unknown [Picea sitchensis]	-0.336764	0.0114403	NOT_CHANGE	0.395013	0.00139338	NOT_CHANGE	0.72001	1.82e-07	UP	61.97	67.91	54.01	51.99	51.36	53.51	86.44	98.63	86.74
evm.model.chr10.1502	--	XP_020219259.1 ring canal kelch homolog isoform X4 [Cajanus cajan]	0.436834	0.155788	NOT_CHANGE	-0.398422	0.178651	NOT_CHANGE	-0.845635	0.00990688	DOWN	1.45	1.34	1.13	2.16	1.39	2.23	1.17	1.04	1.14
evm.model.chr10.1505	At4g31010	XP_006827081.1 CRS2-associated factor 1, mitochondrial [Amborella trichopoda]	-0.259033	0.63361	NOT_CHANGE	-0.828179	0.0473524	DOWN	-0.580635	0.284342	NOT_CHANGE	2.28	2.87	1.22	2.09	1.98	1.68	1.02	1.5	1.52
evm.model.chr10.1506	At4g31010	XP_012083508.1 CRS2-associated factor 1, mitochondrial [Jatropha curcas]	-0.435989	0.237098	NOT_CHANGE	-0.9091	0.00342715	DOWN	-0.484443	0.301032	NOT_CHANGE	5.25	3.87	5.01	3.85	3.83	3.62	2	3.03	3.49
evm.model.chr10.1511	PAT19	PTQ29922.1 hypothetical protein MARPO_0132s0002 [Marchantia polymorpha]	0.681949	0.000191641	UP	0.867269	3.67e-07	UP	0.17394	0.543444	NOT_CHANGE	3.08	3.5	3.58	7	5.41	5.26	7.07	7.81	5.94
evm.model.chr10.1513	egtD	OAE24475.1 hypothetical protein AXG93_1615s1290 [Marchantia polymorpha subsp. ruderalis] [Marchantia polymorpha]	-0.839633	0.361218	NOT_CHANGE	-4.16317	4.36e-09	DOWN	-3.33687	2.17e-05	DOWN	14.23	31.88	40.29	10.61	31.09	8.73	2.22	2.09	1.11
evm.model.chr10.1515	MAN7	ONH96896.1 hypothetical protein PRUPE_7G158000 [Prunus persica]	1.65376	0.0211239	UP	1.80268	0.00638777	UP	0.135345	0.904784	NOT_CHANGE	0.25	0.15	0.34	0.42	1.16	0.86	1.13	0.72	1.01
evm.model.chr10.1519	SYP71	ADE77137.1 unknown [Picea sitchensis]	0.806617	5.01e-05	UP	1.09964	3.61e-09	UP	0.281493	0.313064	NOT_CHANGE	9.54	10.8	10.5	21.25	14.5	22.69	27.87	21.9	24.39
evm.model.chr10.1520	MLO2	XP_011627583.1 LOW QUALITY PROTEIN: MLO protein homolog 1-like [Amborella trichopoda]	-1.7514	5.09e-06	DOWN	-4.50845	1.05e-28	DOWN	-2.76747	2.32e-08	DOWN	4.84	9.36	7.2	1.46	2.45	2.84	0.19	0.31	0.56
evm.model.chr10.1521	HAK12	RWR88618.1 potassium transporter 10-like protein [Cinnamomum micranthum f. kanehirae]	-0.904194	0.00171393	DOWN	-0.969177	0.00031906	DOWN	-0.0769201	0.897463	NOT_CHANGE	3.2	2.15	2.71	1.54	1.43	1.71	1.53	1.66	1.47
evm.model.chr10.1522	HAK11	TKY59677.1 Potassium transporter 11 [Spatholobus suberectus]	-0.82574	0.000627772	DOWN	-0.371509	0.129563	NOT_CHANGE	0.440234	0.205766	NOT_CHANGE	5.5	7.05	5.87	3.14	4.09	3.92	5.09	6.17	4.71
evm.model.chr10.1527	XYL1	ABR16166.1 unknown [Picea sitchensis]	-1.70379	0.00334525	DOWN	-1.46928	0.00649494	DOWN	0.228731	0.864042	NOT_CHANGE	0.63	0.59	0.72	0.2	0.07	0.36	0.17	0.37	0.25
evm.model.chr10.1531	CPR5	PPS01093.1 hypothetical protein GOBAR_AA19570 [Gossypium barbadense]	0.927661	0.00285794	UP	0.10898	0.783466	NOT_CHANGE	-0.832006	0.0243599	DOWN	0.78	0.87	0.71	1.6	1.76	1.5	1.08	0.87	0.92
evm.model.chr10.1534	CFAP65	EFJ29412.1 hypothetical protein SELMODRAFT_410299 [Selaginella moellendorffii]	-1.95639	0.0150588	DOWN	-2.74715	0.000384284	DOWN	-0.792164	0.621021	NOT_CHANGE	0.17	0.12	0.35	0.07	0.03	0.08	0.02	0.04	0.05
evm.model.chr10.1535	--	-	0.916268	0.00361374	UP	1.80425	6.76e-11	UP	0.876996	0.00541139	UP	1.39	1.31	1.66	3.28	2.2	3.44	4.14	5.95	7.06
evm.model.chr10.1536	KAS1	ABR18442.1 unknown [Picea sitchensis]	0.134306	0.399789	NOT_CHANGE	0.665064	2.01e-08	UP	0.519206	0.000161918	NOT_CHANGE	20.43	20.01	16.57	25.36	20.01	22.5	33.3	33.92	34.51
evm.model.chr10.1542	At4g10955	XP_004511510.1 GDSL esterase/lipase At4g10955-like [Cicer arietinum]	-1.99215	2.44e-17	DOWN	-5.4744	4.63e-67	DOWN	-3.5	7.61e-19	DOWN	12.45	19.74	14.12	4.21	4.25	4.04	0.42	0.56	0.16
evm.model.chr10.1544	OFUT23	ABR16519.1 unknown [Picea sitchensis]	-0.750048	0.000486844	DOWN	0.231857	0.321905	NOT_CHANGE	0.970755	1.6e-09	UP	8.54	14.04	14.09	8.27	7.67	7.54	16.32	16.62	15.35
evm.model.chr10.1545	CALS3	XP_010265915.1 PREDICTED: callose synthase 3 [Nelumbo nucifera]	0.458466	0.0523807	NOT_CHANGE	1.0787	1.03e-07	UP	0.608849	0.0137711	UP	5.42	6.15	4.96	10.86	5.49	8.51	14.68	11.68	12.83
evm.model.chr10.1546	--	-	3.45318	0.0282314	UP	4.37943	0.00202368	UP	0.913149	0.468163	NOT_CHANGE	0.05	0	0.07	1.11	0.07	0.27	0.95	0.8	1.02
evm.model.chr10.1548	--	ABK22684.1 unknown [Picea sitchensis]	0.412609	0.148484	NOT_CHANGE	0.774652	0.00136843	UP	0.350578	0.187317	NOT_CHANGE	14.1	23.42	23.73	28.3	30.88	27.86	45.88	38.85	32.44
evm.model.chr10.1551	AGO7	RZC28590.1 Protein argonaute 7 isoform B [Glycine soja]	-2.1004	1.65e-13	DOWN	-2.9278	4.37e-25	DOWN	-0.842834	0.0638056	NOT_CHANGE	6.64	6.86	5.18	1.23	1.64	1.81	1.04	1.18	0.53
evm.model.chr10.1554	AGO7	TXG48275.1 hypothetical protein EZV62_027569 [Acer yangbiense]	-3.7466	8.61e-35	DOWN	-2.92	4.72e-22	DOWN	0.813735	0.00011039	UP	72.99	38.11	27.34	4.91	3.09	3.31	6.5	7.59	6.6
evm.model.chr10.1557	--	ADE76514.1 unknown [Picea sitchensis]	-2.81818	0.00131985	DOWN	-0.833978	0.251754	NOT_CHANGE	1.9781	0.110765	NOT_CHANGE	0.54	1.08	0.55	0.18	0.1	0.05	0.56	0.34	0.47
evm.model.chr10.1559	--	-	-1.08053	0.0345961	DOWN	-1.46881	0.00166732	DOWN	-0.401209	0.640576	NOT_CHANGE	2.62	4.89	2.15	1.78	1.66	1.45	1.37	1.45	1.07
evm.model.chr10.1560	ag1	AIU94289.1 (E,E) farnesol synthase [Ginkgo biloba]	1.93858	0.452237	NOT_CHANGE	4.04926	0.0372839	UP	2.0982	0.283158	NOT_CHANGE	0.02	0	0	0.04	0	0.03	0.2	0.13	0.02
evm.model.chr10.1568	POLD2	ABR16494.1 unknown [Picea sitchensis]	-0.412443	0.0417302	NOT_CHANGE	-1.08043	1.33e-09	DOWN	-0.680193	0.00714006	DOWN	5.25	6.4	6	5.41	4.58	4.34	3.23	3.31	2.83
evm.model.chr10.1569	PMIR1	OAE18670.1 hypothetical protein AXG93_4448s1050 [Marchantia polymorpha subsp. ruderalis] [Marchantia polymorpha]	0.93354	8.78e-14	UP	1.67558	8.38e-45	UP	0.73035	9.23e-08	UP	6.98	6.97	7.89	17.25	14.35	13.67	26.65	26.89	25.03
evm.model.chr10.1578	VQ22	XP_017416090.1 PREDICTED: uncharacterized protein LOC108326964 isoform X1 [Vigna angularis]	-2.07593	1.82e-22	DOWN	-3.38	2.95e-48	DOWN	-1.31438	0.000554354	DOWN	10.36	12.88	11.37	3.58	2.82	2.52	1.48	1.01	1.24
evm.model.chr10.1579	VQ22	XP_020201914.1 uncharacterized protein LOC109787733 [Cajanus cajan]	-1.33566	4.78e-16	DOWN	-1.98093	1.74e-34	DOWN	-0.657029	0.000914105	DOWN	32.33	44.85	31.96	15.68	15.54	15.17	9.04	11.08	10.88
evm.model.chr10.158	CAT1	XP_031478697.1 cationic amino acid transporter 1 [Nymphaea colorata]	0.832199	2.06e-08	UP	0.779264	7.92e-08	UP	-0.064736	0.808187	NOT_CHANGE	10.9	14.46	13.49	28.96	21.42	24.58	25.67	22.79	26.35
evm.model.chr10.1580	--	XP_010260203.1 PREDICTED: uncharacterized protein LOC104599390 [Nelumbo nucifera]	0.32581	0.374016	NOT_CHANGE	1.27905	3.18e-06	UP	0.940502	0.000435989	UP	2.77	2.28	1.48	4.05	2.19	2.73	6.33	5.15	6.39
evm.model.chr10.1581	CCT2	ABK24270.1 unknown [Picea sitchensis]	-0.80728	1.23e-11	DOWN	-0.796638	6.54e-12	DOWN	-0.000818845	0.997642	NOT_CHANGE	41.32	48.8	42.68	29.22	23.58	29.19	29.53	27.41	28.89
evm.model.chr10.1583	ATL40	ABK26878.1 unknown [Picea sitchensis]	-4.38316	1.69e-08	DOWN	-3.40699	7.28e-08	DOWN	0.989854	0.630472	NOT_CHANGE	3.37	2.13	3.58	0.29	0	0.18	0.24	0.62	0.11
evm.model.chr10.1584	ATL42	ABK26878.1 unknown [Picea sitchensis]	-6.67896	4.88e-05	DOWN	-4.12171	0.000964631	DOWN	2.61071	NA	NOT_CHANGE	1.51	1.06	0.58	0	0	0	0	0	0.21
evm.model.chr10.1585	ATL40	ABK26878.1 unknown [Picea sitchensis]	-1.06682	1.42e-05	DOWN	-2.4824	6.47e-25	DOWN	-1.42473	5.65e-06	DOWN	17.72	15.97	13.72	9.76	5.43	9.42	2.59	3.5	3.48
evm.model.chr10.1586	ATL12	ABK26878.1 unknown [Picea sitchensis]	-2.14453	4.32e-13	DOWN	-2.83784	1.59e-22	DOWN	-0.704596	0.0682932	NOT_CHANGE	17.2	32.72	27.14	5.47	4.98	8.23	4.36	4.92	2.77
evm.model.chr10.1587	RNF150	ABK26878.1 unknown [Picea sitchensis]	-3.36902	0.000957197	DOWN	-4.27423	1.21e-05	DOWN	-0.913928	0.553486	NOT_CHANGE	7.14	9.16	6.1	1.46	0.46	0.48	0.02	0.69	0.59
evm.model.chr10.1588	RNF150	ABK26878.1 unknown [Picea sitchensis]	-6.26055	1.6e-07	DOWN	-6.63084	1.43e-08	DOWN	-0.582097	NA	NOT_CHANGE	2.88	3.21	2.6	0	0.12	0	0.02	0.12	0
evm.model.chr10.1589	ATL40	ABK26878.1 unknown [Picea sitchensis]	-0.82096	9.65e-05	DOWN	-1.86988	1.09e-20	DOWN	-1.05943	0.000122707	DOWN	17.28	18.49	17.03	13.19	7.67	11.61	6.22	5.38	4.6
evm.model.chr10.1594	At1g07740	KAF3774763.1 Pentatricopeptide repeat-containing protein [Nymphaea thermarum]	-0.536459	0.0529009	NOT_CHANGE	-0.852303	0.000540344	DOWN	-0.328157	0.441532	NOT_CHANGE	3.32	3.7	2.9	2.42	2.66	2.29	1.87	1.82	2.5
evm.model.chr10.160	CAT1	XP_006836311.1 cationic amino acid transporter 1 [Amborella trichopoda]	-0.00729852	0.994705	NOT_CHANGE	1.58236	0.00726175	UP	1.57697	0.00936482	UP	0.25	0.68	0.63	0.71	0.11	0.88	1.64	1.46	2.14
evm.model.chr10.1600	--	XP_031497995.1 pentatricopeptide repeat-containing protein At5g18475-like [Nymphaea colorata]	-0.588661	0.0230655	DOWN	-0.858092	0.000248979	DOWN	-0.280643	0.506729	NOT_CHANGE	3.2	4.03	3.63	2.46	2.13	3.19	2.02	2.42	2.29
evm.model.chr10.1606	PPH	XP_010279530.1 PREDICTED: pheophytinase, chloroplastic-like [Nelumbo nucifera]	-0.33413	0.0148967	NOT_CHANGE	-1.7383	2.5e-47	DOWN	-1.41605	9.27e-24	DOWN	34.69	42.55	40.82	34.6	33.66	32.69	12.3	13.95	13.52
evm.model.chr10.1607	--	-	-0.553452	0.00127089	NOT_CHANGE	-0.708406	1.02e-05	DOWN	-0.167486	0.561234	NOT_CHANGE	20.34	23.9	22.64	15.16	17.76	16.02	13.78	15.62	16.61
evm.model.chr10.1608	At5g60760	PSR95211.1 P-loop NTPase domain-containing protein [Actinidia chinensis var. chinensis] [Actinidia chinensis]	-1.19511	1.36e-07	DOWN	-0.665016	0.00230896	DOWN	0.520269	0.125402	NOT_CHANGE	3.03	3.02	2.42	1.67	1.17	1.18	2.04	1.87	2.12
evm.model.chr10.1609	-	-	1.03955	2.32e-12	UP	0.781801	1.3e-07	UP	-0.269727	0.201505	NOT_CHANGE	10.15	9.28	8.96	23.11	21.14	18.9	17.98	17.31	19.69
evm.model.chr10.161	CAT1	XP_009407711.1 PREDICTED: cationic amino acid transporter 1-like [Musa acuminata subsp. malaccensis] [Musa acuminata]	-0.168831	0.921808	NOT_CHANGE	2.49667	0.00991727	UP	2.65571	0.0165925	UP	0.07	0.15	0.09	0.03	0	0.27	0.33	0.88	0.78
evm.model.chr10.1610	HHT1	TXG48882.1 hypothetical protein EZV62_024757 [Acer yangbiense]	0.84515	0.00756571	UP	-0.647751	0.0397576	DOWN	-1.50349	2.69e-07	DOWN	10.71	7.35	9.49	24.32	17.51	12.35	5.9	9.03	4.99
evm.model.chr10.1611	HST	TXG48882.1 hypothetical protein EZV62_024757 [Acer yangbiense]	0.742339	0.0558208	NOT_CHANGE	-0.185301	0.67573	NOT_CHANGE	-0.938896	0.0134421	DOWN	2.44	1.62	2.71	4.8	4.77	2.68	1.9	2.82	2
evm.model.chr10.1614	--	PTQ50583.1 hypothetical protein MARPO_0001s0505 [Marchantia polymorpha]	0.811569	8.6e-06	UP	0.810064	3.91e-06	UP	-0.013062	0.970713	NOT_CHANGE	3.78	5.59	5.08	10.24	7.54	9.63	9.22	9.59	9.59
evm.model.chr10.1619	SERK4	QCX35975.1 somatic embryogenesis receptor kinase 1-2 [Thuja koraiensis]	0.486784	0.0389665	NOT_CHANGE	0.594374	0.0055178	UP	0.0952218	0.813834	NOT_CHANGE	7.36	8.98	7.55	10.52	10.97	14.46	15.31	12.67	12.46
evm.model.chr10.1620	RHC1A	XP_020528350.1 LOW QUALITY PROTEIN: probable E3 ubiquitin-protein ligase RHC1A [Amborella trichopoda]	0.3643	0.00792457	NOT_CHANGE	-0.235238	0.0908753	NOT_CHANGE	-0.611885	0.000203994	DOWN	18.65	20.58	18.43	28.56	27.35	24.18	18.67	18.32	18.06
evm.model.chr10.1622	--	XP_022986766.1 putative pentatricopeptide repeat-containing protein At5g59900 isoform X1 [Cucurbita maxima]	-1.25742	0.107666	NOT_CHANGE	-1.61716	0.021704	DOWN	-0.372893	0.818874	NOT_CHANGE	0.22	0.2	0.21	0.15	0.12	0.02	0.05	0.12	0.06
evm.model.chr10.1625	ERF012	ACB30551.1 transcription factor AP2 [Taxus cuspidata]	-5.68093	5.9e-12	DOWN	-2.90445	4.31e-07	DOWN	2.77203	0.0309567	UP	2.43	6.16	5.39	0.1	0	0.19	1.16	0.7	0.22
evm.model.chr10.1630	--	XP_020518028.1 uncharacterized protein LOC18426188 isoform X1 [Amborella trichopoda]	-1.14439	3.77e-06	DOWN	-1.87383	2.31e-15	DOWN	-0.743426	0.0275384	DOWN	30.22	34.23	26.86	11.89	19.23	12.8	8.83	9.81	9.32
evm.model.chr10.1631	-	-	-1.20746	0.00118372	DOWN	-0.68242	0.0583139	NOT_CHANGE	0.507845	0.405095	NOT_CHANGE	4.52	4.84	4.67	1.74	2.87	1.94	2.59	4.41	2.81
evm.model.chr10.1632	-	-	-1.01883	0.0344338	DOWN	-1.3417	0.00224323	DOWN	-0.339031	0.702674	NOT_CHANGE	2.91	2.64	1.73	0.93	1.6	1.31	0.9	1.18	1.2
evm.model.chr10.1633	--	XP_010242199.1 PREDICTED: protein FLX-like 3 [Nelumbo nucifera]	-0.879791	0.0323485	DOWN	-1.3951	0.000200707	DOWN	-0.524782	0.451379	NOT_CHANGE	2.06	3	2.35	1.7	1.16	1.49	0.9	1.24	1.02
evm.model.chr10.1637	YAK1	ACN40327.1 unknown [Picea sitchensis]	0.860634	0.000293143	UP	0.685303	0.00328947	UP	-0.185832	0.615754	NOT_CHANGE	1.57	1.68	1.89	4.33	2.45	3.4	2.65	3.14	3.5
evm.model.chr10.1638	ALY2	ADE77937.1 unknown [Picea sitchensis]	-0.284799	0.185153	NOT_CHANGE	-1.01514	5.17e-09	DOWN	-0.74253	0.000373343	DOWN	90.01	90.41	96.58	77.43	96.79	69.68	50.39	55.99	48.03
evm.model.chr10.1640	ICL	AAC49686.1 isocitrate lyase [Pinus taeda]	-2.4855	0.27718	NOT_CHANGE	-4.70099	0.0217726	DOWN	-2.23986	NA	NOT_CHANGE	0.04	0.14	0.11	0.03	0.03	0	0	0	0
evm.model.chr10.1641	--	XP_006490419.1 uncharacterized protein LOC102618385 [Citrus sinensis]	0.23121	0.547359	NOT_CHANGE	0.99808	0.000206132	UP	0.754547	0.0200358	UP	1.8	1.43	1.96	2.26	2.32	1.99	3.86	3.58	4.21
evm.model.chr10.1642	--	KAA3455838.1 Alpha/beta-Hydrolases superfamily protein isoform 1 [Gossypium australe]	-0.0331052	0.96269	NOT_CHANGE	0.840172	0.0281992	UP	0.860077	0.0899179	NOT_CHANGE	1.6	1.65	1.51	1.66	1.83	1.53	3.08	3.16	3.36
evm.model.chr10.1645	Y-3	ADE77234.1 unknown [Picea sitchensis]	0.8864	0.00654941	UP	0.917501	0.0027667	UP	0.0187804	0.974994	NOT_CHANGE	3.28	2.37	3.71	6.69	4.82	7.25	7.68	4.91	7.29
evm.model.chr10.1646	ECR1	XP_031500903.1 NEDD8-activating enzyme E1 catalytic subunit isoform X1 [Nymphaea colorata]	-0.646257	3.47e-08	DOWN	-0.299014	0.0138027	NOT_CHANGE	0.335511	0.045811	NOT_CHANGE	71.39	81.28	76.8	53.37	47.74	57.07	65.42	69.76	74.43
evm.model.chr10.1647	-	-	0.053556	0.914073	NOT_CHANGE	0.729893	0.0152827	UP	0.663924	0.0712773	NOT_CHANGE	1.51	2.33	1.63	2.15	2.02	1.95	4.24	3.16	2.77
evm.model.chr10.1648	TBL11	ABR16389.1 unknown [Picea sitchensis]	-0.0851432	0.824182	NOT_CHANGE	0.625008	0.0116414	UP	0.700981	0.0268714	UP	2.44	2.46	2.24	3.02	1.53	2.78	4.06	4.18	4.16
evm.model.chr10.1650	At2g27310	XP_006850737.1 probable F-box protein At2g36090 isoform X2 [Amborella trichopoda]	-0.909111	0.0151409	DOWN	-0.480563	0.194599	NOT_CHANGE	0.419392	0.450123	NOT_CHANGE	1.69	2.49	2.46	1.55	0.67	1.61	1.99	1.56	1.77
evm.model.chr10.1662	BHLH	ANB66420.1 transcription factor bHLH-1 [Picea abies]	1.0155	6.68e-05	UP	1.53676	1.07e-10	UP	0.50923	0.0413731	NOT_CHANGE	6.78	4.5	4.35	15.93	9.76	9.01	17.77	15.68	17.76
evm.model.chr10.1664	XCP2	XP_017249669.1 PREDICTED: cysteine protease XCP2 [Daucus carota subsp. sativus] [Daucus carota]	0.775534	0.019029	UP	-0.383677	0.273074	NOT_CHANGE	-1.1712	0.00042487	DOWN	5	3.99	4.09	7.22	5.59	11.47	4.7	3.11	3.47
evm.model.chr10.1665	--	XP_015064089.2 uncharacterized protein LOC107009293 isoform X1 [Solanum pennellii]	-0.575676	0.000862638	NOT_CHANGE	-0.830506	2.48e-07	DOWN	-0.265658	0.294186	NOT_CHANGE	60.01	65.89	57.5	56.88	37.16	39.76	35.7	45.46	34.82
evm.model.chr10.1670	-	-	0.435225	0.00866868	NOT_CHANGE	0.694994	3.26e-06	UP	0.248421	0.273595	NOT_CHANGE	9.65	11.56	10.07	16.18	12.09	17.52	19.57	18.82	18.49
evm.model.chr10.1671	--	XP_024383073.1 golgin subfamily A member 6-like protein 22 [Physcomitrella patens]	0.552268	0.00833718	NOT_CHANGE	1.05649	1.16e-08	UP	0.492613	0.0355573	NOT_CHANGE	4.83	5.05	3.98	8.01	5.67	8.37	12.03	9.5	10.84
evm.model.chr10.1672	PBF	AGV07540.1 Dof6 [Pinus pinaster]	0.771292	0.00698671	UP	-0.129747	0.704628	NOT_CHANGE	-0.912037	0.000161064	DOWN	19.9	12.51	12.33	31.83	19.24	32.48	16.53	17.49	12.22
evm.model.chr10.1674	PUB13	PTQ33090.1 hypothetical protein MARPO_0092s0051 [Marchantia polymorpha]	-0.692157	0.0370888	DOWN	-0.428791	0.180747	NOT_CHANGE	0.252406	0.648406	NOT_CHANGE	5.84	5.61	4.57	3.66	2.57	4.48	5.23	4.23	3.91
evm.model.chr10.1675	MYB111	ASR18125.1 R2R3MYB40 [Ginkgo biloba]	3.70685	0.0209718	UP	6.50931	2.27e-06	UP	2.7911	8.99e-05	UP	0.03	0	0	0.07	0.21	0.23	1.12	0.97	1.62
evm.model.chr10.1676	MYB111	ASR18125.1 R2R3MYB40 [Ginkgo biloba]	1.05684	0.717847	NOT_CHANGE	6.89382	7.41e-06	UP	5.82284	0.000246529	UP	0	0	0	0	0	0.04	0.51	0.46	1.52
evm.model.chr10.1677	--	-	-3.72448	1.36e-05	DOWN	-2.95413	1.72e-05	DOWN	0.774679	0.733511	NOT_CHANGE	1.72	2.56	1.89	0.33	0.09	0.08	0.4	0.33	0.15
evm.model.chr10.1681	GOLS1	ABK23436.1 unknown [Picea sitchensis]	-3.87596	2.12e-05	DOWN	-7.98116	7.46e-20	DOWN	-4.11852	0.000156584	DOWN	171.73	80.42	87.11	2.85	17.23	3.92	0.22	0.64	0.66
evm.model.chr10.1683	LAC1	XP_030529710.1 laccase-1 [Rhodamnia argentea]	1.901	0.4641	NOT_CHANGE	6.33876	0.000101754	UP	4.41634	0.00518163	UP	0	0	0	0.05	0	0	0.56	0.15	0.45
evm.model.chr10.1690	RSA1	PTQ32154.1 hypothetical protein MARPO_0102s0024 [Marchantia polymorpha]	-0.188303	0.556163	NOT_CHANGE	0.536583	0.0256005	NOT_CHANGE	0.712798	0.0145901	UP	1.64	1.93	1.62	1.95	1.82	1.16	2.81	3.24	2.41
evm.model.chr10.1694	CYP719A13	XP_026452764.1 trifunctional (S)-stylopine synthase/(S)-nandinine synthase/(S)-canadine synthase-like [Papaver somniferum]	1.57908	0.191592	NOT_CHANGE	5.05276	2.39e-08	UP	3.45749	2.76e-06	UP	0.07	0.07	0	0.33	0.09	0.06	3.02	0.74	1.65
evm.model.chr10.1696	--	-	-0.258174	0.633076	NOT_CHANGE	1.97431	1.09e-09	UP	2.22115	9.77e-10	UP	1.76	1.75	2.48	1.82	1.4	2.13	8.51	7.79	10
evm.model.chr10.1698	--	XP_031473522.1 uncharacterized protein LOC116245997 [Nymphaea colorata]	0.618687	0.0110351	UP	0.789438	0.000343617	UP	0.159208	0.662423	NOT_CHANGE	1.59	2.31	1.82	3.22	2.67	3.57	3.79	3.57	3.72
evm.model.chr10.17	--	-	0.379939	0.85247	NOT_CHANGE	-4.26315	0.021565	DOWN	-4.6512	0.0550567	NOT_CHANGE	0.1	0.25	0.11	0.34	0.19	0.12	0	0	0
evm.model.chr10.1702	--	OAE31169.1 hypothetical protein AXG93_3617s1080 [Marchantia polymorpha subsp. ruderalis] [Marchantia polymorpha]	0.585174	0.101531	NOT_CHANGE	0.701497	0.0265628	UP	0.104874	0.859986	NOT_CHANGE	1.73	1.38	1.5	2.79	2.11	2.6	3.04	3.01	2.39
evm.model.chr10.1709	CYCB1-1	ADE77085.1 unknown [Picea sitchensis]	1.678	0.224086	NOT_CHANGE	3.79391	0.000343517	UP	2.10378	0.0222658	UP	0.07	0.02	0	0.11	0.03	0.19	0.63	0.48	0.37
evm.model.chr10.171	EULS3	ABK22123.1 unknown [Picea sitchensis]	-0.590693	0.0606708	NOT_CHANGE	-5.55258	3.61e-94	DOWN	-4.97503	8.52e-68	DOWN	208.87	206.02	218.47	111.71	161.45	175.88	7.43	3.72	4
evm.model.chr10.1712	NRT2.4	XP_006841012.1 high-affinity nitrate transporter 2.1 [Amborella trichopoda]	-1.30358	0.00592923	DOWN	-3.79086	5.93e-13	DOWN	-2.50707	0.000696816	DOWN	1.54	1.48	2.09	0.44	0.97	0.81	0.09	0.2	0.13
evm.model.chr10.1714	--	XP_023757298.1 uncharacterized protein LOC111905797 [Lactuca sativa]	-1.59708	0.0078209	DOWN	-0.824418	0.150545	NOT_CHANGE	0.763928	0.428279	NOT_CHANGE	1.72	1.88	1.99	0.72	0.66	0.61	0.78	0.68	2.1
evm.model.chr10.1716	-	-	-0.971067	0.00710437	DOWN	-1.23921	0.000198609	DOWN	-0.277794	0.696957	NOT_CHANGE	2.04	2.6	2	1.35	0.92	1.38	0.87	1.29	0.99
evm.model.chr10.1717	ABF2	XP_010269648.1 PREDICTED: ABSCISIC ACID-INSENSITIVE 5-like protein 5 isoform X1 [Nelumbo nucifera]	-0.271905	0.2672	NOT_CHANGE	-0.85175	1.65e-05	DOWN	-0.591752	0.0195789	DOWN	6.53	8.91	7.93	8.3	6.83	5.78	5.38	4.31	4.83
evm.model.chr10.1719	--	XP_006841336.1 uncharacterized protein LOC18431142 [Amborella trichopoda]	-0.484114	0.0288653	NOT_CHANGE	-0.841214	2.09e-05	DOWN	-0.369626	0.234775	NOT_CHANGE	10.19	9.76	10.3	7.97	8.68	6.68	5.31	6.88	6.84
evm.model.chr10.172	EULS3	ABK22123.1 unknown [Picea sitchensis]	-0.118255	0.765272	NOT_CHANGE	-4.63302	1.62e-72	DOWN	-4.52778	2.17e-62	DOWN	146.41	132.45	138.31	105.48	141.19	164.63	8.9	4.55	5.45
evm.model.chr10.1720	--	XP_006841336.1 uncharacterized protein LOC18431142 [Amborella trichopoda]	-0.347204	0.344	NOT_CHANGE	-1.00284	0.000727142	DOWN	-0.66784	0.109841	NOT_CHANGE	5.32	7.95	6.06	5.64	5.69	4.97	2.66	4.65	3.51
evm.model.chr10.1723	-	-	0.129349	0.515085	NOT_CHANGE	0.589738	3.85e-05	UP	0.449143	0.0209825	NOT_CHANGE	7.33	8.35	8.06	11.06	8.49	8.56	13.92	13.03	13.16
evm.model.chr10.1725	At3g10080	ABR17298.1 unknown [Picea sitchensis]	1.98074	0.000314423	UP	1.58497	0.00346965	UP	-0.40696	0.574561	NOT_CHANGE	0.51	0.34	0.56	1.72	1.16	3.1	1.53	1.57	1.63
evm.model.chr10.1726	I-2	ABK25929.1 unknown [Picea sitchensis]	-0.170636	0.399186	NOT_CHANGE	-0.861233	2.53e-08	DOWN	-0.703118	0.000528717	DOWN	24.93	28.58	27.68	26.57	25.07	26.02	17.71	18.65	13.79
evm.model.chr10.1727	RR23	OAE32606.1 hypothetical protein AXG93_3228s1230 [Marchantia polymorpha subsp. ruderalis] [Marchantia polymorpha]	-1.42335	0.00213142	DOWN	-1.9839	5.91e-06	DOWN	-0.583349	0.507884	NOT_CHANGE	1.37	1.63	1.64	0.54	0.89	0.44	0.57	0.52	0.22
evm.model.chr10.1729	HSF24	XP_010263545.1 PREDICTED: heat shock factor protein HSF24-like [Nelumbo nucifera]	-1.87838	3.94e-09	DOWN	-2.80484	1.36e-19	DOWN	-0.937882	0.00153885	DOWN	32.44	16.45	15.59	6.4	7.49	5.08	4.03	3.06	3.34
evm.model.chr10.173	R40G3	ABK22123.1 unknown [Picea sitchensis]	0.209023	0.427406	NOT_CHANGE	-2.19024	1.88e-30	DOWN	-2.41077	1.95e-49	DOWN	1904.15	1298.01	1756.17	1964.03	2127.37	2096.41	398.62	483.39	347.87
evm.model.chr10.1733	--	-	3.33267	0.115954	NOT_CHANGE	6.95735	3.21e-05	UP	3.61881	0.00527422	UP	0	0	0	0	0.35	0.21	5.62	0.85	0.77
evm.model.chr10.1735	Os07g0657900	ABR18196.1 unknown [Picea sitchensis]	-0.933357	0.00963994	DOWN	-1.27894	0.000119311	DOWN	-0.358153	0.568843	NOT_CHANGE	1.61	2.42	1.82	1.34	1.24	0.74	0.76	1.09	0.86
evm.model.chr10.1738	ABCG11	XP_006351519.1 PREDICTED: ABC transporter G family member 11-like [Solanum tuberosum]	0.768957	4.73e-07	UP	2.59467	7.23e-76	UP	1.81346	4.79e-33	UP	23.79	21.48	20.08	38.06	37.83	44.38	157.29	132.94	154.02
evm.model.chr10.174	--	ABR17853.1 unknown [Picea sitchensis]	0.721002	0.00763106	UP	1.45244	2.7e-10	UP	0.719555	0.010787	UP	2.64	2.95	2.51	4.81	4.51	5.09	8.16	7.81	8.97
evm.model.chr10.1743	At1g66430	ACN40355.1 unknown [Picea sitchensis]	0.661532	0.0853553	NOT_CHANGE	1.25689	0.000100711	UP	0.583997	0.134158	NOT_CHANGE	1.46	1.19	1.94	3.8	1.87	2.27	3.93	3.84	4.58
evm.model.chr10.1745	--	XP_024398227.1 uncharacterized protein LOC112293247 isoform X1 [Physcomitrella patens]	1.39593	0.00884191	UP	-0.364623	0.579489	NOT_CHANGE	-1.77127	0.00108331	DOWN	0.41	0.19	0.26	1.14	0.54	0.81	0.26	0.3	0.2
evm.model.chr10.1747	TGA2.2	XP_006826801.1 transcription factor TGA2.3 [Amborella trichopoda]	-0.567177	0.000241511	NOT_CHANGE	-0.735972	3.73e-07	DOWN	-0.181549	0.502433	NOT_CHANGE	11.09	12.56	10.8	8.95	8.68	7.47	7.85	8.36	7.03
evm.model.chr10.1749	PCS1	XP_010262555.1 PREDICTED: aspartic proteinase PCS1 [Nelumbo nucifera]	1.80098	9.99e-22	UP	2.67659	3.78e-48	UP	0.864355	5.64e-05	UP	14.89	14.59	15.29	71.61	39.72	59.36	92.57	104.76	124.96
evm.model.chr10.175	--	XP_010245617.1 PREDICTED: uncharacterized protein LOC104589117 [Nelumbo nucifera]	-2.72971	9.36e-31	DOWN	-0.868249	0.000273793	DOWN	1.84978	4.39e-12	UP	19.21	23	24.55	4.23	2.91	3.79	18.55	11.79	10.7
evm.model.chr10.1763	-	-	0.414393	0.00952886	NOT_CHANGE	0.807295	1.02e-08	UP	0.380228	0.0599112	NOT_CHANGE	18.35	19.31	18.26	27.87	28.75	23.62	37.76	35.85	36.35
evm.model.chr10.1767	-	-	0.0498113	0.819099	NOT_CHANGE	-0.530937	0.000200839	NOT_CHANGE	-0.593258	0.00165767	DOWN	6.58	6.66	6.08	7.45	7.38	6.79	4.74	5.46	4.85
evm.model.chr10.1769	--	XP_031492288.1 uncharacterized protein LOC116258931 [Nymphaea colorata]	0.675197	0.000303562	UP	0.165371	0.444417	NOT_CHANGE	-0.522127	0.0149198	NOT_CHANGE	138.71	160.56	166.59	254.49	263.65	281.57	170.91	173.71	242.22
evm.model.chr10.1776	MYB1	ASR18103.1 R2R3MYB18 [Ginkgo biloba]	-2.30089	0.000189116	DOWN	-2.36567	4.32e-05	DOWN	-0.0761534	0.9611	NOT_CHANGE	6.45	3.46	2.48	1.32	0.94	0.48	1.31	0.62	0.78
evm.model.chr10.1777	MYB1	ASR18103.1 R2R3MYB18 [Ginkgo biloba]	-1.33396	0.000125231	DOWN	-1.73417	1.49e-07	DOWN	-0.413663	0.482721	NOT_CHANGE	5.69	4.09	4	1.57	2.38	1.94	1.03	1.88	1.79
evm.model.chr10.178	ARF22	AVP71779.1 auxin response factor 16 [Pinus massoniana]	-1.37072	1.25e-08	DOWN	-1.96983	3.24e-17	DOWN	-0.609871	0.099153	NOT_CHANGE	6.16	6.36	5.17	3.17	2.02	2.25	1.53	2.28	1.26
evm.model.chr10.1780	NFXL1	XP_006828449.1 NF-X1-type zinc finger protein NFXL1 [Amborella trichopoda]	-1.37438	4.15e-17	DOWN	-1.39161	3.65e-18	DOWN	-0.0285774	0.940288	NOT_CHANGE	11.41	13.96	10.07	6.1	4.61	4.11	4.71	5.24	5.22
evm.model.chr10.1781	PRS1	XP_031092097.1 ribose-phosphate pyrophosphokinase 1 [Ipomoea triloba]	0.378256	0.0942689	NOT_CHANGE	-0.583143	0.00487043	NOT_CHANGE	-0.974219	6.87e-05	DOWN	8.85	8.94	7.93	12.46	12.89	10.67	5.97	7.06	6.29
evm.model.chr10.1783	PRS1	KDO49439.1 hypothetical protein CISIN_1g016576mg [Citrus sinensis]	0.560223	0.00552151	NOT_CHANGE	-0.22931	0.295167	NOT_CHANGE	-0.801235	2.59e-06	DOWN	17.17	11.9	13.83	24.86	22.91	20.82	12.97	14.1	14.27
evm.model.chr10.1784	--	ABK24401.1 unknown [Picea sitchensis]	1.9833	0.104931	NOT_CHANGE	4.26887	1.14e-05	UP	2.27506	0.00249685	UP	0.04	0	0.14	0.14	0.21	0.38	1.51	1.33	0.86
evm.model.chr10.1788	SIN2	RWR91994.1 short integuments 2, mitochondrial isoform X1 [Cinnamomum micranthum f. kanehirae]	-0.227868	0.306624	NOT_CHANGE	-0.679359	0.000144834	DOWN	-0.463368	0.0692449	NOT_CHANGE	6.15	5.77	6.52	6.03	5.2	5.81	4.18	4.76	4.01
evm.model.chr10.179	DYRK4	XP_002969448.1 probable serine/threonine-protein kinase dyrk2 [Selaginella moellendorffii]	-2.35482	0.310082	NOT_CHANGE	-4.57032	0.0267234	DOWN	-2.23986	NA	NOT_CHANGE	0.07	0.04	0.05	0.02	0.02	0	0	0	0
evm.model.chr10.1794	--	ABK27066.1 unknown [Picea sitchensis]	0.484547	0.00149325	NOT_CHANGE	1.22366	2.37e-19	UP	0.727086	2.67e-06	UP	33.43	29.83	33.26	55.27	48.83	42.21	89.57	80.62	83.67
evm.model.chr10.1796	NAC045	ABR16648.1 unknown [Picea sitchensis]	-0.564564	0.0497268	NOT_CHANGE	-2.3427	5.85e-19	DOWN	-1.78978	5.79e-08	DOWN	2.92	2.74	2.21	2.16	1.41	2.22	0.74	0.55	0.46
evm.model.chr10.1798	QKY	KAF3777691.1 QUIRKY protein [Nymphaea thermarum]	0.286771	0.41734	NOT_CHANGE	-0.774528	0.00722381	DOWN	-1.0731	0.00106401	DOWN	1.74	1.54	1.87	2.74	1.84	2.28	1.47	1.16	0.75
evm.model.chr10.1801	--	ADE77862.1 unknown [Picea sitchensis]	2.27133	0.229873	NOT_CHANGE	3.50913	0.0250699	UP	1.22535	0.415126	NOT_CHANGE	0	0.1	0	0.18	0.07	0.31	0.73	0.34	0.28
evm.model.chr10.1804	FATB1	XP_031265727.1 palmitoyl-acyl carrier protein thioesterase, chloroplastic-like [Pistacia vera]	-0.0841983	0.802601	NOT_CHANGE	0.693672	0.00174913	UP	0.766627	0.00149685	UP	15.99	18.31	20.94	24.03	18.75	13.82	33.33	39.38	27.91
evm.model.chr10.1805	FATB	XP_031265727.1 palmitoyl-acyl carrier protein thioesterase, chloroplastic-like [Pistacia vera]	0.736086	0.000296002	UP	1.85326	1.82e-24	UP	1.10535	8.36e-12	UP	5.42	7.04	8.59	13.94	12.2	11.69	25.54	28.32	31.48
evm.model.chr10.1806	FATB	XP_031265727.1 palmitoyl-acyl carrier protein thioesterase, chloroplastic-like [Pistacia vera]	0.621787	0.000168924	UP	1.57498	1.09e-25	UP	0.941656	2.67e-10	UP	39.15	45.43	52.85	84.54	77.12	67.04	143.18	171.45	146.65
evm.model.chr10.181	OSM34	ABK25464.1 unknown [Picea sitchensis]	1.56239	0.0225295	UP	2.79987	4.75e-06	UP	1.22725	0.167848	NOT_CHANGE	84.39	49.19	62.78	253.37	58.48	330.34	526.62	576.62	445.41
evm.model.chr10.1811	--	TYJ31290.1 hypothetical protein E1A91_A06G187900v1 [Gossypium mustelinum]	-2.28435	3.2e-06	DOWN	-2.42772	1.73e-07	DOWN	-0.159447	0.907759	NOT_CHANGE	3.37	3.14	2.04	0.46	0.45	0.99	0.74	0.66	0.37
evm.model.chr10.1812	At3g48460	PQP92055.1 GDSL esterase/lipase [Prunus yedoensis var. nudiflora] [Prunus yedoensis]	1.43595	1.66e-06	UP	5.04272	1.02e-75	UP	3.59436	7.25e-38	UP	5.33	5.55	4.73	13.39	10.18	22.1	231.6	135.72	209.5
evm.model.chr10.1814	EXPA15	KAF2299219.1 hypothetical protein GH714_030991 [Hevea brasiliensis]	-0.234811	0.908443	NOT_CHANGE	3.65971	0.000181675	UP	3.88153	0.000274959	UP	0	0.17	0.05	0.1	0	0.1	0.91	1.18	0.98
evm.model.chr10.1817	--	-	2.01573	3.97e-05	UP	3.62425	1.03e-16	UP	1.59743	1.47e-05	UP	0.56	0.58	0.18	2.53	1.92	1.41	6.6	7.35	4.61
evm.model.chr10.1818	EXPA13	KAF3791235.1 Expansin-A13 [Nymphaea thermarum]	-0.924429	8.4e-05	DOWN	-0.405424	0.097206	NOT_CHANGE	0.507115	0.0864878	NOT_CHANGE	16.88	21.14	15.08	9.78	7.72	12.65	17.06	12.49	15.34
evm.model.chr10.1820	ROCK1	ABK24637.1 unknown [Picea sitchensis]	0.456722	0.0208384	NOT_CHANGE	0.677842	0.000114228	UP	0.20914	0.46883	NOT_CHANGE	6.99	7.67	7.13	11.27	9.54	11.49	14.93	12.46	11.73
evm.model.chr10.1821	ROCK1	KAA8546818.1 hypothetical protein F0562_003258 [Nyssa sinensis]	0.299105	0.562688	NOT_CHANGE	1.1238	0.00193001	UP	0.812568	0.0624825	NOT_CHANGE	2.77	1.68	1.95	2.8	2.76	2.95	5.5	4.64	5.62
evm.model.chr10.1822	--	ABK24217.1 unknown [Picea sitchensis]	2.28321	7.83e-52	UP	0.528157	0.00203016	NOT_CHANGE	-1.76626	8.16e-28	DOWN	5.83	5.7	4.88	33.47	24.52	28.78	8.62	9.32	8.73
evm.model.chr10.1823	DEGP5	XP_006836373.1 protease Do-like 5, chloroplastic isoform X3 [Amborella trichopoda]	-0.33153	0.0926097	NOT_CHANGE	-0.733939	1.37e-05	DOWN	-0.414422	0.060612	NOT_CHANGE	53.59	61.68	64.86	47.66	56.1	49.77	34.81	44.35	42.7
evm.model.chr10.1824	MYB2	KAF3452049.1 hypothetical protein FNV43_RR08145 [Rhamnella rubrinervis]	0.109099	0.806887	NOT_CHANGE	0.767501	0.00717945	UP	0.645428	0.0824819	NOT_CHANGE	1.98	2.29	2.46	2.23	2.75	2.83	4.05	3.8	5.02
evm.model.chr10.1826	HSP70	RWR76768.1 heat shock cognate protein 2 [Cinnamomum micranthum f. kanehirae]	1.17313	1.04e-06	UP	1.88396	1.12e-16	UP	0.69912	0.0127183	UP	45.95	47.28	44.18	132.31	67.39	139.25	202.43	155.71	211.51
evm.model.chr10.1828	BCDH	PWA94508.1 branched-chain alpha-keto acid decarboxylase E1 beta subunit [Artemisia annua]	-0.446343	0.0278556	NOT_CHANGE	-0.866705	1.43e-06	DOWN	-0.432634	0.0841246	NOT_CHANGE	34.08	38.19	32.44	27.31	32.26	22.85	18.9	23.42	22.24
evm.model.chr10.1829	--	XP_020529907.1 uncharacterized protein LOC18445397 [Amborella trichopoda]	0.110061	0.828255	NOT_CHANGE	0.754752	0.0227767	UP	0.633478	0.128985	NOT_CHANGE	1.65	2.21	1.44	2.76	1.75	1.7	3.74	2.49	3.8
evm.model.chr10.1834	SC35	PIA55202.1 hypothetical protein AQUCO_00800139v1 [Aquilegia coerulea]	0.135794	0.311411	NOT_CHANGE	0.610259	2.12e-09	UP	0.462601	0.00115992	NOT_CHANGE	43.39	44.15	44.16	58.22	50.36	47.89	75.9	75.3	74.9
evm.model.chr10.184	Zlp	ABM91759.1 acidic thaumatin-like protein 9 precursor [Taxus x media]	1.78765	0.000852172	UP	-0.653564	0.275238	NOT_CHANGE	-2.45137	3.04e-07	DOWN	5.63	2.56	2.69	19.39	3.94	18.65	2.98	2.97	1.88
evm.model.chr10.1840	HSP70	OAE21439.1 hypothetical protein AXG93_3506s1130 [Marchantia polymorpha subsp. ruderalis] [Marchantia polymorpha]	0.716298	0.00100924	UP	-0.680974	0.00207075	DOWN	-1.41028	8.26e-09	DOWN	3.66	3.62	3.48	5.67	6.71	6.63	2.31	2.92	2.32
evm.model.chr10.1841	HSP70	PKA61893.1 Heat shock cognate 70 kDa protein [Apostasia shenzhenica]	0.664377	0.0663474	NOT_CHANGE	-1.88582	2.58e-07	DOWN	-2.5618	6.45e-10	DOWN	4.13	3.61	4.05	7.36	5.39	7.56	1.71	0.85	1.04
evm.model.chr10.1844	MCD1	PIA46632.1 hypothetical protein AQUCO_01500282v1 [Aquilegia coerulea]	-0.606084	0.00121759	DOWN	-0.607905	0.000670506	DOWN	-0.0141849	0.972999	NOT_CHANGE	27.85	25.93	25.34	18.02	21.27	16.62	16.85	20.94	20.72
evm.model.chr10.1845	ATL78	PIA41095.1 hypothetical protein AQUCO_02300119v1 [Aquilegia coerulea]	-2.4397	0.00914897	DOWN	-2.81089	0.00140072	DOWN	-0.390669	0.862789	NOT_CHANGE	0.53	1.59	0.44	0.19	0.21	0.1	0.12	0.2	0.09
evm.model.chr10.1846	ATL77	XP_017240200.1 PREDICTED: RING-H2 finger protein ATL78-like [Daucus carota subsp. sativus] [Daucus carota]	0.741499	0.0107097	UP	0.632913	0.0241458	UP	-0.12049	0.760602	NOT_CHANGE	5.25	9.85	8.87	11.33	15.6	15.71	14.65	12.7	14.19
evm.model.chr10.1848	ATL10	XP_002323073.2 RING-H2 finger protein ATL74 [Populus trichocarpa]	-1.57043	1.23e-06	DOWN	-1.08317	0.000521267	DOWN	0.47629	0.244354	NOT_CHANGE	3.82	8.32	6.99	2.23	2.25	2.42	2.99	3.96	3.15
evm.model.chr10.185	TPM-1	QDZ06031.1 thaumatin-like protein [Pinus taeda]	2.75486	8.93e-05	UP	0.830766	0.293053	NOT_CHANGE	-1.93575	0.0161043	DOWN	11.77	5.22	5.54	73.03	17.72	78.12	15.31	9.4	20.54
evm.model.chr10.1850	ATL77	XP_002271473.1 PREDICTED: RING-H2 finger protein ATL74 [Vitis vinifera]	-0.894061	0.0225464	DOWN	-2.8861	2.25e-17	DOWN	-2.0025	7.6e-09	DOWN	59.59	107.51	96.31	33.6	45.22	72.09	9.42	20.09	10.54
evm.model.chr10.1851	ATL8	PNY01500.1 RING-H2 finger protein ATL72-like [Trifolium pratense]	0.13326	0.817358	NOT_CHANGE	-3.02924	1.29e-12	DOWN	-3.17437	9.97e-11	DOWN	3.91	4.51	3.71	4.28	2.88	7.2	0.78	0.43	0.44
evm.model.chr10.1852	ATL10	XP_011002606.1 PREDICTED: RING-H2 finger protein ATL74 [Populus euphratica]	1.83527	3.87e-05	UP	1.16325	0.0106552	UP	-0.683527	0.129125	NOT_CHANGE	0.59	1.48	1.76	5.03	2.89	6.74	3.42	3.42	2.69
evm.model.chr10.1853	ATL8	CAA7053029.1 unnamed protein product [Microthlaspi erraticum]	-1.84617	0.0224065	DOWN	-7.50043	9.56e-08	DOWN	-5.66061	0.00320253	DOWN	0.75	1.63	1.57	0.31	0.17	0.69	0	0	0
evm.model.chr10.1854	ATL78	RWR80480.1 RING-H2 finger protein ATL74 [Cinnamomum micranthum f. kanehirae]	-0.662693	0.108555	NOT_CHANGE	-1.76079	4.73e-07	DOWN	-1.10887	0.000138475	DOWN	10.53	28.89	25.33	11.31	14.16	18.03	8.47	7.38	5.47
evm.model.chr10.1856	ATL77	XP_002271473.1 PREDICTED: RING-H2 finger protein ATL74 [Vitis vinifera]	-3.4164	2.2e-11	DOWN	-4.94168	1.18e-18	DOWN	-1.52974	0.127177	NOT_CHANGE	3.95	12.05	7.83	0.56	0.55	1.26	0.18	0.23	0.46
evm.model.chr10.1857	IRE1A	XP_010652907.1 PREDICTED: serine/threonine-protein kinase/endoribonuclease IRE1a [Vitis vinifera]	-0.171376	0.59931	NOT_CHANGE	0.501928	0.0398685	NOT_CHANGE	0.662662	0.0186932	UP	2.32	3.23	2.59	3.52	1.84	2.52	4.79	4.41	3.72
evm.model.chr10.1858	QRT3	XP_010260685.1 PREDICTED: polygalacturonase QRT3 isoform X1 [Nelumbo nucifera]	0.272815	0.317153	NOT_CHANGE	0.984524	2.71e-06	UP	0.700185	0.00309131	UP	4.34	4.64	5.61	7.46	4.53	7.21	12.4	9.96	10.09
evm.model.chr10.186	-	-	-0.461977	0.00178096	NOT_CHANGE	-0.766168	1.71e-08	DOWN	-0.315407	0.13214	NOT_CHANGE	19.15	21.5	18.6	18.33	13.23	15.13	13.39	14.43	11.33
evm.model.chr10.1861	--	-	0.110624	0.796677	NOT_CHANGE	-0.84185	0.00528291	DOWN	-0.964871	0.0108171	DOWN	3.71	3.79	2.75	4.23	3.56	4.19	2.32	2.33	1.78
evm.model.chr10.1862	PILS7	ABR16386.1 unknown [Picea sitchensis]	0.573275	4.7e-05	NOT_CHANGE	1.37496	1.49e-27	UP	0.79019	2.42e-07	UP	9.45	9	8.7	16.58	12.85	14.42	27.19	24.41	27.67
evm.model.chr10.1863	--	GAU27595.1 hypothetical protein TSUD_271350 [Trifolium subterraneum]	0.588043	0.00159736	UP	0.833472	1.01e-06	UP	0.234096	0.322169	NOT_CHANGE	6.41	6.17	4.66	10.99	8.17	9	11.64	12.51	10.46
evm.model.chr10.1865	yjcK	ABK24907.1 unknown [Picea sitchensis]	-2.23021	2.7e-29	DOWN	-3.44188	1.27e-57	DOWN	-1.21952	0.000737072	DOWN	20.1	22.72	18.71	4.81	3.85	5.48	2.03	1.88	2.48
evm.model.chr10.1866	--	ABK24907.1 unknown [Picea sitchensis]	-1.95441	0.0116534	DOWN	-1.23519	0.0757022	NOT_CHANGE	0.716761	0.632754	NOT_CHANGE	1.15	1.49	0.89	0.27	0.08	0.63	0.55	0.5	0.63
evm.model.chr10.1867	yjcK	ABK24907.1 unknown [Picea sitchensis]	-0.589829	0.0768449	NOT_CHANGE	-1.12384	0.000124755	DOWN	-0.546747	0.211203	NOT_CHANGE	7.24	5.87	5.02	3.5	4.19	5.29	2.79	3.61	2.99
evm.model.chr10.1871	ACT1	OVA13071.1 Actin-related protein [Macleaya cordata]	0.626787	8.32e-06	UP	0.813361	1.29e-09	UP	0.174675	0.42206	NOT_CHANGE	129.22	125.09	116.63	221.45	170.55	229.07	262.86	220.91	249.02
evm.model.chr10.1876	AAH2	XP_006448626.1 allantoate deiminase 2 [Citrus clementina]	1.84221	1.57e-36	UP	1.86979	4.24e-38	UP	0.0159749	0.960618	NOT_CHANGE	14.69	13.44	15.17	64.11	43.78	61.17	60.6	55.97	61.62
evm.model.chr10.1877	ASHH3	PTQ48324.1 hypothetical protein MARPO_0005s0005 [Marchantia polymorpha]	-0.361094	0.160641	NOT_CHANGE	0.515373	0.0148247	NOT_CHANGE	0.866679	0.000748997	UP	2.82	3.23	2.53	3.1	1.99	2.17	4.43	4.63	4.74
evm.model.chr10.1879	ERF3	OAE20869.1 hypothetical protein AXG93_3256s1150 [Marchantia polymorpha subsp. ruderalis] [Marchantia polymorpha]	-2.78133	2.65e-45	DOWN	-2.03185	3.56e-25	DOWN	0.738639	0.00169758	UP	164.49	237.71	182.29	30.49	25.08	35.89	45.52	68.27	46.57
evm.model.chr10.1881	-	-	-1.04851	9.04e-07	DOWN	-1.57441	8.95e-15	DOWN	-0.53795	0.0353604	NOT_CHANGE	161.11	219.47	164.69	77.78	100.65	102.23	77.47	73.66	53.92
evm.model.chr10.1883	--	XP_011627502.1 uncharacterized protein LOC18445423 [Amborella trichopoda]	0.160583	0.662919	NOT_CHANGE	-0.771781	0.00567146	DOWN	-0.944768	0.00842488	DOWN	2.35	2.44	2.19	2.85	2.81	2.78	1.47	1.54	1.6
evm.model.chr10.1886	ROQ1	XP_030456464.1 disease resistance protein TAO1-like isoform X1 [Syzygium oleosum]	0.824862	0.194724	NOT_CHANGE	-0.857085	0.186543	NOT_CHANGE	-1.69431	0.0121117	DOWN	1.05	0.8	0.46	1.45	1.66	1.34	0.43	0.48	0.55
evm.model.chr10.189	CPSF30	XP_026395450.1 30-kDa cleavage and polyadenylation specificity factor 30-like [Papaver somniferum]	1.30219	0.000446451	UP	1.12881	0.00168602	UP	-0.183976	0.746838	NOT_CHANGE	1.47	1.63	0.91	4.79	2.85	3.17	2.94	3.53	3.46
evm.model.chr10.1891	--	-	-0.529786	0.0472798	NOT_CHANGE	-0.935758	7.84e-05	DOWN	-0.418609	0.306057	NOT_CHANGE	8.21	8.87	8.09	6.65	5.88	6.24	4.42	5.97	4.38
evm.model.chr10.1894	MTPC2	ERN17070.1 hypothetical protein AMTR_s00044p00068470 [Amborella trichopoda]	0.476147	0.013364	NOT_CHANGE	0.700958	4.63e-05	UP	0.213047	0.396326	NOT_CHANGE	4.11	5.82	4.57	7.94	6.65	7.18	9.17	8.21	9.05
evm.model.chr10.1895	SUS4	XP_006838088.1 sucrose synthase 2 [Amborella trichopoda]	0.562193	0.00427505	NOT_CHANGE	-0.300906	0.146894	NOT_CHANGE	-0.874718	4e-05	DOWN	8.45	7.46	8.39	15.39	12.63	10.89	7.16	8.18	6.87
evm.model.chr10.1898	AHL16	KAF3790230.1 AT-hook motif nuclear-localized protein 22 [Nymphaea thermarum]	-3.15878	0.00139426	DOWN	-2.88917	0.000837296	DOWN	0.296568	0.924199	NOT_CHANGE	0.63	0.89	0.47	0.12	0	0.12	0.03	0.13	0.14
evm.model.chr10.190	CPSF30	XP_010241185.1 PREDICTED: 30-kDa cleavage and polyadenylation specificity factor 30 [Nelumbo nucifera]	-0.882481	0.00507292	DOWN	-0.618314	0.0371844	DOWN	0.255888	0.661087	NOT_CHANGE	1.64	1.7	1.47	1.09	0.75	0.98	1.01	1.17	1.36
evm.model.chr10.1901	RPL7A-1	ADE75607.1 unknown [Picea sitchensis]	0.628167	3.85e-06	UP	0.705153	6.42e-08	UP	0.0650693	0.809193	NOT_CHANGE	39.82	38.06	39.04	69.24	60.57	65.5	79.82	72.03	62.56
evm.model.chr10.1903	P5CS1	ABR18097.1 unknown [Picea sitchensis]	-0.505353	0.000371517	NOT_CHANGE	-0.67393	4.12e-07	DOWN	-0.179822	0.401467	NOT_CHANGE	20.13	25.68	22.68	20.06	14.31	17.94	15.44	15.84	16.92
evm.model.chr10.1904	At1g08370	ABR18003.1 unknown [Picea sitchensis]	0.616231	1.2e-05	UP	0.467897	0.000771493	NOT_CHANGE	-0.160255	0.476711	NOT_CHANGE	8.67	10.07	8.02	16.33	14.04	13.98	14.75	13.64	13.17
evm.model.chr10.1905	LECRKS5	XP_003516512.1 probable L-type lectin-domain containing receptor kinase S.5 [Glycine max]	-1.45151	0.00279534	DOWN	-1.25441	0.00476468	DOWN	0.18833	0.869884	NOT_CHANGE	0.66	0.76	0.74	0.31	0.17	0.37	0.34	0.4	0.27
evm.model.chr10.1909	At2g28720	XP_022958236.1 probable histone H2B.3 [Cucurbita moschata]	0.439465	0.00376983	NOT_CHANGE	0.937173	6.22e-12	UP	0.485967	0.00221528	NOT_CHANGE	178.7	179.2	208.42	264.77	251.17	311.47	404.11	423.19	393.5
evm.model.chr10.191	TDR	ALR83540.1 leucine-rich repeat receptor-like kinase, partial [Ginkgo biloba]	0.927527	0.00018096	UP	0.546342	0.031022	NOT_CHANGE	-0.392968	0.214763	NOT_CHANGE	1.61	2.15	2.07	4.18	2.97	4.85	3.8	2.72	3.02
evm.model.chr10.1910	RVE1	AGH20047.1 CCA1-like protein [Picea abies]	0.209033	0.423194	NOT_CHANGE	2.13332	3.58e-31	UP	1.91293	1.64e-20	UP	4.36	4.76	4.52	7.46	5.6	4.08	22.75	24.06	20.5
evm.model.chr10.1911	--	XP_006843130.1 uncharacterized protein LOC18432970 isoform X1 [Amborella trichopoda]	1.10741	0.274118	NOT_CHANGE	1.91794	0.0221074	UP	0.798837	0.451209	NOT_CHANGE	0.16	0.13	0.05	0.29	0.02	0.5	0.58	0.41	0.46
evm.model.chr10.1918	ANTR4	XP_024390285.1 probable anion transporter 4, chloroplastic [Physcomitrella patens]	1.94766	1.5e-10	UP	3.2065	9.39e-30	UP	1.24712	7.59e-06	UP	0.65	0.7	0.64	3.27	2	3.09	7.24	5.24	8.19
evm.model.chr10.1921	PGPS1	ABR17104.1 unknown [Picea sitchensis]	-0.0257533	0.94285	NOT_CHANGE	-0.681	0.00169423	DOWN	-0.66741	0.0189919	DOWN	6.96	6.03	6.39	7.16	6.93	6.48	4.6	4.2	4.81
evm.model.chr10.1922	--	ABR17912.1 unknown [Picea sitchensis]	-0.127004	0.480249	NOT_CHANGE	-0.604375	7.27e-06	DOWN	-0.489711	0.00663451	NOT_CHANGE	39.47	41.62	36.89	37.58	40.79	37.83	27.65	28.2	31.4
evm.model.chr10.1933	DTX27	ABK24651.1 unknown [Picea sitchensis]	-1.11987	0.00021389	DOWN	-1.84752	1.2e-10	DOWN	-0.742493	0.0820217	NOT_CHANGE	4.06	5.66	3.84	1.7	2.65	2.32	1.73	1.2	1.29
evm.model.chr10.1936	DTX27	ABK24651.1 unknown [Picea sitchensis]	-0.340115	0.00950917	NOT_CHANGE	-0.795838	8.89e-12	DOWN	-0.467344	0.00351619	NOT_CHANGE	64.56	70.25	68.05	66.11	50	57.7	45.36	39.57	46.38
evm.model.chr10.1937	DTX27	ABK24651.1 unknown [Picea sitchensis]	0.675334	0.137251	NOT_CHANGE	1.07605	0.0050792	UP	0.389381	0.425597	NOT_CHANGE	2.3	1.19	2.58	3.07	3.85	3.48	4.5	5	4.88
evm.model.chr10.1939	SLC1	ABK22814.1 unknown [Picea sitchensis]	0.128966	0.810275	NOT_CHANGE	1.63174	9.21e-07	UP	1.49108	8.14e-06	UP	3.53	2.28	2.28	3.49	1.59	4.6	9.68	9.15	9.5
evm.model.chr10.194	--	-	-0.503805	0.613123	NOT_CHANGE	-3.96398	0.00041493	DOWN	-3.47021	0.0192302	DOWN	0.92	1.3	1.3	1.29	0.98	0.4	0.08	0.08	0.09
evm.model.chr10.1940	SLC1	ABK22814.1 unknown [Picea sitchensis]	-1.79203	3.35e-06	DOWN	-3.38674	2.43e-15	DOWN	-1.61331	0.0258105	DOWN	2.11	2.64	2.9	0.64	0.74	1	0.27	0.34	0.21
evm.model.chr10.1944	EIF4A3A	ABK24405.1 unknown [Picea sitchensis]	-0.0892789	0.524034	NOT_CHANGE	-0.646453	1.58e-10	DOWN	-0.569019	2.98e-05	NOT_CHANGE	57.51	59.32	60.61	62.23	57.94	60.02	39.87	43.34	44.38
evm.model.chr10.1954	DLO1	XP_023927941.1 protein DMR6-LIKE OXYGENASE 2-like [Quercus suber]	2.26565	0.0029704	UP	2.2933	0.00149084	UP	0.0154693	0.990093	NOT_CHANGE	0.26	0.05	0.11	1.17	0.27	0.91	0.81	0.88	0.76
evm.model.chr10.1959	FAMA	ABR16546.1 unknown [Picea sitchensis]	0.674817	0.0101263	UP	0.79255	0.00116709	UP	0.105679	0.78837	NOT_CHANGE	5.1	8.29	7.56	11.15	14.32	10.25	11.8	13.64	15.23
evm.model.chr10.1964	Os04g0590900	ABK25333.1 unknown [Picea sitchensis]	-0.681019	3e-05	DOWN	-0.574367	0.000322827	NOT_CHANGE	0.0944038	0.737769	NOT_CHANGE	38.38	51.64	45.35	27.84	29.85	32.94	36.31	31.77	33.85
evm.model.chr10.1965	--	-	0.809028	0.285719	NOT_CHANGE	-1.57199	0.0389085	DOWN	-2.39183	0.00393236	DOWN	0.53	0.38	0.24	0.59	0.74	0.84	0.1	0.13	0.22
evm.model.chr10.1967	--	ABR16693.1 unknown [Picea sitchensis]	-0.522833	0.0334653	NOT_CHANGE	-0.873199	7.04e-05	DOWN	-0.362899	0.225279	NOT_CHANGE	16.57	23.3	22.68	14.04	18.85	13.6	13.41	12.91	11.97
evm.model.chr10.1969	--	ABR16565.1 unknown [Picea sitchensis]	1.14531	8.49e-06	UP	0.599397	0.0257901	UP	-0.556351	0.0847239	NOT_CHANGE	1.62	1.9	1.81	5.18	3.44	4.17	2.84	2.56	3.68
evm.model.chr10.1970	GPXMC1	XP_006827673.1 probable phospholipid hydroperoxide glutathione peroxidase isoform X3 [Amborella trichopoda]	-0.337842	0.778635	NOT_CHANGE	-3.0799	0.00109847	DOWN	-2.75843	0.0127204	DOWN	0.4	2.07	1.44	0.61	1.65	0.97	0.39	0.06	0.06
evm.model.chr10.1976	TMN2	ABK24901.1 unknown [Picea sitchensis]	0.264042	0.0981099	NOT_CHANGE	0.620914	4.4e-06	UP	0.345166	0.0664797	NOT_CHANGE	52.89	56.12	51.21	78.81	55.55	74.64	98.58	83.5	94.72
evm.model.chr10.198	GATA9	XP_031503350.1 GATA transcription factor 8-like isoform X2 [Nymphaea colorata]	-1.83491	3.11e-12	DOWN	-0.532897	0.0630965	NOT_CHANGE	1.29063	1.19e-05	UP	42.88	50.4	41.25	16.52	7.53	17.09	42.85	28.95	32.39
evm.model.chr10.1980	--	ABK26634.1 unknown [Picea sitchensis]	-0.481412	0.137925	NOT_CHANGE	-1.81644	3.53e-10	DOWN	-1.34739	0.000669902	DOWN	5.96	6.17	7.31	5.81	4.6	4.61	2.36	2.08	1.73
evm.model.chr10.1982	Nrde2	XP_011625347.1 protein NRDE2 homolog isoform X1 [Amborella trichopoda]	-0.542906	0.0122752	NOT_CHANGE	-1.01814	2.07e-07	DOWN	-0.486372	0.114594	NOT_CHANGE	3.36	3.27	3.1	2.53	2.22	2.48	1.42	2.07	1.93
evm.model.chr10.1987	At5g17010	ABK24923.1 unknown [Picea sitchensis]	0.660514	0.195514	NOT_CHANGE	1.59762	6.21e-05	UP	0.925695	0.0467139	UP	0.81	1.54	1.26	1.92	1.7	2.48	3.23	4.02	4.96
evm.model.chr10.1988	At5g59250	ABK24923.1 unknown [Picea sitchensis]	0.454074	0.467095	NOT_CHANGE	1.16164	0.0158874	UP	0.697944	0.2728	NOT_CHANGE	1.5	1.22	1.25	3.19	0.71	2.1	3.42	2.55	4.04
evm.model.chr10.1989	--	OAE20043.1 hypothetical protein AXG93_2584s1270 [Marchantia polymorpha subsp. ruderalis] [Marchantia polymorpha]	1.24503	2.22e-05	UP	1.8156	1.28e-11	UP	0.560143	0.0916691	NOT_CHANGE	1.28	1.33	1.05	3.7	2.17	3.57	4.92	4.64	4.96
evm.model.chr10.1990	BRM	XP_011624791.1 ATP-dependent helicase BRM isoform X2 [Amborella trichopoda]	-0.880496	0.171325	NOT_CHANGE	-2.03587	0.000464666	DOWN	-1.16706	0.229684	NOT_CHANGE	0.18	0.22	0.15	0.16	0.12	0.05	0.05	0.05	0.05
evm.model.chr10.1992	BACOVA_02659	XP_031493477.1 uncharacterized protein LOC116259709 [Nymphaea colorata]	1.34114	0.00172002	UP	1.78581	6.6e-06	UP	0.432255	0.33856	NOT_CHANGE	1.78	0.88	0.78	3.71	1.56	4.37	4.9	4.19	4.4
evm.model.chr10.1993	--	ABK22892.1 unknown [Picea sitchensis]	-1.83413	0.135193	NOT_CHANGE	-3.02176	0.0125988	DOWN	-1.21841	0.661629	NOT_CHANGE	0.67	0.56	0.73	0.08	0.26	0.25	0.2	0	0.07
evm.model.chr10.1995	--	GAV76128.1 HMA domain-containing protein [Cephalotus follicularis]	-3.30425	0.0685371	NOT_CHANGE	-3.12057	0.0454151	DOWN	0.112592	NA	NOT_CHANGE	0.54	0.7	0.32	0	0.09	0.08	0.2	0	0
evm.model.chr10.1996	--	ABK25124.1 unknown [Picea sitchensis]	-0.613682	0.000465487	DOWN	-1.08957	2.29e-11	DOWN	-0.486889	0.0380431	NOT_CHANGE	17.05	17.87	20.34	14.14	11.32	13.54	8.75	10.4	10.05
evm.model.chr10.200	guaD	XP_015901455.1 uncharacterized protein LOC107434499 [Ziziphus jujuba]	-1.5677	9.66e-19	DOWN	-1.70398	5.75e-23	DOWN	-0.150894	0.70719	NOT_CHANGE	11.81	13.76	12.42	4.71	5.14	3.97	4.79	4.41	3.88
evm.model.chr10.2001	-	-	0.875606	5.22e-08	UP	1.18148	1.61e-14	UP	0.293748	0.132583	NOT_CHANGE	28.85	23.43	24.66	58.95	48.54	45.91	66.06	57.95	72.62
evm.model.chr10.2003	UGT73E1	ABR16563.1 unknown [Picea sitchensis]	0.694094	0.000107539	UP	1.04477	3.47e-10	UP	0.338766	0.0808813	NOT_CHANGE	11.34	8.62	9.19	19.08	15.9	16.28	20.6	21.78	25.51
evm.model.chr10.2007	HAK17	KAB5537998.1 hypothetical protein DKX38_015531 [Salix brachista]	-1.55395	0.00167396	DOWN	-1.88301	5.06e-05	DOWN	-0.345401	0.75677	NOT_CHANGE	0.78	0.69	0.89	0.33	0.41	0.14	0.22	0.24	0.27
evm.model.chr10.2008	CUV	XP_006849874.1 pre-mRNA-splicing factor ATP-dependent RNA helicase DEAH7 isoform X1 [Amborella trichopoda]	-0.586302	5.71e-05	DOWN	-0.611499	1.05e-05	DOWN	-0.0371839	0.916104	NOT_CHANGE	5.87	6.34	5.98	4.77	4.25	4.09	4.13	5.14	4.12
evm.model.chr10.2009	XRI1	ABK27028.1 unknown [Picea sitchensis]	0.316112	0.413493	NOT_CHANGE	1.11563	0.000109045	UP	0.788163	0.0208365	UP	2.54	2.32	3.13	3.38	2.59	4.77	7.25	6.87	5.33
evm.model.chr10.2013	MYB117	ASR18107.1 R2R3MYB22 [Ginkgo biloba]	1.37477	0.0117168	UP	0.264677	0.689462	NOT_CHANGE	-1.12006	0.071186	NOT_CHANGE	0.44	0.32	0.41	1.62	0.58	1.14	0.63	0.58	0.37
evm.model.chr10.2015	SE	XP_012066284.1 serrate RNA effector molecule [Jatropha curcas]	-0.665202	0.00141382	DOWN	-0.651596	0.000978204	DOWN	0.00296813	0.994761	NOT_CHANGE	6.26	6.62	5.09	4.91	3.54	3.84	3.49	5.08	4.31
evm.model.chr10.2020	BEH4	ADE77805.1 unknown [Picea sitchensis]	-2.60728	8.42e-13	DOWN	-2.22053	4.95e-10	DOWN	0.372603	0.325214	NOT_CHANGE	34.63	14.08	13.86	4.63	2.85	3.79	5.95	4.17	5.07
evm.model.chr10.2023	PHOS34	XP_011625267.1 universal stress protein PHOS32 [Amborella trichopoda]	0.230079	0.351009	NOT_CHANGE	0.638789	0.0010572	UP	0.39696	0.0773911	NOT_CHANGE	32.03	27.79	22.82	34.01	28.12	42.62	50.27	47.04	47.45
evm.model.chr10.2024	--	XP_015952418.1 uncharacterized protein LOC107476973 [Arachis duranensis]	0.0218905	0.956184	NOT_CHANGE	-1.77093	1.88e-16	DOWN	-1.80549	5.87e-17	DOWN	335.53	254.54	280.27	257.21	357.6	329.69	115.29	85.19	86.67
evm.model.chr10.2025	CYP714C2	ATG29983.1 CYP715D11 [Taxus chinensis]	1.14695	7.7e-06	UP	0.894125	0.000422068	UP	-0.264417	0.425597	NOT_CHANGE	1.23	1.26	1.85	4.09	2.83	3.49	2.71	3.04	3.31
evm.model.chr10.2027	GAD1	ACN41071.1 unknown [Picea sitchensis]	0.790464	0.00254848	UP	0.228527	0.440538	NOT_CHANGE	-0.573103	0.0276435	NOT_CHANGE	16.14	10.89	11.56	29.02	16.09	28.08	18.7	18.17	14.21
evm.model.chr10.203	--	ABK25355.1 unknown [Picea sitchensis]	1.12233	0.0573885	NOT_CHANGE	1.51083	0.00386797	UP	0.377144	0.606965	NOT_CHANGE	1.09	0.51	0.95	2.48	0.84	2.77	3.45	2.64	2.12
evm.model.chr10.2031	DPB2	XP_010276250.1 PREDICTED: DNA polymerase epsilon subunit B isoform X1 [Nelumbo nucifera]	-0.19812	0.626162	NOT_CHANGE	-0.676608	0.0285619	DOWN	-0.488619	0.25964	NOT_CHANGE	3.03	3.18	4.31	4.29	2.56	3.08	2.49	2.5	2.39
evm.model.chr10.2034	NPF8.3	AQX43154.1 NPF family transporter [Pinus pinaster]	0.86951	0.00291519	UP	1.1327	1.94e-05	UP	0.25177	0.546668	NOT_CHANGE	1.02	1.21	1.27	2.66	2.31	1.93	2.42	3.14	3.05
evm.model.chr10.2035	NPF8.3	AQX43154.1 NPF family transporter [Pinus pinaster]	0.576418	1.76e-06	NOT_CHANGE	0.809882	1.37e-12	UP	0.221554	0.152465	NOT_CHANGE	29.27	34.03	35.84	58.04	49.45	52.5	67.04	61.93	66.38
evm.model.chr10.2038	Arf79F	ABK22249.1 unknown [Picea sitchensis]	0.397975	0.0526622	NOT_CHANGE	0.61124	0.00068648	UP	0.200589	0.491281	NOT_CHANGE	7.3	9.04	8.24	10.64	12.29	11.84	13.03	15.08	14.05
evm.model.chr10.2039	XXT5	AHC98117.1 putative xyloglucan alpha-1,6-xylosyltransferase [Pinus radiata]	0.731205	0.0339139	UP	2.35453	1.22e-16	UP	1.61099	2.47e-09	UP	1.43	2.55	1.45	2.83	2.8	4.04	12.36	8.06	10.62
evm.model.chr10.204	-	-	0.0835826	0.693118	NOT_CHANGE	-0.940547	9.97e-11	DOWN	-1.03551	9.82e-09	DOWN	16.04	17.43	15.39	19.97	15.22	20.86	10.14	9.36	9.1
evm.model.chr10.2040	--	PTQ41755.1 hypothetical protein MARPO_0033s0145 [Marchantia polymorpha]	-2.58571	0.000328484	DOWN	-0.84543	0.190095	NOT_CHANGE	1.73664	0.0816018	NOT_CHANGE	0.37	0.23	0.18	0.08	0.02	0.04	0.1	0.25	0.14
evm.model.chr10.2041	KIN14D	XP_011621059.1 kinesin-like protein KIN-14C [Amborella trichopoda]	0.78993	0.0476468	UP	1.65652	7.11e-07	UP	0.855906	0.0279092	UP	0.68	0.54	0.46	1.12	0.61	1.45	1.89	2.14	1.97
evm.model.chr10.2045	RAN-A1	ABK27124.1 unknown [Picea sitchensis]	1.25495	1.42e-14	UP	0.610017	0.000319298	UP	-0.656736	2.84e-07	DOWN	66.7	46.6	57.49	170	127.17	147.23	96.76	96.77	100.97
evm.model.chr10.2047	Os02g0773300	ABR17681.1 unknown [Picea sitchensis]	0.866572	1.84e-05	UP	0.606717	0.00265964	UP	-0.271785	0.350016	NOT_CHANGE	8.89	7.79	8.22	16.8	14.8	17.3	14.63	14.81	13.17
evm.model.chr10.2049	Os02g0773300	RWR75146.1 bifunctional D-cysteine desulfhydrase/1-aminocyclopropane-1-carboxylate deaminase, mitochondrial isoform X1 [Cinnamomum micranthum f. kanehirae]	0.759303	0.000185969	UP	0.154388	0.524116	NOT_CHANGE	-0.616896	0.0123543	DOWN	8.21	9.41	9.22	15.74	16.29	16.83	9.66	13.86	10.07
evm.model.chr10.205	R40G2	ACN40925.1 unknown [Picea sitchensis]	-1.61927	2.06e-22	DOWN	-3.09814	3.14e-78	DOWN	-1.49058	2.18e-16	DOWN	69.94	94.02	68.13	31.17	22.49	28.05	11.93	9.69	8.71
evm.model.chr10.2051	--	PTQ49540.1 hypothetical protein MARPO_0002s0042 [Marchantia polymorpha]	-0.679338	0.0135494	DOWN	-0.805459	0.00149404	DOWN	-0.137188	0.79279	NOT_CHANGE	2.98	3.86	3.61	2.98	2.22	1.88	1.94	2.83	1.95
evm.model.chr10.2054	PAHX	ABK22102.1 unknown [Picea sitchensis]	-0.119405	0.714865	NOT_CHANGE	-0.905698	7.68e-05	DOWN	-0.799947	0.00803906	DOWN	10.35	10.27	11.08	10.01	11.87	9.46	5.84	7.67	5.51
evm.model.chr10.2055	ACOT9	ABK24531.1 unknown [Picea sitchensis]	1.0188	6.37e-05	UP	1.54633	7.66e-11	UP	0.51533	0.0548959	NOT_CHANGE	6.21	5.05	7.52	16.62	10.73	14.18	18.36	17.12	26.34
evm.model.chr10.2057	PUB62	PTQ47070.1 hypothetical protein MARPO_0009s0158 [Marchantia polymorpha]	-0.161632	0.735599	NOT_CHANGE	-0.711845	0.041361	DOWN	-0.563072	0.269129	NOT_CHANGE	3.6	4.02	3.86	4.01	4.59	2.44	1.94	3.08	2.87
evm.model.chr10.2064	RIC2	PTQ44806.1 hypothetical protein MARPO_0018s0008 [Marchantia polymorpha]	0.491931	0.0253023	NOT_CHANGE	-0.955743	3.73e-06	DOWN	-1.45912	3.58e-11	DOWN	8.72	6.91	8.03	13.33	10.14	12.62	4.95	4.33	4.45
evm.model.chr10.2065	-	-	0.322601	0.238026	NOT_CHANGE	-0.269234	0.30044	NOT_CHANGE	-0.60228	0.034184	DOWN	5.05	4.61	4.32	8.91	4.82	5.41	3.94	4.52	4.61
evm.model.chr10.2068	At5g05130	ATG70990.1 DNA/RNA helicase protein [Callitropsis nootkatensis]	0.541024	0.0291607	NOT_CHANGE	0.803417	0.000266479	UP	0.251334	0.424934	NOT_CHANGE	3.3	2.72	2.42	5.35	3.21	4.85	5.13	5.57	5.94
evm.model.chr10.2069	At5g15350	XP_010908431.1 blue copper protein [Elaeis guineensis]	0.880436	3.38e-08	UP	1.58593	8.04e-26	UP	0.693367	7.74e-06	UP	103.52	82	86.86	193.2	158.88	191.57	326.45	267.27	327.06
evm.model.chr10.207	HOX32	ABD75306.1 class III homeodomain-leucine zipper protein C3HDZ1 [Ginkgo biloba]	0.259627	0.444668	NOT_CHANGE	-0.43291	0.133679	NOT_CHANGE	-0.703601	0.0322982	DOWN	3.28	3.46	2.87	4.72	2.54	5.28	3.12	2.57	2.31
evm.model.chr10.2072	--	ACN40135.1 unknown [Picea sitchensis]	-0.489605	0.0577519	NOT_CHANGE	-0.860141	0.000155849	DOWN	-0.383223	0.247957	NOT_CHANGE	15.28	13.22	12.86	10.61	10.98	10.18	9.68	6.17	9.77
evm.model.chr10.2074	PERK8	XP_006826847.1 probable receptor-like protein kinase At2g47060 [Amborella trichopoda]	1.70757	3.31e-07	UP	1.42421	1.59e-05	UP	-0.295148	0.500079	NOT_CHANGE	0.76	0.45	0.69	2.36	1.72	2.66	2.16	1.69	1.9
evm.model.chr10.2076	CML25	ABK26821.1 unknown [Picea sitchensis]	-1.68405	9.78e-37	DOWN	-1.615	2.81e-34	DOWN	0.0575061	0.846773	NOT_CHANGE	441.94	520.31	440.03	153.66	152.86	162.12	146.08	197.56	170.71
evm.model.chr10.2077	CML25	ABK26031.1 unknown [Picea sitchensis]	1.24893	4.58e-06	UP	1.85185	2.12e-13	UP	0.59115	0.0441471	UP	3.49	2.63	3.48	9.5	6.02	9.24	15.05	10.95	12.93
evm.model.chr10.2080	PGR5	XP_024194753.1 protein PROTON GRADIENT REGULATION 5, chloroplastic [Rosa chinensis]	-0.0964963	0.735362	NOT_CHANGE	-0.931376	1.03e-06	DOWN	-0.847188	6.24e-05	DOWN	250.44	236.9	277.88	231.14	302.02	232.23	131.14	152.53	168.27
evm.model.chr10.2083	At1g18250	ABK25809.1 unknown [Picea sitchensis]	4.62659	0.0205308	UP	4.94161	0.00770738	UP	0.305387	0.895635	NOT_CHANGE	0	0	0	0.13	0.05	0.38	0.34	0.34	0.04
evm.model.chr10.2086	TUBB	XP_010232467.2 tubulin beta chain [Brachypodium distachyon]	2.26205	4.78e-15	UP	3.79794	5.35e-42	UP	1.52426	1.42e-08	UP	29.15	17.61	19.78	132.38	64.92	153.43	395.59	296.04	353.44
evm.model.chr10.2087	PER66	XP_012440225.1 PREDICTED: peroxidase 66 [Gossypium raimondii]	0.782501	0.0529141	NOT_CHANGE	-0.530435	0.195056	NOT_CHANGE	-1.32449	0.00100037	DOWN	3.71	3.7	2.65	5.5	3.64	9.61	3.12	2.35	2.36
evm.model.chr10.2089	TUBB1	XP_020086588.1 tubulin beta-1 chain [Ananas comosus]	1.32604	1.07e-11	UP	1.73822	3.99e-20	UP	0.400162	0.0996663	NOT_CHANGE	45.36	37.3	39.29	129.1	82.33	122.37	167.93	123.03	167
evm.model.chr10.21	--	OAE26665.1 hypothetical protein AXG93_641s1060 [Marchantia polymorpha subsp. ruderalis] [Marchantia polymorpha]	0.77821	0.00493258	UP	0.786207	0.00248766	UP	-0.0028336	0.995821	NOT_CHANGE	0.78	0.81	0.7	1.43	1.07	1.77	1.34	1.66	1.45
evm.model.chr10.210	BAM7	XP_024391347.1 protein BZR1 homolog 4-like isoform X2 [Physcomitrella patens]	0.664964	0.025342	UP	0.784029	0.00407071	UP	0.107066	0.831507	NOT_CHANGE	3.55	3.21	3.63	5.12	4.62	8.05	7.14	5.63	7.36
evm.model.chr10.2100	--	-	-0.478655	0.00598505	NOT_CHANGE	-0.592515	0.000266486	DOWN	-0.126148	0.665532	NOT_CHANGE	181.41	204.54	191.53	130.56	168.57	143.91	134.46	148.11	147.85
evm.model.chr10.2101	-	-	-0.193021	0.636402	NOT_CHANGE	-0.855645	0.00511933	DOWN	-0.67428	0.130409	NOT_CHANGE	0.99	1	1.15	1.11	0.95	0.92	0.54	0.78	0.63
evm.model.chr10.2102	--	ABR18033.1 unknown [Picea sitchensis]	0.165759	0.616641	NOT_CHANGE	0.739451	0.00135547	UP	0.562053	0.0647927	NOT_CHANGE	2.22	2.8	2.37	3.33	2.64	3	5.34	4.22	4.29
evm.model.chr10.2103	At3g05170	XP_002966946.2 phosphoglycerate mutase-like protein AT74 [Selaginella moellendorffii]	-1.40193	2.87e-06	DOWN	-1.94004	2.08e-11	DOWN	-0.552952	0.297218	NOT_CHANGE	4.68	5.66	3.9	1.61	1.86	2.33	1.68	1.27	1.21
evm.model.chr10.2104	At3g05170	XP_002966946.2 phosphoglycerate mutase-like protein AT74 [Selaginella moellendorffii]	-1.86656	0.0348977	DOWN	-1.05139	0.18585	NOT_CHANGE	0.800181	0.614635	NOT_CHANGE	0.62	0.53	0.52	0.13	0.14	0.22	0.14	0.53	0.24
evm.model.chr10.2108	--	EFJ32987.1 hypothetical protein SELMODRAFT_407052 [Selaginella moellendorffii]	2.9215	0.0896069	NOT_CHANGE	3.54278	0.0207609	UP	0.61097	0.701353	NOT_CHANGE	0.09	0	0	0.37	0.35	0.05	0.47	0.51	0.24
evm.model.chr10.2112	LTA2	KAA8529182.1 hypothetical protein F0562_034019 [Nyssa sinensis]	0.191202	0.163037	NOT_CHANGE	1.381	4.98e-39	UP	1.17818	2.07e-19	UP	28.54	28.65	26.88	39.29	30.84	33.97	82.71	76.63	86.93
evm.model.chr10.2113	HSP70	ABK25453.1 unknown [Picea sitchensis]	-2.05306	7.57e-12	DOWN	-4.45451	2.68e-54	DOWN	-2.41328	2.42e-15	DOWN	2065.56	2001.16	1660.96	355.89	633.08	477.52	57.76	123.85	112.92
evm.model.chr10.2116	DIR2	XP_016501656.1 PREDICTED: dirigent protein 11-like [Nicotiana tabacum]	0.381897	0.55307	NOT_CHANGE	1.09192	0.0220566	UP	0.697492	0.275452	NOT_CHANGE	1.16	0.99	1.09	1.2	1.32	2.02	2.78	1.56	3.43
evm.model.chr10.2120	-	-	-0.175086	0.539004	NOT_CHANGE	-0.952707	7.41e-06	DOWN	-0.790186	0.00613517	DOWN	8.77	9.77	8.8	8.76	9.51	7.79	4.24	6.03	5.64
evm.model.chr10.2122	DDB_G0289029	XP_002971060.2 IST1 homolog [Selaginella moellendorffii]	-0.899564	1.04e-10	DOWN	-0.438439	0.0018129	NOT_CHANGE	0.450412	0.0207694	NOT_CHANGE	9.82	11.74	10.12	7.52	5.22	5.69	8.87	8.99	8.39
evm.model.chr10.2125	NPF5.10	ABK25104.1 unknown [Picea sitchensis]	0.543477	0.0498287	NOT_CHANGE	1.42536	2.95e-10	UP	0.870406	0.000670088	UP	1.68	1.28	1.5	2.71	2.12	2.22	4.9	4.79	3.77
evm.model.chr10.215	gba_locus_10451	P0DI70.1 RecName: Full=CASP-like protein 5A1; Short=GbCASPL5A1 [Ginkgo biloba]	-0.265349	0.517532	NOT_CHANGE	-0.821095	0.010831	DOWN	-0.569118	0.245578	NOT_CHANGE	3.11	3.44	3.84	2.7	3.45	3.13	1.88	2.19	2.54
evm.model.chr10.219	--	-	1.67904	0.0196706	UP	-1.27989	0.10417	NOT_CHANGE	-2.96778	9.85e-05	DOWN	0.97	1.01	1.02	6.65	0.95	3.09	0.35	0.76	0.27
evm.model.chr10.221	--	-	4.01604	0.0331804	UP	2.98518	0.11244	NOT_CHANGE	-1.0449	0.550939	NOT_CHANGE	0	0	0.13	0.89	0.2	0.46	0.29	0.07	0.41
evm.model.chr10.222	--	-	0.871347	0.0846916	NOT_CHANGE	-0.821108	0.0920402	NOT_CHANGE	-1.70304	0.000578278	DOWN	5.84	6.25	6.21	17.97	3.86	15.12	4.12	3.05	4.46
evm.model.chr10.223	--	-	1.48442	0.000214276	UP	0.874457	0.0331344	UP	-0.620363	0.207595	NOT_CHANGE	11.11	9.51	8.02	33.67	10.79	43.32	17.49	22.39	19.25
evm.model.chr10.231	XTH32	XP_031484353.1 probable xyloglucan endotransglucosylase/hydrolase protein 32 [Nymphaea colorata]	1.07701	5.8e-06	UP	3.60747	5.93e-66	UP	2.51813	1.2e-31	UP	3.44	3.25	2.97	6.05	6.78	9.1	41.24	39.88	51.33
evm.model.chr10.232	XTH32	XP_031484353.1 probable xyloglucan endotransglucosylase/hydrolase protein 32 [Nymphaea colorata]	0.312081	0.303215	NOT_CHANGE	1.77213	1.2e-14	UP	1.44853	4.69e-09	UP	23.44	20.69	22.44	33.14	19.46	37.54	105.72	79.07	71.21
evm.model.chr10.239	At5g13980	PTQ35624.1 hypothetical protein MARPO_0070s0086 [Marchantia polymorpha]	0.210998	0.380846	NOT_CHANGE	0.620786	0.00107848	UP	0.39821	0.0925257	NOT_CHANGE	39.37	36.17	32.66	52.03	31.56	53.11	65.73	57.29	64.17
evm.model.chr10.241	CS1	ABR16336.1 unknown [Picea sitchensis]	-0.388388	0.203824	NOT_CHANGE	-0.681176	0.00896425	DOWN	-0.302444	0.501795	NOT_CHANGE	4.13	4.35	3.75	4.2	3.14	2.79	2.45	2.66	3.48
evm.model.chr10.243	-	-	-0.872266	3.85e-05	DOWN	-0.582703	0.00463978	NOT_CHANGE	0.278146	0.420937	NOT_CHANGE	4.05	5.26	4.16	3.09	2.66	2.2	2.92	3.62	3.56
evm.model.chr10.249	-	-	-1.15059	0.00279823	DOWN	-1.35169	0.000168309	DOWN	-0.208892	0.795683	NOT_CHANGE	0.83	0.78	0.72	0.58	0.34	0.22	0.27	0.36	0.4
evm.model.chr10.259	At4g19070	ABK23296.1 unknown [Picea sitchensis]	-0.4702	0.461562	NOT_CHANGE	-1.38843	0.00804183	DOWN	-0.937362	0.262145	NOT_CHANGE	2.42	2.59	2.52	1.63	2.42	1.76	1.71	0.78	0.71
evm.model.chr10.261	--	ABK27115.1 unknown [Picea sitchensis]	-0.804496	0.00039216	DOWN	-0.795788	0.00021168	DOWN	-0.00581813	0.992309	NOT_CHANGE	13.77	15.48	13.44	7.09	9.98	9.1	9.22	9	9.39
evm.model.chr10.264	CRF3	ATX60372.1 ethylene-responsive transcription factor ERF6 [Taxodium sp. 'Zhongshanshan']	-1.09234	0.011768	DOWN	-0.844677	0.0355307	DOWN	0.233335	0.790011	NOT_CHANGE	0.88	1.22	1.11	0.6	0.53	0.49	0.74	0.79	0.47
evm.model.chr10.267	--	-	-0.311742	0.757727	NOT_CHANGE	1.49094	0.0174023	UP	1.78914	0.0164833	UP	0.49	0.38	0.8	0.29	0.48	0.66	2.05	1.29	1.87
evm.model.chr10.269	--	-	0.648662	0.381719	NOT_CHANGE	1.30465	0.0327394	UP	0.644686	0.446115	NOT_CHANGE	48.69	33.14	19.29	56.13	22.72	94.03	106.35	83.47	90.93
evm.model.chr10.270	SETH3	ADE75818.1 unknown [Picea sitchensis]	0.741643	0.133144	NOT_CHANGE	2.15328	6.47e-08	UP	1.39976	0.000458148	UP	2.15	1.44	1.07	2.64	1.43	4.43	9.79	7.25	6.4
evm.model.chr10.274	ISPG	ABB78087.1 (E)-4-hydroxy-3-methyl-but-2-enyl diphosphate synthase [Ginkgo biloba]	-0.336768	0.0133556	NOT_CHANGE	-0.80095	2.73e-11	DOWN	-0.475786	0.00365912	NOT_CHANGE	259.84	277.78	256.07	249.52	224.89	205.27	147.41	186.66	178.73
evm.model.chr10.278	At1g77840	XP_017258715.1 PREDICTED: eukaryotic translation initiation factor 5-like [Daucus carota subsp. sativus] [Daucus carota]	-0.333307	0.0867356	NOT_CHANGE	-0.96192	4.3e-09	DOWN	-0.640393	0.000102827	DOWN	113.81	103.5	80.74	92.01	85.43	78.07	49.11	59.77	63.3
evm.model.chr10.280	--	XP_011620780.1 uncharacterized protein LOC18427259 isoform X1 [Amborella trichopoda]	1.05941	0.00410255	UP	0.579752	0.129166	NOT_CHANGE	-0.489705	0.311869	NOT_CHANGE	1.05	0.97	0.83	2.79	1.3	2.42	1.71	1.77	1.33
evm.model.chr10.286	-	-	-0.0494878	0.905946	NOT_CHANGE	-0.805699	0.00233914	DOWN	-0.770101	0.0267633	DOWN	3.8	4.27	4.14	3.89	5.32	3.44	2.35	2.96	2.54
evm.model.chr10.289	At2g28450	RWR81497.1 zinc finger CCCH domain-containing protein 24 isoform X1 [Cinnamomum micranthum f. kanehirae]	-0.5638	0.0964705	NOT_CHANGE	-0.67656	0.0257176	DOWN	-0.122762	0.848254	NOT_CHANGE	3.51	4.97	3.7	3.07	2.29	3.5	2.74	2.64	3.17
evm.model.chr10.293	--	-	1.70172	0.0430354	UP	1.47875	0.0653132	NOT_CHANGE	-0.234138	0.848828	NOT_CHANGE	0.45	0.41	0.12	1.37	0.46	1.7	1.59	1.02	0.49
evm.model.chr10.296	At1g30570	XP_002264211.2 PREDICTED: probable receptor-like protein kinase At1g30570 isoform X2 [Vitis vinifera]	0.0523835	0.847729	NOT_CHANGE	0.935813	1.96e-08	UP	0.872118	4.5e-06	UP	6.97	7.34	5.86	9.22	5.77	7.79	15.86	13.27	14.22
evm.model.chr10.301	--	EEF44581.1 serine-threonine protein kinase, plant-type, putative [Ricinus communis]	-1.70123	0.135427	NOT_CHANGE	0.737916	0.448037	NOT_CHANGE	2.44099	0.0494349	UP	0.3	0.31	0.16	0.23	0	0.03	0.58	0.64	0.24
evm.model.chr10.302	--	KAF2288796.1 hypothetical protein GH714_014245 [Hevea brasiliensis]	-2.13459	0.0403001	DOWN	-0.298333	0.776425	NOT_CHANGE	1.82655	0.114411	NOT_CHANGE	0.07	0.46	0.56	0.18	0.03	0.06	0.34	0.36	0.3
evm.model.chr10.304	--	-	0.281532	0.329761	NOT_CHANGE	1.08287	1.17e-06	UP	0.788987	5.61e-06	UP	39.33	28.03	21.85	42.38	31.89	43.39	75.32	63.63	73.84
evm.model.chr10.306	GHR1	ADE77203.1 unknown [Picea sitchensis]	1.56899	0.293905	NOT_CHANGE	2.91403	0.0153935	UP	1.32765	0.283348	NOT_CHANGE	0	0.25	0.06	0.52	0.06	0.41	1.17	0.23	1.17
evm.model.chr10.308	SBH1	ABK26222.1 unknown [Picea sitchensis]	-1.81911	3.99e-27	DOWN	-2.00289	4.2e-34	DOWN	-0.196565	0.609007	NOT_CHANGE	30.7	36.22	30.49	10.33	9.31	10.05	8.47	10.38	8.41
evm.model.chr10.309	SBH2	ABK26222.1 unknown [Picea sitchensis]	-1.39989	1.47e-20	DOWN	-1.61846	4.13e-28	DOWN	-0.231115	0.412816	NOT_CHANGE	27.01	31.02	24.18	12.2	11.13	10.26	10.17	10.65	9.22
evm.model.chr10.31	--	PQQ17303.1 LRR receptor-like serine/threonine-protein kinase GSO2 isoform X1 [Prunus yedoensis var. nudiflora] [Prunus yedoensis]	-2.71203	1.27e-24	DOWN	-1.99819	1.99e-15	DOWN	0.701757	0.0890598	NOT_CHANGE	7.53	7.61	5.5	1.03	1	1.37	1.57	2.65	1.6
evm.model.chr10.310	SBH2	ABK26222.1 unknown [Picea sitchensis]	0.0668985	0.80651	NOT_CHANGE	1.62338	5.64e-23	UP	1.54417	5.13e-18	UP	18.55	24.32	21.03	21.76	23.14	26.9	83.77	68.13	68.74
evm.model.chr10.312	PIP2-8	ABK22173.1 unknown [Picea sitchensis]	-0.175327	0.419419	NOT_CHANGE	0.424909	0.0148461	NOT_CHANGE	0.588365	0.00336771	UP	564.25	557.79	569.74	514.46	492.46	608.84	998.14	861.33	696.5
evm.model.chr10.314	--	-	-4.02542	1.44e-11	DOWN	-4.42328	5.35e-14	DOWN	-0.47449	0.827195	NOT_CHANGE	4.38	5.72	4.81	0.14	0.71	0.15	0.23	0.41	0.13
evm.model.chr10.315	HMGR	AAU89123.1 3-hydroxy-3-methylglutaryl coenzyme A reductase [Ginkgo biloba]	-2.9086	2.2e-05	DOWN	-2.7738	1.22e-05	DOWN	0.0921703	0.965009	NOT_CHANGE	1.05	1.68	1.78	0.07	0.36	0.23	0.35	0.33	0.07
evm.model.chr10.316	--	-	-3.5925	2.29e-28	DOWN	-3.56331	4.08e-30	DOWN	0.0146626	0.989835	NOT_CHANGE	13.03	16.62	16.36	1.36	1.04	1.68	1.18	2.32	0.82
evm.model.chr10.318	--	-	-1.48597	2.31e-05	DOWN	-2.55738	4.4e-14	DOWN	-1.08177	0.0104077	DOWN	13.12	25.13	25.15	11.57	4.53	8.5	4.09	4.34	3.62
evm.model.chr10.321	UGT86A1	ABR17327.1 unknown [Picea sitchensis]	-1.70745	1.54e-05	DOWN	-2.31842	1.43e-09	DOWN	-0.62536	0.398648	NOT_CHANGE	2.19	3.47	2.79	0.85	1.22	0.7	0.66	0.4	0.84
evm.model.chr10.324	--	XP_002530281.1 uncharacterized protein LOC8263155 [Ricinus communis]	-1.21432	0.000126241	DOWN	-1.23148	3.54e-05	DOWN	-0.0317157	0.967651	NOT_CHANGE	7.48	6.64	5.19	2.84	3.62	2.51	3.09	2.8	3.38
evm.model.chr10.325	--	-	2.02744	4.72e-06	UP	2.39162	1.15e-08	UP	0.352154	0.541519	NOT_CHANGE	0.96	0.81	1.15	3.21	2.98	6.55	6.14	4.82	6.19
evm.model.chr10.327	TOGT1	ASU44001.1 UDP-glycosyltransferase UGT8 [Picea glauca]	-0.977074	1.97e-08	DOWN	-1.13211	1.85e-11	DOWN	-0.167127	0.548027	NOT_CHANGE	219.1	207.04	236.93	114.67	139.54	107.95	100.43	121.18	119.65
evm.model.chr10.328	TOGT1	ASU44001.1 UDP-glycosyltransferase UGT8 [Picea glauca]	1.16066	4.63e-08	UP	1.28067	2.57e-10	UP	0.109043	0.766855	NOT_CHANGE	1.72	1.86	2.06	5.49	3.88	4.28	5.2	4.74	5.43
evm.model.chr10.33	--	ADE77299.1 unknown [Picea sitchensis]	-0.0550285	0.871458	NOT_CHANGE	-1.05401	5.13e-07	DOWN	-1.01115	2.31e-05	DOWN	107.17	117.08	119.65	115.66	143.23	95.29	49.14	65.74	71.46
evm.model.chr10.330	WAP	ABK23695.1 unknown [Picea sitchensis]	0.885663	0.0262878	UP	1.10284	0.00232253	UP	0.205616	0.688224	NOT_CHANGE	0.6	0.63	0.28	1.44	0.97	0.67	1.24	1.34	1.11
evm.model.chr10.332	--	-	0.444174	0.261293	NOT_CHANGE	0.689777	0.0373278	UP	0.23512	0.666088	NOT_CHANGE	1.03	0.98	0.92	1.48	1.01	1.83	1.8	1.48	2.05
evm.model.chr10.333	CSE	OVA10142.1 hypothetical protein BVC80_1591g51 [Macleaya cordata]	0.620257	0.000137064	UP	0.872854	8.67e-09	UP	0.240606	0.256315	NOT_CHANGE	17.59	14.88	15.01	26.11	23.93	28.91	32.87	30.2	34.9
evm.model.chr10.334	CSE	OVA10142.1 hypothetical protein BVC80_1591g51 [Macleaya cordata]	1.02574	3.5e-09	UP	2.65963	5e-61	UP	1.62252	5.82e-26	UP	14.26	10.99	13.6	34.27	25.3	26.54	94.86	102.06	80.14
evm.model.chr10.336	At1g30570	BAF79953.1 receptor-like kinase [Marchantia polymorpha]	-0.362225	0.460602	NOT_CHANGE	0.831151	0.0221436	UP	1.18165	0.00304761	UP	0.39	0.58	0.75	0.41	0.41	0.61	1.12	1.16	1.13
evm.model.chr10.341	MSI1	ABR18459.1 unknown [Picea sitchensis]	-0.324046	0.0024371	NOT_CHANGE	-0.623655	1.32e-10	DOWN	-0.311396	0.0477112	NOT_CHANGE	40.35	45.76	41.01	39.36	34.68	35.62	29.5	32.36	30.87
evm.model.chr10.344	AIR9	XP_010241180.1 PREDICTED: 187-kDa microtubule-associated protein AIR9 isoform X2 [Nelumbo nucifera]	0.316383	0.133947	NOT_CHANGE	1.08647	2.38e-10	UP	0.759025	0.000197763	UP	6.06	6.57	5.55	10.45	5.76	8.53	15.36	14.41	13.62
evm.model.chr10.349	PSY	ABR16280.1 unknown [Picea sitchensis]	-0.409095	0.703523	NOT_CHANGE	1.56261	0.0202362	UP	1.96064	0.0139544	UP	0.36	0.21	0.12	0.2	0.13	0.24	0.83	0.8	0.69
evm.model.chr10.353	--	TVU34447.1 hypothetical protein EJB05_16279, partial [Eragrostis curvula]	-3.52357	4.84e-11	DOWN	-3.99209	5.86e-14	DOWN	-0.468696	0.785643	NOT_CHANGE	1.15	1.88	1.14	0.22	0.04	0.14	0.11	0.15	0.03
evm.model.chr10.354	DRB2	KAF3783149.1 Double-stranded RNA-binding protein 2 [Nymphaea thermarum]	0.296431	0.266752	NOT_CHANGE	2.01834	2.92e-27	UP	1.71127	2.75e-16	UP	1.64	2.01	1.88	2.81	2	2.53	8.11	9.3	7.77
evm.model.chr10.356	PLR1	XP_020699215.1 pyridoxal reductase, chloroplastic isoform X2 [Dendrobium catenatum]	-0.241511	0.424867	NOT_CHANGE	-1.21651	2.43e-07	DOWN	-0.988651	0.000992281	DOWN	8.98	7.87	9.62	7.53	8.64	7.94	4.34	4.94	3.53
evm.model.chr10.360	--	ABK21247.1 unknown [Picea sitchensis]	-1.15017	0.307231	NOT_CHANGE	-2.51981	0.0100195	DOWN	-1.38816	0.389001	NOT_CHANGE	1.06	1.78	0.58	0	0.69	0.91	0.3	0.17	0.19
evm.model.chr10.363	HCR9-0	XP_010920367.2 receptor-like protein EIX2 [Elaeis guineensis]	-3.37054	0.00616064	DOWN	-3.67914	0.00143241	DOWN	-0.269311	NA	NOT_CHANGE	0.16	0.15	0.32	0.03	0	0.03	0.03	0	0.03
evm.model.chr10.365	prmC	ADE77429.1 unknown [Picea sitchensis]	-0.650595	0.00408644	DOWN	-0.472515	0.0284688	NOT_CHANGE	0.166682	0.689868	NOT_CHANGE	4.69	5.75	5.35	4.12	3.45	3.29	3.9	4.64	4.23
evm.model.chr10.367	HAT7	ABK24498.1 unknown [Picea sitchensis]	-0.25586	0.262573	NOT_CHANGE	-0.624124	0.000855756	DOWN	-0.380746	0.114623	NOT_CHANGE	304.91	272.48	278.44	225.67	308.49	233.38	206.56	204.6	214.32
evm.model.chr10.368	AGD12	QEP51818.1 hypothetical protein [Pinus massoniana]	0.682174	0.133057	NOT_CHANGE	1.01498	0.00817608	UP	0.31911	0.599068	NOT_CHANGE	1.06	1.2	1.08	1.76	2.08	1.92	2.5	2.86	2.2
evm.model.chr10.369	--	-	0.449191	0.394063	NOT_CHANGE	-0.915702	0.0440814	DOWN	-1.3759	0.00905662	DOWN	3.59	3.79	3.16	5.83	2.68	7.09	2.76	2.12	1.36
evm.model.chr10.380	-	-	0.41197	0.435856	NOT_CHANGE	3.23852	1.1e-18	UP	2.81287	3.89e-17	UP	0.75	0.82	0.36	1.13	0.43	1.24	7	5.04	8.41
evm.model.chr10.387	RBL19	ABR16798.1 unknown [Picea sitchensis]	0.343885	0.16238	NOT_CHANGE	0.686209	0.000751741	UP	0.329979	0.253668	NOT_CHANGE	6.61	6.23	5.39	8.69	8.44	7.87	11.69	9.27	12.06
evm.model.chr10.388	yjcK	ABK24907.1 unknown [Picea sitchensis]	-1.90748	6.41e-05	DOWN	-2.55768	5.81e-08	DOWN	-0.662462	0.547654	NOT_CHANGE	2.44	2.58	2.59	0.79	0.73	0.67	0.64	0.32	0.49
evm.model.chr10.399	--	TYK16078.1 LRR receptor-like serine/threonine-protein kinase FLS2 [Cucumis melo var. makuwa] [Cucumis melo]	-2.93139	4.45e-08	DOWN	-1.18281	0.0181649	DOWN	1.74074	0.0128658	UP	0.76	1.76	1.29	0.15	0.05	0.33	0.46	0.8	0.62
evm.model.chr10.4	CDKG-2	ACN40935.1 unknown [Picea sitchensis]	0.434521	0.216192	NOT_CHANGE	0.898695	0.00199454	UP	0.452317	0.0560206	NOT_CHANGE	4.18	1.92	2.79	5.24	4	3.92	5.95	6.87	6.01
evm.model.chr10.400	--	XP_008444420.1 PREDICTED: LRR receptor-like serine/threonine-protein kinase FLS2 [Cucumis melo]	-2.69087	3.73e-14	DOWN	-1.72403	9.75e-07	DOWN	0.955379	0.00624095	UP	5.1	13.08	12.32	1.72	1.51	1.84	4.75	3.27	2.3
evm.model.chr10.402	--	TKV99622.1 hypothetical protein SEVIR_8G056300v2 [Setaria viridis]	-3.54982	2.96e-05	DOWN	-1.81917	0.00891843	DOWN	1.73068	0.247462	NOT_CHANGE	0.48	0.8	0.42	0.06	0	0.1	0.13	0.32	0.09
evm.model.chr10.407	UBP1	ABR17996.1 unknown [Picea sitchensis]	-0.589101	1.17e-09	DOWN	-0.653639	3.8e-12	DOWN	-0.0764529	0.719265	NOT_CHANGE	127.28	141.58	127.25	98.13	93.17	92.74	93.11	101.36	88.64
evm.model.chr10.413	DOT2	XP_010256356.1 PREDICTED: SART-1 family protein DOT2 [Nelumbo nucifera]	0.499014	0.229762	NOT_CHANGE	1.18352	0.000316029	UP	0.67445	0.118554	NOT_CHANGE	0.5	0.51	0.52	1.16	0.67	0.53	1.26	1.5	1.17
evm.model.chr10.414	BIP4	ABR18447.1 unknown [Picea sitchensis]	-1.05824	8.14e-11	DOWN	-2.18828	1.1e-44	DOWN	-1.14198	3.4e-10	DOWN	147.21	162.89	133.45	68.39	67.03	93.91	36.77	35.27	37.25
evm.model.chr10.417	--	ABK25782.1 unknown [Picea sitchensis]	1.05128	8.45e-07	UP	0.52402	0.0193191	NOT_CHANGE	-0.537782	0.046152	NOT_CHANGE	4.22	4.18	3.96	11.39	7.54	8.86	6.92	6.05	7.01
evm.model.chr10.418	RECA	OMP09857.1 hypothetical protein COLO4_05072 [Corchorus olitorius]	-0.45342	0.00474604	NOT_CHANGE	-0.622681	2.66e-05	DOWN	-0.181247	0.455422	NOT_CHANGE	27.66	35.32	30.7	24.16	25.52	23.85	20.12	25.05	23.17
evm.model.chr10.419	tf	XP_006854493.1 serotransferrin [Amborella trichopoda]	0.558058	0.00192997	NOT_CHANGE	1.10544	4.23e-12	UP	0.536014	0.00909794	NOT_CHANGE	5.3	5.17	5.22	9.77	7.05	8.28	14.11	11.38	12.48
evm.model.chr10.421	FLD	XP_010267207.1 PREDICTED: protein FLOWERING LOCUS D [Nelumbo nucifera]	-0.726779	3.38e-05	DOWN	-0.48621	0.00463294	NOT_CHANGE	0.227348	0.442715	NOT_CHANGE	5.48	6.31	5.28	3.88	4.09	3.17	4.59	4.75	4.36
evm.model.chr10.424	GRIK1	XP_011627097.1 serine/threonine-protein kinase GRIK1 [Amborella trichopoda]	0.24551	0.234225	NOT_CHANGE	0.618688	0.000186299	UP	0.362738	0.116893	NOT_CHANGE	7.5	7.57	6.59	11.51	7.31	9.12	12.11	12.33	13
evm.model.chr10.425	PLP7	AJP06344.1 PLP2 [Pinus tabuliformis]	0.858755	0.250936	NOT_CHANGE	2.55472	1.3e-05	UP	1.68317	0.00260504	UP	0.55	0.88	0.23	1.33	0.21	1.73	4.22	3.62	3.03
evm.model.chr10.426	--	ABR16533.1 unknown [Picea sitchensis]	-0.765398	0.0182466	DOWN	-1.02041	0.000568387	DOWN	-0.269215	0.642911	NOT_CHANGE	7.88	8.81	6.77	4.26	5.72	4.82	3.3	5	4.71
evm.model.chr10.427	--	ABR16533.1 unknown [Picea sitchensis]	-0.860134	0.000236744	DOWN	-0.67907	0.00320115	DOWN	0.168269	0.644383	NOT_CHANGE	61.55	83.99	61.42	35.94	51.65	33.67	48.02	43.92	52.74
evm.model.chr10.428	CLH2	AAP44978.1 chlorophyllase [Ginkgo biloba]	-0.983382	0.00387126	DOWN	-1.76625	1.23e-08	DOWN	-0.796338	0.023723	DOWN	130.31	204.17	204.75	110.81	107.76	74.91	74.76	31.89	70.48
evm.model.chr10.434	CCR1	RWR81488.1 serine/threonine-protein kinase-like protein CCR1 [Cinnamomum micranthum f. kanehirae]	-0.667921	0.0030639	DOWN	0.175233	0.464348	NOT_CHANGE	0.83093	0.00121321	UP	2.17	2.9	2.47	1.7	1.55	1.86	3.41	3.26	2.87
evm.model.chr10.439	FLOT1	RDX64158.1 Flotillin-like protein 1, partial [Mucuna pruriens]	-5.33772	0.00752403	DOWN	-2.86272	0.0894729	NOT_CHANGE	2.44333	NA	NOT_CHANGE	0.15	0.28	0.21	0	0	0	0.1	0	0
evm.model.chr10.448	VIR	XP_006838394.1 uncharacterized protein LOC18429037 [Amborella trichopoda]	-0.895803	0.000237106	DOWN	-0.879559	0.000157335	DOWN	0.00598909	0.992261	NOT_CHANGE	1.8	1.98	2.13	1.64	0.91	0.93	1.22	1.39	1.01
evm.model.chr10.453	UGT85A1	ABR16170.1 unknown [Picea sitchensis]	0.172976	0.499947	NOT_CHANGE	-0.55823	0.00491748	NOT_CHANGE	-0.743623	0.00104957	DOWN	23.83	27.02	26.7	27.57	38.02	27.93	20.09	21.09	18.07
evm.model.chr10.455	--	ABR16687.1 unknown [Picea sitchensis]	-0.207978	0.343375	NOT_CHANGE	-0.785171	4.13e-06	DOWN	-0.588967	0.0061915	DOWN	97.51	102.74	94.92	95.18	102.79	76.86	53.45	73.46	65.93
evm.model.chr10.456	CYP82C4	ATG30004.1 CYP867F23 [Taxus chinensis]	-0.374922	0.172699	NOT_CHANGE	-1.07863	2.36e-06	DOWN	-0.716964	0.0195789	DOWN	7.83	8.36	6.99	5.61	7.84	5.71	3.8	3.82	4.72
evm.model.chr10.457	CYP82C4	ATG30004.1 CYP867F23 [Taxus chinensis]	-0.339541	0.0441969	NOT_CHANGE	-1.55316	5.71e-28	DOWN	-1.22592	1.43e-13	DOWN	236	231.31	234.76	181.05	221.89	192.75	88.3	88.89	92.17
evm.model.chr10.458	CYP81F3	ATG30004.1 CYP867F23 [Taxus chinensis]	-1.61555	0.0130906	DOWN	-1.52881	0.0111668	DOWN	0.0735248	0.958846	NOT_CHANGE	0.86	2.59	2.01	0.4	0.5	0.99	0.65	0.93	0.53
evm.model.chr10.459	PICBP	AFG44367.1 hypothetical protein 0_13398_02, partial [Pinus taeda]	1.17152	8.71e-06	UP	0.537793	0.0529395	NOT_CHANGE	-0.644375	0.0350201	DOWN	9.17	8.63	7.13	29.05	11.32	21.55	12.6	14.65	13.5
evm.model.chr10.460	SCL3	OVA10283.1 Transcription factor GRAS [Macleaya cordata]	0.631045	0.0783583	NOT_CHANGE	0.965114	0.00215089	UP	0.322216	0.396087	NOT_CHANGE	1.67	3.59	2.53	3.49	4.36	5	4.56	5.47	6.97
evm.model.chr10.461	At4g15970	ABR16599.1 unknown [Picea sitchensis]	-0.709085	0.0104142	DOWN	-0.874649	0.0005792	DOWN	-0.178274	0.739997	NOT_CHANGE	4.17	5.09	4.51	2.76	3.19	3.11	2.39	2.74	3.32
evm.model.chr10.462	At4g15970	ABR16599.1 unknown [Picea sitchensis]	-0.517634	0.204724	NOT_CHANGE	-1.05261	0.0025389	DOWN	-0.550372	0.340916	NOT_CHANGE	1.71	2.26	1.81	1.13	1.74	1.46	1.01	0.98	1.15
evm.model.chr10.467	At2g37660	KAE8037224.1 hypothetical protein FH972_009833 [Carpinus fangiana]	-0.678859	0.00229358	DOWN	-1.22559	1.82e-09	DOWN	-0.559053	0.0419618	NOT_CHANGE	57.66	62.1	57.67	35.85	49.6	32.9	24.96	32.71	27.7
evm.model.chr10.469	JGB	GAU14221.1 hypothetical protein TSUD_307810 [Trifolium subterraneum]	-6.82907	3.36e-16	DOWN	-2.33349	7.07e-10	DOWN	4.48984	8.27e-06	UP	3.1	5.76	4.19	0.06	0.03	0.03	0.53	1.14	1.24
evm.model.chr10.47	--	PTQ37322.1 hypothetical protein MARPO_0058s0095 [Marchantia polymorpha]	0.114784	0.673657	NOT_CHANGE	0.921769	7.27e-07	UP	0.794992	8.3e-08	UP	21.22	32.5	33.96	33.66	32.06	36.53	61.23	58.11	67.04
evm.model.chr10.470	JGB	VDD11378.1 unnamed protein product [Brassica rapa]	0.725192	0.559163	NOT_CHANGE	3.5852	4.22e-06	UP	2.84833	0.000137814	UP	0.03	0.08	0.1	0.16	0.07	0.13	1.15	0.73	0.86
evm.model.chr10.473	--	-	-0.622052	0.480361	NOT_CHANGE	-2.01898	0.00760288	DOWN	-1.40788	0.229461	NOT_CHANGE	1.6	1.01	0.92	1.16	1	0.34	0.34	0.27	0.38
evm.model.chr10.479	--	ADE76243.1 unknown [Picea sitchensis]	-1.94701	0.0166645	DOWN	-0.97791	0.244039	NOT_CHANGE	0.955549	0.453825	NOT_CHANGE	11.18	13.97	10.85	2.8	3.51	3.66	2.59	3.03	14.8
evm.model.chr10.481	-	-	0.618203	0.00784589	UP	0.328675	0.17068	NOT_CHANGE	-0.299951	0.341408	NOT_CHANGE	1.75	1.6	1.38	3.19	2.09	2.63	1.9	2.38	2.43
evm.model.chr10.482	TIFY9	XP_006836554.1 protein TIFY 3 [Amborella trichopoda]	1.90978	0.213909	NOT_CHANGE	3.35579	0.0100833	UP	1.42471	0.0168159	UP	0.93	0	0.21	1.9	0.41	2.52	5.13	3	5.29
evm.model.chr10.483	--	XP_010272822.1 PREDICTED: F-box/kelch-repeat protein At5g15710-like [Nelumbo nucifera]	-1.29769	1.13e-09	DOWN	-1.14166	2.98e-08	DOWN	0.142757	0.735962	NOT_CHANGE	11.07	14.92	11.66	5.62	5.87	4.98	7.74	5.95	5.41
evm.model.chr10.488	EIX1	XP_028958691.1 receptor-like protein EIX1 [Malus domestica]	-3.39573	1.15e-18	DOWN	-2.06862	2.97e-08	DOWN	1.31962	0.0108707	UP	5.55	9.13	7.05	1.18	0.35	0.74	2.01	2.75	1.05
evm.model.chr10.491	CTNNBL1	ABK24423.1 unknown [Picea sitchensis]	-0.194121	0.459352	NOT_CHANGE	-0.789939	9.71e-05	DOWN	-0.6064	0.0337981	DOWN	5.03	4.83	5.13	5.6	3.97	4.66	3.55	3.05	3.15
evm.model.chr10.50	RLP48	RVW99362.1 putative inactive leucine-rich repeat receptor kinase XIAO [Vitis vinifera]	-3.69533	3.43e-06	DOWN	-4.02599	1.5e-07	DOWN	-0.329188	0.903953	NOT_CHANGE	1.1	0.44	0.59	0.09	0.06	0.04	0.08	0	0.06
evm.model.chr10.502	DJ1D	ADE76454.1 unknown [Picea sitchensis]	-0.834711	1.35e-07	DOWN	-1.46161	2.41e-22	DOWN	-0.638787	0.000890123	DOWN	134.81	160.7	140.6	89.81	95.99	76.92	50.23	64.66	63.07
evm.model.chr10.507	At3g59040	AIU48579.1 tetratricopeptide repeat-like superfamily protein, partial [Ginkgo biloba]	-0.888519	8.76e-08	DOWN	-1.15418	4.62e-13	DOWN	-0.277493	0.284329	NOT_CHANGE	49.41	52.76	52.34	30.33	32.09	27.43	21.76	31.21	25.23
evm.model.chr10.509	45200	OVA16049.1 General substrate transporter [Macleaya cordata]	0.308637	0.434996	NOT_CHANGE	-0.730468	0.0272088	DOWN	-1.05184	0.00503036	DOWN	1.95	1.43	1.72	1.83	2.19	2.79	1.17	1.31	0.98
evm.model.chr10.51	RLP48	RVW99362.1 putative inactive leucine-rich repeat receptor kinase XIAO [Vitis vinifera]	-6.2333	4.68e-14	DOWN	-4.98964	3.08e-21	DOWN	1.29371	0.58103	NOT_CHANGE	1.58	1.85	2.02	0.06	0	0.02	0.06	0.06	0.07
evm.model.chr10.510	45200	XP_008813162.1 organic cation/carnitine transporter 1 [Phoenix dactylifera]	0.583851	0.0387907	NOT_CHANGE	-0.729636	0.00564815	DOWN	-1.32432	2.47e-06	DOWN	6.45	7.73	6.84	13.49	7.23	13.6	5.21	5.49	3.53
evm.model.chr10.512	--	-	-0.405628	0.00164778	NOT_CHANGE	-0.73496	4.47e-10	DOWN	-0.341457	0.0562318	NOT_CHANGE	57.35	60.43	63.57	51.83	47.58	47.88	41.45	40.41	40.47
evm.model.chr10.513	GGCT2;1	ABK22553.1 unknown [Picea sitchensis]	-0.949777	1.29e-09	DOWN	-1.39184	2.87e-20	DOWN	-0.45499	0.0456916	NOT_CHANGE	24.68	29.35	26.27	14.86	16.75	13.08	11.29	11.62	11.46
evm.model.chr10.520	RUN1	XP_010245185.1 PREDICTED: TMV resistance protein N-like [Nelumbo nucifera]	-3.06117	2.23e-10	DOWN	-1.23802	0.00133544	DOWN	1.8085	0.0103247	UP	1.15	1.68	1.25	0.15	0.14	0.23	0.74	0.72	0.47
evm.model.chr10.521	--	RWR84441.1 hypothetical protein CKAN_01325500 [Cinnamomum micranthum f. kanehirae]	-0.951478	1.15e-06	DOWN	-0.972922	2.31e-07	DOWN	-0.0344424	0.940606	NOT_CHANGE	10.58	13.12	10.7	6.4	7.46	5.26	6.35	7.32	6.02
evm.model.chr10.523	LTP3	ABK25598.1 unknown [Picea sitchensis]	0.759577	0.604942	NOT_CHANGE	4.68692	5.25e-06	UP	3.91579	0.00326179	UP	1.49	0.91	0.81	1.85	0.18	3.94	48.82	10.62	33.52
evm.model.chr10.527	EIF-5A2	AAX92693.1 eukaryotic translation initiation factor 5A 4 [Picea abies]	-0.507917	0.0030705	NOT_CHANGE	-0.798079	4.23e-07	DOWN	-0.302332	0.189387	NOT_CHANGE	235.63	236.97	211.83	161.9	190.45	163.06	128.04	150.93	163.5
evm.model.chr10.529	--	AAR36911.1 disease resistance gene [Pinus sylvestris]	-5.46385	2.06e-05	DOWN	-5.21974	8.12e-07	DOWN	0.278481	NA	NOT_CHANGE	1.5	1.51	2.04	0	0	0.12	0	0.05	0.11
evm.model.chr10.531	RUN1	XP_018716963.1 PREDICTED: TMV resistance protein N-like isoform X2 [Eucalyptus grandis]	-1.88141	0.0807354	NOT_CHANGE	-3.04312	0.00450092	DOWN	-1.15294	0.624991	NOT_CHANGE	0.1	0.09	0.16	0.07	0.02	0.01	0.02	0.01	0.02
evm.model.chr10.535	RUN1	XP_031476713.1 TMV resistance protein N-like isoform X2 [Nymphaea colorata]	-2.79353	6.18e-11	DOWN	-2.04813	2.59e-08	DOWN	0.72896	0.419017	NOT_CHANGE	0.93	1.07	0.83	0.17	0.18	0.09	0.29	0.21	0.26
evm.model.chr10.537	At3g54130	OVA17699.1 Machado-Joseph disease protein MJD [Macleaya cordata]	1.5083	0.205278	NOT_CHANGE	2.59746	0.00695521	UP	1.07685	0.32216	NOT_CHANGE	0.13	0.04	0.1	0.2	0.22	0.41	0.61	0.41	0.83
evm.model.chr10.54	SUS3	ABR15470.1 sucrose synthase [Pinus taeda]	1.6525	1.16e-09	UP	-0.650478	0.0376164	DOWN	-2.3147	2.37e-15	DOWN	1.16	1.36	1.04	3.79	3.01	5.32	0.99	0.75	0.8
evm.model.chr10.540	RLT3	XP_020518620.1 homeobox-DDT domain protein RLT3 [Amborella trichopoda]	-0.647742	0.000101802	DOWN	-1.05656	1.22e-11	DOWN	-0.420326	0.0228852	NOT_CHANGE	15.45	12.54	12.16	11.07	8.51	8.33	6.54	7.68	7.57
evm.model.chr10.545	--	-	0.323593	0.205818	NOT_CHANGE	-0.328985	0.16486	NOT_CHANGE	-0.664073	0.00134403	DOWN	18.88	18.86	27.13	26.48	28.75	31.95	19.44	20.06	18.6
evm.model.chr10.546	PXC3	XP_010930679.2 receptor-like protein kinase [Elaeis guineensis]	-1.17129	1.26e-11	DOWN	-1.38847	1.41e-16	DOWN	-0.228837	0.346267	NOT_CHANGE	10.85	15.64	10.93	6.71	4.95	6.31	5.84	5.22	4.93
evm.model.chr10.547	--	KAF3327471.1 tyrosine-sulfated glycopeptide receptor 1-like protein [Carex littledalei]	-1.01383	0.00651515	DOWN	-1.41772	3.91e-05	DOWN	-0.413865	0.489764	NOT_CHANGE	2.99	2.76	2.3	1.67	0.94	1.74	0.91	1.72	0.77
evm.model.chr10.55	--	XP_031479147.1 trihelix transcription factor ASIL1-like [Nymphaea colorata]	-1.06302	7.15e-05	DOWN	-0.956246	0.000158484	DOWN	0.0932891	0.874399	NOT_CHANGE	3.86	5.08	3.57	2.25	2.35	1.85	2.73	2.12	2.37
evm.model.chr10.550	CINV2	OAE34840.1 hypothetical protein AXG93_2528s2080 [Marchantia polymorpha subsp. ruderalis] [Marchantia polymorpha]	0.401178	0.0516503	NOT_CHANGE	1.00955	7.81e-09	UP	0.596307	0.00145771	UP	6.52	9.17	8.91	13.85	11.17	10.15	18.56	16.64	20.35
evm.model.chr10.554	PAL	ABU49842.1 phenylalanine ammonia-lyase [Ginkgo biloba]	2.23471	1.61e-13	UP	3.02432	9.66e-25	UP	0.777937	0.0320711	UP	13.91	12.47	12.2	99.67	35.47	65.91	114.87	83.72	154.22
evm.model.chr10.556	At5g39980	OAE27429.1 hypothetical protein AXG93_3911s1110 [Marchantia polymorpha subsp. ruderalis] [Marchantia polymorpha]	-0.620732	4.55e-05	DOWN	-0.285858	0.0665897	NOT_CHANGE	0.322097	0.158114	NOT_CHANGE	7.21	7.42	7.48	5.21	5.45	4.87	6.26	7.3	6.86
evm.model.chr10.56	-	-	-0.105014	0.939133	NOT_CHANGE	-3.21986	0.00383656	DOWN	-3.12073	0.0276435	DOWN	0.17	0.08	0.12	0.24	0.07	0.07	0.01	0.02	0.01
evm.model.chr10.563	RCOM_0464280	XP_006846136.1 CASP-like protein 4C1 [Amborella trichopoda]	0.292247	0.455875	NOT_CHANGE	1.54773	2.5e-08	UP	1.24375	1.78e-05	UP	3.07	2	2.54	2.91	2.68	4.49	9.01	8.15	7.95
evm.model.chr10.565	--	-	-0.672437	0.186678	NOT_CHANGE	0.513453	0.272655	NOT_CHANGE	1.17477	0.0119138	UP	4.86	4.33	2.53	2.98	1.03	4	7.02	6.18	5.61
evm.model.chr10.578	--	AEX12628.1 hypothetical protein 2_5787_01, partial [Pinus taeda]	-1.02162	0.00410147	DOWN	-1.9894	2.94e-09	DOWN	-0.981612	0.0550538	NOT_CHANGE	7.02	8.46	6.13	2.47	4.15	4.73	1.71	2.01	2.41
evm.model.chr10.580	CIPK23	XP_020524225.1 CBL-interacting serine/threonine-protein kinase 9 [Amborella trichopoda]	0.0418517	0.870703	NOT_CHANGE	-1.91298	8.11e-35	DOWN	-1.96715	5.19e-30	DOWN	35.48	35.95	40.05	44.6	44.13	35.22	12.23	10.19	10.89
evm.model.chr10.587	--	ABR17006.1 unknown [Picea sitchensis]	-4.57101	0.0733613	NOT_CHANGE	-4.92631	0.0371756	DOWN	NOT_CHANGE	0.33	0.09	0.2	0	0	0	0	0	0
evm.model.chr10.589	CDI	ABR16091.1 unknown [Picea sitchensis]	-0.63088	7.18e-06	DOWN	-0.110425	0.511186	NOT_CHANGE	0.508497	0.00289188	NOT_CHANGE	71.94	86.73	74.42	53.49	47.92	60.87	79.6	74.92	87.76
evm.model.chr10.594	--	XP_021684547.1 uncharacterized protein LOC110667891 [Hevea brasiliensis]	-1.17857	1.52e-06	DOWN	-0.409588	0.109959	NOT_CHANGE	0.756768	0.0142551	UP	18.35	15.75	17.91	7.23	8.19	9.3	13.02	18.93	12.2
evm.model.chr10.595	L6	XP_010255714.1 PREDICTED: TMV resistance protein N-like [Nelumbo nucifera]	-3.86606	8.03e-09	DOWN	-1.44284	0.00612002	DOWN	2.42344	0.00836043	UP	0.37	0.82	0.46	0.08	0.01	0.03	0.24	0.31	0.13
evm.model.chr10.597	--	-	1.1924	1.55e-10	UP	1.25779	3.42e-12	UP	0.0534191	0.868721	NOT_CHANGE	5.24	5	6.8	15.64	13	13.44	16.76	13.91	15.05
evm.model.chr10.600	PARC	AAY54294.1 GST [Ginkgo biloba]	-0.545156	0.567642	NOT_CHANGE	2.42983	0.000165037	UP	2.96096	1.09e-08	UP	1.55	0.61	0.22	0.38	0.24	1.16	5.97	4.27	4.34
evm.model.chr10.601	PARC	RWR81810.1 Glutathione S-transferase/chloride channel, C-terminal [Cinnamomum micranthum f. kanehirae]	-0.773942	1.21e-05	DOWN	-1.55565	4.01e-21	DOWN	-0.793452	4.55e-05	DOWN	593.75	550.38	570.96	328.44	299.53	456.92	215.45	219.74	222.23
evm.model.chr10.602	PARC	AAY54294.1 GST [Ginkgo biloba]	-1.8585	6.88e-11	DOWN	-2.48089	3.89e-19	DOWN	-0.635675	0.133373	NOT_CHANGE	32.04	36.42	34.28	6.84	12.01	11.29	7.3	8.79	4.59
evm.model.chr10.603	PARC	AAY54294.1 GST [Ginkgo biloba]	-1.18067	6.04e-12	DOWN	-2.39278	1.59e-47	DOWN	-1.22454	3.91e-10	DOWN	286.42	281.95	279.23	121.32	155.26	123.69	54.82	58.68	68.08
evm.model.chr10.605	PARC	AAY54294.1 GST [Ginkgo biloba]	-0.512548	0.192022	NOT_CHANGE	-2.62141	4.72e-17	DOWN	-2.12141	2.45e-26	DOWN	166.62	72.14	73.73	67.68	73.31	95.94	19.14	16.98	21.35
evm.model.chr10.606	HPD	XP_024370292.1 4-hydroxyphenylpyruvate dioxygenase-like [Physcomitrella patens]	1.08689	0.00497015	UP	-1.28562	0.00206516	DOWN	-2.38369	1.79e-09	DOWN	1.38	0.73	0.94	2.62	1.96	2.5	0.37	0.55	0.5
evm.model.chr10.613	-	-	0.395633	0.0370997	NOT_CHANGE	1.02079	1.49e-10	UP	0.614562	0.00201389	UP	4.83	4.56	4.92	8.45	5.35	6.7	10.91	11.17	10.61
evm.model.chr10.623	--	XP_021596230.1 uncharacterized protein LOC110602925 isoform X2 [Manihot esculenta]	0.000611469	0.999012	NOT_CHANGE	0.902272	1.06e-07	UP	0.890312	1.66e-05	UP	5.04	4.59	4.71	5.57	4.4	5.57	10.6	10.28	9.28
evm.model.chr10.625	-	-	0.75413	4.16e-10	UP	1.06427	3.77e-20	UP	0.298178	0.0538784	NOT_CHANGE	69.76	66.48	58.19	127.46	107.96	118.97	160.93	141.36	154.67
evm.model.chr10.626	-	-	0.713786	1.88e-07	UP	0.472844	0.000618063	NOT_CHANGE	-0.253293	0.20559	NOT_CHANGE	34.59	36.9	30.9	57.14	61.74	61.44	53.46	51.94	54.23
evm.model.chr10.627	-	-	-0.724032	0.000129346	DOWN	-0.597916	0.000983498	DOWN	0.112596	0.768727	NOT_CHANGE	5.9	6.79	5.59	3.92	4.12	3.9	4.78	4.94	3.84
evm.model.chr10.629	--	XP_031483624.1 uncharacterized protein LOC116253041 [Nymphaea colorata]	-0.606415	0.000550735	DOWN	-0.512068	0.00243817	NOT_CHANGE	0.0815342	0.815084	NOT_CHANGE	32.78	40.16	32.3	24.04	26.91	23.07	26.85	26.53	29.38
evm.model.chr10.633	RPB2	XP_006859038.1 DNA-directed RNA polymerase II subunit RPB2 isoform X1 [Amborella trichopoda]	-0.789009	0.0372907	DOWN	-1.09149	0.00147375	DOWN	-0.312765	0.576371	NOT_CHANGE	4.84	9.22	6.51	5.76	3.05	4.06	3.46	4.63	2.69
evm.model.chr10.635	--	-	-0.123406	0.767008	NOT_CHANGE	-0.699083	0.0171386	DOWN	-0.586528	0.114825	NOT_CHANGE	2.61	3.12	3.92	3.75	2.83	3.02	1.73	2.94	2.02
evm.model.chr10.638	At3g51280	XP_024381784.1 uncharacterized protein LOC112285315 [Physcomitrella patens]	1.51983	0.382254	NOT_CHANGE	2.84677	0.0347663	UP	1.31617	0.367638	NOT_CHANGE	0.02	0.04	0	0.1	0.05	0.05	0.1	0.18	0.25
evm.model.chr10.641	Cht5	QEL09524.1 class IV chitinase [Pinus banksiana]	-0.435507	0.488317	NOT_CHANGE	1.00942	0.0458055	UP	1.43409	0.0221453	UP	881.68	669.39	624.37	683	194.12	894.2	1710.42	1571.84	1651.3
evm.model.chr10.643	pcpF	XP_010264895.1 PREDICTED: uncharacterized protein LOC104602781 [Nelumbo nucifera]	-0.259072	0.198991	NOT_CHANGE	-0.707024	1.98e-05	DOWN	-0.459976	0.0360591	NOT_CHANGE	68.95	73.14	64.31	60.36	68.17	56.69	39.12	50.38	52.73
evm.model.chr10.645	--	PTQ35711.1 hypothetical protein MARPO_0069s0050 [Marchantia polymorpha]	0.726733	2.56e-05	UP	0.753218	5.44e-06	UP	0.0151891	0.966383	NOT_CHANGE	3.13	3.04	3.59	7.12	5.35	5.11	5.53	6.6	6.42
evm.model.chr10.65	At1g14600	GAV61334.1 Myb_DNA-binding domain-containing protein [Cephalotus follicularis]	0.455374	0.32059	NOT_CHANGE	1.26054	0.000268277	UP	0.794531	0.0720366	NOT_CHANGE	0.89	0.89	0.95	1.65	1	1.41	3	2.3	2.03
evm.model.chr10.651	--	ABK22376.1 unknown [Picea sitchensis]	-0.265651	0.0937395	NOT_CHANGE	-0.873423	5.01e-11	DOWN	-0.620076	0.000326268	DOWN	65.83	63.92	68.6	56.32	59.47	61.4	39.46	41.09	41.21
evm.model.chr10.660	At1g17230	RWR85850.1 leucine-rich repeat receptor-like serine/threonine-protein kinase [Cinnamomum micranthum f. kanehirae]	0.357978	0.120854	NOT_CHANGE	0.652954	0.000804488	UP	0.282944	0.281818	NOT_CHANGE	2.03	1.8	1.45	2.62	2.4	2.32	3.48	2.96	2.92
evm.model.chr10.661	At4g18375	ABR16055.1 unknown [Picea sitchensis]	0.688492	8.67e-12	UP	0.157955	0.171054	NOT_CHANGE	-0.542078	1.11e-05	NOT_CHANGE	63.94	59.37	58.6	120.42	96.42	101.53	73.89	80.24	74.56
evm.model.chr10.665	POPTRDRAFT_823125	TXG71789.1 hypothetical protein EZV62_000368 [Acer yangbiense]	1.99529	2.63e-20	UP	4.09538	8.68e-88	UP	2.08806	2.48e-27	UP	6.4	4.72	4.9	20.91	19.83	28.27	117.59	94.29	96.81
evm.model.chr10.667	--	ABK25746.1 unknown [Picea sitchensis]	0.946434	0.00021093	UP	1.48601	9.92e-11	UP	0.52804	0.0584812	NOT_CHANGE	5.02	5.28	3.51	9.85	8.19	10.73	14.54	14.24	14.85
evm.model.chr10.668	NAC098	CBV65835.1 NACa protein, partial [Ginkgo biloba]	-1.73992	5.69e-09	DOWN	-3.79524	1.28e-36	DOWN	-2.06921	1.03e-08	DOWN	13.83	22.2	17.43	3.8	7.45	5.69	1.49	1.68	1.14
evm.model.chr10.670	At1g11710	XP_003633738.2 PREDICTED: pentatricopeptide repeat-containing protein At1g66345, mitochondrial [Vitis vinifera]	-1.02202	0.0358933	DOWN	-0.0531445	0.9223	NOT_CHANGE	0.9593	0.126363	NOT_CHANGE	0.68	0.65	0.51	0.39	0.28	0.31	0.53	0.79	0.68
evm.model.chr10.680	OAT	ASN66774.1 OAT [Taxodium sp. 'Zhongshanshan']	-1.04665	1.09e-09	DOWN	-1.7463	3.41e-26	DOWN	-0.711856	0.000673722	DOWN	64.69	79.4	66.71	34.63	41.42	33.26	20.12	24.36	26.08
evm.model.chr10.684	--	-	0.922924	1.1e-12	UP	1.33891	7.68e-27	UP	0.40373	0.0211356	NOT_CHANGE	35.93	38.49	38.27	71.16	79.27	79.03	103.74	108.72	108.06
evm.model.chr10.685	LOS1	XP_020105529.1 elongation factor 2 [Ananas comosus]	0.998518	1.59e-10	UP	0.964299	3.22e-10	UP	-0.0456333	0.883532	NOT_CHANGE	16.16	13.89	14.16	36.5	24.9	34.93	34.62	33.1	29.53
evm.model.chr10.688	NUDT1	XP_024526461.1 7,8-dihydro-8-oxoguanine triphosphatase [Selaginella moellendorffii]	0.445241	0.32189	NOT_CHANGE	0.995911	0.00526767	UP	0.538499	0.220358	NOT_CHANGE	2.14	4.15	3.2	3.9	3.67	6.24	7.75	5.76	7.62
evm.model.chr10.69	-	-	-0.444443	0.000934865	NOT_CHANGE	-0.616195	7.55e-07	DOWN	-0.182723	0.422887	NOT_CHANGE	9.84	9.75	9.32	8.79	6.81	7.45	6.6	7.62	7.03
evm.model.chr10.691	RGL2	PIA61088.1 hypothetical protein AQUCO_00300539v1 [Aquilegia coerulea]	-3.25768	0.00193628	DOWN	-2.48841	0.00420108	DOWN	0.749595	0.761533	NOT_CHANGE	0.21	0.39	0.55	0.02	0.03	0.08	0.06	0.12	0.05
evm.model.chr10.692	CESA4	AAX18648.1 cellulose synthase catalytic subunit [Pinus taeda]	1.61537	1.07e-06	UP	0.969047	0.00412407	UP	-0.657793	0.0658075	NOT_CHANGE	6.4	3.78	5.66	25.48	8.88	19.63	13.07	9.74	12.28
evm.model.chr10.697	--	ABK24999.1 unknown [Picea sitchensis]	-0.402608	0.0662747	NOT_CHANGE	-0.810404	2.2e-05	DOWN	-0.419611	0.147881	NOT_CHANGE	8.08	7.85	8.87	6.79	5.88	7.59	5.65	5.14	5.1
evm.model.chr10.698	STR1	XP_009587459.1 PREDICTED: thiosulfate/3-mercaptopyruvate sulfurtransferase 1, mitochondrial-like [Nicotiana tomentosiformis]	-0.385578	0.0727981	NOT_CHANGE	-0.667555	0.000385162	DOWN	-0.294354	0.322169	NOT_CHANGE	9.25	10.77	8.07	7.55	7.11	8.53	7.11	6.79	5.95
evm.model.chr10.70	AKR1	ABR16100.1 unknown [Picea sitchensis]	0.794128	0.000500141	UP	0.55817	0.0141258	NOT_CHANGE	-0.247358	0.43527	NOT_CHANGE	8.19	6.65	7.64	14.44	12.19	15.61	9.36	13.19	14.81
evm.model.chr10.700	--	ACN40546.1 unknown [Picea sitchensis]	-4.55554	1.72e-06	DOWN	-5.61926	1.79e-07	DOWN	-1.02505	NA	NOT_CHANGE	3.64	1.66	1.53	0.19	0	0.13	0	0.1	0.06
evm.model.chr10.702	--	ACN40546.1 unknown [Picea sitchensis]	-5.27723	6.35e-08	DOWN	-5.30252	2.09e-09	DOWN	-0.0376159	NA	NOT_CHANGE	5.09	2.08	2.1	0.06	0.14	0.06	0.1	0	0.17
evm.model.chr10.704	-	-	0.639133	0.0293237	UP	0.978798	0.000149334	UP	0.327749	0.319678	NOT_CHANGE	3.08	4.6	5.32	6.58	7.38	7.67	9.63	8.88	10.12
evm.model.chr10.705	TIFY10A	NP_001237073.2 CCT motif and tify domain-containing protein [Glycine max]	-6.07122	0.00276571	DOWN	-2.14792	0.199923	NOT_CHANGE	3.9018	NA	NOT_CHANGE	0.85	1.18	0.41	0	0	0	0.61	0	0
evm.model.chr10.706	NCED1	BAF32138.1 putative 9-cis-epoxycarotenoid dioxygenase [Taxodium distichum]	-0.350709	0.053852	NOT_CHANGE	-2.66905	3.61e-69	DOWN	-2.32967	2.38e-49	DOWN	102.89	98.99	79.39	95.03	76.12	68.1	15.29	19.04	15.44
evm.model.chr10.71	CYCLASE2	ABK27010.1 unknown [Picea sitchensis]	-0.149684	0.508753	NOT_CHANGE	-0.721101	2.08e-05	DOWN	-0.583207	0.003036	NOT_CHANGE	22.41	21.72	27.18	26.32	22.43	20.73	16.91	16.13	15.6
evm.model.chr10.714	WTF9	XP_031486806.1 protein WHAT'S THIS FACTOR 9, mitochondrial-like [Nymphaea colorata]	0.329683	0.378198	NOT_CHANGE	0.620513	0.0403184	UP	0.279686	0.501546	NOT_CHANGE	1.2	1.37	0.76	1.85	1.31	1.38	1.55	2.13	2.09
evm.model.chr10.718	At5g48900	XP_010940647.1 probable pectate lyase 8 [Elaeis guineensis]	3.53463	1.08e-05	UP	5.43751	2.66e-13	UP	1.89048	0.000930667	UP	0.11	0.05	0.06	1.32	0.21	1.35	5.37	3.03	2.54
evm.model.chr10.719	KIN14R	RWR85844.1 kinesin-like protein KIN-14Q [Cinnamomum micranthum f. kanehirae]	1.53838	0.261191	NOT_CHANGE	3.8188	0.00018428	UP	2.2682	0.0127762	UP	0.02	0.01	0.01	0.07	0.03	0.05	0.34	0.14	0.27
evm.model.chr10.723	INV*DC4	XP_011623822.1 beta-fructofuranosidase, soluble isoenzyme I [Amborella trichopoda]	1.82619	0.000727531	UP	3.64062	1.18e-14	UP	1.80193	1.45e-05	UP	0.16	0.13	0.27	0.92	0.29	0.91	3.02	2.16	2.52
evm.model.chr10.725	INT2	ABR16512.1 unknown [Picea sitchensis]	-0.553452	0.0028257	NOT_CHANGE	-0.922157	5.78e-08	DOWN	-0.380512	0.110323	NOT_CHANGE	57.75	61.89	59.04	52.06	37.16	43.15	43.88	32.87	29.2
evm.model.chr10.727	CPK29	ABR17452.1 unknown [Picea sitchensis]	-0.981376	2.53e-05	DOWN	-1.08437	1.17e-06	DOWN	-0.114062	0.764397	NOT_CHANGE	26.57	18.41	24.66	12.04	12.35	13.77	11.7	15.3	10.17
evm.model.chr10.731	At1g49730	BAF79966.1 receptor-like kinase, partial [Closterium ehrenbergii]	-2.62651	0.0181251	DOWN	-3.20547	0.00258193	DOWN	-0.593867	0.822787	NOT_CHANGE	0.55	0.16	0.12	0.06	0.05	0.04	0.05	0.03	0.02
evm.model.chr10.732	At4g29180	XP_008785864.1 probable receptor-like protein kinase At1g49730 [Phoenix dactylifera]	-3.94927	2.99e-13	DOWN	-3.94723	4.94e-15	DOWN	-0.028568	0.989198	NOT_CHANGE	2.02	1.54	1.11	0.06	0.12	0.15	0.18	0.07	0.08
evm.model.chr10.733	--	XP_010262317.1 PREDICTED: chromatin modification-related protein MEAF6 [Nelumbo nucifera]	-0.317242	0.259435	NOT_CHANGE	-0.774799	0.000837815	DOWN	-0.470595	0.15324	NOT_CHANGE	11.03	14.37	14.98	10.42	12.35	11.86	8.38	9.4	8.66
evm.model.chr10.736	CRY2	XP_016565951.1 PREDICTED: cryptochrome-1 isoform X1 [Capsicum annuum]	-0.260751	0.440364	NOT_CHANGE	-0.64773	0.0168948	DOWN	-0.3983	0.333213	NOT_CHANGE	4.62	5.09	6.24	5.29	4.03	5.03	4.01	3.96	3.45
evm.model.chr10.737	MYB93	ASR18110.1 R2R3MYB25 [Ginkgo biloba]	0.554453	0.00883709	NOT_CHANGE	1.31786	8.66e-13	UP	0.752162	0.000511623	UP	6.8	6.99	7.99	13.1	11.29	10.22	18.67	25.16	17.31
evm.model.chr10.738	TUBB5	GBG81749.1 hypothetical protein CBR_g33927 [Chara braunii]	0.640804	1.58e-07	UP	0.369856	0.00311352	NOT_CHANGE	-0.282592	0.0426366	NOT_CHANGE	83.3	70.5	71.29	141.59	118.41	120.98	103.35	113.99	110.67
evm.model.chr10.739	--	-	-0.437888	0.152334	NOT_CHANGE	-1.10989	1.49e-05	DOWN	-0.6846	0.0448197	DOWN	19.98	19.9	18.43	14.89	15.37	16.04	13.4	10.68	6.25
evm.model.chr10.740	MYB93	QHG11468.1 R2R3-MYB transcription factor 40 [Taxus chinensis]	-6.02709	0.000236744	DOWN	-1.82442	0.0838281	NOT_CHANGE	4.18515	0.0591324	NOT_CHANGE	0.31	1.28	0.92	0	0.04	0	0.59	0.15	0.03
evm.model.chr10.743	HSP90	XP_006851911.1 endoplasmin homolog [Amborella trichopoda]	-0.957485	0.000108734	DOWN	-1.55876	1.58e-11	DOWN	-0.612956	0.0353891	DOWN	86.88	105.8	84.05	48.99	33.42	71.94	35.8	31.92	37.61
evm.model.chr10.748	PATL4	ABR18053.1 unknown [Picea sitchensis]	1.79066	0.00150492	UP	2.84322	2.32e-08	UP	1.04177	0.068007	NOT_CHANGE	0.26	0.3	0.37	1.37	0.35	1.8	2.98	2.56	1.94
evm.model.chr10.750	-	-	-0.578897	0.00579124	NOT_CHANGE	-0.748805	0.000107716	DOWN	-0.179397	0.632429	NOT_CHANGE	2.99	3.3	2.88	2.83	1.8	2.05	1.77	2.26	2.11
evm.model.chr10.764	D6PKL2	ABR16313.1 unknown [Picea sitchensis]	0.152402	0.562745	NOT_CHANGE	0.905885	7.54e-07	UP	0.742269	0.000992709	UP	3.56	3.7	3.89	5.66	4.13	3.68	8.24	8.38	6.87
evm.model.chr10.766	-	-	0.609762	0.0181448	UP	1.28751	6.53e-09	UP	0.666041	0.00896417	UP	4.38	5.63	3.67	8.67	5.86	8.09	14.09	10.74	12.65
evm.model.chr10.767	EXL2	ABR17786.1 unknown [Picea sitchensis]	-6.69753	3.52e-35	DOWN	-4.79467	4.81e-19	DOWN	1.89289	1.87e-05	UP	229.79	360.97	362.3	2.88	1.86	5.16	10.17	20.99	7.56
evm.model.chr10.768	--	XP_021608710.1 uncharacterized protein LOC110612278 isoform X2 [Manihot esculenta]	-0.293591	0.401052	NOT_CHANGE	-1.1444	2.32e-05	DOWN	-0.862872	0.0061093	DOWN	14.16	13.89	17.53	10.41	17.35	11.95	7.02	9.78	6.49
evm.model.chr10.769	At4g15545	ABR17504.1 unknown [Picea sitchensis]	0.0442938	0.939469	NOT_CHANGE	0.755587	0.0256661	UP	0.702289	0.119613	NOT_CHANGE	1.19	1.1	1.23	1.72	0.88	1.33	2.36	2.3	2.01
evm.model.chr10.775	BRCA1	XP_020518576.1 protein BREAST CANCER SUSCEPTIBILITY 1 homolog isoform X2 [Amborella trichopoda]	2.88998	0.0613388	NOT_CHANGE	4.82515	0.00022137	UP	1.92258	0.0291734	UP	0.03	0	0	0.1	0.05	0.06	0.42	0.23	0.19
evm.model.chr10.776	--	ADE77145.1 unknown [Picea sitchensis]	-0.166795	0.768744	NOT_CHANGE	-1.08235	0.00733236	DOWN	-0.927489	0.0589294	NOT_CHANGE	1.39	0.85	0.75	0.91	0.87	1.11	0.57	0.42	0.61
evm.model.chr10.779	--	XP_031482154.1 rho GDP-dissociation inhibitor 1-like isoform X1 [Nymphaea colorata]	0.0815802	0.875864	NOT_CHANGE	-1.34121	0.000120487	DOWN	-1.43543	0.000202042	DOWN	3.6	6.06	6.48	5.71	6.87	5.64	2.61	1.96	2.55
evm.model.chr10.780	GDI1	ADE77335.1 unknown [Picea sitchensis]	0.00346075	0.99429	NOT_CHANGE	-0.724021	0.00855054	DOWN	-0.74091	0.0268497	DOWN	6.08	8.76	6.3	7	9.02	6.64	5.63	4.41	4.28
evm.model.chr10.781	BAG1	ABK26055.1 unknown [Picea sitchensis]	-0.256405	0.362563	NOT_CHANGE	0.763942	0.000288969	UP	1.00883	3.08e-06	UP	5.76	7.42	4.45	6.15	5.14	4.67	10.93	11.85	10.84
evm.model.chr10.785	Os01g0656200	ADE75869.1 unknown [Picea sitchensis]	-0.633254	0.000847469	DOWN	-0.712639	7.2e-05	DOWN	-0.0909995	0.759925	NOT_CHANGE	13.31	20.46	16.07	14.25	10.18	10.36	11.92	11.53	10.6
evm.model.chr10.786	--	-	-1.18452	0.0169755	DOWN	-0.945904	0.0418576	DOWN	0.226089	0.816134	NOT_CHANGE	2.22	3.78	2.93	1.83	1.64	0.76	2.15	1.16	1.87
evm.model.chr10.79	JASON	ABR18181.1 unknown [Picea sitchensis]	0.661025	0.327602	NOT_CHANGE	1.39303	0.0104996	UP	0.719135	0.227661	NOT_CHANGE	0.82	0.56	0.25	1.16	0.32	1.37	1.39	1.62	1.85
evm.model.chr10.791	-	-	0.304539	0.261889	NOT_CHANGE	1.51795	2.86e-14	UP	1.20281	2.09e-07	UP	5.82	5.97	5.84	9.97	6.31	7.33	19.33	16.42	20.99
evm.model.chr10.792	ufaA1	OVA13290.1 Mycolic acid cyclopropane synthase [Macleaya cordata]	0.0378966	0.933923	NOT_CHANGE	0.908791	0.000374601	UP	0.860532	0.00637837	UP	2.77	2.5	2.88	3.56	2.46	3.04	5.73	5.06	6.42
evm.model.chr10.795	PATROL1	RWR73495.1 Protein of unknown function DUF810 [Cinnamomum micranthum f. kanehirae]	-0.367701	0.297713	NOT_CHANGE	-1.34964	2.79e-06	DOWN	-0.993109	0.0091312	DOWN	1.48	1.34	1.75	1.39	1.02	1.42	0.56	0.9	0.56
evm.model.chr10.803	EXL2	ABK24226.1 unknown [Picea sitchensis]	-6.4894	4.01e-95	DOWN	-4.76224	1.67e-61	DOWN	1.7207	6.6e-05	UP	95.61	143.66	154.66	2.12	0.78	1.89	4.63	7.82	3.9
evm.model.chr10.804	EXL2	ABK24226.1 unknown [Picea sitchensis]	-6.7491	1.62e-11	DOWN	-4.70751	1.45e-06	DOWN	2.02556	0.280406	NOT_CHANGE	38.68	65.41	55.95	0	0.62	0.94	2.27	3.27	1.33
evm.model.chr10.81	RNS1	XP_027098157.1 extracellular ribonuclease LE-like [Coffea arabica]	1.51737	0.0891951	NOT_CHANGE	3.47736	1.27e-06	UP	1.94519	0.00205543	UP	0.26	0.27	0	0.89	0.4	0.43	3.24	1.24	2.42
evm.model.chr10.811	sam	XP_024401551.1 solute carrier family 35 member G1-like [Physcomitrella patens]	0.66331	0.559773	NOT_CHANGE	1.78876	0.0296264	UP	1.11257	0.280354	NOT_CHANGE	0.19	0.15	0.28	0.34	0.31	0.4	1.18	0.41	0.77
evm.model.chr10.812	--	RWR88772.1 putative DNA binding protein [Cinnamomum micranthum f. kanehirae]	-0.568107	0.000200218	NOT_CHANGE	0.163542	0.319524	NOT_CHANGE	0.719262	9.6e-05	UP	9.22	9.08	8.96	6.38	6.3	7.19	11.43	11.16	11.78
evm.model.chr10.822	At1g56130	XP_031377913.1 uncharacterized protein LOC116193244 [Punica granatum]	-1.13399	0.00296326	DOWN	-0.833676	0.0221436	DOWN	0.292204	0.649148	NOT_CHANGE	5.06	5	3.05	3.15	1.24	2.12	2.42	2.7	3.16
evm.model.chr10.824	-	-	-0.675251	0.00281798	DOWN	-0.760733	0.000329739	DOWN	-0.0954523	0.831036	NOT_CHANGE	15.3	16	13.22	12.94	8.01	9.35	7.78	11.66	10.14
evm.model.chr10.825	At1g56130	CAN83365.1 hypothetical protein VITISV_032776 [Vitis vinifera]	-0.953489	0.00115037	DOWN	-1.12481	3.98e-05	DOWN	-0.178733	0.765586	NOT_CHANGE	6.69	5.98	5.42	4.68	2.27	3.22	3.01	3.26	3.08
evm.model.chr10.83	--	ABR16299.1 unknown [Picea sitchensis]	0.643628	0.0200085	UP	0.519413	0.0519863	NOT_CHANGE	-0.136518	0.742425	NOT_CHANGE	7.78	5.52	7.26	10.06	13.22	11.22	12.07	10.79	10.35
evm.model.chr10.830	At1g56130	PHU13233.1 putative LRR receptor-like serine/threonine-protein kinase [Capsicum chinense]	-0.497854	0.0372651	NOT_CHANGE	-0.789197	0.000220471	DOWN	-0.301812	0.355342	NOT_CHANGE	8.22	7.16	9.04	7.47	4.96	6.37	4.38	5.82	5.75
evm.model.chr10.831	EXL2	ABK24226.1 unknown [Picea sitchensis]	-4.97483	2.07e-99	DOWN	-3.58671	1.55e-52	DOWN	1.37721	3.72e-08	UP	1171.29	1852.24	1490.53	45.83	44.95	63.13	139.34	184	98.34
evm.model.chr10.832	EXL2	ABK21569.1 unknown [Picea sitchensis]	-3.58156	2.12e-56	DOWN	-1.77544	6.42e-16	DOWN	1.79503	1.12e-13	UP	70.9	50.67	53.02	5.46	3.7	6.69	20.37	21.45	15.76
evm.model.chr10.835	EXL2	ABK24226.1 unknown [Picea sitchensis]	-6.01761	2.75e-36	DOWN	-2.66564	5.69e-08	DOWN	3.34328	1.84e-08	UP	455.97	748.12	624.79	14.13	6.08	10.63	80.82	179.93	63.82
evm.model.chr10.836	EXL2	ABK21150.1 unknown [Picea sitchensis]	-5.01681	9.53e-75	DOWN	-3.36785	3.36e-35	DOWN	1.6393	4.35e-07	UP	316.54	329.82	296.89	12.23	5.88	13.69	31.12	47.92	24
evm.model.chr10.84	IDD4	XP_024390126.1 protein indeterminate-domain 2-like isoform X4 [Physcomitrella patens]	-0.670615	2.73e-06	DOWN	-0.219707	0.155488	NOT_CHANGE	0.438859	0.0182197	NOT_CHANGE	21.83	23.21	19.02	15.52	15.07	12.86	19.62	22.59	19.66
evm.model.chr10.841	SAUR50	ADE76442.1 unknown [Picea sitchensis]	-3.95025	0.0128456	DOWN	-2.98215	0.0144883	DOWN	0.968066	NA	NOT_CHANGE	0.38	0.67	0.84	0.06	0	0.07	0.21	0.05	0
evm.model.chr10.842	SAUR50	ABR17095.1 unknown [Picea sitchensis]	-0.0491898	0.978962	NOT_CHANGE	-2.6021	0.0402279	DOWN	-2.57586	0.156958	NOT_CHANGE	0.52	0.27	0.31	0.44	0.41	0.32	0	0.2	0
evm.model.chr10.847	SAUR50	ABK22919.1 unknown [Picea sitchensis]	-3.09892	3.01e-05	DOWN	-2.03949	0.00103783	DOWN	1.02922	0.482574	NOT_CHANGE	1.38	2.44	1.12	0.06	0.32	0.24	0.33	0.48	0.54
evm.model.chr10.848	--	ADE76442.1 unknown [Picea sitchensis]	-3.69655	1.17e-06	DOWN	-3.31654	1.88e-06	DOWN	0.349864	0.872454	NOT_CHANGE	4.04	4.91	2.45	0.06	0.28	0.59	0.88	0.26	0.12
evm.model.chr10.85	--	-	-3.50909	0.0747142	NOT_CHANGE	-5.79679	0.00211242	DOWN	-2.39422	NA	NOT_CHANGE	0.06	0.35	0.18	0	0.06	0	0	0	0
evm.model.chr10.855	SAUR78	ADE76844.1 unknown [Picea sitchensis]	1.21163	0.19772	NOT_CHANGE	2.04299	0.00874922	UP	0.820833	0.421239	NOT_CHANGE	0.3	0.38	0.36	0.72	0.47	1.39	1.99	2.28	0.53
evm.model.chr10.865	At5g48130	BAV53286.1 non-phototropic hypocotyl 3-like protein [Marchantia polymorpha]	-1.63098	3.68e-07	DOWN	-0.847642	0.00513093	DOWN	0.770511	0.118554	NOT_CHANGE	1.42	1.84	1.46	0.46	0.47	0.72	0.84	1.21	0.9
evm.model.chr10.867	THA2	ABR18450.1 unknown [Picea sitchensis]	-1.01426	5.49e-08	DOWN	-1.40852	3.63e-15	DOWN	-0.406303	0.108924	NOT_CHANGE	34.56	45.04	35.59	21.06	22.19	17.99	13.3	16.27	19.12
evm.model.chr10.868	CHUP1	XP_020523876.1 protein CHUP1, chloroplastic isoform X1 [Amborella trichopoda]	1.09642	1.22e-07	UP	2.70193	2.83e-50	UP	1.59432	2.05e-17	UP	0.69	0.76	0.68	1.75	1.41	1.77	4.99	5.51	5.12
evm.model.chr10.871	ABCB11	XP_020213855.2 LOW QUALITY PROTEIN: ABC transporter B family member 11 [Cajanus cajan]	0.11103	0.811483	NOT_CHANGE	1.0154	0.000681402	UP	0.893728	0.00824443	UP	6.06	4.62	5.33	9.32	3.53	6.18	10.77	11.81	13.94
evm.model.chr10.872	ABCB11	ABG56414.1 MDR-like ABC transporter [Taxus cuspidata]	0.268279	0.149559	NOT_CHANGE	1.28853	2.19e-18	UP	1.00902	6.47e-09	UP	9.87	10.45	9.27	16.16	9.85	12.89	26.57	25.48	29.23
evm.model.chr10.877	ALIS3	ABK24756.1 unknown [Picea sitchensis]	-1.13954	4.71e-08	DOWN	-0.874425	2.47e-05	DOWN	0.253048	0.124902	NOT_CHANGE	127.36	80.22	78.62	54.54	40.85	46.21	60.6	57.29	58.39
evm.model.chr10.879	-	-	-0.391616	0.181351	NOT_CHANGE	-1.00161	4.33e-05	DOWN	-0.62068	0.0632164	NOT_CHANGE	7.71	9.59	9.97	9.92	7.09	5.59	4.32	5.24	5.77
evm.model.chr10.882	R40G2	ACN40925.1 unknown [Picea sitchensis]	1.38998	0.000274811	UP	0.914069	0.0181312	UP	-0.488802	0.321295	NOT_CHANGE	0.74	0.94	1.05	1.88	2.56	3.19	2.21	1.73	1.81
evm.model.chr10.886	-	-	-0.880833	0.19846	NOT_CHANGE	-2.27454	0.000357584	DOWN	-1.4048	0.17654	NOT_CHANGE	1.08	1.8	1.29	1.07	0.86	0.51	0.23	0.41	0.33
evm.model.chr10.891	-	-	-1.61688	0.000118014	DOWN	-1.8278	3.95e-06	DOWN	-0.216185	0.83158	NOT_CHANGE	1.54	2.21	1.67	0.88	0.47	0.55	0.38	0.72	0.61
evm.model.chr10.892	-	-	-1.83987	0.0834892	NOT_CHANGE	-2.11314	0.0288457	DOWN	-0.300902	0.909377	NOT_CHANGE	0.81	1.77	0.88	0.21	0.3	0.53	0.52	0.4	0
evm.model.chr10.896	-	-	-0.764145	0.0361656	DOWN	-0.364948	0.310592	NOT_CHANGE	0.38929	0.495308	NOT_CHANGE	3.28	3.01	2.85	2.55	1.56	1.71	2.62	3.27	2.09
evm.model.chr10.901	At2g25737	OVA17890.1 Transmembrane protein TauE like [Macleaya cordata]	1.12933	0.00086423	UP	1.8112	2.38e-09	UP	0.670797	0.0556897	NOT_CHANGE	0.97	0.66	0.94	2.61	1.5	2.01	3.83	3.57	2.73
evm.model.chr10.902	DESI1	ABR18335.1 unknown [Picea sitchensis]	0.450253	0.00211606	NOT_CHANGE	0.76189	1.1e-08	UP	0.299525	0.12723	NOT_CHANGE	29.65	34.09	29.76	47.98	47.26	42.31	54.09	57.98	66.01
evm.model.chr10.904	--	ABK24317.1 unknown [Picea sitchensis]	0.707241	0.0828475	NOT_CHANGE	1.25121	0.000334512	UP	0.531348	0.213495	NOT_CHANGE	1.78	1.07	1.36	3.13	1.96	2.41	4.7	2.42	4.16
evm.model.chr10.907	OsI_24078	XP_031505612.1 protein G1-like4 [Nymphaea colorata]	0.179357	0.513148	NOT_CHANGE	0.630611	0.00250133	UP	0.439577	0.08638	NOT_CHANGE	64.88	74.28	56.07	78.49	58.06	102.11	126.01	107.4	105.41
evm.model.chr10.909	--	-	1.32125	7.15e-05	UP	1.72237	3.69e-08	UP	0.390377	0.337219	NOT_CHANGE	5.39	3.81	6.1	20.39	12.33	9.13	16.71	24.21	16.12
evm.model.chr10.911	HSP70-17	XP_019052090.1 PREDICTED: heat shock 70 kDa protein 17 [Nelumbo nucifera]	-0.212992	0.565415	NOT_CHANGE	-0.996163	0.000299828	DOWN	-0.793397	0.0244628	DOWN	6.99	9.1	7.33	8.23	4.3	9.39	4.11	4.95	4.11
evm.model.chr10.912	HSP70-17	XP_019052090.1 PREDICTED: heat shock 70 kDa protein 17 [Nelumbo nucifera]	-0.0661751	0.851654	NOT_CHANGE	-0.606256	0.00995172	DOWN	-0.551397	0.0600821	NOT_CHANGE	8.67	10.35	8.17	10.18	6.26	11.75	6.98	5.8	7.25
evm.model.chr10.913	--	KAE9450418.1 hypothetical protein C3L33_17685, partial [Rhododendron williamsianum]	-0.636818	0.00386637	DOWN	-1.0304	3.6e-07	DOWN	-0.404898	0.193269	NOT_CHANGE	8.78	10.45	7.23	6.63	5.41	6.34	4.45	5.43	4.68
evm.model.chr10.917	--	ABK25067.1 unknown [Picea sitchensis]	0.487135	0.0242968	NOT_CHANGE	0.608967	0.00197708	UP	0.109436	0.763212	NOT_CHANGE	15.73	14.71	14.08	20.07	21.02	25.95	28.34	25.19	22.77
evm.model.chr10.919	-	-	1.10338	1.91e-16	UP	0.849569	2.57e-10	UP	-0.265158	0.190401	NOT_CHANGE	23.88	26.22	24.86	73.71	48.09	53.78	47.99	50.41	53.49
evm.model.chr10.924	At2g30620	ADE76482.1 unknown [Picea sitchensis]	0.85531	5.82e-08	UP	1.85936	3.11e-36	UP	0.992409	6.42e-09	UP	61.16	58.5	63.16	114.97	105.23	136.79	268.33	265.89	212.85
[truncated: 8,189 more rows]
