# Supplementary material for: Inferring the Regulatory Network of miRNAs on Terpene Trilactone Biosynthesis Affected by Environmental Conditions
Source: Int J Mol Sci. 2023 Nov 30;24(23):17002. doi: 10.3390/ijms242317002 (PMC10707241; doi:10.3390/ijms242317002)
Supplement: Supplementary file 1 [file ijms-24-17002-s001.zip › Table S2. Information of identified known and novel miRNAs.xlsx]

## Sheet: Sheet1
Table S2. Information of identified known and novel miRNAs
miRNA	Chromosome	Precursor start	Precursor end	Precursor sequence	Precursor structure	Strand	miRNA start	miRNA end	miRNA sequence	Mature arm
gbi-miRN1	chr1	5540548	5540671	GUGCAAAUGUGUGUCAAAUUCCAUGGAUGCUAUUAAGGACUAUAUCUUGUUGGCCACAUAAUGCUCCCUUCAGCAAGAUAUAGUCCUUGCUAGCAUCCAUGAAAUUUGACACUCAUUUGCACUG	(((((((((.((((((((((.(((((((((((.((((((((((((((((((((................)))))))))))))))))))).))))))))))).)))))))))).)))))))))).	-	5540631	5540651	CCAUGGAUGCUAUUAAGGACU	5
gbi-miRN2	chr1	7075693	7075816	UAUAUAUGUAUGUACAUAUAUACACAUGUAUACAUACGUACAUAUAUGCACAUGUACAUAUCUAUACAUUUGUACAGAUAUGUAUGAAUGUAUACGUGUGUAUAUAUGUAUAUAUAUAGAUAUA	)))))))((((((((((((((((((((((((((((.(((((((((.((((.(((((........))))).))))...))))))))).)))))))))))))))))))))))))))).(((((...	-	7075776	7075796	UACACAUGUAUACAUACGUAC	5
gbi-miRN3	chr1	8646872	8646986	AAUUACAGAUGAGAAUAUGUUUUGCUGAUGGUUAUCUAACUUUCUGUAUUGAUUUUGUUUAAUGGUCGGAAUGGUUAGAUGAUCAUCAACAAAAUACAUUCCUCUGAUCUGUAUU	(((.((((((.(((((.(((((((.(((((((((((((((((((((((((((......))))))..))))).)))))))))))))))).))))))).))...))).)))))))))	-	8646946	8646966	UUUGCUGAUGGUUAUCUAACU	5
gbi-miRN4	chr1	95036645	95036794	ACACCUUUAGUACUAGUAUCUUUGGCAUCUGCAUCUAUGACAUCUCUACCUUCCUUUCCUCCUACUUUGUUUCCACUACUUGAGAUGUCAUAGAAGGUAGUAGAGAUGUCGUAGAUGUAGAUGCCAAAGAUACUAGUACUAAAGGUGUUA	(((((((((((((((((((((((((((((((((((((((((((((((((...((((.....(((...((((((........))))))...)))))))..)))))))))))))))))))))))))))))))))))))))))))))))))))	+	95036665	95036685	UUUGGCAUCUGCAUCUAUGAC	5
gbi-miRN5	chr1	138332653	138332774	GGCCAAGGGAAGGUGUUUGGAACCUCUAUUGCAAAUUGACCCUUUGUGGCAUAUGCCUGGAGCACUAGAGAACACAAAGGGUCGAUUUGUAGUAGAGGUUCCCAAUACCUUCCGUUUGUUGU	(((.((.((((((((((.((((((((((((((((((((((((((((((((....))((((....))))....)))))))))))))))))))))))))))))).)))))))))).)).)))))	+	138332734	138332754	UCGAUUUGUAGUAGAGGUUCC	3
gbi-miRN6	chr1	140101305	140101428	CAAGAAGAUGUGGGUUGUCCUCGGAUAUGGCCAGGGGGGCUUGCCUAAGACCUCCAGAUGGCUAUAUGGAGGUCUUAGGCAAGCCCCCCUGGCCAUAUCUGCGGACAACCAACAUCUACAUAGG	.....((((((.((((((((.(((((((((((((((((((((((((((((((((((..........))))))))))))))))))))))))))))))))))).)))))))).))))))......)	-	140101388	140101408	UCGGAUAUGGCCAGGGGGGCU	5
gbi-miRN7b	chr1	154762626	154762722	AGAAGAGGGCCAGACAGAACAGGGGGUGCGGAGAAUAAAUGAAAAUACGGCUUUCAUUUACUCUCCGUAUUCCGUCUCCUGUCCGGCACUCUCUCGA	.((.(((.(((.(((((...(.((((((((((((.(((((((((.......))))))))).)))))))))))).)...))))).))).)))))))).	-	154762682	154762702	AGGGGGUGCGGAGAAUAAAUG	5
gbi-miR1314d	chr1	157805345	157805430	CCAGGGGGUGUAUUACCAAUUUCUUCACUUCAAGCAUGACACCAUCGGCCUUGAGUGGUAGGAGAUCUUCCUCUUCUGAGAACACU	((((((((((((......(((((((((((.((((..(((.....)))..)))))))))..))))))....(((....))).....)	-	157805365	157805386	UCGGCCUUGAGUGUUAGGAGAU	3
gbi-miR1314e	chr1	163356256	163356420	CCACAAGGGGCCUUGAAUGGUAGGAGAGACACUCUUUUUGUUGCCUCACUUCGAGCCUUCCCCAGGCUACAACCCAGGAUUGCACAACAGGGUUCCAUAGCAGCAACGUCUUCAGUGACAUUCUUCUUCACAUUUUGGGCAACUUUAUAGUAGUGGAUAAUGGAG	(((((((..((((.((((((.(((((((.((((.....((((((.........(((((.....)))))..(((((.(..........).)))))........)))))).....))))...))))))).).))))).))))..))).......)))))..))))))	-	163356393	163356414	GGGGCCUUGAAUGUUAGGAGAG	5
gbi-miRN8	chr1	170642079	170642212	AUUUCAAUCAAACUUAAAUGUAGCUCCAAUUGAUAAAACACCGUAUGUAAUUGGUUAUUUUAACUACAAAAUAUUAGGCUAGUUGCGUAUUGUAUUUUAUCCACUGGAGCUACAUUUAUUUAUGAUUGAACUAU	(.((((((((....((((((((((((((...(((((((.((.(((((((((((((((((((......))))))....))))))))))))).)).)))))))...))))))))))))))....)))))))).)))	-	170642172	170642192	UAGCUCCAAUUGAUAAAACAC	5
gbi-miRN9	chr1	190085576	190085684	CUUAAGUAACAAUUUAUAGCACGCGGUACUGUGCAAUUAGAUCUUGGGCCUUUGAGGGGCCUUUGAGGCAAUUGCACAGUGCCACGUGCUGUAAGUUGUUGGUUGCAUA	..(((.(((((((((((((((((.((((((((((((((...((..(((((((...)))))))..))...)))))))))))))).))))))))))))))))).))).)))	-	190085644	190085664	ACGCGGUACUGUGCAAUUAGA	5
gbi-miRN10	chr1	192936544	192936716	GUGGGUCCACUAUCAUAGUGCUAAUCAAAGACAACAUGGACAUGGGUCCAUUAUUAGGGUCAACUGUUGUUAUUGUCGCUCAUUUUUUUUGGACAAAAGUAUAGAUAGAUAUAGAUAAUGGUGGACACAUGUCUAUGUUGGCUUUGAUUAUCUUUAUGAUGGUAGACCUAUGU	(((((((.((((((((((.(.(((((((((.(((((((((((((.(((((((((((.......(((((..(((((((..............))))...)))..))))).......))))))))))).))))))))))))).))))))))).).)))))))))).)))))))))	-	192936676	192936696	CUAAUCAAAGACAACAUGGAC	5
gbi-miRN11	chr1	200537732	200538002	AUAUGGUGGUUACCCUUACAAACAUGGGCCACCACUUAUCGCAAAACAUUUAUCACUAUGAUCCACAAUCAUAUACAUAUGUUGGCUCACACAACAUGCCAUCUCUCCUAACAUGUUUUGCCCUUGAAGUACGGGCCACCAUUUCCCAAUAACUUUUCUACACCUAUAGGACCAUCUCUUAGAAUCUAGGUUUCUCUCGUUGGGUUCUAUGUUGUGAUAAUUGUAUAGGGAUAAUUGGUGGCCCAUGCUUGUAUGAGUAACGAUAACAACA	.....((.(((((.(.(((((.((((((((((((.(((((.(...(((.(((((((((((((.....))))))...((((((((((...........)))).........))))))...((((.........))))............................(((((((((.......((((.......)))).......)))))))))..))))))).)))...).))))).)))))))))))).))))).).))))).)).......	-	200537752	200537772	AUAAUUGGUGGCCCAUGCUUG	3
gbi-miRN12	chr1	245263621	245263700	AUUUGGAAUAAUCUUUGAGAAGUCAACACAGGUGGGAUGCAGGACAUCAUGUGUGACUUCAAAAAAACCCUUAGCGGAAC	))))......))))))))(((((((.((((((((..........)))).)))))))))))........((.....))...	+	245263661	245263680	AGGACAUCAUGUGUGACUUC	3
gbi-miRN13	chr1	310685518	310685674	GCCUGCCAUAACUUUGGCAGUUGAUUUGACAGAAGGCAAUAAUUGACUAAUGAACCAUUCAGUUUUUCAGAUCAAGAUUGCCAAAGGUUGCAGCAUGCUGGUUUGUUUGUCAACUAUUGCCUUACAUCAGAUCAACCACCAAGUUAUUGCUGGUUGC	).)))))(((((((.((..((((((((((...(((((((((.(((((.(((((((((..(((((((.......))))))).........(((...)))))))))))).))))).)))))))))...))))))))))..)))))))))(((.....))	+	310685634	310685654	UUGCCUUACAUCAGAUCAACC	3
gbi-miRN14	chr1	316878075	316878193	UGUAACUGUCAUGUUACAACUGAGAUAUCUGGUCACACACAACUAAACUUUAUGUGAGCAUCAAAUUAAGUUUAGUUGUGUGUGGUCAAAUAUCUCAGUUACAUGAGUAUGAAGCUGUC	))))....((((((...(((((((((((.(((((((((((((((((((((....(((...)))....))))))))))))))))))))).)))))))))))))))))..((((((....)	+	316878153	316878173	UGUGUGGUCAAAUAUCUCAGU	3
gbi-miRN15	chr1	338758890	338759089	GUUUACUAGAGAUUUGGUCAUUAACAAAAUCUUAUUGUAGAAGGAAGUAGGUUUCAUGGUGCAUCGCGAACAAACAGAUGGUGAUUGAUUUCGGCUACGAAUGACAACUGAGCAUGAAGCAAAUGGUAAUUGUCAUUUCAAACGAGACUUGCUUCCUUCUAUGAUAAGAUUUUGUUGAUGACCAAAUCUUCAGUAAACAA	(((((((.(((((((((((((((((((((((((((((((((((((((((((((((..(((..(((((.(.(.....).).)))))..)))(((....)))(((((((...(.(((.......))).)..))))))).......))))))))))))))))))))))))))))))))))))))))))))))).)))))))))	-	338758910	338758930	UAUGAUAAGAUUUUGUUGAUG	3
gbi-miRN16	chr1	348009462	348009579	AUUGUCUUAGCACACUAUACUUACUGCCCGAGGCGCCGUGCACGUGGCUCAAUGUCAAGGGACAUUGAGCCACCUGCACGGUGCCUCGGGAAGUAAGUUGAAGGGCACAUAGAAGGGU	).))....))))))....(((((((.((((((((((((((((.(((((((((((((....))))))))))))).)))))))))))))))).)))))))..))))))...))))))).)	-	348009539	348009559	UUACUGCCCGAGGCGCCGUGC	5
gbi-miRN17	chr1	352007206	352007330	UAUGAUUUAGUAGGUAUCUCUAUAUUACAGAUGUUGCCUCUCCACACAGACACUACUAGUGGGACGAAACUAGCGUGUGUGGAGAGGCAACAUCUACAAUAUAGAGACACCAAUUAAAUCAUAUC	(((((((((((.(((.((((((((((..((((((((((((((((((((.......(((((........)))))..))))))))))))))))))))..)))))))))).))).))))))))))).)	+	352007226	352007246	UAUAUUACAGAUGUUGCCUCU	5
gbi-miRN18	chr1	393533112	393533257	GCGAGCGGGGAAGGAGAUGGCCGGACGGGGGAGGGGGUGGGGGGGUAAAUGAGGGCACACGGCCCUCAUUUACUCCCCCCAUCCGUGUGCCCUCAUUUACUCCCCCAUCCCCUCCCUCGUCUGACCAUCCCCACCUGCGGCCUCCC	.(..(((((...((.(((((.(((((((((((((((((((((((((((((((((((((((((....................))))))))))))))))))))))))))))))))))))))))).)))))))..)))))))))))((	+	393533132	393533152	CCGGACGGGGGAGGGGGUGGG	5
gbi-miRN19	chr1	437542321	437542441	CCGAGGAUGGGGAUGUUGACUGCGAUUUAGCCUCUUUAUUGAAGUAGGGUUAGCAUGCUCAAUGUGUUACCACUACUUCAGUAAAGAGGCUAAAUUGCAGUCGACAUUUGGUUCCGUUGCU	((......))((((((((((((((((((((((((((((((((((((((((..((((.....))))...))).))))))))))))))))))))))))))))))))))))).)))).))))))	-	437542341	437542361	GUAAAGAGGCUAAAUUGCAGU	3
gbi-miR4414a	chr1	442490162	442490300	AUCGUUGAUGUAAAUGAUGUGGGAGUUGACUGAGGAUUUGAAUUACGUAUGAGGUAGUUCAAGUUCUCUAUGUAAUAAUAUCAUGGAUUUAUCUCACCUUCUAUUCUCUAUCUUAUAUGUGAAAAUUGUUGAUCGCUAG	.(((...((((((..((((.((((((.((.((((((((((((((((.......)))))))))))).((((((.........)))))).....))))...)).)))))))))))))))).))).)))))))...(((...	-	442490272	442490292	UGUAAAUGAUGCGGGAGUUGA	5
gbi-miRN20	chr1	469245253	469245371	AGUGUAACAUAUUGUUGGCAUAACAGUAGUACGUUAGCAGCAUAACAUAUUAUUACCACGCCGGUAGUAUGUUACGCUGUCAACGUAACUACUCUUAUGCCAAUAAUAUGUAUAUGUUG	(((((((((((((((((((((((.(((((((((((.(((((.((((((((((((........)))))))))))).))))).))))).)))))).))))))))))))))))).)))))))	-	469245331	469245351	UAACAGUAGUACGUUAGCAGC	5
gbi-miRN21a	chr1	478363804	478363952	GUUUUCAUAGAAAUAUUAUCUUGGAAAGGGCAAUGAAAUACAUUUGCAUUUACGUUUCUAUGUUAAUAUAUGGGUGGUAGAAGUGACGGCAAGAAAACAUGCAAAUGUAUGCCAUUGCCCUUUCCAAGAUAAUAUUUGGUGGCAAGUUC	.....(((..(((((((((((((((((((((((((..((((((((((((.....(((((.(((((...(((.....)))....)))))...)))))..))))))))))))..))))))))))))))))))))))))).)))((((((((	-	478363912	478363932	UUGGAAAGGGCAAUGAAAUAC	5
gbi-miR396d	chr1	487914567	487914654	CAAAAGAAUAACAAAAGAGAGUGAGAGAGUCUUUGGAAAUAGAAAAUUUCCACUGCAUUCUUGAACUUGUAAUUUUUUGUGCAAAGCU	)....)))))((((((((((((..(((((((..(((((((.....)))))))..).))))))..))))....))))))))......))	-	487914587	487914607	UUCCACUGCCUUCUUGAACUU	3
gbi-miR168a	chr1	506633071	506633173	UUCUUACUUGCGGCUCAGAAUCGCUUGGUGCAGGUCGGGAAUACUUAUAAAUUAUUUGUAUUCCCGAUAGGCAUCAUUUGAAUUUGAGCCCAAAGUGAAAGAC	(......(((.((((((((.(((..((((((..(((((((((((..(((...)))..)))))))))))..))))))..))).))))))))))).(((((((((	-	506633133	506633153	UCGCUUGGUGCAGGUCGGGAA	5
gbi-miR168b	chr1	506704720	506704825	UUCUUACUUGCGGCUCGGAUUCGCUUGGUGCAGGUCGGGAAUACUUGAAAAAAGAUAUUUGUAUUCCCGAUCGGCAUCAAUUGAAUUUGAGCCCAAAGUGAAAGAC	)...))))((.((((((((((((.(((((((.((((((((((((................)))))))))))).))))))).))))))))))))))..))).)))))	-	506704785	506704805	UCGCUUGGUGCAGGUCGGGAA	5
gbi-miRN22	chr1	511119363	511119468	UAUUGUUCUCGACUCCCUGAGUUCCCUCACGCUUUUCAGUAUGAUCCCUAUUAUGUAUGGACUGACUGAAGAGUUUGGGGGAACUCUGGGAUUCAUUGAACUGACU	...))))...((.((((.(((((((((((.((((((((((..(.(((.(((...))).))))..)))))))))).))))))))))).)))).))...((.(((((.	+	511119383	511119403	GUUCCCUCACGCUUUUCAGUA	5
gbi-miRN23	chr1	568373676	568373800	CCUCUCCAGGCUUGCUAUGCACCCAUCAAUUCCUCCCUACGCGGCGCCAUUCAAUAUCCAUUGACUUAAUGCAAUGGCGCCGCGUAGGGGGGACCUGAUGAGCGUAUAGAGCCUGGCCAGAAUGG	))))..((((((..((((((.(.(((((..(((((((((((((((((((((((.((..........)).)).)))))))))))))))))))))..))))).).))))))))))))(((((..(((	+	568373760	568373780	UAGGGGGGACCUGAUGAGCGU	3
gbi-miRN24	chr1	584374636	584374756	AUGUCUAUGUCGAAUUUGAUUACCUAUAUGAUUGUGGAUUCAUGUGGGUCCAUAAUCCUUGAUAUGGUGGACUGACAUGGAUCCACCAUCGUAGAGGUCAUCAAAGUCGAUGUAGACAUGG	(((((((((((((.((((((.((((.((((((.((((((((((((.(((((((.(((...)))...))))))).)))))))))))).)))))).)))).)))))).)))))))))))))))	+	584374656	584374676	UACCUAUAUGAUUGUGGAUUC	5
gbi-miR159a	chr1	643066408	643066535	UAGUAAUCCUCUAAACUCUAACUUGCCUUCUAUCAUAGAUGGUACUAAUUGAAAAGAGUUCAUCCUCAUAUCUAAAAAGAUAAAAAUUCUUGGAUUGAAGGGAGGUUAAGAAGAAAAACACUCUAAUU	(...............((((((((.(((((.(((..(((................(((......))).(((((....))))).....)))..))).))))).))))).)))(((.......)))....	-	643066428	643066447	CUUGGAUUGAAGGGAGGUCA	3
gbi-miR11534d	chr1	666695085	666695164	AUGAUGGUAAGGAUGUGAGGUAUUUUUUAUGAUCUUGGGUGAGAUCGUUGGAGAGAUUCUUCAAGUUUUUAUCAUAUAUU	...(((((((((((.(((((.(((((((((((((((....))))))))..))))))).))))).))))))))))).....	-	666695105	666695125	UGAGAUCGUUGGAGAGGUUCU	3
gbi-miR167b	chr1	676043513	676043622	AUUUUGUUCGUGGGAGGGGCUGAAGCUGCCAGCAUGAUCUGGUCUAGGUUCUCUCUCUUCUUCUUCACCAGAUCAUCUGGCAGACUCAGCUACUCCCUCGUACACAUAAU	(((.(((.((.(((((.((((((..(((((((.((((((((((..(((.............)))..)))))))))))))))))..)))))).))))).)).)))......	+	676043582	676043602	AGAUCAUCUGGCAGACUCAGC	3
gbi-miRN25	chr1	713826061	713826184	UAUAAACUAUUGAAGUUUAUAUUAUAUUCUUGGCAUGGGUAUGUACUUGUGUGUGUGUGUGUGUAUACAUGCAUUGGUAUAUACCCAUGUUGAGAAUAUAGUAUAAACUUCAAUAGUUUAUACA	(((((((((((((((((((((((((((((((((((((((((((((((.(((((((((((....))))))))))).)))))))))))))))))))))))))))))))))))))))))))))))))	+	713826081	713826101	AUUAUAUUCUUGGCAUGGGUA	5
gbi-miRN26	chr1	775574118	775574341	AUGGCCAUUGUUGUAUCUACCGUAAGAACAUAAUGAUGAUCCAUAUACAACACCUAUAGGUAUUUCGGUGAGUUGGCUUAAGAUGCUUCAAGAUGAUUACUCAAGUGUGCUUGCCUUAGAGCACCACUAGGAUGGGUGACUUUGAACCACCUCACUAAAAUACCUAUAGGUGUUGUACACUGAUCAUCAGUGUGUUCUUAUAGCAUAUACAACAAAGGUCAUCA	((((((.(((((((((...(.(((((((((((.((((((((....((((((((((((((((((((.((((((.(((..........((((((..(.((((((((((((((((......))))).))))....))))))))))))))))).)))))).))))))))))))))))))))....)))))))).))))))))))).)...))))))))).)))))).)	-	775574138	775574158	UCAUCAGUGUGUUCUUAUAGC	3
gbi-miRN27	chr1	783959400	783959519	UGAUUGCAACCAAUAUUUCGUCCGUAUCGUUGCUUGAAGUAAAUGCUUUCGUUAAGCAAGUUUGAGAUUAACGUAUUUACUUCAAUCAACGUUAUCGGCGUAAUAUUAAUUGCAAAGUUU	...((((((..((((((.((((.(((.(((((.(((((((((((((....(((((.(........).)))))))))))))))))).))))).))).)))).))))))..))))))....)	+	783959420	783959441	UCCGUAUCGUUGCUUGAAGUAA	5
gbi-miRN28	chr1	788265470	788265615	AUAUUAAGGUUGCCAGGGUUCGUAGGUAUAGGUGUGGGCACAACAUUUUUGGAAGGCAUAAUAUUUUAUACCGAACCCUUGUGAACACCCUUCCAAAAAUGUCGUGCCCGCACUUGAACCUGCGAACCUUGACAACUUUGAUAUAG	((((((((((((.((((((((((((((.(((((((((((((.(((((((((((((((((((...(((.....)))...))))).....)))))))))))))).))))))))))))).)))))))))))))).))))))))))))))	+	788265490	788265510	CGUAGGUAUAGGUGUGGGCAC	5
gbi-miR845a	chr1	800919117	800919209	UCAACGUGAGAAAUUUCAAUGUCUGGCUCUGAUACCAAUUCAUACAAAGAAAAAGUGGGAUAGAGUGAGGCGAUCAAAAGACUAUUGUGCUUC	)))))))(((....)))...((((.((((((...(((.(((.......)))....)))..)))))).))))...........(((((((..((	+	800919137	800919156	GUCUGGCUCUGAUACCAAUU	5
gbi-miRN29	chr1	834781555	834781674	AUUGAGGCAUUUGCUAUUGACCUCUCUCUCAAGGGCUUCCAACUAGUUUGGAAAGGCUGAUCAGCCAACAGAAUAGGUGGAAGCCUGCGAGGAAGAGGCAGAAGCAGGUUUCUCAUUCAU	..(((((.(((((((.(((.(((((.((((..(((((((((.(((.((((....((((....))))..)))).))).)))))))))..)))).)))))))).))))))).))))).....	-	834781575	834781595	GAAGCCUGCGAGGAAGAGGCA	3
gbi-miRN30c	chr1	835118724	835118847	UUGAGGCGUUUGAUAUUAACCUCUCCCUCAAUGGCUUCCAAGUUGUUUGGAAAGGCUGAUGAUUAUCAGCAAACUGAAUAGUCGGGGGCCGUUGGGGGAGACUUUAAAAGCAGGCGUCUCAAUU	((((((((((((...((((..((((((((((((((((((...((((((((....((((((....))))))...))))))))..))))))))))))))))))..))))...))))))))))))).	-	835118744	835118763	GGGGCCGUUGGGGGAGACUU	3
gbi-miRN30b	chr1	835270098	835270221	UUGAGGCGUUUGCUAUUAACCUCUCCCUCAAUGGCUUCCAAGUUGUUUGGAAAGGCUGAUGAUUAUCAGCAAACUGAACAGUUGGGGGGCGUUGGGGGAGACUUAAAAGCAGGCGGCUCAUUCG	.((((.((((((((.((((..((((((((((((.(((((((.((((((((....((((((....))))))...))))))))))))))).)))))))))))).)))).)))))))).))))....	+	835270182	835270201	GGGGGCGUUGGGGGAGACUU	3
gbi-miRN30a	chr1	835582443	835582569	UGUUGAGGAUUUUGCUAUUAACCCCUCCCUCAAAGGCUUCCAAGUUGUUUGGAAAGGCUCAUGAUGAUCAGCCAACUGAAUAGUUGGGGGCCGUUGGGGGAGACUUAAAAGCAGGCGGCUCAUUCAU	............((((.((((...(((((((((.(((((((((.((((((((...((((.((....)).))))..))))))))))))))))).)))))))))..)))).)))))))))))))....(	+	835582529	835582549	GGGGCCGUUGGGGGAGACUUA	3
gbi-miR477a	chr1	835594062	835594183	UGUUGAGGCAUUUGCUAUUAACCUCUCCCUCAAUGGCUUCUAAGUUGUUUGGAAAGGCUCCUGAUGAUCAGCCAAUAGUUGGGGGCCAUUAGGGGAGACUUAAAAGCAGGAGGCUCAUUCAU	((.((((.(.((((((.((((..(((((((.((((((((((((.(...((((........((((...)))))))).).)))))))))))).))))))).)))).)))))).).))))..)).	+	835594082	835594102	AGCUCUCCCUCAAUGGCUUCU	5
gbi-miRN31c	chr1	842132717	842132836	UAGUGAGAGAUUUGCUAUUGUCCUCUCCCUCAAUGACUUCCGAGUUUUUUCAAAGGCUGAUAAGCCAACUUGGAAUUCGGGAGUCAUUGGGGGAAGGACAAAAGCAUGUUUCUCAUUGCA	.((((((((((.((((.(((((((.(((((((((((((((((((((((......((((....)))).....)))))))))))))))))))))))))))))).)))).))))))))))(((	-	842132737	842132757	GGAGUCAUUGGGGGAAGGACA	3
gbi-miRN31a	chr1	842161891	842162010	UAGUGAGAGAUUUGCUAUUGUCCUCUCCCUCAAUGACUUCCGAGUUUUUUCAAAAGCUGAUAAGCCAACUUGGAAUUCGCAAGUCAUUGGGGGGAGGAGAAAAGCAUGUUUCUCAUUGCA	(.(((((((((.((((.((.(((((((((.(((((((((.((((((((.......(((....)))......)))))))).)))))))))))))))))).)).)))).)))))))))((((	-	842161911	842161931	CAAGUCAUUGGGGGGAGGAGA	3
gbi-miRN31b	chr1	842256733	842256852	UAGUGAGAGAUUUGGUAUUUUCCUCUCCCUCAAUGGCUUUCGAGUUUUUUCAAAGGCUGAUAAGCCAACUCUGAAUUCGCAAGUCAUUGGGGGGAGGAGAAAAGCAUGUUUCUCAUUCCA	.((((((((((.((.(.((((((((((((.(((((((((.(((((((.......((((....))))......))))))).))))))))))))))))))))).).)).))))))))))...	-	842256753	842256773	CAAGUCAUUGGGGGGAGGAGA	3
gbi-miR477b	chr1	842514968	842515089	UUCUGAGGCAUUUGCUAUUAACCUCUCCCUCAACGGCUUCCGAGUUAUUGGAAAAAAGGCUCAUCUCUUAUCAUUACUUGGCUGCCGUUGUGGGUGAGGUGUAGAGCAGCCGUCUCAUUCAU	...((((((..(((((....(((((.(((.(((((((..((((((.....((...((((......)))).))...))))))..))))))).))).)))))....)))))..)))))).....	+	842514988	842515008	ACCUCUCCCUCAACGGCUUCC	5
gbi-miRN32	chr1	923007034	923007184	CUCGAUUAAGAAGUAGCUCAUGGAGCUUUAGAGAUUGGACACCACUAUUUGGGAGUGGAAGCAGAGUACCAUGUUGUUGGACUAAUUUUAUGAACUCCCAGUUAGUGGUGUCCAAUCUCUAAAGCUCAGUGAGUUGUUUCUUAACUAAGGC	((...((((((((((((((((.(((((((((((((((((((((((((.((((((((..(((...(((.(((......))))))...)))....)))))))).))))))))))))))))))))))))).))))))))))))))))...))))	+	923007054	923007074	UGGAGCUUUAGAGAUUGGACA	5
gbi-miR845b	chr1	944434623	944434744	GUCUAAGUUAUGAUCGCAACUACUCUGAGACCACUUGUUGAGACCCAAAAUAGGUACAACUAAAAUAAUAUUUAAUUUAAAAUCAUCAAAUGCUCGAGUGAAACAAGGUCGUGGGGCACCUG	(.....((((..(((((...(((((.(((..((.(((.(((.....(((.((((((............)))))).)))....))).))).))))))))))......(((((((((((....)	+	944434643	944434662	UACUCUGAGACCACUUGUUG	5
gbi-miRN33	chr1	955629672	955629866	GUUAGAUAUGAAUCAGGUGACCAUUUGGGAUUUUGUUAACCAGUUGGAGUUUGUUUUGAUCUGACCAAGUUGGUUGACUGAUUUGCUGGUUGACCAAGCUGACCAGGUUAGUUGAAGGAUCCCCAGUUUGAUGUUAACUUAUAUCUCAACUGGUGAACACAAUGCCCAACUGGUUCAUUGACUAGUGUCUGAUUA	(((((((((...((((..(((((.((((((((.((((.(((((((((........((((((((..((..((((((((((........))))))))))..))..)))))))).....((....)).....(((((......)))))))))))))).)))).))).))))).)))))..))))...)))))))))).	+	955629825	955629846	UGAACACAAUGCCCAACUGGUU	3
gbi-miR164a	chr1	984901737	984901879	GUAGGUGGGGUGACACACGUUGGAGAAGCAGGGCACGUGCGAGACCGUCGGAUCUACUCCUGCCCUUCGAUCAGUUGGGCCUGGGUAGCUAGUCUGGUCAUGCACGUGCUCCAAUUCUCCAACAUGGGUUGCCCACCUCGGUU	(.(((((((.((((.((.(((((((((...(((((((((((.((((...((((((((((..((((..(.....)..))))..))))))...)))))))).)))))))))))...))))))))).)).)))))))))))....(	+	984901757	984901777	UGGAGAAGCAGGGCACGUGCG	5
gbi-miRN34	chr1	1006005772	1006005891	CGACCAAUCAUUUUGGGGUGCGGCGAGAAUUUUUGACUGUGUUGUUUGUCGAACGACCGGGUUCUUUCGACGAACGACGCAGUCAAAAAGUCUAGCCGCACCCCAAAAUGAUCCCUGUUC	))))..((((((((((((((((((.(((.((((((((((((((((((((((((.((......)).)))))))))))))))))))))))).))).))))))))))))))))))...((((.	-	1006005851	1006005871	CGGCGAGAAUUUUUGACUGUG	5
gbi-miRN35c	chr1	1006901439	1006901607	CUCACAUAAUACAAAAAAUCUCAAAAGAGUUCAAGAAUUUCAGAAGACGGUAAUGCAUGCAUUAUCGCAGCAAAAGAAAUCAAUACAAAAUUAAAAAUUAAAAAUGCAAUUAAUAACCGUUUUCUGAAAUUCUUCUACUUCUUUUGAGAUUUUUCUAUUAUGCCAGAAG	((..(((((((..(((((((((((((((((..(((((((((((((((((((..(((.(((......))))))........................(((((........))))).)))))))))))))))))))..)).))))))))))))))).)))))))..)))))	+	1006901459	1006901479	UCAAAAGAGUUCAAGAAUUUC	5
gbi-miRN35b	chr1	1006906633	1006906801	CUCACAUAAUACAAAAAAUCUCAAAAGAGUUCAAGAAUUUCAGAAGACGGUAACGCACGCAUUAUCGCAGCAAAAGAAAUCAAUACAAAAUUAAAAAUUAAAAAUGCGAUUAAUAACCGUUUUCUGAAAUUCUUCUAAUUCUUUUGAGAUUUUUCUAUUAUGCCAGAAG	((..(((((((..((((((((((((((((((.(((((((((((((((((((......((((((.......................................)))))).......)))))))))))))))))))..)))))))))))))))))).)))))))..)))))	+	1006906653	1006906673	UCAAAAGAGUUCAAGAAUUUC	5
gbi-miRN36	chr1	1023062473	1023062629	CUCUUCCAAUUGCAAAUAAAUCAGACCCAACAUAAUUGUAGGCAUAAAAAAUGAUUACUACUUACCUGCCAAGUAAACAGAAACCAAGCAGUAAACACUUAUCAUUUUUCAUGCCUACAAUUUUGUUGGGUUUGAUUUAUUCGCAGUUGGAUCACCU	((..(((((((((.((((((((((((((((((.((((((((((((.(((((((((......((((.(((...((........))...)))))))......))))))))).)))))))))))).)))))))))))))))))).)))))))))(((.((	+	1023062493	1023062513	UCAGACCCAACAUAAUUGUAG	5
gbi-miRN37	chr1	1035252270	1035252386	GCCUAUUUCUUCGUUGUCGCCAUUCUUCCUUCCUCAAACUUCUUUUGAAUACAACAAUUGUAUGGAACCUAAUGAAUGGCAAUGGAAGAAGGAAUGUAACGGUCUUGCUCACUAAAC	....((((((((.((((.(((((((....(((((((((.....)))))((((((...))))))))))......))))))).))))..))))))))((((((((.((((.........	-	1035252363	1035252382	AUUUCUUCGUUGUCGACAUU	5
gbi-miRN38	chr1	1079279857	1079280006	GAAGAGGGGGACACAGUAGCACGUAAGGCGAGGAGGCAUAGUGACGGUGAGGUUUCACACGGUCGUUCCAUUGGGAACCUCUUCGAGCCAAUGAAACAACAACGUUUCUAUGCCUCCUUGCCUUAUGUGCUGCUAUGUCGCCCGCUGUGU	..((.(((.((((.(((((((((((((((((((((((((((.((((.((..((((((...(.(((((((....)))))......)).)...))))))..)).)))).))))))))))))))))))))))))))).)))).))).))..))	-	1079279877	1079279897	AUGCCUCCUUGCCUUAUGUGC	3
gbi-miRN39	chr1	1107009769	1107009911	AUGUCAUAAUACUAUUAAAAAAUCUUCAUAGCACAACCAGACAUUGUGCAGUGGGGAAUGACUAAAAUCAUAUAGCGCAGUUUCAAUGUCAUCUAUAAUGUCUGGUUGUAUUAAGAAGAUUUUUUAUUAUUAUUAAUGAACCA	))))).(((((.((.((((((((((((.(((.((((((((((((((((..(((((((((..(((........)))....)))))....)))).)))))))))))))))).))).)))))))))))).)).)))))........	-	1107009789	1107009809	UGGUUGUAUUAAGAAGAUUUU	3
gbi-miR395a	chr1	1107010545	1107010644	CACUGUUCUCUGUUCCUUGAGUUCCCUCAAACACUUCAGUGAUUCGAACCCACGACUCCCAGAAGUGUUUGGGGGGACUCUGGGACUCAUUGAACUUCAU	....((((..((.((((.(((((((((((((((((((.(.((.(((......))).)).).))))))))))))))))))).))))..))..)))).))))	-	1107010565	1107010585	CAGAAGUGUUUGGGGGGACUC	3
gbi-miR395b	chr1	1107585590	1107585697	CCCAUGUCUUGGACGCCUGGAGUUCCCUCGAACACUUCAGCAAUUCCUCAAUUAUCAGGGGACUGGCUGAAGUGUUUGGGGGAACUCCGAGAGUUCAUUGCACACUAU	....(((..(((((.(.((((((((((((((((((((((((...(((((........)))))...)))))))))))))))))))))))).).)))))..)))...(((	-	1107585610	1107585630	UGAAGUGUUUGGGGGAACUCC	3
gbi-miRN40b	chr1	1123878841	1123878953	GAAAUGCACAAAGAUAAACUUAUGUAGAGCCGUCUGGCCUAGUGUCUUGCUUUUUCACUGGUCAAGACAUUCGGCCAGGCAGGUCUACGUACGUUUCUCUAACACAGUGCAUC	)).((((((..(((.((((.((((((((.(.((((((((.(((((((((((........)).))))))))).)))))))).).)))))))).)))).)))......)))))).	-	1123878912	1123878933	UAUGUAGAGCCGUCUGGCCUAG	5
gbi-miRN40a	chr1	1123903937	1123904049	GAAAUGCACAAAGAUAAACUUAUGUAGAGCCGUCUGGCCUAGUGUCUUGCUUUUUCACUGGUCAAGACAUUCGGCCAGGCAGGUCUACGUACGUUUCUCUAACACAGUGCAUC	)..((((((..(((.((((.((((((((.(.((((((((.(((((((((((........)).))))))))).)))))))).).)))))))).)))).)))......)))))).	-	1123904008	1123904029	UAUGUAGAGCCGUCUGGCCUAG	5
gbi-miRN41	chr1	1134445821	1134445940	AUGCUUAUGUACUAUUGAGUUUAGAGCAAUUGAUGUAGAGGUUGGUGUUGGAGAAAGGGCACAAACUCCAACGCCAACCUUUACAUCAAGUGCUCUAAACUCAACAGUACAUAAGCAUCG	(((((((((((((.((((((((((((((.((((((((((((((((((((((((...(....)...)))))))))))))))))))))))).)))))))))))))).)))))))))))))))	+	1134445841	1134445861	UUAGAGCAAUUGAUGUAGAGG	5
gbi-miRN42	chr1	1163587551	1163587652	AAUUAUUAUAUUUGUCUUGUUGGAGAUAUGAUUACAGAGGCUGGUAAGUGGGUAAGGCUUCCUCUGUAAUCAUAUUUCCAACAAGACAAACAUAAUAAUCCA	.((((((((.((((((((((((((((((((((((((((((..(((...........))).)))))))))))))))))))))))))))))).))))))))...	-	1163587612	1163587632	UGGAGAUAUGAUUACAGAGGC	5
gbi-miRN43	chr1	1177174564	1177174649	CGACAGAUAGCCAGCCAUCGACGGCUGUAGAUGACUCCAAAAAGUUGGAGUCAUCUACAGCCGUCUAUGUGGUGGGGGAAGAAAUG	...)))))))((.(((((.(((((((((((((((((((((....)))))))))))))))))))))...))))).)).(((((...(	-	1177174584	1177174604	UGGAGUCAUCUACAGCCGUCU	3
gbi-miR397c	chr2	37429729	37429903	CUAGCCAAGGCAAACACAUCAUUCAGUGCAGCGUUGACGAUUGAUUUCAGAGGAAUUCAGAGCAUAAGCUUCCACUGCAAUCAAAAUUGGUUUUCCAUGGUGAAUGCAGAAUGGCAGAUUGUAUGGAAUUUUGUCGUCAACGUUGCACUCAAUAAUGUGGUUGCAAAUGGCUGGA	(((((((..(((..(((((.(((.(((((((((((((((((.(((((((..(.((((..((((....))))((((((((.(((....(((....)))...))).)))))..)))..)))).).)))))))..))))))))))))))))).))).)))))..)))...))))))).	-	37429863	37429883	AUUCAGUGCAGCGUUGACGAU	5
gbi-miR397g.1	chr2	37577151	37577323	UAGCCAAGGCAAGCACAUCAUUGAGUGCAGCGUUGACGAUUGAUUUCAGAGGAAUUCAGCAUAUGAGUUUCCACUGCAAUCAAAAUUAGUUUUGCACGGCAAAUGCAGAAUGGCAGAUUGUGUGGAUUUCUGUCGUCAACGUUGCACUCAAUAAUGUGUUUGCAAAUGGGUGG	((.(((..((((((((((.(((((((((((((((((((((.((..((...((((((((.....))))))))(((.((((((.......((((((((.......))))))))....)))))))))))..)).))))))))))))))))))))).))))))))))...))).)))	-	37577283	37577303	UUGAGUGCAGCGUUGACGAUU	5
gbi-miRN105	chr2	52783527	52783643	GGGGAGGUCUCGUAGAAGGCUUCGCCGACUCUGCUAUAAUCACAACAAACAAUAGAGCCUAUGUUGUUUGUUGUGAUUACAGUAGAGUCAGCGGAGCCUUCUACGAAUCCUCCUCAA	(((((((..((((((((((((((((.(((((((((.((((((((((((((((((.......)))))))))))))))))).))))))))).))))))))))))))))..)))))))))	-	52783547	52783567	UUACAGUAGAGUCAGCGGAGC	3
gbi-miRN106	chr2	54584567	54584665	UAACUAAUGAGGGUGAUAUCUCUAUGUUGAAUUGAUUUGUAACUUCAUAGAAUUUUAUACUCAAUACUCAAUAUACUCUUUAUAUAUUAGACAUUUAUG	))))....))))))).......(((((((((((((..(((((.(((...)))..))))).)))))..))))))))...(((((((((((.....(((((	+	54584587	54584610	UCUAUGUUGAAUUGAUUUGUAACU	5
gbi-miR11534f	chr2	60569581	60569851	GUCAAUGAUAGCAAUCAUCAUGAGAUUUUUGGGAAGGUUUAAGCUCCAUUGGUGGCAUUGAAAGAUCUUAUGGUUGCUCUAUAUUUAGCAAGUCAUUGAGAAAGUGUGCACAGUUACCUUAUUAAUUAUUAGCAUAUUAUCAAGGUUUAAAUAUGCCAUUUGAUGCCAAAGUAGGACCUAUAAGGGAUCUUGGAUCAACCUCCAAUUAUGGGUUAUUCAUUGACUUGUAGAUCUUCCCACAAAUUCUCUAGAUCAUAUAUUGGUCUAUUAA	)..))))..))))))))....((((.((((((((((((((..(((((...)).)))...((..((((....))))..))........((((((((.(((((.(((((((..(((((......)))))....))))))).))..(((((((((.....)))))).))).......(((((((((.(((..(((...)))..)))..)))))))))..))).))))))))))))))))))).))).))))(((((((.....)))))))....	+	60569601	60569621	UGAGAUUGUUGGGAAGGUUUA	5
gbi-miR162a	chr2	80929467	80929600	CUUCCCGUGGUCUAUAGACUGGAAGCAGGGUUUUAUCGAUCCCUUCCUGCUACUGCUCUAUGUUUAGAUUUAACUGCAGUCAACAGGCAUGGGUCGAUAAACCUCUGCAUCCGGAUCGUUCCAUAUCUUGUCUC	......((((......(((((((.((((((.(((((((((((...((((..(((((((((....)))).......)))))...))))...))))))))))).)))))).))))).))...)))).)))))).))	-	80929487	80929507	UCGAUAAACCUCUGCAUCCGG	3
gbi-miRN107	chr2	98050845	98051015	UAAAGCAUGAGAGAUAACCACUUUGAUGUUUAUAGCCUAGAGCACAAGUUGUGCGCUAGGCUUUAAAUGCCAAAAGUGCAUCUCUUUUAUGCUAGUCAUAUUCGAGUGGUAUCCACUCAUCCUUGUGCUCUAGGCUAUAAGUUUUGAAGUGGUUAUCUUUUCUGCUAGUCA	...((((.((((((((((((((((((..((((((((((((((((((((..(((((((.(((.......)))...)))))))......((((.....))))...((((((...))))))...))))))))))))))))))))..)))))))))))))))))).)))).....	+	98050975	98050995	UAGGCUAUAAGUUUUGAAGUG	3
gbi-miRN108	chr2	98195995	98196112	UAAAGUAUUAUGGACAUGCUCUUCUGCACUCAAAGAUUAAAUAUGUAAUCUUUCACAAUGUGAAUAGAUUACAAAUUAAUCUUUGAAUGCAAGGAGAGCUUGUUUUGUGUGCUAUGUU	...)))))))..((((.(((((((((((.(((((((((((...(((((((((((((...))))).))))))))..))))))))))).))).)))))))).))))(((((((((.....	+	98196071	98196092	UAAUCUUUGAAUGCAAGGAGAG	3
gbi-miRN109	chr2	98210994	98211120	AUUUGUCAUUACGCAAAUGAGAAUCUCUUCUACAUUUAAAUCUUGAUUUCAUAGUCUUAUGAAAGAGAAGAUUGUGAAUUGAGUUUUGAAUGUGAGAAGAGUUUCUCUUUUUAUGCUAUGACAUAUU	(((((((((...(((((.(((((.((((((((((((((((.(((((((.(((((((((.........)))))))))))))))).))))))))).))))))).))))).))...))).))))))....	+	98211079	98211100	UUGAAUGUGAGAAGAGUUUCUC	3
gbi-miR396e	chr2	152871087	152871229	GCCUCCUUUAUCCAUUUAAAUUCCACAUCUUUCUUUAACAAUUGAGUGAUUGGUCUAAGAUAUCAACAAAAUUAUGAAUGAACCUUAUCACAAAAUUUAUCUUUCCAAGGAGAGAUUGGACUUCUUGUUUAUUGGAUGGCAAC	((((((..((..((.......((((.((((((((((...((((..(((((.((((....(((..........)))....).)))..)))))..)))).........)))))))))))))).....))..))..))).)))))(	+	152871107	152871126	UUCCACAGCUUUCUUUAACA	5
gbi-miR11534e	chr2	191344804	191344907	AGGACCAAAGUUGUGUGAGGUUGUUGGAGGGGUCUAAAUGAUUAUGGUAGAAAUAUUUUUAGGGUCCACCCAAACAUCAUCAUAAGAGAUUAUGUGUCCUAAAU	(((((((.((((.(((((...((((((.(((.((((((....(((.......)))..)))))).)))..)).))))...)))))...)))).)).)))))....	-	191344873	191344892	UGAGAUUGUUGGAGGGGUCU	5
gbi-miRN110	chr2	205731794	205731906	GGAAUUUCUGCGUGUUAUCCUGGUAGUGAGGCAGUCCCUUGGGAACCAAAGUCUCUCAUUUCCCAAUUCCCAAGCGACUCUCUCACUGCCAGGGAAAAACGAAGGAAUUAUGA	)))))))).)))).))))(((((((((((((.((((.((((((((.....................)))))))).)))).)))))))))))))(((((((((((((((((((.	-	205731866	205731886	UGGUAGUGAGGCAGUCCCUUG	5
gbi-miRN111	chr2	223528626	223528749	GAAAAAUAAUAUAAACUUGAUAAAAAUGGAGCUAUACAUAUACAUAGAUACAUAUAUAUGUAUGUAUGUAUGUAUGUAUGUAUAUGUAUAGCUGCAUUUUUAUUGAGCCACACACACACACACA	)))))..........(((((((((((((.(((((((((((((((((.((((((((((((....)))))))))))).))))))))))))))))).))))))))))))).................	-	223528709	223528729	UAAAAAUGGAGCUAUACAUAU	5
gbi-miRN112	chr2	243924199	243924318	UAUCUGUUGGCCCAGACAGGUCUCUGUUUACUGUCUGAACUUGAUCGACGUCAGUUGUCGGUCGACGAUAUCGAUGGAGUUCAGACAGUAAACAAAGACCUGUUUGGGCCUGUAGACAGC	(.((((..(((((((((((((((.((((((((((((((((((.(((((.(((.((((.....))))))).))))).)))))))))))))))))).)))))))))))))))..)))).)).	-	243924219	243924239	UUCAGACAGUAAACAAAGACC	3
gbi-miR319b	chr2	259082900	259083109	GGUAACGGAAAGGGUAAGGGGAGCUCCCUUCAGUCCAACAGAAGGCACUAAGGCGGAGGAUCAGAUGCCGUCUCAAGCAUCUGCCUCUUGUGUCCGACUUACAGUCUUUCGGACAUAUUAGCCAUAUGCUUGCUGCGGGACCUGGCCCUCCCUCUUCUCGUUGUCAUCCUUUGGACUGAAGGGAGCUCCCCUCGCCCAUCUUCUUCUUAU	(((((.((((.((((.((((((((((((((((((((((..((.(((((.((((.(((((.((((.(.((((..(((((((.((.((..(((((((((...........)))))))))..)).)).)))))))..)))).).)))).))))).))))...).)))).))..)))))))))))))))))))))).))))...))))..))))	-	259082920	259082940	UUUGGACUGAAGGGAGCUCCC	3
gbi-miR160f	chr2	277242316	277242436	AUAAUACAAACGGUAAAGUGUGCCUGGCUCCCUGUAUGCCACAUACAAAGCCAGUCACAGAUUGACUGCCUUCAUAGGUGGCUUGCAGGGAGCCAUGCACACACCUUUCUCCAUCCUCUUC	...........(((...((((((.((((((((((((.(((((.((..(((.((((((.....)))))).)))..)).))))).)))))))))))).)))))))))........)))).)).	+	277242336	277242356	UGCCUGGCUCCCUGUAUGCCA	5
gbi-miR171a	chr2	309848122	309848241	GAUUCGUGAGCCGUUUUGUGAGAUAUUGGCGCGGUUCAACCGGACAACGGUAUUAAAACAUGUUAAUACCGGGGUUUGGUUGAGCCGUGCCAAUAUCACACAAAGGCUUGCCCCUCCACC	((...(((((((..((((((.((((((((((((((((((((((((..(((((((((......)))))))))..)))))))))))))))))))))))).)))))))))))))...))))..	-	309848201	309848221	AGAUAUUGGCGCGGUUCAACC	5
gbi-miR477e.1	chr2	310018994	310019130	AAUGUGAAAGUUUUCUAUUAACUCUCCCUCAAAGGCUUCCAAAAUUUCUGAAGGAGUUUUCGUUUCUCCCCCAAAAUUCAUCUUCUUAUGAUUUUGGAAGUCUUUGUUGGAGAGGUGAAAGCAGUUUUCUUAAUUUU	..))))...((((((......((((((..(((((((((((((((((...(((((((((((.(........).)))))))..))))....)))))))))))))))))..))))))..))))))(((((((....((((	-	310019014	310019034	GAAGUCUUUGUUGGAGAGGUG	3
gbi-miR477c	chr2	310037320	310037456	AAUGUGAAAGUUUGCUAUUAACUCUCCCUCAAAGGCUUCCAAAAUUUCUGAAGGAGUUUUCGUUUCUCCCCCAAAAUUCAUCUUCUUAUGAUUUUGGAAGUCUUUGUUGGAGAGGUGAAAGCAGCUGUCUCAAUUUU	..))))......((((.((..((((((..(((((((((((((((((...(((((((((((.(........).)))))))..))))....)))))))))))))))))..))))))..)).))))((((((....((((	-	310037416	310037436	ACUCUCCCUCAAAGGCUUCCA	5
gbi-miRN113	chr2	385825383	385825543	UGUGAAAUUUGAUUUAACAUUUCAGUCUGUCAACCAUUAUAUUAAUACGAGAAUCAUGAGAGGUUCAAAAGCUCUUUAAUUCGGAGAAGAUGUAAUUAUAUUAUGAUUCUCGUAUUAGUAUAAUGGGUGAUAGACGGAGAUGCUAAAUCAAAAUUCACACA	((((((.(((((((((.((((((.((((((((.((((((((((((((((((((((((((..((((((....((((.......))))....)).))))...)))))))))))))))))))))))))).)))))))).)))))).))))))))).))))))))	+	385825503	385825523	UAAUGGGUGAUAGACGGAGAU	3
gbi-miRN114	chr2	513947481	513947617	UUACAAAAACUGUAAACCAAUACCCAGGAUCUGCUCAGACCAAGAGCAAAUGUCUUUAUAUUGGAGUUGGUUUAGUGGUUAGGCAUUUGUUCCUGGUCUGAGUAGGUCAUGGGUACUGGUUUAUGAUUUUGUAAGUC	((((((((.(.((((((((.((((((.(((((((((((((((.((((((((((((...(((((((.....)))))))...)))))))))))).))))))))))))))).)))))).))))))))).)))))))))))	+	513947501	513947521	UACCCAGGAUCUGCUCAGACC	5
gbi-miRN115	chr2	518748433	518748550	UUUCAACAACUAUGGGGAUCCUAGAGAGCAUUUUUACAAACUGACCGUUGAACCAACAUCUGUGUUCAACGGUCGGUUUGUAAAAACGCUCUCUAGGAUCCCCCGAGGAGUACGACCA	.............((((((((((((((((.(((((((((((((((((((((((((.....)).))))))))))))))))))))))).)))))))))))))))).))))))))((((((	-	518748453	518748473	UUGUAAAAACGCUCUCUAGGA	3
gbi-miR11477.1	chr2	573256908	573257019	UUUAUGGGCCUCCUUUAAAUGCCGUAGCUUGGCAAAGUGUCUGUCUGUCACAAAGUUAUAGGCAAGGCAUGCACUGUGCCAAGCUGCGGCGUCUAAAGAAUGUUCAUGGAGA	(((((((((...(((((.((((((((((((((((.(((((.((((((((...........))).))))).))))).)))))))))))))))).)))))...)))))))))((	-	573256928	573256948	CACUGUGCCAAGCUGCGGCGU	3
gbi-miR11477b.1	chr2	575492700	575492811	UUUAUGGGCCUCCUUUAAAUGCCGUAGCUUGGCAAAGUGUCUGUCUGUCACAAAGUUAUAGGCAAGGCAUGCACUGUGCCAAGCUGCGGCGUCUAAAGAAUGUUCAUGGAGA	(((((((((...(((((.((((((((((((((((.(((((.((((((((...........))).))))).))))).)))))))))))))))).)))))...))))))))).)	+	575492771	575492791	CACUGUGCCAAGCUGCGGCGU	3
gbi-miR168c	chr2	609915456	609915618	UUAUUACUCGUGGCUCAAAUUCGCUUGGUGCAGGUCGGGAAUAGUCUACUCUGUGUGCAUCAAUAUUAAUAAUUAUAACGAUCCUUUGUAGUCGAUUAUGUAUAUACGCAGGCAAAAUUGUUCCCCACAUGCAUCAACUGAAUUGGAGCCAGUAGUGAAGAUU	((.(((((..((((((.((((((.((((((((.((.(((((((((....(((((((......((((..((((((((.((((....)))).)).))))))..)))))))))))....))))))))).)).)))))))).)))))).))))))..)))))..(((	+	609915476	609915496	UCGCUUGGUGCAGGUCGGGAA	5
gbi-miR5641	chr2	642849124	642849399	UCUAUUGAGAUUUGGCUAUUUGGGAGAGGUUGGUAGAAUUUAAAAUAAUGAAAUGUAGAUAAAUAUGAGAGAAUAUUAUUUGGAUGACCUAUCUAAUUGUCUAUGUGGCAUUAUGUAUAGCAAAAGAUACUUUGGCAUAAUUUCUUUAUAGAUUCAAAUGGUUUGUCUUAUUUAGUAGGAUGAUUAACAUAAAUGAAGGACUAAAAUAAAUAAUACCCAAGGUUAUAUUGGAAGCUCUUAUCAAGCCUCUCCUUGCACAUUUAUCUAUGAGAAAUA	((....)).))))))).....(((((((((((((((........((((((..((((((((((((((......)))))..(((((((...))))))).)))))))))..))))))....(((....((((((((((....((((.(((.(((.((((.(((..(((((((((...)))))))))....)))...))))...)))))).)))).....)))))))...)))....))).))))).))))))))))....)))...))))).))))...	+	642849144	642849163	UGGGAGAGGAUGGUAGAAUU	5
gbi-miR11534g	chr2	651717239	651717339	CUAAAAAAACUUACCAAUCUAUCCCUUUAACGAUCCCUUUUGUACACCUAACACAAUUAUUGAGGUUGUUGGAGAGGAUCGAUUCAUUGUUGUUCCUCUUA	.......(((.....((((.(((((((((((((((.(..((((.........)))).....).))))))))))).)))).))))....)))))))....))	-	651717259	651717279	UGAGGUUGUUGGAGAGGUUCG	3
gbi-miRN116	chr2	661198673	661198788	AGAAUUUCUAUCAAUAGAGUUCUUAUGCUCGAUAUCAUUCCUGAGGAUUAGUUUUAGGAAUUUCUAGUCAUCUGGAAUGAUGUUGGGCAUAAGAACUCUAUUGAUUGGAAUUCUAG	((((((((.((((((((((((((((((((((((((((((((.((.((((((............)))))).)).)))))))))))))))))))))))))))))))).))))))))))	+	661198693	661198713	UCUUAUGCUCGAUAUCAUUCC	5
gbi-miRN117	chr2	662783835	662784042	GGCGCCCCCCAUACCAACUCCCUGCAGUAAAAAACUAGAGCCGAAUUAGCUAUGGAAAGGAAAGAAAACCCCAGAGGCGUUGUCGAGCUCCAAAAUUCAUUUUUUCAUCUUUUGAAAGCCUGUUAGGGCUGGCCGUGGCUUCCUAUGCCUUCCACAGCUAAUUUGGCUCUAGUUUUUGGCUGCAGGGAGCUAGUAUGGGGGGCGCCCC	((((((((((((((...(((((((((((.((((((((((((((((((((((.(((((.(((..((.(((((....)).))).))....)))............((((.....))))(((((....)))))(((.((((....)))))))))))).)))))))))))))))))))))).)))))))))))...))))))))))))))))	-	662783855	662783875	UCUAGUUUUUGGCUGCAGGGA	3
gbi-miRN118	chr2	692306928	692307050	UGUUACCACGUAAACUUGAUAAUCGAUUUGCCCACGUAAACAUAGGUUUACACCGGUAAUAGUUACCCACGUAAACCUCUGUUUACGUGGGUAAAUCUGUUACCCACAUAAGCACUUACGUGG	(((((((((((((.((((.((((.((((((((((((((((((.((((((((...(((((...)))))...)))))))).)))))))))))))))))).))))......))))...))))))))	+	692307010	692307030	UUACGUGGGUAAAUCUGUUAC	3
gbi-miRN119	chr2	704215948	704216192	CUUAUCAGAUUGGCGCAGCGAGGGAGCGCAGACGAUGGGUAGGGACUCCUUUUUUUCCUUUGCGGAAUUUUGUCAUUUUUUUGCUCUCUGAAAAUUUUCCCGUCGGCGGUCAGUAUCGACGAAGUCGGUGGCCGACAGUCGUCGGGAAAAUUUAUAGAGAGCAGAAAAAUGACAAAAUUCUUCAGAGGAAAAAAGGAGUCCCUACUCGUCGUCCGCGCUCCCUCGCUGUGCCAGUGGUAUCAGAG	(((.((..(((((((((((((((((((((.(((((((((((((((((((((((((.((((((.(((((((((((((((((((((((((((.(((((((((((.((((.(((.((((((((...)))))).)).))).)))).))))))))))).))))))))))))))))))))))))))).))))))))))))))))))))))))))))))).)))))))))))))))))))))(((......)	-	704216152	704216172	AGGGAGCGCAGACGAUGGGUA	5
gbi-miRN120	chr2	705479107	705479230	CUUUUUGGUAUGCGGACAUGAGAAACUAGCACAAAUCCUCCUCAUUUUACUUUAACACACACAUUAAACAAAGUGAAAUAAGGAGGAUUUGUGCUAGUUUUUCAUGUUUGCAUAUGUAUGUAUG	)))....(((((((((((((((((((((((((((((((((((.((((((((((................)))))))))).)))))))))))))))))))))))))))))))))))(((((((((	+	705479190	705479210	AGGAUUUGUGCUAGUUUUUCA	3
gbi-miRN121	chr2	712688915	712689056	CCGGUUGCAACUUGCAGAAGUCGAUCUUCUCAGACAGUCUUUGAUCGCAGCAAACAAUAGUCUUUGAUCGCAACAGAUAAUAGUGUUUGAUCGCAAUCGGAGAUUGUCUGAGGUGAUCGGCUUCUGCAAGUUGCAACUGGAC	((((((((((((((((((((((((((.((((((((((((((((((.((.(((((((...(((((((....))).)))).....)))))).).)).)))))))))))))))))).))))))))))))))))))))))))))))	+	712688935	712688955	UCGAUCUUCUCAGACAGUCUU	5
gbi-miRN122a	chr2	739871610	739871732	CAUGUCUAUGUUAACUUUGAUUAUCUCAACGAUGGUGGACCCAAGUCUGUCCACCAUCAUGAAGAUUGUGAAUUGACUAGUGCCCACCAUCAUAGAGGUAAUCCAAGCUAACACGGAGGCUCA	....(((.(((((.(((.(((((((((...((((((((.(.(.((((.((.(((.(((.....))).))).)).)))).).).))))))))...))))))))).))).))))).)))))..))	+	739871630	739871650	UUAUCUCAACGAUGGUGGACC	5
gbi-miRN123	chr3	8010244	8010393	UUUGGGAGCAAUCUAUCUGCUCAACAAUCUCUCCAUUAAUAAGACUCAAUGGCACCAUUCAAUUGGCUCAAAAGUCUAAAAACUUAUUGAACAGCACCAUGUGUCUUCAUUAAUGGAGAGAUUGUUAAGCCGAUAAACUGUUCAUGAUUU	)))))(((((...((((.(((.(((((((((((((((((((((((.((.(((..(((......))).((((((((......)))).))))......))))).))))).)))))))))))))))))).))).))))...))))).......	-	8010264	8010284	UUAAUGGAGAGAUUGUUAAGC	3
gbi-miRN124	chr3	78715686	78715795	CAUUCAUGCUUAGACUGCAACUGAUGUGUAACGGCCUGAGUGCAAGCCACUGUCUGUUGCAACUUGCAUUCAGGCUGCAACACAUCAAUUGGAGUUUGGGUAUGCACAUU	((..((((((((((((.(((.((((((((..((((((((((((((((.((.....)).))...))))))))))))))..)))))))).))).)))))))))))).....)	+	78715706	78715726	CUGAUGUGUAACGGCCUGAGU	5
gbi-miRN125	chr3	78721326	78721447	AGAAUGUAUAAGAACUUGGCCAUCCAUUACCUACAUCCCAUAUAAGCUUGUGAUGGUGAAAUUCACCAUCAUGAUUGAUUGUAUGGCAGUAGGUAGAUGGAUGGGAAGUUUAUAUAUAUAUA	.))).))))))..))))).(((((((((((((((...((((((((..((((((((((((...))))))))))))....))))))))..)))))).)))))))))...(((((((((((((((	+	78721409	78721430	UGGCAGUAGGUAGAUGGAUAGG	3
gbi-miRN126b	chr3	84787257	84787437	CUAAGGAAAUUAUUUGGGAGAGGCUAAGGACUAUAAUAUAUUAAAGAACUAGUUUUGUAGAUUUACAAAACUAAUUUCGGUAAUAUAUUACUAGUCCUUAACCUCUCCUCUCUUCAUGUGUGAAACUAAUUUCUUUAAUAUAUUACUGGUCCUUAGCCUCUUCCAAAUAAUUGGCUUAGUG	(((((..(((((((((((((((((((((((((((((((((((((((((.((((((((((....)))))))))).....(((((....)))))....................((((....))))......))))))))))))))).))))))))))))))))))))))))))..)))))))	-	84787277	84787297	UAUUACUGGUCCUUAGCCUCU	3
gbi-miRN127	chr3	140788698	140788819	CGAUUCGAUGCAUUAAUCGCCUUACCAUCUAAUACCUCUGUAUCUCAAUCUAAGGGAACCUCCAAGGCAAGGUCUGGAUACAGAGGUAUUAGACGGUAAGUCGUUUGAUGCCUGGAAACGGU	((.(((.(.(((((((.((.((((((.((((((((((((((((((..((((...(((...)))......))))..)))))))))))))))))).)))))).)).))))))).).))).))))	+	140788718	140788738	CUUACCAUCUAAUACCUCUGU	5
gbi-miR536b	chr3	156639847	156639943	CAAGCAGAGAUUUCUUUGGAUGCAAACUGCUUGGCACGAUUCGAACCUCCGACGUAUCGUGCCAAGCUGUGUGCAUCUGAAGGCCAUGAGCUUGUUA	(((((..(....((((((((((((.((.(((((((((((((((......)))...)))))))))))).)).))))))))))))...)..)))))...	-	156639867	156639887	UCGUGCCAAGCUGUGUGCAUC	3
gbi-miRN128	chr3	178009561	178009673	AAUGCCAUGGGUGCGUACCUCUCCCUCUUGAGUAAAUGAGGGCACGGGGGAGCGCCUCUCCCCCCUGUGCCCUCAUUUAUUCGAGAGGGGGAGGUACGCACCACGGGUGCAUA	..((((...(((((((((((((((((((((((((((((((((((((((((((.....)))))))..))))))))))))))))))))))))))))))))))))...))))..))	-	178009581	178009601	UCAUUUAUUCGAGAGGGGGAG	3
gbi-miRN129	chr3	178653279	178653423	UGUAGCCAAGCUGAAGCAGCAUGUAGAGACUGUGAAAGAGGUGUGUUGGAGAGAAUGCUAAUUGAAGGGAAUCAGUUGAUUGAUUAAGCAGGUUCAGUGCCCUUCUUUCAAAGUCUCUAUUUUGCUGCUUUGCUUGUGCUUUGAA	...((((((((.(((((((((.(((((((((.(((((((((.((((((((.....((((((((((......)))))).........))))..)))))))).))))))))).)))))))))..)))))))))))))).))).....	+	178653299	178653319	AUGUAGAGACUGUGAAAGAGG	5
gbi-miRN130	chr3	193332190	193332308	UCUAAAGUACCUAAAGUCUGAUUUCAAUUUAUCGAAGGUGCUUAUCUCAUAGGUGGCGGUUGGUCCUAUGAGAUAAGCACCUCCGAUAAAUUGAAAUCAGACUUCAUUACAAAAAUUUU	......(((....(((((((((((((((((((((.((((((((((((((((((..((.....)))))))))))))))))))).)))))))))))))))))))))...))).........	+	193332210	193332230	AUUUCAAUUUAUCGAAGGUGC	5
gbi-miR171b	chr3	198683834	198683955	GUGGGAAAUGAGAUGAGAAGAGAUGUUGGAGCGGUUCAAUCCGAAGACACAAUUACAGCGUGGCUGUAAAAUGAUCUCAGAUUGAGCCGCGCCAAUAUCACUUUUCACUCUCAUCUCUGCAU	((((((.(((((((((((((.((((((((.(((((((((((.((.((((...(((((((...)))))))..)).)))).))))))))))).)))))))).))))))).)))))).))).)).	+	198683854	198683874	AGAUGUUGGAGCGGUUCAAUC	5
gbi-miR168d	chr3	275850746	275850874	CUUUUACUUUGGGCUCGAGUUCGAUUGGUGCAGAUCGGGAAUUAUCAUCAGUAUGAUUGGAUAUCCCCAACAUAUAAAGAUGAUGAUUCCCCACCUGCAUCAAUUGAAUUGGGGCCGAAAGUAAUAAUU	...(((((((.(((((.((((((((((((((((...(((((((((((((.(((((.((((......)))))))))...)))))))))))))...)))))))))))))))).))))).))))))).....	-	275850834	275850854	UCGAUUGGUGCAGAUCGGGAA	5
gbi-miRN131	chr3	290669223	290669393	GGUGUUUGGGGGAGAGGAGCAGAUCUGAGAAUAGUUGUUGGAGAAUCACUCCUGAGAGAAAUUGUUGUGCACAAAAUGUUUUUCAGCAAGGAAUUAUUUGCACAGUGAUUUCUUUCAGGAGUGAUUCUCCAACAACUGCUCUCAGAUCUGCUCCGCUCCUCCAAACACUUG	((((((((((((((.(((((((((((((((.((((((((((((((((((((((((((((((((((((((((...((((..((((.....)))).)))))))))))))))))))))))))))))))))))))))))))).))))))))))))))).)))))))))))))).)	-	290669243	290669263	AACAACUGCUCUCAGAUCUGC	3
gbi-miR171c	chr3	382766072	382766192	AGGGAAGAAUAAGUAUGGAGUGAUGUUGGUGAGCUUCAAUCACAUGACCUUGCUAUCAGCAGAAUAGCAUCGCCAUCAGAUUGAGGCGCACCAAUAUCACAUACAUUCGAUGGGCAGUGGA	))))).)))).))))))..((((((((((((.(((((((((..(((.(..(((((((....).))))))..).)))..))))))))).))))))))))))........))))))...))))	+	382766152	382766172	UUGAGGCGCACCAAUAUCACA	3
gbi-miR171d	chr3	382909441	382909561	GCAGAUCAAGUUUGGAAAGGAGAUAUUGACGUGCCUCAAUUUGAAGACAUUGUUAGAGGAAUUCUAGCUCUGUGCUCGGAUUGAGCCGCGUCAAUAUCCCCUUCAUCUACACCUCUACCUC	(((((....((.((((((((.((((((((((((.((((((((((..(((..((((((.....))))))..)))..)))))))))).)))))))))))).))))..)))).)).......))	-	382909461	382909481	UUGAGCCGCGUCAAUAUCCCC	3
gbi-miR171e	chr3	383286272	383286394	AGAAGAAGAGCUGAAUUAAGCGAUGUUGGGGCGGUUCAAUCCGAAGACAACGUUACAGUGUAGCUGUAAGCUUGAUCUCAGAUUGAGUCGCGCCAAUAUCACUUAACUUAUUGGCUUCAUACC	.((((..((..(((.(((((.((((((((.(((((((((((.((.(((((..(((((((...)))))))..))).)))).))))))))))).)))))))).))))).)))))..)))).....	+	383286354	383286374	UUGAGUCGCGCCAAUAUCACU	3
gbi-miRN132	chr3	383937977	383938097	AAGCUAUGCGGCCAACAACUUAUAGCAAGUGGCACUGUGCAAUUGGUUCUUGGGCCUUUGAGGGGACAUUGAUCCAAUUACACAAUCCCACUUGCUGUAAGUUGUUGGCUGCAUAGACCAG	...(((((((((((((((((((((((((((((...((((.((((((.((.((..(((....)))..))..)).)))))).))))...))))))))))))))))))))))))))))).))))	+	383937997	383938017	UAUAGCAAGUGGCACUGUGCA	5
gbi-miR171f	chr3	384525343	384525463	CCAGAUUUCAAUUUGUGUUGAGAUAUUGGUGCGGUUCAACCUUACAGCACUGUUUAGAAAUGCUGAACUUUGUCGUUAGGUUGAGCCGUGCCAAUAUCACAACACCACCACGUUCCUGACC	))))))........((((((.(((((((((((((((((((((.((.(((..((((((.....))))))..))).)).))))))))))))))))))))).))))))))))))).))).))).	-	384525423	384525443	AGAUAUUGGUGCGGUUCAACC	5
gbi-miR8743.1	chr3	386643856	386643977	GUGACUUAUGUCCUUCCUUGGUCAUUUUUCAUUCUUGGACACUUUUUGGUCUCCUUGAUCAACCAAGGAGCACUUUUUCCAUCCAAGACAAAGAGAUGACUUAUAUUCUCUCUCUUGGUCAC	(.(((....))))))))))((((((((((...(((((((........((((((((((......))))))).))).......)))))))...))))))))))...........))))))....	+	386643876	386643896	GUCAUUUUUCAUUCUUGGACA	5
gbi-miR1314f	chr3	390189316	390189394	AGAUAGAUUCCCAAUUUUUUCUUAGUCACCACCGCUCGCUCGGCCUUGGAUGUUAAGAAAGAUGGUAUGGAAAUAUCAC	.......((((....((((((((((.(((((..(((.....)))..))).))))))))))))......))))((((((.	-	390189336	390189355	UCGGCCUUGAAUGUUAAGAA	3
gbi-miRN133	chr3	397899602	397899706	UCUCUGCGCGACAAACACCGAGGCAUCUACGGCUAUAGAUAACUCCAAUAAACUUGGAGUCAUCUAUAGGCGUGGAUGACCCUCAAUGAUUGACUAUCGCGUGGA	)))).).)..)))))))))((((((((((((.((((((((.(((((((.....))))))).)))))))).))))))))..))))))))))).....)).))))).	-	397899622	397899644	UCUAUAGGCGUGGAUGACCCUCA	3
gbi-miRN134	chr3	472944245	472944358	UAAUCUAUGAGCUCAUCGGGUCCUCCUUAUGCAGUGCCAUUCAAUACACUGCAGAGCCAUUGAGCCAAUUGAAUGGCAUUGCAUAGAGAGGACCUUAUCAGCGUAUAGAUUCAC	.((((((((.(((.((.((((((((.(((((((((((((((((((...((.(((.....)))))...))))))))))))))))))).)))))))).)).))).))))))))))(	-	472944265	472944285	UGGCAUUGCAUAGAGAGGACC	3
gbi-miRN135b	chr3	492785956	492786065	UUGUUUAUCUUCUAACAUGUUCGGAUAAAACGUUCUUUGACAUAAAACAUUUUUUCUCUUCUACUAUGUCAAAGAACGUCUUAUUCGAACGUGUUAGAAGACAAAAGUUC	((.....(((((((((((((((((((((.(((((((((((((((....................))))))))))))))).)))))))))))))))))))))..)))))).	+	492785976	492785996	UCGGAUAAAACGUUCUUUGAC	5
gbi-miRN135a	chr3	492810362	492810471	UUGUUUGUCUUCCAACAUGUUCGGAUAAAACGUUCUUUGACACACAACGUUUUUUCUCUUCUACCAUGUCAAAGAACGUCUUAUUCGAACGUGUUAGAAGACAAAAGUUC	...(((((((((.(((((((((((((((.(((((((((((((........................))))))))))))).))))))))))))))).))))))))).))))	+	492810382	492810402	UCGGAUAAAACGUUCUUUGAC	5
gbi-miRN136	chr3	515088918	515089085	UUAUAAUUCAACCUAGUAAGCAACACUGACUUAGUAACAUCUUGUAAAAUCAACAUCCAAUGUGCGAUGGUGGUGCUGAAAUAUUCUAAAAUAUCUACCAAAAAGAAUCAGAUGUGACUUUACAAGAUGUUGUUGAGUUGGUGUUGCUCAGUAGUUUCAAGUAUAAUU	(((((.......(((.(.((((((((((((((((((((((((((((((.(((.((((..((......((((((.....................))))))......))..))))))).)))))))))))))))))))))))))))))).).))).......)))))))	-	515088938	515088958	UGUUGUUGAGUUGGUGUUGCU	3
gbi-miRN137	chr3	552984356	552984487	AGGAGAAAGCUAUGCGGCCAACAAUUUACAGCACGUGGCACCGUGCAAUUGGCUCUUGGACCUUUGAAAAAUAUUGAGCCAAUUGCACAGGUCCAUGCGCUGUAAGUUGUUGGCCGCAUAGACUAGGGAUUC	.)..)))..(((((((((((((((((((((((.(((((.((((((((((((((((....................))))))))))))).)))))))).))))))))))))))))))))))).)))))))).)	-	552984447	552984467	ACAAUUUACAGCACGUGGCAC	5
gbi-miRN138a	chr3	564508542	564508662	GGAAUCCAUUGUCGUUUGGCUGUUUGCAAAGCACCAUGAAGCUGUUUACAAAUGGUCGGCUUGAACAUUUGCAAACGACUUCAUGGUGCUUUGCAAACGACCAAACAACAACAUAUUCUAU	(((((...((((.((((((.(((((((((((((((((((((.(((((.((((((.((.....)).)))))).))))).))))))))))))))))))))).)))))).))))...)))))..	+	564508622	564508642	UCAUGGUGCUUUGCAAACGAC	3
gbi-miR396f	chr3	565297052	565297138	ACUAUUUCUUCCACAGCUUGCUUGAUUUCUCAAAGAACUUUGUAGAUUGUUGAUAGGUUGUGCAAUGUCUGGAAGCGAUCUAGGAAC	)))........(((((((((.(((((.(((((((....)))).)))..))))))))))))))...))...))))).)))))....))	-	565297110	565297130	UUCCACAGCUUUCUUGAUUUC	5
gbi-miRN139	chr3	580577000	580577120	CCAUAUAUCCUUUGUAAAGGCAGACCUCCAUAUCAGCUUUGAUUACUUUCAUGAUGGUGGACCCGUCAAGAAAGUAGUCAAAGCUGACAUGGAGGUCCACCAUUAGGGUUGUAACAAUCCG	..))))))))........((..(((((((((.((((((((((((((((((.((((((.....)))))).)))))))))))))))))).)))))))))..))....((((((...))))))(	+	580577020	580577040	CAGACCUCCAUAUCAGCUUUG	5
gbi-miRN140	chr3	588945444	588945566	AAAUCGCAUAUUCUAAAUUCUUUUUUGUUUUCAUCCAAUUCUGAAUCUGUUUUGUGUGACUGGUUUUCUAAACAGAUUCGGAAUUGGAUGAAAACGAAAAUGAAUUGAGAAUAUGUGAUUUAG	((((((((((((((.(((((.(((((((((((((((((((((((((((((((.................))))))))))))))))))))))))))))))).))))).))))))))))))))))	+	588945526	588945546	AUUGGAUGAAAACGAAAAUGA	3
gbi-miRN141	chr3	602048985	602049117	CAGAAACACCCGCUAUUGUGUCAGUUGGGUCGCGGCAUUCACGAUGGCCAACGUGAAUCACCGUGACCCAAUGCUCACCUCUGGUCAUCGUGAAUGCUGCGACCCAACGGACACAGCAUUGCGAAUCAUUCAC	.))))...........((((((.(((((((((((((((((((((((((((..((((.....(((......))).))))...))))))))))))))))))))))))))).))))))((((((((..........	+	602049005	602049025	UCAGUUGGGUCGCGGCAUUCA	5
gbi-miRN142b	chr3	608513280	608513398	CCGUAGUGCCACCUCCUCUCUGUGUCGCCCCGCCCCCUCCCCGUCUGGCCACUUUGCACUAGGAAGUGGCCGAACGGGGAGGGGGUGGGGCAGCAUGGAGAGGAAGUGGCACUGUGGAC	((((((((((((.((((((((((((.((((((((((((((((((.((((((((((.......)))))))))).)))))))))))))))))).)))))))))))).))))))))))))..	-	608513300	608513320	GAGGGGGUGGGGCAGCAUGGA	3
gbi-miR2950b	chr3	625254865	625255098	UUAAACUUUUAUAAAUACAAAGACAUGGGAAAUAGAUAUAAACAACAAUAGUUAUUGAAGUAGUGAUUCAUGACUUAAUAAAGAGACACGUAAGUAUAUGAAUGCGAUAUAAUGAAAAAAAGAAGUCGUAAAGAAAAAUAUAGAGAAAAAGUAAAACACAAUCUCUUUAUCAAGUCAUUAAUCACUAUUUUAAUAAUUACUAUUGUUUCCAUCUAUUGCACACUUUGUAUUUAU	(((((.((((((((((((((((...((...(((((((..((((((...((((((((((((((((((((.(((((((.(((((((((..((((....))))..((((((................))))))...............................))))))))).))))))).))))))))))))))))))))...))))))..)))))))...))))))))))))))	+	625255071	625255090	UUCCAUCUCUUGCACACUUU	3
gbi-miR166b	chr3	634547014	634547125	AGACGAGGGUUCUGCUGUGGGGAAUGGAACAUGGCUCGAUGCCCAUAUUGCAUUCAUUAUUCUUCAAGGUCUCGGACCAGGCUUCAUUCCCUUCCACAAGGCUCUUACUCAU	....(((((((.((.((.((((((((((.(.(((.((((.(((........................))).)))).))).).))))))))))..)))).)))))))......	+	634547085	634547105	UCGGACCAGGCUUCAUUCCCU	3
gbi-miRN143	chr3	649262682	649262763	GUAUAUGUGCAAUCCUUACAAGGCUACCAAUACCACUCUCUUGAAUGGUAUUGGUAGCCUUGUAAGGAUCACAAAUUGUUUU	((...((((..((((((((((((((((((((((((.((....)).)))))))))))))))))))))))))))).)))))..(	+	649262723	649262743	UGAAUGGUAUUGGUAGCCUUG	3
gbi-miR529c	chr3	673455341	673455474	UUUUCCAAGAGGCCCACAGCAGAAGAGAGAGAGCGCAGCCCCGCGGAUAAAAGAAAUAGCUGCCAUUGGUGUCAGCUUGCAAUAUCAGGAGGUGCUGUGCUCACUCUCUUCUGCUCUUGACCUGACUUAGAAGU	((((....))))))...((((((((((((.(((((((((((..(.((((........(((((.((....)).))))).....)))).)..)).))))))))).)))))))))))).((((.((........)).	-	673455434	673455454	AGAAGAGAGAGAGCGCAGCCC	5
gbi-miR3627	chr3	684159772	684159906	ACGAGAGCAUGGUGAGUUUCCCGCGCAGGAAAGAUGACGCUGCCCCCCCGCCCCCGCGGUCUUCUCUCUGAUUCCACUUGUGGCGAUGGAGACAGCGUCAUCUUGCCGCGCAGGAAAUCACGUACCUCGAAGGAA	)))))))))..((((.(((((.((((.((.(((((((((((((.((..(((((..(.((...((.....))..)).)..).))))..)).).)))))))))))).)))))).))))))))))))))..))))...	+	684159792	684159813	CCGCGCAGGAAAGAUGACGCUG	5
gbi-miR397d	chr3	696036489	696036623	AUUUGGCGAAAGCAAAUACAUCACUGAGUGCAGCGUUGACGAUUUCAAUGGACAGCAUUUAUGCCUUUGCAAUUUAAUCCAUCCAAAGAUGUUGUGAACGCUGCACUCAAUCAUGUAUUUGCAAAUGUCUUGGCA	))))((((...((((((((((...(((((((((((((.(((((.((..((((..(.(((..(((....)))....))))..))))..)).))))).)))))))))))))...))))))))))...))))......	+	696036509	696036529	UCACUGAGUGCAGCGUUGACG	5
gbi-miR397e	chr3	696236203	696236337	AUUUGGCGAAAGCAAAUACAUCAUUGAGGGCAGGGUUGACGAUUUCAAUGGACAGCAUUUAUGCCUUUGCAAUUUAAUCCACCCAAAGAUGUUGUGAACGCUGCACUUAAUCAUGUAUUUGCAAAUGUCUUGGCA	....((((...((((((((((.((((((.((((.(((.(((((.((..(((..........(((....)))...........)))..)).))))).))).)))).)))))).))))))))))...)))).((((.	+	696236223	696236243	UCAUUGAGGGCAGGGUUGACG	5
gbi-miR162b	chr3	699290657	699290790	UUUCAGACGCUUGGCAGCCUGGUUGCCCAGGUUUACCGAUCCAUGUAUACCCAUCCCCAUACAUAUAUAUAAAUGUAUAUCUAUAUGCAUGGGUCGAUAAACCUCUGCAUCCAGAUUGGCUCGAAUCUGUGCUG	...((((..(..(.(((.((((.(((..(((((((.(((((((((((((.........((((((........)))))).....))))))))))))).)))))))..))).)))).))).)..)..)))).((((	-	699290677	699290697	UCGAUAAACCUCUGCAUCCAG	3
gbi-miR529d	chr3	717389668	717389794	AGCUCGCCGAAGUCUGAACCAGAAGAGAGAGAGCACUGCCUAUAUAACUAUCAUUGGGCAGUUUUCGAGUCCUGUGUAGACCGGAGGCUGUGCUCUCUCUCUUCUCGUUUAGACUCCAGCGAUCAGC	...)))))))(((((((((.((((((((((((((((.((((......(((.(((.((((.........)))).)))))).....)))).)))))))))))))))).))))))))).(((((......	+	717389688	717389708	AGAAGAGAGAGAGCACUGCCU	5
gbi-miR396g	chr3	724637748	724637891	CGGGGAAUCCCGUCAUGCUUUUCCACAGCUUUCUUGAACUUAGUGCUCAGGUUGUGUUUCAGGAGACGAGUUUUAACUUUCUCCGAGCAGAUCUCGGUACAAAGCUCAAGAAAGCUGUGGGAAAUCAUGAAAGGAUUCGAUACU	)).)((((((..(((((.(((((((((((((((((((.(((.(((((.(((((.(((((..(((((.((((....))))))))))))))))))).))))).))).))))))))))))))))))).)))))..))))))......	-	724637851	724637871	UUCCACAGCUUUCUUGAACUU	5
gbi-miRN144	chr3	730503094	730503217	UAUGAUGGCGAAUCUCCAUGGUGGCUUUGAACACCUCUCUAAUGGUGGAUCCAUGUUGGUGGACUGACAUGUGUCCACUGUUAGAGGGGUAAUCAAAGUCGACAUAGAGGUCCACCAUCAGGUC	..((((((.(.(((((.(((..((((((((..((((((((((((((((((.((((((((....)))))))).))))))))))))))))))..))))))))..))).))))).).))))))))).	+	730503176	730503197	AGAGGGGUAAUCAAAGUCGACA	3
gbi-miR396h	chr3	738557351	738557436	CUAUAUCUUAGCCCAAUAACAAUGGUGAAAUUGAUAUGGAUGGCAUCUCAGACAAUGAUUCCAUAGAUUUCAUGAACUUGUUGCAC	(((.....))))....(((((((.((((((((..((((((...(((........)))..)))))))))))))).)..))))))...	+	738557409	738557429	UUCCAUAGCUUUCAUGAACUU	3
gbi-miR477d	chr3	749603853	749603952	UCUGCCCCCAUCAAAUCUGAGUUGGAUGCCUAUGUGGGAGAGUUUGUUGGACACUUCUUGCGACAAUUGGCAUUCAUAGAAGAGAAGAGUAAUCAAGCUC	..)))).)))))...(((....((((((((..((((.(((((..(((...))).))))).).)))...))))))))....)))(((((((......))))	+	749603873	749603893	GUUGGAUGCCUCUGUGGGAGA	5
gbi-miRN145	chr3	777433468	777433585	UCAUACUUCUCAAUAGAGACAAGGUGAAUGGACAUAUCAACACAAAUUGUAUGUUUGUACAGACAUACAAUUUGUGUUGAUAUGUCCAUUCAACUUGCACUUGUGCACUUGGUGUGGG	(......((((....))))((((.((((((((((((((((((((((((((((((((....)))))))))))))))))))))))))))))))).)))).....((((((((......))	-	777433545	777433565	AAGGUGAAUGGACAUAUCAAC	5
gbi-miRN146	chr4	32279784	32280022	CCUUGGCCCUCCAUCCGCCCUCUUCCCUAUUGCUGUGACCGCCUACCACAAUACAUCUUUUGAGCCAAUUUUCUGUGCAAGAAUACAUCUUUGGAUGUGUUCACAAGUUUCUUGGCCUGUUAAAUGCUCAUCAGGAGAAUCUGUUGAGCCCCUUCUGUGUUGAUUGGCCUGGGCAUUGCAUGCACAGCAUUGUAGGUGGUCACAGCAGUAGGGAAGAGGGCUGUCACAGGUCCGAGGGG	((((((.(((....(.((((((((((((((((((((((((((((((..(((........)))..........(((((((.(((((((((....))))))))).(((...(((.((((.(((((..(((((.(((......))).)))))..........))))).)))).)))..)))..)))))))....)))))))))))))))))))))))))))))).)....))).)).)))))	+	32279804	32279824	UCUUCCCUAUUGCUGUGACCG	5
gbi-miRN147	chr4	32554997	32555143	AAAUCUAUCUGCCCAUCAGAAUGCAUCUGUGGGCAGCCUGAUAAGAAAGGCCGGCAGCAUAUUCAUAUCUCAGCAUGUUGAACACGAGUUGUCCGCAUCUCUAAUCAGGCUGUCCAUUGAUGCAUUCUGAUAAACGGAUAAAUUUCU	((((.((((((...(((((((((((((.((((((((((((((.(((...((.((((((...((((.............)))).....)))))).))...))).)))))))))))))).)))))))))))))...)))))).))))))	+	32555017	32555037	AUGCAUCUGUGGGCAGCCUGA	5
gbi-miR399b	chr4	41460038	41460171	UGCGCUGAUAAUGAAUUGCAGGGGAACUCUCCUUUGGCUGGGAGGAAGUAUGGCAGUUUCAAUCAUCAUAAUCAACUGCUCUUCUCUCUUGCCCGCCAAAGGAGAGUUGCCCUGCCAUUCUUCUGCACACUUGA	.)))))).....((((.((((((.((((((((((((((.((.((((((...(((((((...............)))))))...)).)))).)).)))))))))))))).)))))).))))..(((((((.((((	-	41460058	41460078	CGCCAAAGGAGAGUUGCCCUG	3
gbi-miR11164.1	chr4	51705557	51705719	GUUGGUCCUAAUGAUGGACCUAUGUCCAUGACGACUUUGACUACCUCUAUGAUGGUGGACCCAUGUUGGUCAAUUAUCAUGAGGAUUGUGGACCCACAUGAUUUUGCUAUCAUAGAGGUAAACAAAGAUGACAUGGACAUGGGUCCGCCAUCAUGGCCAACUU	(((((((...(((.((((((((((((((((.((.(((((..((((((((((((((((((..(((((.((((....(((.....)))....)))).)))))..))))))))))))))))))..))))).)).)))))))))))))))).)))...)))))))).	-	51705679	51705699	UAUGUCCAUGACGACUUUGAC	5
gbi-miRN148	chr4	53933640	53933767	GAGCCAGCUGUCCAGUUUUGAACAGGUCGUACAGUUGCAUUUAUUGCAGAUUGCAGCCUGUUGAAACUGUACGGCUGCUGCAAUAAAUGCAGCUGUACGACCUGUUCAAAACUGGACAGCUGGCUCAA	((((((((((((((((((((((((((((((((((((((((((((((((....((((((.((.........))))))))))))))))))))))))))))))))))))))))))))))))))))))))))	-	53933727	53933747	AACAGGUCGUACAGUUGCAUU	5
gbi-miRN138b	chr4	68065718	68065838	AGAAAUAGUUGUCAUUUGUCUGUUUGCAAUGCAUUAUGAAGCUGUUUGUAAAUGGUCAAACCGACUGUUUGCAAACAACUUCAUGGUGCAUUGUAAACGGGCAAACAACAACUAAUUUUAA	((((.(((((((..(((((((((((((((((((((((((((.(((((((((((((((.....))))))))))))))).)))))))))))))))))))))))))))..))))))).)))).)	+	68065798	68065818	UCAUGGUGCAUUGUAAACGGG	3
gbi-miRN126a	chr4	70774992	70775172	AAUUAGGUCCCCUUGAAGGAUCUGACUGAUCCUUAGCCUCUCUGCCUUUGGGUGGCAGUGCCUUCUAUGAUUUCCAUCAAUUGUUGAUAAUUUGCCUCCUUUUGUUGUCAUUGUUCCUUGGUCAAUUAUUAAUGACAGAAAGGCUAAGGAUCAAUCAGAUGCUUCAAGGGGACCUUGAAGG	(...((((((((((((((.((((((.(((((((((((((.((((....((((.(((...))).))))((((....)))).((((((((((((.(((.......................))).)))))))))))))))).))))))))))))).)))))).)))))))))))))).....(	+	70775012	70775032	UCUGACUGAUCCUUAGCCUCU	5
gbi-miRN149	chr4	96796380	96796503	AAGCUAUGCGGCCAACACUAUGCAGCAGGUUGCACCGUUCAAUUGGCUCAAUGACCCAUCAUUGAGCAUCAAUGAGCCAACUGAACGGUGCCACCUGCUGCAUAGUGUUGGGCCGCAUAGGCCA	...(((((((((((((((((((((((((((.((((((((((.((((((((.(((..(........)..))).)))))))).)))))))))).))))))))))))))))).))))))))))))))	-	96796400	96796420	AACGGUGCCACCUGCUGCAUA	3
gbi-miRN150	chr4	104092736	104092861	UAUGCCAAAUGUAGGAGAGAAGAGAUCUUUGCUAUGUUUGACAUAUCAGAUCCUGCUACGUCAAAUACGAAGGCUCUACUAUGUCAAACAUAUCAGAGAUCUCUUCUCUCCUACUUUUGGCAUAGC	(((((((((.(((((((((((((((((((((.(((((((((((((..(((.(((................))).)))..))))))))))))).))))))))))))))))))))).))))))))).)	-	104092821	104092841	AGAGAUCUUUGCUAUGUUUGA	5
gbi-miR391a	chr4	115594314	115594432	UAAGGGCGUGCUGUGUUUCGUGCGCAGAAGAGAUGACGCUGGCCUUUUUCUCUCUAUGCUCAAGCACUUGAUGAGAUCAGCGCCACCUCUCUGCUCACGAGACCGCCUAUCCCUACACC	((((((((((.((.((((((((.(((((.(((.((.((((((......((((((..(((....)))...)).)))))))))).)).)))))))).)))))))))).....((((.....	-	115594391	115594412	UGCGCAGAAGAGAUGACGCUGG	5
gbi-miRN151	chr4	124496079	124496383	UGGACUUCCAAGCACAUUUAUGUACUCAAAUUUCAAUCAUCGAUCUUAUAUCUGAAAAAAUGAUGGAUUUCCUAACACAUUUAUUUACUUUGAUGGCUUUAAUCAGACUCAUUAAUAAAAUCAGAUGCAACUAAUACCUACACAUUAGUGAUCAUACUUUAGGACAAUUAUCUUACGAAUGGUUAUUGUGUCCAAAGAAUUAUCAGAGUACAUUGACUGUGCUUGGCUAAUGAUUGAUAGUCAAUAUUCCAGAUUUAAGAUAGAUGAUUGAAAUUUGAGUGCAUGGAUGAAGAACAUUUUGGUCG	)))).......((.(((((((((((((((((((((((((((.((((((.(((((...(((((.((..........)))))))......((((((....(((((.......)))))....))))))....((((((........))))))(((.((.((((.(((((...(((........))).....))))))))).)).))).(((((((.....)))))))(((((........))))).......))))).)))))).))))))))))))))))))))))))))).....((..((((((.	+	124496343	124496363	UGAUUGAAAUUUGAGUGCAUG	3
gbi-miRN152	chr4	127911813	127911956	GUAAAGGAACUUGUUACAAAAGUGCUCUCCACAUCAAGGACAAGGCUCAAUUUUCUCAUGGUCUUCCAUUUUGGUGUGUUGUAAAGAAGAACUUGACCCUUGUCCUUGAUGUGGAGAGUACUUUUGUACUAUUGCUUAGCUUUA	((((((((......(((((((((((((((((((((((((((((((.((((((((((.........(((...)))..........))))))..)))).)))))))))))))))))))))))))))))))(((..((...))..))	-	127911833	127911853	CCUUGAUGUGGAGAGUACUUU	3
gbi-miR164c	chr4	129267274	129267432	UCAGGUGGGCUACUACAUGUUGGAGAAGCAGGGCACGUGCCAUACACUCUUGACUGGUUCUAGCACUGUGCUUUUUAUACAUAUAAUAUAUCAUGGUUUGCAAGGAAGUGGAGUUACUCAUGUGCUCUUAUUCUCCAAUAUGGAAUGCCCACCUCAAUC	))((((((((.....((((((((((((..((((((((((......(((((..(((..((((.((((((((....((((....)))).....))))))..)).))))))))))))....))))))))))..))))))))))))....)))))))).....	-	129267392	129267412	UGGAGAAGCAGGGCACGUGCC	5
gbi-miR164d	chr4	129268751	129268907	UCAGGUGGGCUACUACAUGUUGGAGAAGCAGGGCACGUGCCAUACACUCUUGACUGGUUCUAGCACUGUGCUAUAUACACAUAAUAUAUCAUGGUUUGCAAGGAAGUGGAGUUAGUCAUGUGCUCUUAUUCUCCAAUAUGCAAUGCCCACCUCAAUC	..((((((((.....((((((((((((..((((((((((.(.((.(((((..(((..((((.((((((((.(((((.......))))).))))))..)).))))))))))))))).))))))))))..))))))))))))....)))))))).....	-	129268867	129268887	UGGAGAAGCAGGGCACGUGCC	5
gbi-miR399a	chr4	211117270	211117399	UUAUGUGCUAAUCAUUUACGGUGCAACUCUCCUUUGGCUGGGAGGAAUUCGUAUUUUAAUUUAAUUAAUUUACUUCUUCAUCUCCUACCUGCCAAAGGAGAGUUGCCCUGUGAAUGCUCUACAUAAUCUA	.))))))))...(((((((((.(((((((((((((((((((((((((...(((..(((((...)))))..)))...)))..))))))...)))))))))))))))).))))))))).(((((((((.(.(	+	211117290	211117310	GUGCAACUCUCCUUUGGCUGG	5
gbi-miRN153a	chr4	223763422	223763617	CCAUUACACAACAUCUAUUGGAUAACAUGCUCUCUGACACAAAAUAUUUUCAGAAAUACAUAGCAAAAAAUCACAAAAGGUUAUGAGAGAGACGCGCAAUGAUUAUCUCAGGGCUGCAAUGAACCGACAUUGAAUUCUUGAAGAGAAAAAUUUGAUGUCAGAGAGCAUGCUAGCCAAUAGAUGUUUUGUUGGUGAA	.(((((((.((((((((((((.((.((((((((((((((((((...(((((((((...((((((...............))))))..........((..(((.....)))..))..(((((......)))))..))).))))))......)))).)))))))))))))).)).)))))))))))).)).)))))((	+	223763577	223763597	UGUCAGAGAGCAUGCUAGCCA	3
gbi-miRN154	chr4	224616389	224616497	AAAAUGCUAAGGGAAAUUGCUUCUUAUCAAGAUAAUCAUGGAUUGUUUCUUAACAAGAUUAUUUAUCCAUGAUAAUCUUGAUAAGAAGCAGUUUCCCUGAAACAUCAAU	..)))))).((((((((((((((((((((((((.(((((((((....((((...))))......))))))))).))))))))))))))))))))))))(((((((...(	+	224616457	224616477	AUGAUAAUCUUGAUAAGAAGC	3
gbi-miRN153b	chr4	224617312	224617590	AGUCCAAUACACAUCUAUUGGCUAACAUGCUCUCUGACACCAAAUAUUUUCAGAAAUACAUAGCAGAAAAUGUCUCCAUUGCGUGUUUGAAGAAGAUGUCUGAGAUCCACCCAACAGAAUAACUCUUCAUUGCUCUUCAAGAGUUCAAUGCCCGGUCGUUGCAGCCCUGUGGCAAUCAUUUUGUGUCUCUCUCGUAACCUUUUGUGAUUUUCUGCUAUGUUUUUUUGAACAAAUUUGAUGUCAGAGAGCAUGCUAGCCAUUAGAUCUUGUGUUGGUGAA	...((((((((.(((((.((((((.((((((((((((((.(((((...((((((((.(((((((((((((((.((.(((((....((((((((.((((...(((..................)))..))))..))))))))....)))))...)).))))...(((....)))((((((.....((..(....)..)).....))))))))))))))))).))))))))...))))).)))))))))))))).)))))).)))))..))))))))....	+	224617550	224617570	UGUCAGAGAGCAUGCUAGCCA	3
gbi-miRN73b	chr4	226956451	226956565	GCGGCCAACAACUUACAACACGUGGCACUGUGUGAUUGGCUCAAUGUCCCCUCAAAGGCCCAAGAGCCAAUUGCACGGUGCCACGUGCUGUAAGUUUUUGGCCGCAUAGCUUUCU	((((((((.((((((((.((((((((((((((((((((((((..((..((......))..)).)))))))))))))))))))))))).)))))))).))))))))))))))....	-	226956533	226956553	UUACAACGCGUGGCACUGUGU	5
gbi-miRN155	chr4	230539636	230539783	UCGUGAACCAGAAGAUUUUGCUUAAAUCAAGCAACUGCAGUUGCAGGUGAAAAUAUCAACCAACCAACUGUCGAUGCAAAUACAUGCCGUCGGUGGCGAACUGCUGCUGCAGUUGGUUGAUUUGAGCAAUCUCUUCUGGUUCAAUCAU	...((((((((((((..(((((((((((((.((((((((((.((((.(((.....))).....(((.(((.((..(((......))))).))))))....)))).)))))))))).)))))))))))))..))))))))))))..(((	-	230539656	230539676	UGCAGUUGGUUGAUUUGAGCA	3
gbi-miRN156	chr4	238991043	238991199	GUUGGCAGUUCGGCACUAUGCCAGUGAAGUCAAAGUCUCCACCGCGGUCCGCUACAGUAAACUAUCCAGGCGAUUGUUUACUCCUUCAAAAUGUUGCAAAGCUCGCAGUAGCGGAGGAGACUUUGACUUCACUGGCCAUAGUGCCGAACAGCUGUUU	(((....(((((((((((((((((((((((((((((((((.......(((((((((((((((.(((.....))).)))))))............(((.......))))))))))))))))))))))))))))))).)))))))))))))))))))).	+	238991160	238991179	AGACUUUGACUUCACUGGCC	3
gbi-miR11534h	chr4	239937110	239937206	CUUGAAUUGGCUUCAAGGGUUGAGAAUGUUGGAGGGGUUUGGCCCCCUGUGUCAUCCCUUCCUCUAUAAUUAUUAUCCCACCCAAGUCAGUGGUCUU	(..(((((.((.....(((.(((.(((..((((((((..((((.......))))..))..))))))..))).))).))).((((((((((......(	+	239937130	239937150	UGAGAUUGUUGGAGGGGUUUG	5
gbi-miR529j.1	chr4	300304560	300304722	UAUGAUGGGGAAUAUAUACAAGAAGAGAGAGAGCACAUGCCCCCGGCCGUCAACUAUACAACUUUAGUGCAUAUAUUAUUAUUAUUAUUGAAGAAUAUUAAAAGAAUGGUGAUGGUGCAUGGGCUGUGCUAUCUCUCUUCAUGUUUAUACUCACAUCCCUGAC	...(((((((..((((.(((.(((((((((.((((((.((((...(((((((.((((....((((((((...(((....)))...))))))))............)))))))))))....)))))))))).))))))))).))).))))))).)))).....)	+	300304682	300304702	GCUGUGCUAUCUCUCUUCAUG	3
gbi-miR529e	chr4	300659794	300659951	AAUAUCGGCAGAGCCGAAGCCCGAAGAGAGAGAGCACAUCCUGUGCAUUGUUGUGUUCAACAAUAACAUAACAUAACAUAACAUAUUCUUGGUUAUAAGAAAUUGAGUCUGCAUUGGCUGUGUUGUCUCUCUUCUAGCUUCGACUCUUCCGAUUCACA	)).(((((.((((.((((((..(((((((((.((((((.((.(((((.(((((((((.......)))))))))........((..((((((....))))))..))....))))).)).)))))).)))))))))..)))))).)))).))))).....	-	300659911	300659931	CCGAAGAGAGAGAGCACAUCC	5
gbi-miRN21b	chr4	320098132	320098253	GAAAGGGUGUGCCGGGUUUCCUGGCGCAGGAGAGAUGGCGUCGACCUUCGCUCUGGCUUAGCUAUCCACUGAACGAGGCCGACGCCAUUUUCCUGUCCAAGAAUCCAUGUAAUCACCUUCAU	((..((((((((..((.(((.(((.(((((((((.((((((((.(((.((.(((((.........)))..)).))))).)))))))))))))))))))).))).))..)))..))))))).)	+	320098213	320098233	ACGCCAUUUUCCUGUCCAAGA	3
gbi-miR391d.1	chr4	320624175	320624278	CAGGGCGUGCUGCGUUUCCUACGCAGGAGACAUGACGCCGGUCUCUGCUUCCUUCCACGAGGCCGGCGCCAUCUUUCUGCGCAGAAAACCGCGAUCUUGAUUCA	(((......))))))))))).((((((((..(((.((((((((((((........)).)))))))))).))).))))))))......)))).)))))).))...	+	320624195	320624216	ACGCAGGAGACAUGACGCCGGU	5
gbi-miR391b	chr4	321168168	321168286	GAAUGGUGUACCGGGUUUCAUGCGCAGGAGAGAUGACGUCGGCCUCUGCUCUGGCUAAGUUAACCUCUAAACCAGGCCGACGUCAUCUUCCUGUGCAUGAUUCCAGGUAAUCACCUUCA	(((.((((((((.((..((((((((((((.(((((((((((((((.......((.........))........)))))))))))))))))))))))))))..)).))))..))))))).	+	321168188	321168209	UGCGCAGGAGAGAUGACGUCGG	5
gbi-miR391c	chr4	322097882	322097990	CAAGGGCUUGCAGGGUUCCCUUCGCAGGAGAGAUGACGCCGGCCUCUACUUCUUCCUUGGAAGAGGCCGACGCCAUCUUUCUGCGAAGGAAACCGCAAACCUUAAUCAA	..((((.((((..((((.(((((((((.(((((((.((.((((((((.((........)).)))))))).)).)))))))))))))))).)))))))).)))).(((((	+	322097902	322097923	UUCGCAGGAGAGAUGACGCCGG	5
gbi-miRN157	chr4	331226928	331227047	UUGCUCUUGCACUCAACACUCUAUCAACCUCAUACAAAAUCUUUGUUACUUCCUGAAAUAGAUAGUGAAGUAACAAAGAUUUUGUAUGAGGUUGAUUGAGUGUUGAGUGCAAGAGCAACG	.((((((((((((((((((((.(((((((((((((((((((((((((((((((((.......))).)))))))))))))))))))))))))))))).))))))))))))))))))))(((	-	331226948	331226968	UUUUGUAUGAGGUUGAUUGAG	3
gbi-miRN158	chr4	373502520	373502690	GGUGCUGAUAAAUUAUCAGUUCUUGUACCUCGAACUGCAACUGUGUAUAGCCCUGCAGUAUAGCACUGUGUAAAUUCCUAUCAAUUUUCAUGCUGACAAUGCCUUGGAUAAGUUCAGGGCUAUACUCAGUUGCAGUUUGAGGUGCAAGAACUGAUAAAUUACAGUCUUGGU	(((((((.(((.(((((((((((((((((((((((((((((((.(((((((((((((((.....)))).......(((.....(((.(((...))).))).....)))......))))))))))).))))))))))))))))))))))))))))))).)))))))((((((	-	373502650	373502670	UCUUGUACCUCGAACUGCAAC	5
gbi-miRN159	chr4	373559574	373559694	UGUAGCUCAAAAAGUGGCGCUUGGGUUUAAGGUAGGUUAUUUUAGCUUUUUAACCUGUUUUUAGCUCUUUUGAGCUAAAAUAGCCUACUUUAAACCCAAGUGCCACUUUUAAUAAUUUGAA	.(.(((((((((((((((((((((((((((((((((((((((((((((......(((....))).......))))))))))))))))))))))))))))))))))))).......)))).)	-	373559654	373559674	UUGGGUUUAAGGUAGGUUAUU	5
gbi-miRN160	chr4	377953029	377953155	UAAGAGAGAGAUUUGUUUUUUGGGUUAGGAAUUAAUUGUUCUUGUGUGCCUAUAUGAAUUACCUUACAUGAUAUGGGCACACAAGAACAAUUAAUUCCUAACCGAAAAAACAAAUAUCUCCAAAAUA	)))..((((.(((((((((((.(((((((((((((((((((((((((((((((((...............))))))))))))))))))))))))))))))))).))))))))))).)))).......	-	377953115	377953135	UGGGUUAGGAAUUAAUUGUUC	5
gbi-miR166c	chr4	442050300	442050401	GGAAGAUCUCAAUGCUGAGGGGAAUGUUGUCUGGACCGACCCUGUCCGUGUUUGGAUGCCGUCGGACCAGGCUUCAUUCCCCCCAAUUUGAGCUUUCUGGAU	(((((..(((((...((.((((((((..((((((.(((((...(((((....)))))...))))).))))))..)))))))).))..)))))))))))))))	+	442050361	442050381	UCGGACCAGGCUUCAUUCCCC	3
gbi-miRN161	chr4	442940138	442940299	AAUGUGUGCUAACCUUCUACCGAGACAUCUGAACACAUGGAAAGUAUACGUAUAAGCAUAGAAGACCACCUAGCUUAUAGUCUAGUCUUCUAUUCUUCUAUGCUUAUAGGAUAUACUUUCCAUGUGUUUCAGAUGUAUUGGUAGACGGUUACCACACAGUAC	..((((((.(((((.((((((((.(((((((((((((((((((((((((.(((((((((((((((.......(((........))).......))))))))))))))).).))))))))))))))).))))))))).)))))))).))))).))))))..((	-	442940259	442940279	CGAGACAUCUGAACACAUGGA	5
gbi-miR171g	chr4	513055831	513055959	AGGCGAAGUUCAAGAUGGGACAUGAUAUUGGUUCGGUUCAACCUGAACAAAUGAAUACGUACAGUUUUUUUUUUUGUUUGAUCAGGUCGAGCCGAAUCAAUAUCACUUUCUAUCUCCUUCUUCGGUCAU	...(((((....((((((((..(((((((((((((((((.((((((.((((((((.................)))))))).)))))).)))))))))))))))))..))))))))....)))))((((.	-	513055851	513055872	CGAGCCGAAUCAAUAUCACUUU	3
gbi-miR171h	chr4	514250873	514250982	GGAUGGAGAUGAAGAUAAAAGGUGAUGUUGGUUCGGUUCAGCCAGGUGAAAUUUCAAUUUGAUCGGGUUGAGUCGAAUCAAUAUCACUUUUUAUCUAAAUCUUCACUUGU	)).(((((((..(((((((((((((((((((((((((((((((.(((.((((....)))).))).)))))))))))))))))))))))))))))))..)))))))(((((	+	514250941	514250962	UGAGUCGAAUCAAUAUCACUUU	3
gbi-miR171i	chr4	514715627	514715750	AGGCGAAGUUGAAGAUGGGACGUGAUAUUCGAUCAGCUCAACUGGAACAGAUGAAGAUGUACAACUUUCGUUUUGAUGAAGUCGAGCCGAAUCAAUAUCACUUUCUAUCUCCUUCUUCGGUCAU	)))))))))...((((((((.((((((((.((((.((((.(((.....((((((((.........))))))))......))).)))).).))))))))))).)))))))))).))))))))...	-	514715647	514715668	CGAGCCGAAUCAAUAUCACUUU	3
gbi-miRN162	chr4	515734988	515735110	GGAUGGAGAUGAAGAUAAAAGGUGAUGUUGGUUCGGUUCAGCCAGGUGAAAUGCUCAUGGUGGUUUUGAAUUUCAUCGGGUUGAGCCGAGUCAAUAUCACUUUUUAUCUAUAUCUUCACUUGU	)).((((((((.(((((((((((((((((((((((((((((((.((((((((..(((.........))))))))))).))))))))))))))))))))))))))))))).))))))))((((.	+	515735008	515735029	GGUGAUGUUGGUUCGGUUCGGC	5
gbi-miRN163	chr4	535890807	535890928	UGAAGGUUGGAAUAACAAUCCUUCGUAUCAUGUGUGUCUUUCUUGCAACUUACACGCCAUUUUUUUUUGAAGUUGUGAGAAAGACACACAUGAUACAAAGGAUUGUUAUUCCAACCUUCAUU	(((((((((((((((((((((((.(((((((((((((((((((((((((((.((.............))))))))))))))))))))))))))))).)))))))))))))))))))))))))	+	535890827	535890847	CUUCGUAUCAUGUGUGUCUUU	5
gbi-miRN164	chr4	573144772	573144993	CGCAAUGGUGUGUGAGCUCUUGGAGCCACACUUUGAACAUCAAACUUAAUUAGAUCAAGUGAGUUUUUUGUAAUAAAAUAACAAUUUUGAGCUGGUUUUCACCUAGGGUUUGUAAUUUUUCGUGUGCACCAGUUUGCCUCAUUUUUGCAAAUUCGCAUCCAGGUGAUCCAAUUAAGUUUGGUGUUCAAAGUGUGGAUCCAAGAGUUCACACACCACACGAAC	.....(((((((((((((((((((.((((((((((((((((((((((((((.((((......(((.(((......))).)))......((((((((...(((..((((((...))))))..)))...))))))))((((......(((......)))...)))))))).)))))))))))))))))))))))))).))))))))))))))))))).((.(((	-	573144953	573144973	UGGAGCCACACUUUGAACAUC	5
gbi-miRN165	chr4	591140234	591140354	UUACAAAAAUGAGUGGAUCUUUGAGUUAGCGAAUCUUAUUCAGAGUGGAUAAGUUAAUGCCAUUAACUUAUCCAUUCUGAAUAAGAUUCGCUAACUCAAAUUCAGGUGCAUCUUAAUUCCA	))......))).)))))).(((((((((((((((((((((((((((((((((((((((...)))))))))))))))))))))))))))))))))))))))....((............)).	+	591140314	591140334	AUAAGAUUCGCUAACUCAAAU	3
gbi-miRN166	chr4	692804036	692804238	CAAUUUAUUGUGUUGUAAAUUAUCUUUCAUGCUAUAGUAUUGUGUCAAGAUUUCUUUAACAUUGUGUGUGUGUGUAUAAUGUUAAAGAGGCUAUUCACUUAUUCUUCUCUCUCAAUUUAUUGACAAGACACCAUAUAUAUAUAUAAAGAAAUCUUGACAAGAUACCAUAGCAUGAUAGAUAAUGUAUAACACAAUAAAUUGAG	(((((((((((((((((.(((((((.(((((((((.(((((.((((((((((((((((....((((((((.((((....(((((((((((.................))))).......))))))..))))))))))))....)))))))))))))))).))))).))))))))).))))))).)))))))))))))))))))	+	692804056	692804076	UAUCUUUCAUGCUAUAGUAUU	5
gbi-miRN167	chr4	712276295	712276415	UGGAAAUUAUAGAUAGAAUCUUCGGAAAAGAAUGAUAAAGGGGAUUAUUUUUUACAAAAUCCUUGUAAGAAAUAAUGCCCUUUAUCAUUCUUUUCCGACGAUUCUAUCUAUAGUUUCCAUU	((((((((((((((((((((.(((((((((((((((((((((.((((((((((((((.....)))))))))))))).))))))))))))))))))))).))))))))))))))))))))))	-	712276375	712276395	UUCGGAAAAGAAUGAUAAAGG	5
gbi-miRN168	chr4	716715856	716715977	GUCUGGUCGGGGACUGAAAUUUACCUUAGCAUAACAUUCCUUGGCCAUUUGGGAUUUUUGUGCGAAGGACUAGUGGCCUGGGAGUAUUAUAUUAGGGUAAAUUUCAGCAAUAAAUGUAUUGG	))))))).)..)))(((((((((((((((.((((.((((((.(((((((.((..((((.....))))..))))))))).)))))).)))).))))))))))))))).(((((....))))).	+	716715876	716715896	UUACCUUAGCAUAACAUUCCU	5
gbi-miRN169	chr4	762227514	762227610	CUAUGGAAUCUUACGGAUUUAAAAAUGAUCAACAAUUAGUGCCUAAUCGAUACUAGAAGCUAGUAGGUCAUUUUUGGUCUCUGCGCCUCAUUCCUUC	.....((((((...))))))((((((((((....((((((..(((........)))..)))))).))))))))))))))...)))))))))).(((.	-	762227534	762227554	AAGCUAGUAGGUCAUUUUUGG	3
gbi-miR159b	chr5	3390608	3390814	GGUAUUGAGGUAAGUUAUUGGAGCUCCCUUCAGUCCAACCAAGACAUCCGCAGGGCGGAUUCAGCUGCUGAUUCAUGCAUUCAACUGCCCUGCCGAUGCUCUGAAGCUAUGACAGGCUAGUUGUAUGCAUGACGCAGGAGAUGCAUUUGUCAUUGCGCUUGCCCUCCUUGGAUUGAAGGGAGCUCCAGCAUCCCUUGUAUUUGCAUU	.))...((((...((...((((((((((((((((((((......((..((((((((((((.((.((.(((..((((((((.((((((.((((.((..(((....)))..)).)))).)))))).))))))))..))).)).)).))))))).)))))..))......))))))))))))))))))))))...)))).((((((..((	+	3390774	3390794	CUUGGAUUGAAGGGAGCUCCA	3
gbi-miR319c	chr5	3509360	3509564	UAUUAUAGGAAUGGAUAAUGGAGCUCUCUUCAGUUCAACCGAGGGAGGUAUAGAGUUGGAUUUGCUGCCGACUCAUUCAUCCGGCUCUUCUGCGGAUACGAAUUGAACCACAGGCUAGCCGAAUGUGUGAAGCGGGAGCUGCUUUCUUCUGCAUCCCGCUCUCUCUUGGACUGAAGGGAGCUCCAUCUCUCCACCACUCACAAAC	).....(((((((((..(((((((((((((((((((((..(((((.((.((..((..(((...(((.(((..((((.(((.(((((..((((.((............)).))))..))))).))).))))..))).)))....)))..))..)).)).)))))..)))))))))))))))))))))...))).......(((((.	-	3509380	3509400	CUUGGACUGAAGGGAGCUCCA	3
gbi-miR4414b	chr5	4175142	4175268	GAUGGUUUCGGGGUUGAAGCAGCUGCCGACUCGUUCAUUCACCUGCUAAGUCUCAUUGGGCGUGACAUUUUGAGACUCCGCAGAUGUGUGAAUGAUGCGGGAGCUGAUUUUCCCCCGCGGACUACCA	..(((((((((((..(((.(((((.(((..((((((((.((.((((..(((((((...(......)....)))))))..)))).)).))))))))..))).))))).)))..))))).))))))...	-	4175162	4175182	UGUGAAUGAUGCGGGAGCUGA	3
gbi-miRN170	chr5	38340222	38340364	UCUGCCCUUGAGUUUAAGAGCAUUACACUGUUAUGAACACUUACAAAAUAAAGACACUUUCUCAUUAUUCCAAUGUUUAGUCCAUUGUCUUUAUUUUGCAAGUGUUCAUAAGAGUGUAACCCUCUAAAACUUAAGGGCAAAAU	(.(((((((((((((.((((..(((((((.((((((((((((.(((((((((((((((....((((.....))))...))).....)))))))))))).)))))))))))).)))))))..)))).))))))))))))).)))	-	38340242	38340262	UGUUCAUAAGAGUGUAACCCU	3
gbi-miRN171	chr5	51283264	51283402	UUAGUUACCAUUCGUCGACAAAUUACUGCAUGUUCACUGGAUUCAGUGUAUCAUUCAACGAGCAGUACACAACCAUUCAAUGAAUGGUACAUUGAAUCCAACGAACAUGUAGUAAUUUGUUGAUGAACGGUAAUUGACU	(((((((((.(((((((((((((((((((((((((..((((((((((((((((((((..(((..((.....))..)))..))))))))))))))))))))..))))))))))))))))))))))))).))))))))).)	-	51283362	51283382	AAUUACUGCAUGUUCACUGGA	5
gbi-miR396l	chr5	52885549	52885727	GAUACUCAACUAUAUCUUUGUUCCACAGCCUUCUUGACCUCUUAUCCAAUAUACAAAUUGCAUCAUGUACCUCUUGUUCUACUUCCUAUGCAUCCACAUAUGUAGGUAGAACAUUAUCAUGUCUAGAUAAGGCCUUCUUAAGAAAACUCACAUGGAAUAACAAGUGCAUCUUCACAUGU	((((........))))))(((((((.((..(((((((..(((((((((((......))))...((((.......(((((((((((.((((......)))).).))))))))))....))))....))))))).....)))))))..))....)))))))...(((((((......))))	+	52885569	52885589	UUCCACAGCCUUCUUGAACUC	5
gbi-miRN172	chr5	53294065	53294178	AAAUGCUUUUGUGAAAAUUCAUGGGCCACAUAACAAGAAGUUCUCAGUGCACGCAUGUGCAUGUGUUGAGUACUACUUGUUAUGUGGCAUGUGAAUUUUCAUAAAUGCAUUUAU	((((((.(((((((((((((((..(((((((((((((.(((.((((((((((....))))))....)))).))).)))))))))))))..))))))))))))))).))))))))	+	53294085	53294105	AUGGGCCACAUAACAAGAAGU	5
gbi-miRN173	chr5	53745993	53746114	GCCAUAAUGUUGGACCCAUUUCCAUGUUGGUUUUGAUUACCUUUGUGAUGUUGGAUUGACAUGGGUAGACCAUCACAAAGGUAAUCAGAGCUAACAUGGAAAUGGGUCCACCAUCAUGGAGG	.((((.(((.((((((((((((((((((((((((((((((((((((((((....(((......)))....)))))))))))))))))))))))))))))))))))))))).))).)))))))	-	53746013	53746033	UAAUCAGAGCUAACAUGGAAA	3
gbi-miRN174	chr5	88930872	88930986	GAGACUGAUAAUCGGUUCUUUUCAUUAUGGACAUUACAAUGUAAAAUAAUCUCCUGAAGGCAAAUUAUUUUGCAUCGUAAUGUCCAUAAUGAAAAGAAUCGAGUAUUGCCUUAAC	..))))))...((((((((((((((((((((((((((.((((((((((((.(((....)).).)))))))))))).))))))))))))))))))))))))))))))).)))))..	+	88930946	88930966	UCGUAAUGUCCAUAAUGAAAA	3
gbi-miRN175	chr5	89410965	89411415	UUUCAAGGAAAUGCAGCUGCAAGGCGUAAAACCCAACUCGUUUACCGUGAUGACUGUAAUCCCGGAAUGUGCCCAAUUAUCGGCUCUGCAACAAGGCAAGUCUAUUCAUGGAUACGCUAUUAGAAGUGGGAUCGAGUCAGAUUUUGUUCGCAUAGCUCUCAUGGACAUGUAUGCCAAAUGUGGGAGCAUAGACACUGCCAGCCAAUUGUUUGACAAAUUGUCUGAAAGAGAUAUUGUAUCAUGGCGUGCAAAAUAUAUACUCCGACAUUUGGCAUACAUGUCGAUCAGGGCAGCGUCCACAACAACUGACUCAAAUCCAUUUCUAAUUAUGUAGCCGUGGAUUUGCUUACCUUUUUGCAAAGUUGAUAAAUAAAUGGGCACAUGCAGGGAGAAUACUAG…	((((((..(((((((((.(((((((((((((((((((..(.((((.(((.....(((..((((...(((((((((.(((((((((.(((((.((((.((((..((((((((.((((..((((((((((((...(((((((...((((.(((...(((((.((.((((((((((((((((((.((((.(((.....(((..((((..((....((((..(((((.....)))))))))..))))))..))).....))).)))).)))))))))))))))))).)).))))).)))...))))...)))))))...))))))))))))..)))).))))))))..)))).)))).))))).))))))))).....)))))))))...))))..)))....…	+	89411375	89411395	AUGUUGGGUUUUAUGUUUUGC	3
gbi-miRN176	chr5	94469189	94469316	UAUUUAAAAGUAGUUGAUGCUCCCUUUCACUAGUGUCUUCAUUUGGAAUCAACAUAUAGUUAGGCUUCUUUCCAACUCUUCCAAAUGAAGAUACUAGUGAAAGGGAGCAUCAACUACUUCUAAAUCUG	.(((((.(((((((((((((((((((((((((((((((((((((((((.........((((.((.......)))))).))))))))))))))))))))))))))))))))))))))))).))))).))	-	94469209	94469229	AAGAUACUAGUGAAAGGGAGC	3
gbi-miRN177	chr5	119113433	119113538	AAAUUCUGAUCAGGCAGGCUCUUUUGUUUCUCAGCAACAUCCCUUUUCUGAGUAUGUUAAAGGAAUGUUGCUGAGAAACGAAAGAGCAUGCCUACACCAGUAGAUG	(..((((.((((((((.(((((((((((((((((((((((.(((((............))))).))))))))))))))))))))))).))))).........))))	-	119113453	119113473	UGUUGCUGAGAAACGAAAGAG	3
gbi-miR2868	chr5	162828796	162828874	UAUUCCCCUUAUUUUUAAACUUUGUUUUUUGUUGUAGGAAAAUAUGACAAAAAGAAAGGAGAGGACCAUAAACAAAAGA	))))...............((((.((((((((((((......)))))))))))))))))))))).......((((((((	+	162828816	162828835	UUUGUUUUUUGUAGUAGGAA	5
gbi-miR396i	chr5	163447396	163447522	UGAAGAAUCCCUUCAUAUUUUUCUACAUCUUUCUUGAACUUUAUUGUCUAACUAUGCAUGUUUUUCUAAGAAGGUUGUUCUGUAAAGUUCAAGAAAUUUGUGGGAAAACAUGGAGUGAUUCAUAAAA	....(((((.((((((.((((((((((..(((((((((((((((.(..(((((...................)))))..).)))))))))))))))..)))))))))).)))))).)))))....))	-	163447416	163447435	UUCAAGAAAUUUGUGGGAAA	3
gbi-miR396j	chr5	163480952	163481078	UGAAUAAUCCCUUCAUAUUUUUCCACAUAUUUCUUGAACUUUAUUGUCUAACUAUGCAUGUUUGUCUAAGAAGGUUGUUCCAUAAAGUUCAAGAAAGUUGUGGGAAAACAUCUAACUAGAUAAUAAG	((((.......))))).((((((((((..(((((((((((((((.(..(((((..(((....))).......)))))..).)))))))))))))))..)))))))))).........((((((((((	-	163480972	163480991	UUCAAGAAAGUUGUGGGAAA	3
gbi-miR396k	chr5	163494570	163494696	UGAAGAAUCCCUUCAUAUUUUUCCACAGCUUUCUUGAACUUUAUUGCCUGAUUAUGCAUGUUUGUCUGUGAAGGCUGUUCCAGAGAGUUCAAGAAAGCUGUGGGAAAACAUGGAGUGACUCAGAACA	(((.(..((.((((((.(((((((((((((((((((((((((((.((((...((.(((....))).))...)))).)).....))))))))))))))))))))))))).)))))).)))))).....	-	163494656	163494676	UUCCACAGCUUUCUUGAACUU	5
gbi-miR399c	chr5	195006767	195006899	UUGUGUGCUCAUCAUUUGCGGUGCAGCUCUCCUCUGGCGGGGAGGAAUUUGUGUUUUAAUUUUAUUAAAUUUUUACUUCUUCAUAUCCUGCCCGCCAAAGGAGAGUUGCCCUGCGAAUGCUCUGCACAGUCUU	)).(((((....(((((((((.(((((((((((.(((((((.((((...((((............................)))))))).))))))).))))))))))).)))))))))....))))).....	-	195006787	195006807	CGCCAAAGGAGAGUUGCCCUG	3
gbi-miR399d	chr5	195055995	195056124	UUGUGUGCUGAUCAUUUGCGGUGCAACUCUCCUUUGGCUGGAAGGAAUUCGUAUUUUAAUUUAAUUAAUUUACUUCUUCAUCUCCUACCCGCCAAAGGAGAGUUGCCCUGCGAAUGCUCUGCACAGUCUC	)))(((((.((.(((((((((.((((((((((((((((.((.((((....(((..(((((...)))))..))).........)))).)).)))))))))))))))).))))))))).)).)))))...))	+	195056015	195056035	GUGCAACUCUCCUUUGGCUGG	5
gbi-miR399e	chr5	196073672	196073818	UUGUGAGCGAAACAUUUCCGGGGUCACUCUCCUUUGGCAUGGCAGAUGGCUCGGCUCUCACACUCAAAACUGCAGUUUUUGAUAGUUUAAUGGCUCUCAAUCUGCCUGCCAAAGAAGAGUUGCCCUGCGACUGUUUCCCACAAUACU	))(((.(.((((((.((.((((((.(((((.((((((((.(((((((((((.((((.(((.(((((....)).)))...))).))))....))))....))))))))))))))).))))).)))))).)).))))))))))((((((	+	196073778	196073798	UGCCAAAGAAGAGUUGCCCUG	3
gbi-miR399f	chr5	196550310	196550456	UUGUGAGCGAAACAUUUCCGGGGUCACUCUCCUUUGGCAUGGCAGAUGGCUCGGCUCUCACACUCAAAACUGCAGUUUUUGAUAGUUUAAUGGCUCUUAAUCUGCCUGCCAAAGAAGAGUUGCCCUGCGACUGUUUCCCACAAUACU	.((((.(.((((((.((.((((((.(((((.((((((((.(((((((((((.((((.(((.(((((....)).)))...))).))))....))))....))))))))))))))).))))).)))))).)).)))))))))))(((((	+	196550416	196550436	UGCCAAAGAAGAGUUGCCCUG	3
gbi-miRN178	chr5	236250490	236250625	GUGUCUAAGCAACUAUUAUGUGGCUGUGCGGCACUGUUACGUGGCCACAGAGCCACGUAACAAUAGUGCAGCACUGUUACAUGGCCGUGGCCACGUAACAGUGUCGCUCAACCACGUAAUAUUUACGCAAUGGAAU	((......))...((((((((((.((.(((((((((((((((((((((.(.((((.((((((...(((...))))))))).)))))))))))))))))))))))))).)).)))))))))).....((......((	+	236250585	236250605	UAACAGUGUCGCUCAACCACG	3
gbi-miRN179	chr5	239680298	239680418	UAACCCUUACGCCCCUCGGCGUAAUGGCUGGGCGUAACAGUAUAUAACUGUUACGCCCUGCCAUGUUAACAGUAAUAUACUGUUACGCCCUGCCAUUACGCCGAAGGGCAUAACGAUUAUA	(((.(.(((.((((.(((((((((((((.((((((((((((((((.(((((((.((........))))))))).)))))))))))))))).))))))))))))).)))).))).).)))))	-	239680318	239680338	UGUUACGCCCUGCCAUUACGC	3
gbi-miRN142a	chr5	249768861	249768982	CCGCGACGCCACCUCCUCUCUGUGUCGCCCCGCCCCCUCCCCAUCCGGCCACUUCGUGGCGCCAGGAAGUGGUCGAACAGGGAGGGCGCGGGGCAGCACAGAGAGGAAGUGGCGCCGCGAGC	.((((.((((((.((((((((((((.(((((((.(((((((....((((((((((.((....)).))))))))))....))))))).))))))).)))))))))))).)))))).))))(((	+	249768881	249768901	UGUGUCGCCACGCCCCCUCCC	5
gbi-miRN180	chr5	268881135	268881371	UUAUUAGGCUGUUGAUAAUCCCUCAGUUAGGUAGCACUUCUCUGUCCUGACUCCAACUCACCCUUAUUUGGAAAAACUACUGUCUUACUACUGGAGAUUUUUCCAAGCUGGGAAAAAUCAUGGAUGAAAAAAAAAGAAGCAUCCUUUGUGUUUUUUCCAUAACUUAAACAAAAGUUGCUUUGCUUUUAGGAUAGAGUGGUGCUACCCGACCGAGGGAUUCUCAACGGCCUAACAAUA	((.((((((((((((.((((((((.(((.(((((((((.(((((((((((...(((..........((((((((((((...((......))...)).)))))))))).((((((((((((.(((((.............)))))..)).))))))))))((((((......))))))..)))...))))))))))).))))))))).))).)))))))).)))))))))))).))))	-	268881331	268881351	CCUCAGUUAGGUAGCACUUCU	5
gbi-miR11534i	chr5	287582076	287582248	GGCACAAAAAUCUGAUUUUCUACUUCUCUAAGACCAUCGAAUUGCUAUCUUGAGAUUCUAGUGAUUUUCUCAAGGAGUUUUUGCUGUUGAAACCUUCUAUUAGUGCUGAAGCUAAAGGCAAACUUAUCUAGAGGCAUUUUGAGGUUGUUGGAGUGGUUUGAAGCUGUGGAGAA	))))))...............(((.((((((((((.(((((.((((..(((((((.((....))...)))))))(((((..((((........((((..........)))).....))))))))).......)))).))))))))).)))))).)))..))))..))))))).	+	287582215	287582235	UGAGGUUGUUGGAGAGGUUUG	3
gbi-miRN181	chr5	290609341	290609432	AAGCCUAUUUAUACUUCUAAAGUAGGCGCCCAACUUCUAGGUGACUUCAUGUAGGCUGGAGGCGCUUCCUUUAACCUUAGGAACCUUUAAGU	.))))).....))))).(((((.((((((((....((((.(((....))).))))...).))))))).))))).((((((((.(......))	-	290609361	290609381	UAGGCUGGAGGCGCUUCCUUU	3
gbi-miR168e	chr5	310243794	310243932	UUUUCACUUUAGGCUCGAGUUCGACUGGUGCAGAUCGGGAAUCAUCUUUUCAUCUCAUCUCUAGGAAAUCUGUAAUGGGCUAUUGUGAAAUGACGAUUCCCCACCUGCAUCAAUUGAAUUGGAGCCAAAUGUGACCUUU	)))))))))).(((((.(((((((.((((((((...(((((((.((.(((((((((((..(.((.....)))..))))).....)))))).)).)))))))...)))))))).))))))).))))).........((((	+	310243814	310243834	UCGACUGGUGCAGAUCGGGAA	5
gbi-miRN182	chr5	339582002	339582117	GGAGGCAAUCAUAAUCAUUUUAUUGUACAAAACUUCUCUUCCAAUCGUAGGGUACGAUCAUAACAAACAAUUGGAAGAGAUGUAUUGUACAAUAGAAUGAUUAUAUCACGCCUUUG	((((((....((((((((((((((((((((.((.(((((((((((.((..(............)..)).))))))))))).)).)))))))))))))))))))).....)))))).	+	339582022	339582042	UAUUGUACAAAACUUCUCUUC	5
gbi-miRN183	chr5	342346979	342347100	AAAGUGUCGUUUCCUGCUCCCUCUUCCACUCCCGUUUCUUGGUAACUUAGGGAAAAGGAUGUAGGGUAUCCUAAGUUACCAAGAAAUGGGAGCGGGUACGGGUAUGGGAAACAACACUUUUC	(((((((.((((((((..(((...(((.(((((((((((((((((((((((..................))))))))))))))))))))))).)))...)))..)))))))).)))))))))	+	342346999	342347019	CUCUUCCACUCCCGUUUAUUG	5
gbi-miRN184	chr5	362776821	362776969	UGUUUUCCGAGUGCAUUGGGGCUGAUUCUCACAGACUGUCAUGUCAAGGUAGGUUCCAGCAAUAAUGCUUCAGAUCAAUCACCUAAUUACUGAAGUUAUCUGAACGUAACAGUCUGUGAGAACCAACCCUUGCUUGUAUCAUGUUUUGG	....)))))).).)))))(((.((.((((((((((((((.((((..((((((.(((.((((....))))......................))).))))))..)))).)))))))))))))).)).))).))))).))))))))))).)	-	362776841	362776861	ACAGUCUGUGAGAACCAACCC	3
gbi-miRN185	chr5	395398729	395398886	AAUUGUCGACUAUGUAGUAGUUGCUCUUGGACAGCUUUUCUUCAUCAAUGUCAACACUAUUCUACCCGAAUGGCACAGCGAAUCCUCCCUCAACAAAAUGUUGGGCUUGAAUGAAGAAAAGGGUGUCCAAGAGCAAAUACUGAGUUCGUGAUUUCAUU	(((((.(((((...(((((.(((((((((((((.((((((((((((((.(((....((((((.....)))))).................(((((...))))))))))).)))))))))))..))))))))))))).))))))).)))))))))).))	-	395398846	395398866	UUGCUCUUGGACAGCUUUUCU	5
gbi-miR11534j	chr5	396304876	396304989	UGUAUAGAAGUUCACAAUAGAAGUUCACAAUAGCAGUUCACAAUGUGUCUUUUCAUUGAAUAUUAUUUAGAUAUGCUCUAAAAGGUAAGAUGAGCUUAUUGGAGAGGUUUGUAA	....((((.((((((....(((.(((.(((((..(((((((((((........)))))..((((.((((((.....)))))).))))...)))))))))))..))).)))....	+	396304966	396304986	UGAGAUUAUUGGAGAGGUUUG	3
gbi-miR169g	chr5	402369015	402369146	GUGCUGGAGUAUUUUUAUAUAGCCAAGAAUGAUUUGCCGACCUCCUGUUAUAAUGAAUGUCAUUCGGGGUUUUGUCCAUACGAAUUACAGUGGGCAAGUUAUUCGUAGCUACGUAUCAUGCUCUGCUUCUCG	.))).(((((((...(((.((((...((((((((((((.((................(((.(((((.((......))...))))).))))).))))))))))))...)))).)))..))))))))))).)))	+	402369035	402369055	AGCCAAGAAUGAUUUGCCGAC	5
gbi-miRN186	chr5	410382734	410382841	AGGUUGAACAAAUACUCAUCGUUCUAUUAGAAUAGAAUAAUGGGUAGUCCUCAUCAUUCUAUUAGAAUAGAACAAUGGGUAUUCAUUCAACUGGAUAGUCACCCUAUG	.(((((((..(((((((((.((((((((..((((((((.(((((.....))))).))))))))..)))))))).)))))))))..))))))).)))).)))))))..)	-	410382814	410382834	ACAAAUACUCAUUGUUCUAUU	5
gbi-miR5760	chr5	429040486	429040570	CUAUUCGCUUGCCAUUCAUCGCAGAUGUUCUUUAAAAGGUAGCAGUGCAUGACGGAUAUUUGUUAGAUGAUGGAUUCAGUGGCUA	)))))))))..((((.((((((((((((((.(((....(((....))).))).))))))))))..)))))))).....)))))))	+	429040531	429040550	UGCAUGACGGAUAUUUGUUA	3
gbi-miR169h	chr5	466991035	466991145	AAGAUCUAGAGUAAUGUUUAUAGCCAAGGAUGACUUGCCUGUAUCCCGAUGAUUAAAUCUAUGGGAAGUGGACAAGUUAUCCGUGGCUACUAAUAUUUCUCUCCUUCUCAU	(.((...((((.((((((..((((((.((((((((((((....(((((..(((...)))..)))))...)).)))))))))).))))))..)))))).))))...))))))	+	466991055	466991077	UAGCCAAGGAUGACUUGCCUGAA	5
gbi-miR169i	chr5	467064294	467064404	AAGAGUCAGAGCCAUGUUUGUAGCCAAGGAUGACUUGCCUGCAUCCCGAUGAGUAAAUCUAUGGGGAGUGGGCAAGUUGUCCUUGGAUACUAAUCUUACUCUGCUUCUCAU	(.(((.(((((....(((.(((.(((((((((((((((((((.((((.((((.....)).)).))))))))))))))))))))))).))).)))....)))))))).))))	+	467064314	467064336	UAGCCAAGGAUGACUUGCCUGAA	5
gbi-miRN187	chr5	491131648	491131760	AAUUGCUUGAACGUUACUUAUCUGCAUCUGCACCUGCACCAACGAGUCUCCAUAUGUAAUGUGGCGUUAUUGAUGCAGGUGCAGUUACAGAUAUGUAACGUUGUAGCAUUCAA	....(((..((((((((.((((((...(((((((((((.(((..((.(.((((((...)))))).))).))).)))))))))))...)))))).))))))))..)))((((((	-	491131668	491131688	AUGCAGGUGCAGUUACAGAUA	3
gbi-miRN188	chr5	567739667	567739787	GGUAGUCAAUAAGUGACUGAUGUAAGCAAUGCAACAGAGAACAUUGUUAGGAGAAGUUUUGUAAGGGUCCAAACAAUAUUCUUUGUUGCAUUGUUUACAUCUGUCCAAAUAGAUCCCUACU	)))..)).))))))(((.(((((((((((((((((((((((.((((((.(((...............))).)))))).))))))))))))))))))))))).))).......)))))))))	-	567739747	567739767	UGUAAGCAAUGCAACAGAGAA	5
gbi-miR482a	chr5	570609383	570609501	UUUCUCAGGGGUGUAGUAGGAAUGGGAGUGCUGGUUAAACUCUGCUGUCAGUUUGUCUAAGGACGAGGAUGGCACAGUUUUUCCAACACCUCCCAUUCCAACUAUGCCACUGAGUAUAU	...(((((.((((((((.((((((((((((.(((..(((((.(((((((..((((((....))))))))))))).)))))..))).)).)))))))))).)))))))).)))))...))	+	570609460	570609481	UUUUUCCAACACCUCCCAUUCC	3
gbi-miRN122b	chr5	614222591	614222713	UACAUCUAUUUCGAUUUUGAUUAUCUCUAUGAUGGUCAACCUAUGUCGGUCUACCAUCAUGGAGAUUGUGGAUCCACAUGGGUCUGCCAUCAUAGAGAUAAUCAAAGCCUAUAUGAACAUGGG	((....(((...(.((((((((((((((((((((((..((((((((.(((((((.(((.....))).))))))).))))))))..)))))))))))))))))))))).)...)))....))))	+	614222673	614222693	UCUGCCAUCAUAGAGAUAAUC	3
gbi-miR159c	chr5	623812035	623812288	GAUGUCACUUCUCAAUUCAAUGUCUACCUACCAAAUCACAUAUGCCUGAGGCAUCGAAUCUGUAUAACUGCAUCCCAUCAAAUCUCUAUAUUAAUCCCAAGAAAUUGAUUUCAUGAGUUGGAAGAUAUUUAGGAGAAGUCUUCCUCUAUACAUUCCCACCUGCAUCCCCCACCCCCGCCCUAAGGUUUUUGGUUGGUUUAUUUUUUUAUAGAAUCUUUGUUCCUGGUUUGAAGGUAGCUUUGUUCUCAACAUAU	((((((((((((((((.(((.(.((((((..(((((((...(((((...))))).((.((((((....((((...(((.(((((......................))))).))).((.((((..(((..(((((.....)))))..)))..)))).)).))))...((.(((...(((....)))....))).))..........)))))).))........))))))).))))))).)))((((.(((((((	+	623812256	623812275	CCUGGUUUGAAGGGAGCUUU	3
gbi-miRN189a	chr5	656805767	656805912	UAGUGCAAACACACAACUAUAUUCACGUCUCACAAUUAAUGAAAUUUAGUGCAAAUACAUGUCGUAGGGUGGAUUCCCUCAGCUGUUUAUGCAAAUUAAAUUUCACUAAUUGUGAGAUGUGAGCAUAGUUACGUGUGGCAAAUACA	.)).))).......((((((.(((((((((((((((((.((((((((((((((...(((.((.(.((((......))))).)))))...))))..)))))))))).))))))))))))))))).)))))))))))))))...))))	-	656805787	656805807	CUAAUUGUGAGAUGUGAGCAU	3
gbi-miRN189b	chr5	657168855	657169000	UAGUGCAAACACACAACUAUACCCACGUCUCACAAUUAAUGAAAUUUAGUGCAAAUACAUGUCGUAGGGUGGAUUCCCUCAUACGUUUAUGCAAAUUAAAUUUCACUAAUUGUGAGAUGUGAGCAUAGUUAUGUGCGGCAAAUACA	..))))...((((.((((((.(.(((((((((((((((.(((((((((((....(((.((((...((((......))))...)))).)))....))))))))))).))))))))))))))).).)))))).))))))))))).)))	-	657168875	657168895	CUAAUUGUGAGAUGUGAGCAU	3
gbi-miR171j	chr5	702419056	702419179	AAUUAUUAUUACAGAGAGUGUGAUACUGGAACGGUUCAAUCGGAUCAUGGUGUUGGUUUUUGCAGUCCAACACUCUGAUCGAAUUGAGCCGUGCCAAUAUCACACAUUUUACUUCUGUUAUUGG	))..........)))))))((((((.(((.((((((((((..(((((.((((((((..........)))))))).)))))..)))))))))).))).))))))...........((((...(((	-	702419139	702419159	UGAUACUGGAACGGUUCAAUC	5
gbi-miRN190	chr5	720776544	720776663	CAGAAAGGCCACGGGGAACAAUUCCCACAGGCGUAUAUACAAAGUUGUUAGUUAAUGGAAACAUUGACUGACAACUUUGUGUAUAAGCCUGUGGGAAUUGUUCCCUGUGGCCAAUACUUG	......((((((((((((((((((((((((((.((((((((((((((((((((((((....)))))))))))))))))))))))).)))))))))))))))))))))))))).......)	+	720776623	720776643	UGUAUAAGCCUGUGGGAAUUG	3
gbi-miRN191	chr5	727093387	727093553	UCAAUUCAAAAUAUUAUAAUAGUAAUUCCAUAGGUCGUGUGAUAAUUCUAGAUGUUACGUUGCAAUUCCAAAUGUUUGAAUUGAUGCUAAACAUCUGGAAUUAUAACGUAACAUUCAGAAUUGUCACACGACAUAUGGAAUUACUAUUAUAACAUUUUGAAUUGAUG	((((((((((((.(((((((((((((((((((.((((((((((((((((.((((((((((((.(((((((.(((((((.........))))))).))))))).)))))))))))).)))))))))))))))).))))))))))))))))))).))))))))))))))	+	727093510	727093533	UCACACGACAUAUGGAAUUACUAU	3
gbi-miR165	chr5	736101007	736101237	CAACUUCCAUUCUCUCCUGGUCGGACAAGGCUUCGUCCCCUACAAGAUCAAAUCAUUUUUCAAUGAGAUGUCGCCUUUAAGCCUUUUGCCUUGAGAUUCAAAAAACUAGUCUAAGGUGGCAGGCUACUUUCCUUCCUUGGCCAUGAUCUGUGAAUACAGAGGGGUGGUAGUUUUUAGGAGUGGAGGUGGAGACCUCGCUCUUGCUCUGGCCAUUUUACUUUUGCCCUCGCU	.....))))).......((((((((((((((...(((.((.....((.((..(((((....)))))..)))).......(((((.(((((((.(((((.........)))))))))))).)))))((((((.(((((..(((((..(((((....)))))...))))).......))))).)))))))).)))...)).)))).))))))))))))))))).......)))	+	736101027	736101047	UCGGACCAGGCUUCGUCCCCU	5
gbi-miRN192	chr6	18444048	18444309	UGCGAUAACUCCUUCAACUAUUGUAUGAACAGCUUCGUUUAAUGUUUUUGUGUCAAGAAAUACAUUCUGUGAUUUAUCAAAAGAUGUAUGCACUCUUCAUUGUUUGAUCAAACAAUCUAUCAAACAAUGAACAUGUUAUACAUUUAUUUAGAAAAUAUUUUUAUGUUGGUUAAGAUUCUCCUCGAGUUAAUCACAGAAUGUUUAUUCAGACAGAAACAUUAAACAAAGUUGUUCAUACAAUAGUUUAAGGAGCUAUCAUAUG	).)((((.((((((.((((((((((((((((((((.(((((((((((((((.(...(((..(((((((((((((.......(((((((((((...(((((((((((((..........)))))))))))))..)).)))))))))..((((..(((((....)))))..))))(((((.....))))))))))))))))))...)))).))))))))))))))).)))))))))))))))))))).)))))).))))(((((	-	18444269	18444289	UUGUAUGAACAGCUUCGUUUA	5
gbi-miRN193	chr6	80345834	80345946	UGGAAUGUAACCGUUUCCACUCAUCCACCUUGUUCGUGGACUCUUCCACUCAAUUUAAUUCGCCAAUGAGUCCGCGAUCAAAGGUGAAUGAAUUGAAGGUGUUACAGUCCACU	((((.((((((..((((...((((.(((((((.((((((((((........................)))))))))).).)))))).))))...))))..)))))).)))).)	-	80345854	80345875	CCGCGAUCAAAGGUGAAUGAAU	3
gbi-miRN194b	chr6	113647428	113647576	AAAUGAUGCUUAUAUAGAGAGGGUGGUGGAACUACCUUGCAGCAUUAAGACUCUUUCUCUCUUAAUCAACAUUAAUUAAUUAAUUAAUGGAAGAGGAGAUUAGUGCUCCAAGCUAGUAUCCGCACCCUUUCAAAAUCAGUAUCACAGGC	...(((((((......(((((((((.((((((((.((((.((((((((..((((((.((..........((((((((....)))))))))).)))))).)))))))).)))).)))).)))))))))))))......)))))))...))	-	113647448	113647469	CCAAGCUAGUAUCCGCACCCUU	3
gbi-miRN194a	chr6	113937553	113937701	AAAUGAUGCUUCUAUAGAGAGGGUGGUGGAACUACCUUGCAGCAUUAAGACUCUUUCUCUCUUAAUCAACAUUAAUUAAUUAAUUAAUGGAAGAGGAGAUUAGUGCUCCAAGGUAGUAUCCGCACCCUUUCUAAAUCAGUAUCACAGGC	...(((((((....(((((((((((.(((((((((((((.((((((((..((((((.((..........((((((((....)))))))))).)))))).)))))))).))))))))).)))))))))))))))....))))))).).))	+	113937660	113937681	CCAAGGUAGUAUCCGCACCCUU	3
gbi-miRN194c	chr6	113962476	113962624	AAAUGAUGCUUCUAUAGAGAGGGUGGUGGAACUACCUUGCAGCAUUAAGACUCUUUCUCUCUUAAUCAACAUUAAUUAAUUAAUUAAUUGGGGAGGAGAUUAGUGCUUCAAGGUAGUAUCCGCACCCUUUAUAAAUCAGUAUCACAGGC	...(((((((.......((((((((.(((((((((((((.((((((((..(((((((((..(((((................)))))..))))))))).)))))))).))))))))).)))))))))))).......)))))))...))	+	113962583	113962604	UCAAGGUAGUAUCCGCACCCUU	3
gbi-miRN194d	chr6	114116265	114116403	AAAUGAUGCUUCUAUAGAGGGGGUGGUGGAACUGCCUUGCAGCAUUAAAGCUCUUUCUCCUAAUCAAUAUAAAUUAAUUGAGGAGGAGAUUAGUGCUCCAAGGUAGUAUCCUCACCCUUUCUAAAUCAGUAUCACAGAG	((((((((((....((((((((((((.((((((((((((.((((((((.......((((((..(((((........)))))..)))))))))))))).))))))))).)))))))))))))))....))))))).....	+	114116285	114116306	GGGUGGUGGAACUGGCUUGCAG	5
gbi-miRN195a	chr6	159778560	159778876	AUAGAGGCAUCUUAGAUUUAUGUUAGAGAGCAAAAUGUGUGCAAAGUAAAUAUUAGUUCACUCUUAAGAUAAUCAUUGUUUAAUAUGAAGGCAUUAUCAAGAAUAAAUGAAAAAAUUAGAAAUUUGAAGAUAUUAUCAAAAACACAAAGGGGAUUUACAUUGUCAAAGUCGAUUGGAGCAAUUCAAAUUCAAAUAUUUAAUUUCUUUAUUUAUUUUUGAUAAUGACUUCUAAUUAAAUGAUAUUUUUCUCAAGAUUAAACUUAUAUUUAAAUUGCACACAUUUUGCUUUCUGACGUAAGUUUAAGCUCCCCAUUAUA	...(((....((((((((((((((((((((((((((((((((((..(((((((.((((...((((.(((.((..((((((((((..((((.((((((((((((((((((((.((((((((.((((((((((...)))......((((.(........).)))).........(((((....))))).))))))).)))))))).)))))))))))))))))))).))))..))))))))))..)).))).))))...)))).)))))))..))))))))))))))))))))))))))))))))))))).....))))	-	159778833	159778856	UGUUAGAGAGCAAAAUGUGUGCAA	5
gbi-miRN195b	chr6	159891087	159891402	AUAAAGGCAUCGUAGAUUUAUGUUAGAGAGCAAAAUGUGUGCAAAGUAAAUAUUAGUUCACUCUUAAGAUAAUCAUUGUUUAAUAUGAAGGCAUUAUCAAGAAUAAAUAAAAAAAUUAGAAAUUUGAAGAUAUUAUCAAAAACACAAACGGGAUUUACAUUGUCAAAGUCGAUUGGAGCAAUUCAAAUUCAAAUAUUUAAUUUCUUUAUUUAUUUUUGAUAAUGACUUCUAAUUAAAUGAUAUUUUCUCAAGAUUAAACUUCUAUUUAAAUUGCACACAUUUUGUUUUCUGACGUAAGUUUAAGCUCCCCAUUAUA	((((.((.....((((((((((((((((((((((((((((((((..((((((..((((...((((.(((.(((.((((((((((..((((.((((((((((((((((((((.((((((((.((((((((((...)))..............(((((.........)))))..(((((....))))).))))))).)))))))).)))))))))))))))))))).))))..))))))))))))).))).))))...))))..))))))..))))))))))))))))))))))))))))))))......)).)))))	+	159891107	159891130	UGUUAGAGAGCAAAAUGUGUGCAA	5
gbi-miRN196b	chr6	167914711	167914844	CAUGAUUGUGCCCCCAUUCGUCUUCCCUACGCGGCGCCAUUCAGUACGCCUUUGAGCCAACUGGCCCAUUCAGUACUCCUUGAGCCAAUUCAAUGGCGCCGCGUAGGGAGAACCCCAUGGGCGCAUAGAUUGGC	).....(((((.(((((..((.(((((((((((((((((((.(((..(((...(((...(((((.....))))).)))...).))..))).))))))))))))))))))).))...))))).)))))(((((((	-	167914731	167914751	UGGCGCCGCGUAGGGAGAACC	3
gbi-miR393a	chr6	199255426	199255526	UUCAUCAACAAUAUCAAGUGCUAAGGGAACUCUUUUGAUAGUUUGUAUUCUUUUCUUUAUAUCAAUGGGAGAUCUUUGGAAAGGUUGUAUCACACCUUGAG	))).)))))...........(((((((..(((((((((((...................)))))).))))).)))))))..))))))).))))..))))))	+	199255487	199255506	UCAAUGGGAGAUCUUUGGAA	3
gbi-miRN197	chr6	240966648	240966796	UGUAUCUUAAAGUAGGAUGAAAUGUUGGUUUGUUGUGUGUCCUUUAUGUGCAUUUGUUGUUGCAUAUAGAUAUGCCAUAUCAUCUUUUUCGUGUGAGCUAUUAAAUGAUACAUGCAUGACCCAUAUUUUUGGUGAACUUUCUCUUUGCU	.)))).))))...)))).(((((((.(((((((.(((((((.((((((((((........))))))))))...(((((((.(......).))))).))........)))))))))).)))).))))))).)))))..)))))))))(((	-	240966668	240966691	UGAUACAUGCAUGACCCAUAUUUU	3
gbi-miR11485	chr6	279877403	279877513	GAGCGCAAAGGAGCAGUAGCUAGAAUGCCAAAAGUCUGCUGCAUCCCUCUUGCAAAUGGUACAGUGAAGCAGCAGGCUUUUGCGUUCUAGCAGCUGCUGCUACUGCGAGCU	)))).))))))((((((.((((((((((.(((((((((((((.((.((..(((.....))).)).)).))))))))))))))))))))))).))))))....)))))))))	+	279877423	279877444	UAGAAUGCCAAAAGUCUGCUGC	5
gbi-miR482b	chr6	283636508	283636754	AUUUAGAUUACUACAAAAGAUUUGGGAAAGAAUUGUGCAAAAAGAAGUCUCACUCAUGAAUGGAUUAAUUGAUAUUCAUGAGUAGGGAGGUAUAACACAUAAAAAUCACUACCAUAUUCAUGUGUAGGGUGAGGUAGAGAGAAGAAACAAAUGGAUCUAAAAAAUAUGGAAAUUGGUUUUCAACAUACCUUCCCUUUACUGUCCAUUUUGCCAGCUCCUCCCAUACCUAAAUUCAUACUAUGAAAAA	...(((....)))....((...(((((..((.(((.((((((.(...(((((((((((((((..........))))))))))).))))((((.................))))........(((.((((.((((((....(((((..(((.....((((.......))))..))).)))))....)))))))))).)))....).))))))))).)).)))))...))...(((((...)))))...	+	283636713	283636734	UUUUGCCAGCUCCUCCCAUACC	3
gbi-miRN198	chr6	315838309	315838437	AAAAGACUGAGCAAAAGAAGUGUUUUACUCGUUCCACAAUCAUUUAGUGAUUUCCAAAUCAUUGAGUGAUUUCAAAAUCAUUUAAUGAUUUUGGAACCAGUAAAACACGUUUUUUGGCUCUAUCUUUUC	((((((..((((((((((.((((((((((.((((((.(((((((.((((((((..(((((((...)))))))..)))))))).))))))).)))))).)))))))))).)))))).))))..)))))))	-	315838329	315838349	UUUUGGAACCAGUAAAACACG	3
gbi-miR2950c	chr6	316986079	316986156	AUGAAUAUCAAUUUCCGCCACUUGCACACUGAGAGGUCAUUGUCAAAGGGUGUGGAAAGAUUCUCUAUAAGUUAUUUG	..((..(((..((((((((..(((.(((.(((....))).))))))..)))).)))).)))..))....)))))))).	-	316986124	316986144	UUCCGCCUCUUGCACACUGAG	5
gbi-miRN199	chr6	334610717	334610877	AGAGAGCAAGAACAAUUUGGAUGUAGGAGGACGCAUUAUUCUCAGGUUUCUUCACAUUGCACUGUACAACUAGUGAGGGGAUUUCACAGAACUACAGUACAAUGCGAAGAACAACUAUGAAUAAUGUGUCUUACGACAUCCAAAUUUUUCUUGCUCUCUAU	((((((((((((.(((((((((((...((((((((((((((..((..((((((.(((((.((((((...((.(((((.....)))))))...)))))).))))).))))))...))..))))))))))))))...))))))))))).)))))))))))).)	-	334610837	334610857	AUGUAGGAGGACGCAUUAUUC	5
gbi-miRN200	chr6	418054505	418054670	UACGUUUAGAAAGAAUUAGGGCGGAUUCAUGAAAUAGCAGAGACAAAGCGAAGCAAAUGCUUCAUCAAAAGAGCACUCACUUCCAUCUUUACUUUAAGAAGCAAUGGGACGCCACCACAUGCCUCUGCUAUUUCAUCAAUCCGCUCUAAUUCAUUCUCCACACAAG	.)))...((((.(((((((((((((((.((((((((((((((.......((((....(((((........)))))....))))..((((......)))).(((.(((.......)))..))))))))))))))))).))))))))))))))).)))).......((	-	418054525	418054545	UGCUAUUUCAUCAAUCCGCUC	3
gbi-miRN201	chr6	419528981	419529103	AGGGGUGCUUUGCGUCGCAUUGUAUUGGGAUGGGAUAUUGCCCAACAUUGUUUGCAUUAUUUUGAUGCAAACAAUUUUGUGCAUUAUUCUAUCGUGGGACAAUGAGAUGCAAAGCAUUGCUAC	((.(((((((((((((.((((((.(((.(((((((((.(((.(((.(((((((((((((...))))))))))))).))).))).))))))))).))).)))))).))))))))))))).))).	+	419529063	419529083	AUUAUUCUAUCGUGGGACAAU	3
gbi-miRN202	chr6	425327846	425327958	UAUAGAUCAAUAAAGUAUGUCAGGUGCUUGAGGUAGAUUUCAUACAUUAUAUAUGUGUUUGGACAGAGCUGAAAUCUUCUUCAAGCACCUGCCAUAAUGAUCUAUAGAUAGUG	(((((((((......((((.(((((((((((((.(((((((((((((.....)))))............)))))))).))))))))))))).)))).)))))))))).)).))	+	425327918	425327938	AAUCUUCUUCAAGCACCUGCC	3
gbi-miRN203	chr6	434511347	434511447	AUAUAUAUCUAUAUAUAAGAAACGCAUCCCACAGACAGUUUUUUUUUAUAUAUAUAUAAAACUGUCUGUGGGAUGUGUUUCUUAUGCCUCUGAAGCUAUAC	((((.(((.....(((((((((((((((((((((((((((((...............)))))))))))))))))))))))))))))........(((.(((	-	434511367	434511387	ACUGUCUGUGGGAUGUGUUUC	3
gbi-miRN204	chr6	461640716	461640874	CCCAACCAAUCUGAUUCAUUUCGAUGUUCAUAGUGUGGCUCCCCAAGCUCACACCAAUUGGUAUCAGAACCAUAGUUAAUGGUUCUCAAAACCACUCUCAAUGGUGUGGACUCGAAGAGCCACACAAUGAACACCGAAUGAAUCAAAUCAGUUGGGUGA	((((((..((.(((((((((.((.(((((((.(((((((((..(.((.((((((((..((((...((((((((.....))))))))....)))).......)))))))).)).)..))))))))).))))))).))))))))))).))..)))))))))	-	461640834	461640854	UCGAUGUUCAUAGUGUGGCUC	5
gbi-miR11534k	chr6	480760869	480761065	CUUUGGUGAUGAUUUCAAUAUGAAAUUGUUGGAGAGGACUUGGCAUUCCUAGUUAUACCAGAGAAGCUUCCAUAUCCAGGGCGUAUGAAAUUUGAUUGUAUUCCCUAGGAAUGUAAUCUAUUGAAAAAUCUUGUAAGUUAUCUAGGAGGUGCCAUCCUCUACUUUUGUAGUUUCUCAAUCUUAAAUUCUUCACCACA	...((((((.((.........(((((((..((((((((..((((((((((((.((.....((((...((((((.(((((((.((((((.......)))))).)))).)))))).........)))...))))......)).)))))).)))))))))))).))....)))))))............)).))))))..	+	480760889	480760908	UGAGAUUGUUGGAGAGGACU	5
gbi-miRN205	chr6	506059935	506060037	AGUUGAUUUUUCAAAUUUUCUCAUGCUCAAACGCUUCAGUGAAAGUUAUAGUAGACGCCAUCACUGAAGGCUUAAGCAUGAGAAAAUGUUAAAAAAUCUUGCC	((..(((((((...(((((((((((((.((.(.(((((((((..(((......)))....)))))))))).)).)))))))))))))....))))))))))).	-	506059955	506059975	ACUGAAGGCUUAAGCAUGAGA	3
gbi-miR319d	chr6	568668990	568669202	UUCGAGAUUAGACAAGAGGGGGGUUCCCUUGAGUACAAUAGAGGGUAGCAAGUAUCAGACCAGAUGCCGCCUCAAGCACUUGACUAUUCUGUGGCGGUGCCAUAAUCAAAACUGUGGACAGAUUAGCCAUAUGCUUGAUGCGGGAGCUGGGCCAUGCUUGCGGUUGUCGUCCUUUGGACUGAAGGGAGCUCCCAUCUCGGCUUCGUAAAGGGA	(((((....((.(.(((.((((((((((((.(((.(((..((.((..((((((((....((((.(.((((.(((((((..((.(((.(((((.(((((............)))))..))))).))).))..))))))).)))).).))))...)))))))).....)).))..))).))).)))))))))))).))).).)))))..))))))	+	568669162	568669182	UUUGGACUGAAGGGAGCUCCC	3
gbi-miRN206	chr6	594947263	594947416	CCAUUCACAACCCACACAACCAUUUUUUCGAACCCUCGUGCUCUAGCUUUUACAUCAUAGGAUAUGAUGUUCAUUGUAUAUAAAUUGCCACAAAUGAUGUAAACCGCUAGAGCACGAGGGUUCAGAAAAAUGGUUGUGUCUCUCUUGGCAACAA	.............(((((((((((((((.((((((((((((((((((.((((((((((.((..((.((((.......))))..))..))....))))))))))..)))))))))))))))))).)))))))))))))))......((((..(((	+	594947376	594947396	ACGAGGGUUCAGAAAAAUGGU	3
gbi-miR166d	chr6	639667872	639667983	GACCAGAGAUGUGAUGGUUGGAGUGAAGCCUGGGUCAAGAUAAUUUGGUCGCCCUUUUAGUAUCCAAAUAUCUCGGACCAGGCUUCAUUCCUGCCAUCAAAACUCUUCAAAU	.)))((((...(((((((.((((((((((((((..(.(((((.(((((..((.......))..)))))))))).)..)))))))))))))).)))))))...))))(((..(	+	639667944	639667963	UCGGACCAGGCUUCAUUCCU	3
gbi-miRN207	chr6	640315359	640315521	AAGGAAGAGGUGAGAUAGGACUGGUAAGCAUAUGGGGCACUCGAAGAAAUUUAUGAAUUUAUAUUUUGGAUUUGGACAAAUUUGUGAACUAUGGUUGAAUGAAUCGAAUUCAUAUUCUUCGGCGCCCCAUCUGAUUACCAGUCUUUCUCGUUCUUUUCGUAUG	.)))))))))))))))(((((((((((.((.(((((((.(.(((((((...(((((((((.....((.((((((((((....)))...))).)))).))......))))))))))))))))).))))))).)).)))))))))))..(((..(...((.(..(	-	640315379	640315399	CGCCCCAUCUGAUUACCAGUC	3
gbi-miR393b	chr6	672209441	672209542	UAUUUUUGCAGCUGGAUAAUUCCAAAGGGAUCGCAUUGAUUCAUCGUGUACGAGAAGAUGAAUCGUGCGAUCUCUUUGGAAUCGUCCAGUGUGUGAAAUGAA	).))))))))(((((((.((((((((((((((((((.((((((((...........)))))))))))))))))))))))))).)))))))............	-	672209461	672209481	AUCGUGCGAUCUCUUUGGAAU	3
gbi-miR393c	chr6	672360376	672360472	UCUGUCUGGAGUUGGACAAUUCCAAAGGGAUCGCAUUGAUUCAUCAUGCUUCAUGAAUCGUGCGAUCUAUUUGGAAUCGCCCAGCAGACAGAAUGAA	(((((((...(((((.(.((((((((.(((((((((.(((((((........)))))))))))))))).)))))))).).))))))))))))(((((	-	672360396	672360416	AUCGUGCGAUCUAUUUGGAAU	3
gbi-miRN208a	chr6	685221734	685221839	UAUCAGUUCUUCCACGAUUGCUAGACAGUAUGAACUGCAGAAAUCGGCUACACACAAAGUUACCCUGCUAUUCAUACUGUCUGGCAAGCAUGGAAGUCCUGUGGAA	(..(((..((((((.(.(((((((((((((((((..((((.....((..((.......))..))))))..))))))))))))))))).).))))))..)))((((.	+	685221754	685221774	CUAGACAGUAUGAACUGCAGA	5
gbi-miRN209a	chr6	730578091	730578207	CAUUGGUCUCGUAUGCUCACUCUGGUUGGUGUAGCACCUCGACUGUAAUAGCAAAUCCAUAUGCUCCUUGCACCCGAGGUGGCACUCCAAUCAGGGUAGGCUUUCGAAACCAUCCAA	((.((((.(((...(((.(((((((((((.((..(((((((..(((((.((((........))))..)))))..)))))))..)).))))))))))).)))...))).))))..(((	-	730578111	730578131	AGGUGGCACUCCAAUCAGGGU	3
gbi-miRN209b	chr6	730581552	730581668	CACUGGUCUCGUAUGCUCACUCUGGUUGGUGUACCACCUCGACUGUAAUAGCAAAUCCAUAUGCUGCUUGCACCCGAGGUGGCACUCCAAUCAGGGUAGGCAUUCGAAACCAUCCAA	...((((.(((.(((((.(((((((((((.((.((((((((..((((((((((........))))).)))))..)))))))).)).))))))))))).))))).))).))))..(((	-	730581572	730581592	AGGUGGCACUCCAAUCAGGGU	3
gbi-miR394.1	chr6	730586862	730586976	AAAACUUCUUUCAGAGCGUGCUGGCAUUCUGUCCACCUCCAUAUAAUAUAUACAAAUCCUGGCAGAGGUCAUGGAGGCGGACGGUAUGCCAAGCAAGCUGUGCAAGGCGUUUUUC	(((((.((((.((.(((.(((((((((.((((((.(((((((...............(((.....)))..))))))).)))))).))))).)))).))).)).)))).)))))..	-	730586882	730586902	AGGCGGACGGUAUGCCAAGCA	3
gbi-miRN210	chr6	745444035	745444278	CAGUUUUUUACUGAGCACUAUUGAGAAGACAACAAGCGCUGCAGGGUUUGUGGUUAACUGAGGAUUCACUAUAGGAGGCACAAUUACCUAAGGUUGUAAGAUAUUGAGUCUCUGUUGGCUGAAUGAGGAGAGUUGCACAAGCACGAGGAGCACAAGAGGCGGACGACGUCUAUGAACCAAGGGAGAUAACCACAAACUCUACAGCGCUUGCUGUCUUCUCAAUGGUGCUUAGUAAAAAACUAAC	.((((((((((((((((((((((((((((((.(((((((((.((((((((((((((.((....((((((((..((((((.(((((((........)))....)))).))))))..))).))))).........(((....)))...((..((....(((((.....))))).))..)).....)).)))))))))))))).))))))))).))))))))))))))))))))))))))))))..)	-	745444238	745444258	UUGAGAAGACAACAAGCGCUG	5
gbi-miRN211	chr7	9240408	9240549	UUACCUCUAUGAUGGUGGACUUGUGUCGGUCCAUCAUCUCCAUGAUGGUGGAUCCAUGUUGGUCUAUAACCUUUGUCAUGGUAGACCAAGGUCCUUCAUGGAGAUGGUGGAUCGACAUGGGUCCACCAUGACAGAGGUAAUU	((((((((.(.((((((((((((((((((((((((((((((((((....(((((....(((((((...(((........))))))))))))))).)))))))))))))))))))))))))))))))))).).))))))))))	+	9240428	9240448	UUGUGUCGGUCCAUCAUCUCC	5
gbi-miRN212	chr7	52874452	52874571	AUGUAGCUAUAUGUAGACCCAAAGUACUCAUGGAUUUUUGUAAAUUAUCUGCUAUAUAGAUAUAUAGCAGAUAAUUUACAAAAAUCCAUGAGUACUUCAGUUUUCAAAUUAGUCUUUGUU	(((((....))))))......((((((((((((((((((((((((((((((((((((....))))))))))))))))))))))))))))))))))))..)))))))))))))))).))..	+	52874472	52874492	AAAGUACUCAUGGAUUUUUGU	5
gbi-miRN213	chr7	78051462	78051612	UGUCCCACUAGAAAUCCUUUCAUCUUCCCGCACUUACUAGCUAAAUUGAGCAGGUUUCUCGCUCCAAUCUCAACCUUCAGAGUCACACCACCUUAAUUGCUCAAUUUGGCUGGCAAGUGCAGGAAGAUGAAAGGAUUUGUGGUGGCACACC	(((.((((((.(((((((((((((((((.((((((.(((((((((((((((((...............(((........)))..............))))))))))))))))).)))))).))))))))))))))))).)))))).)))))	+	78051572	78051592	UGGCAAGUGCAGGAAGAUGAA	3
gbi-miRN214	chr7	95985269	95985419	CUUCUUUUCUACCUCUGCUUGUGCUUGUGUCGAUCUAAACUUGUUGUCUCUCAAAAUUGUGAUGCUCUCCUCCCAUGUGGGCUUAGCAUUCUCUUCCUUGGGUUUAGAAGUGAGCUUGACUAUAUGCAUGUGCUUUAUUGUCUGAAUCACC	..))))).........((..((((.((((((((.((..((((.(.....(((((....(.((((((.....(((....)))...))))))..)....)))))...).)))).)).))))).))).))))..))............((((..	-	95985376	95985399	GUGCUUGUGUCGAUCUAAACUUGU	5
gbi-miRN215	chr7	108588301	108588499	UCUAAUCGCAGAUGGAAGCGAGUCCCGUUUGUAAUAACAUUUACCUUUUGGUUCGCCCUCCAUUGUCGUUUGCAGUCAGAAUCAAUUGUCAUUUGUCUGUUGACAAUGCAUUGUGAAGCUGUUUGCAAAUAGUUGAGCCAUGCGAAGCAAAAAUUAACUGCUAUUGCAAAUGUGACUUGCUUCCUUCUGCAAUUAGAUU	((((((.(((((.(((((((((((.(((((((((((.((.(((..(((((.(((((.(((.(((((...((((((.(((..(((..((.((((.(((....)))))))))...)))..))).))))))))))).)))....))))).)))))..))).)).))))))))))).))))))))))).))))).))))))))	-	108588456	108588479	AGUCCCGUUUGUAAUAACAUUUAC	5
gbi-miRN216	chr7	119745814	119745918	AAGCAUGGGACCACCCUGUGAAGCUCGCUUCUUAAUUUUUUUCAGUGGACACAUUCCAUUAAAAAAAAUUAGGAAACGGGCUCCAUAGGACCUCCCUGUUAACGU	.((((.((((....((((((.((((((.((((((((((((((.((((((.....)))))).)))))))))))))).)))))).))))))...))))))))..(((	-	119745834	119745854	AAAAUUAGGAAACGGGCUCCA	3
gbi-miRN217	chr7	161082627	161082733	UCUAUGUGGUAGUCAGGGUGUCCUAGCCUGAGUUCUAAGUCUACUUUCAUAUUUCAAAUAUGGUGGACUUGGAUCUCAGAUAGGACACUCUGCCUACGACGCUAAUG	)))..((.((((.((((((((((((..(((((.(((((((((((...((((((...))))))))))))))))).))))).)))))))))))).)))).))((....)	+	161082693	161082713	ACUUGGAUCUCAGAUAGGACA	3
gbi-miRN218	chr7	166374898	166374997	GUUUUACUCGAACUUAUUGGUAUGGGAAUAGAUCUUUGUCGUGUCAAUUACUUGACACGAGAAAGGACUAGUUCUAUACUAUUAAAAAAAAAGGUGCCAC	))))).)))))..(((.((((((((((.(((.(((((.(((((((((....))))))))).))))).))).)))))))))).))).............))	-	166374954	166374977	UAUGGGAAUAGAUCUUUGUCGUGU	5
gbi-miRN219	chr7	197130685	197130835	AUAACAAAGAGAUGCUCGCCAUCAUGCAUGCCUUAGUAAAGUGGAGAUAAUACCCCAUAGUUAUUAGUUGCAUAAAGUGCCCUUCUAAGCAAGUGGGUAUUAUCUCCACUUUACUAAGGCAUACAUGAUGGCGAGCAUCUCCUCGUGAUAG	((.((...((((((((((((((((((.((((((((((((((((((((((((((((....((..((((..((((...))))....))))))....)))))))))))))))))))))))))))).))))))))))))))))))...)).))))	+	197130795	197130815	UUACUAAGGCAUACAUGAUGG	3
gbi-miRN220	chr7	230736947	230737088	UCCACGCACUCAAAUCAUGAUCAUCCCCAAAGUUACUAAGUGCUUUCAUAUUCUACAUCAUCUUCUUCAAGAAUAAUCUUUCAAGGAGAAUAUGAAAGCACUUAGUAACGUUGGGGAUGAUCAUGAUUUGAGUGAUUUUACU	.)))).((((((((((((((((((((((((.((((((((((((((((((((.........(((((((.((((....))))..))))))))))))))))))))))))))).))))))))))))))))))))))))...(((((	+	230737048	230737068	UUAGUAACGUUGGGGAUGAUC	3
gbi-miR11534l	chr7	237643408	237643544	UUUUGUGCUGGGGAAUGCUGAAUCUCGCCAACAAUCUCAGCAUCUAUCUGUCAUAUUAUUCUGUUUGAAUGCAUGGAAGAAUACCAGAGGUGAUUCUGAGAUUGUUGGAGAGGUUUAAAAUGUCCGAGUACACACCA	...((((((.(((.((..((((((((.(((((((((((((.(((..((((...((((.((((((........)))))).)))).))))...))).))))))))))))).))))))))..)).))).)))))))))))	-	237643428	237643448	UGAGAUUGUUGGAGAGGUUUA	3
gbi-miRN208b	chr7	240094119	240094225	UUUUAGUUCUUCCACGAUUGCUAGACACUAUGAAUAGCAGAAAUCAGCUGUACAAAGUCGCCUUCCUUCUAUUCAUACUGCCUAGCAAGCAUGAAAGUCCUGUGCAA	).)))))))))).....(((((((.((.(((((((((..(((..(.(((......))).)..)))...))))))))).)).)))))))(((((.......)))))..	-	240094185	240094205	CUAGACACUAUGAAUAGCAGA	5
gbi-miR11458.1	chr7	240426866	240426972	UUUCAGUUCUUCCACGACUGCUAGACACUAUGAAUAGCAGAAAUCGGCUGUACAAAGUCGCCCUCCUUCUAUUCAUACUGUCUGGCAAGCAUGGAAGUCCUGUCCAA	...(((..((((((.(..(((((((((.(((((((((.((....(((((......))))).....)).))))))))).)))))))))..).))))))..))).....	-	240426886	240426906	UUCUAUUCAUACUGUCUGGCA	3
gbi-miR5648	chr7	260528586	260528705	UGCAAUGUACCAUGAAGCUAUUUGUAAAUAGUCGGCUUGACUGUUUGCAAACGACUUCAUAUGACUAUUUGUAAAUGGUCAAGUCGUCCAUUUGCAAACGACUUCAUGGUGCAUUGCGAG	(((((((((((((((((...(((((((((.(.(((((((((((((((((((.....((....))...))))))))))))))))))).).)))))))))...)))))))))))))))))))	+	260528606	260528626	UUUGUAAAUAGUCGGCUUGAC	5
gbi-miRN221	chr7	309342631	309342751	AAUCAAUCUUUAGCAAUCUAUCAAACAGUCAAUCAAACAGUUCUCAUCUUAUCUCAUGUAUUCCUUGAUAAGAUGAGAACUACUUGAUUGAUUGUUUGAUAGAUUCGCGUUGGUUCCUUAG	(((((((.....((((((((((((((((((((((((..(((((((((((((((.............)))))))))))))))..)))))))))))))))))))))).))))))))).....)	+	309342712	309342731	ACUUGAUUGAUUGUUUGAUA	3
gbi-miRN222	chr7	331954833	331955034	GGAGAUUUGGUCAUCUGUAGAAUUUGAUUGCAUAAGGAAGCAAGUUUUGUUUGCAAACGACUUCAUAGUUCAUUGUGAAUGGAUAAAUGACAGUUGAUUUUGACUGCAAAUGACAAUUGACCGUGGAGCAAACAGUAAUUGCUAUUGCAAAUAGAACUUGCUUCCUUCUGCGAUUAGAUUCUACUAAUGAUCAAAUCUCCAG	((((((((((((((..((((((((((((((((.(((((((((((((((((((((((..((((....))))(((.((.(((.......((.(((((......))))))).......))).)).))).(((((.......))))).))))))))))))))))))))))).))))))))))))))))..))))))))))))))))	+	331954853	331954873	AAUUUGAUUGCAUAAGGAAGC	5
gbi-miRN223	chr7	338806763	338806850	AAAUUAAGUUCUGUAGGAGGAGCCCACCUUCCUGUUUUACCCCGCGGUAAAACCGGAAGGUGGGCUCCUCCUACAGAACGAAGAAAUU	(......(((((((((((((((((((((((((.((((((((....)))))))).))))))))))))))))))))))))).......))	+	338806810	338806830	UAAAACCGGAAGGUGGGCUCC	3
gbi-miRN224	chr7	396854102	396854243	AGACAUAGAUGAACAAGCCUGCUAUGGCUUUUGGAAUCCUGAAUUGAUCCUAUCUUGAAGAGGCUAGAUAGAUCAAUUAUUACAAAUGAUGACCAAUCUAGGAUUCCACAAAGCCAUAGCAGGCUUGUUCAAGUCAUCAACC	.))).....((((((((((((((((((((((((((((((((((((((((.(((((.(......).))))))))))))).........(((.....))))))))))))).)))))))))))))))))))))).((((((..((	-	396854203	396854223	GCUAUGGCUUUUGGAAUCCUG	5
gbi-miRN225	chr7	402800117	402800250	UUUCUCUGCAACUUCGUGCCACUGUGGACUCAUAGACGGAAGUGUGUUCUUCUCAAACAAUUAUUUUACACCCCUGACUUCACCGAGACUCUUCCAUCAAUGGCUCUACAGCCUUGAUGCGGCCCCAAAACACA	.......(((......)))..(((((((.((((.((.(((((.((.((....................................)).)).))))).)).)))).)))))))...(((((.(((.((........	-	402800207	402800230	ACUGUGGACUCAUAGACGGAAGUG	5
gbi-miRN226	chr7	410857617	410857746	AUGCCAUCAGAGUGCGUCGAUGGGCACCUUGAUUAGACAGGUGGGUAGCUCAUAUUCAACAUGUUGUGAGAUAUAACAAGCUACUUGCCUGUCUAAUCAGGGUGCCCAUUGGUUCACUUUGAUGGGUGCA	)))(((((((((((..((((((((((((((((((((((((((((((((((...........(((((((...)))))))))))))))))))))))))))))))))))))))))..))))))))))).....	+	410857706	410857726	UGUCUAAUCAGGGUGCCCAUU	3
gbi-miR536c	chr7	433739784	433739923	GUAGCUGUAGACUCUUUAAGGGCCGCAGUUUGGCACGAUCCAAGGGGGCUAUUUCACUGUUGACGAUGUAUAUAUGUUGUAGUAGUUCAAGCCCUUGCACCGUGCCAAGCUGCGUGCACCUGAAAGUGAUUAUGCAGGAU	)))))......(.((((.(((((((((((((((((((......(((((((.....(((((((.((((((....)))))))))))))...)))))))....)))))))))))))).)).))).)))).)..(((((((((.	-	433739804	433739824	CCGUGCCAAGCUGCGUGCACC	3
gbi-miRN227	chr7	459369266	459369430	AACGUUUAAUAGUUCAAACCAGGCUAGAGGAACAUAACAACUGCUACUGAGCAAUUGCAUUUGAGUAAAGAUUGGUUGAACGGGGUCUACACAGAUAAAUAAGAGAAGAUCGCUCAGUAGCGGUUGUUAUGUUCCUCUUGCCUGGUUUGAACUAUUAAACAAGAG	...(((((((((((((((((((((.(((((((((((((((((((((((((((..((((......)))).((((...........((((....))))...........))))))))))))))))))))))))))))))).)))))))))))))))))))))..((.	-	459369286	459369306	UGUUAUGUUCCUCUUGCCUGG	3
gbi-miR1083	chr7	469256125	469256273	AAAUGGCCAUUGGAAAUUCAUAGCCUGGAACGAAGCACGUAGUAUUUCUCUUCACACCAUACUCUCUUAUCGCAAAUUAUUUUAUUUGUGAAGAAGGGGAAAUAAUAUCGUGUUUCGGCUCAUGCUAUGCAUGUCCGACUGUCAGUAAU	....)))).(((((.((.((((((.(((..(((((((((...((((((((((............(((..((((((((......)))))))))))))))))))))....)))))))))..))).)))))).)).)))))(((..(((.((	-	469256234	469256253	UAGCCUGGAACGAAGCACGU	5
gbi-miRN228	chr7	496204226	496204345	UUUUGCAAACCCUAGAUUUGCAUUUAAUUUUGGCUACCACAAAUUAAUGUAAUCUUGCCGUCAAAAUUGCAUAAAUUUGUGGUAGACAAAAUUAAAUGCAAAGCUAGGGUUUGCAAAAUG	(((((((((((((((.((((((((((((((((.((((((((((((.(((((((.(((....))).))))))).)))))))))))).)))))))))))))))).)))))))))))))))))	-	496204246	496204266	UGGUAGACAAAAUUAAAUGCA	3
gbi-miRN229	chr7	509781665	509781788	AAGAAGAUAGACAUCGAUUCAAUCAAAGUCGUACUUAAAGAUGGUAAAGUACCAACCUAACCAAUGAAUGUUACUUUACUGUCAUUAAGUACGGCUUUGGUUGAAUGGAUGUCUAUCUUCUUUG	(((((((((((((((.((((((((((((((((((((((.((((((((((((.((..(........)..)).)))))))))))).)))))))))))))))))))))).)))))))))))))))))	-	509781685	509781705	AUUAAGUACGGCUUUGGUUGA	3
gbi-miRN230	chr7	516084650	516084798	GGCAUAAUUGUGUAGUCACCAUAAUCAUAGAGCACCAAAAGCUUGCUAUGUGGAAACACAAAUUGGAAUCCAUGAAGAAUUAUAAAGCUAUUUUCCACAUAGCAAGCUUUUGGUUCUCUAUGAUUAUGGUGACACCACAAUUUUGGAUU	..((.(((((((..((((((((((((((((((.(((((((((((((((((((((((.........((.((......)).))..........))))))))))))))))))))))).))))))))))))))))))..))))))).))..((	-	516084670	516084690	UUUGGUUCUCUAUGAUUAUGG	3
gbi-miRN231	chr7	517180821	517180941	UAGUAAUUAGGGUAUUAACUAUGAAGGAUCAUAGAAUGAAGAGGUGACUCUUCGUAAGCACCUUACAAAGUGUCACCUUUUCAUUCUCUGAUCCUUCAUAAUUAAUACCCUAAUUACUAAU	((((((((((((((((((.((((((((((((.((((((((((((((((.(((.(((((...))))).))).)))))))))))))))).)))))))))))).))))))))))))))))))))	-	517180901	517180921	AUGAAGGAUCAUAGAAUGAAG	5
gbi-miRN232	chr7	540046609	540046727	GAAUUAGUUGUCGUUUAUCCAUUCGCAAUGCACCUUGAAGCCGUUUGCAAAUGGUCAAGCAGACCAUUUGCAAAUAGCUUCAUGAUGCAUUGCGAACAAACACUUGAUUGUUUUCAAAU	(((((((((((..........(((((((((((.(.((((((.((((((((((((((.....)))))))))))))).)))))).).)))))))))))........(((((((((.(((..	-	540046687	540046707	AUUCGCAAUGCACCUUGAAGC	5
gbi-miRN233	chr7	583553436	583553540	UCCCCUCCCCUCCCGUCCGCCCCGCCCCCUCCCCGUCAGGCUACUUCGCGCGCCAGGAAGUGGCCGGACGGGAAGGGGGUGGGGCGGCACAGAGGGCCACUAAAA	.......(((((..((((((((((((((((.((((((.(((((((((.(......)))))))))).)))))).)))))))))))))).)).)))))..(((((((	-	583553456	583553476	CGGACGGGAAGGGGGUGGGGC	3
gbi-miRN234	chr7	589032039	589032202	UUUGGCCCGUGAUGGUUGCACGGAGUGAUCUAUGCGGCCAACACUUUACCACACAUGGCACCAUGCAAUUGGCUCAAAGUCCCCUAAAAAACCCAUUGCAUGGUGCCAUGUGUGAUAAAGCGUUGGCCGCAUAGAUCACUCGUGCAACCCAUAUGGUCAUGCAU	((.((((((((..(((((((((.(((((((((((((((((((.(((((.((((((((((((((((((((.((...................)).)))))))))))))))))))).))))).))))))))))))))))))))))))))))..)))))....((((	-	589032059	589032079	UGGCCGCAUAGAUCACUCGUG	3
gbi-miR529f	chr7	602281131	602281261	UUUUCAUCAAGGCCAACUGCAGAAGAGAGAGAGCACAGCUUCACAGGGGCAGGACGAAUACAUAAAAGAAAGAAUUCGUCUUUUGGAGGAGCUGUGAUCCCUCUCUUCUUCUGUUAACCUUACUUGAAUCU	..((((..((((..(((.(.(((((((((.((.(((((((((.(((....(((((((((.(..........).))))))))))))..))))))))).)).))))))))).).)))..))))...))))...	-	602281221	602281241	AGAAGAGAGAGAGCACAGCUU	5
gbi-miR529g	chr7	603265990	603266107	UUUUUCAUGGAGGCCAACUGCAGAAGAGAGAGAGCACAGCAUGACCGCAAAAUUCCUGAAGGAUGUUUCUGAAGGUGCUGUGCCCACUCUCUUCUUCAGCUGACCUUGUUUGAAGUUA	(((((((..((((.((.(((.(((((((((.(.(((((((((...((.(((..(((....)))..))).))...))))))))).).))))))))).))).)).))))...))))...)	+	603266010	603266030	CAGAAGAGAGAGAGCACAGCA	5
gbi-miR529h	chr7	603927117	603927234	UUUUUCAUGGAGGCCAACUGCAGAAGAGAGAGAGCACAGCAUGGCCACAAAAUUCAGGAAGGAUGUUUCCCGAGGUGCUGUGCCCACUCUCUUCUUCGAUUGACCUUGUUUGAAGUUA	(((((((..((((.(((.((.(((((((((.(.(((((((((..........(((.(((((....))))).)))))))))))).).))))))))).)).))).))))...))))...)	-	603927194	603927214	CAGAAGAGAGAGAGCACAGCA	5
gbi-miRN235	chr7	612594937	612595058	UUCUCUAUGGAUGAGCUAAUCUAUCAAUGGAUGAGAGGACCAGUUGAUUCGAUACCGAUGAAUGGGUAUCGAAUUAGCUGGUCCUCUUGUCCAUUGAUAGACUAGUUCAAUCCAUAGAGAAC	((((((((((((((((((.(((((((((((((((((((((((((((((((((((((........))))))))))))))))))))))))))))))))))))).)))))).)))))))))))))	+	612595018	612595038	UCCUCUUGUCCAUUGAUAGAC	3
gbi-miR1314g	chr7	635286614	635286759	CAAACCAAAAGGCAACCGAUCCAAACCUCUAGGUCUCAUGGCCCUUUGCACAAGGACAUAAGCUAGGGGGUGUAUUACCAGUUUCUUCACUUCCAGCAGGACACCAUCGACCUUGAGUGUUAGGAUCACUUUCUCUUCUUAGAACG	)))..(((((((.....(((((.((((((.(((((..((((.((((.....))))......(((.(((((((...............))))))))))......)))).))))).))).))).)))))............(((((((	-	635286634	635286653	UCGGCCUUGAGUGUUAGGAU	3
gbi-miR166e	chr7	727620571	727620688	UCGUUGGUUAAAGGUUGUGGGGACUGUUGUCUGGCUCGAGGUCCUUCAGACUCCUAUGAUGUCGAGGAUGAAUGAUGUCGGACCAGGCUUCAUUCCCCUCAACUCCAAGUCAAAAGGC	)))..)))))).(((((.(((((.((..((((((.((((.(((.((((..(((..........)))..)))).))).)))).))))))..)).))))).)))))....(((....)))	-	727620591	727620611	UCGGACCAGGCUUCAUUCCCC	3
gbi-miR11534m	chr7	747392463	747392684	AUUUUUUGGCAUGGGAGCUUUGAUAUUGGUGGAGAGGUUUUCAUUCAUGAUUUUUUUGUUUUCAUGGUUUGAGAGCUAGGAAUCCUUGUUGAAAAAUAUAUGAUGGUUUGUGAAUAUUUGGAGAGUACAUGAAGGCUCUAUUUAAUAUAUGAUGGUUUGUGAAUAUUGGAGAGUACAUGAAGGCUUCUAUUUGGUAUACAGAGCUAUAUGGAUAUUUUUUUC	(........((((..((((((((((((((...((((((((((((((((((((((((.(((((((.....)))))))((.(((((.((((..........)))).))))).)).......))))))).)))))..(((((..(((((((((((....))))..))))))))))))..))))))))))))..))))))).))))))).)))).......)))))	+	747392483	747392503	UGAGAUUGGUGGAGAGGUUUU	5
gbi-miR6478	chr8	5969089	5969247	GAAAUUUUGUAUCAUUUUCAGGCUUUAGCUAAGUUGGUGCUCUGAUACCAAUUUGAUCUGCAAACCCUACAUAUGCUCCACAAAAGCUUAAAGAAAUAUAGCUAACAAAAUCAUAGAGUGCUAAUAUACAAAAUCUGGGAAUGAAAGUGUUUUGUGUUA	(....))))).(((((((((((.(((.(.((.((((((((((((.......((((....(((...........)))....))))((((...........))))..........)))))))))))).))).)))))))))))))).)))))))))))).)	-	5969210	5969229	CCGGCUUUAGCUAAGUUGGU	5
gbi-miR6150	chr8	6502891	6503006	UGCUGCUUCCUCAGGUCCCUUGGAUCCCUUGGGCAUACUGCGAUUGUAAAAUCAUCAUAAUGGCAGAUAUAUUGCAGAUAUGUUUGAGAAUCUUGGGCUUUAUAGGAGGGUUUAUU	((...((((((.((((((...((((..(((((((((((((((((.......((((....)))).......))))))).)))))))))).)))).))))))...))))))(((.(((	-	6502911	6502931	AGAUAUGUUUGAUAAUCUUGG	3
gbi-miR395c.1	chr8	34846932	34847079	AAAACUAUCCGUGCAUCAGAAUGCAUCGAUGGGCUGCAUGAUUAAACAUGCAGGCAACUCUUCUUCAGCGUGCUAUAAGACGGGGUACGCUGUCUGCUUCUCUAAUCAGGCUGCCCUUCUGUGCAUUUUGAUGAGUGGAUAGAUUUCU	(((.(((((((..(((((((((((((.((.((((.((.((((((.....(((((((...........(((((((.........)))))))))))))).....)))))).)).)))).)).)))))))))))))..))))))).)))))	+	34846952	34846972	AUGCAUCGAUGGGCUGCAUGA	5
gbi-miRN236	chr8	48479377	48479508	GAUCAAUGAUAUCAAACUUGGGCAAAGGAACUUCAGGCUAGCAAAACAAAGGACAAAAAAACAGCAAGCUUUUUGUCUUUUUUUUUUUGCUAGCAUGAAGUUCCUUUGUCCAAAAUUUUAUGUAGUAAAUUA	).....)))).......((((((((((((((((((.((((((((((.((((((((((((..........))))))))))))...)))))))))).))))))))))))))))))...))))).))))))...)	-	48479397	48479417	AGCAUGAAGUUCCUUUGUCCA	3
gbi-miRN237	chr8	53462725	53462877	AACCCCAGUGGCGUACAAUGCCUCUCGGUCUUUUGUGACACUAAUAAAAGUGCCACAACAAAUUUUGUAGCACUAUGCUAUGCUGUAACAUCUGUUGUGGCACUUUACUAGUGUCGCAAAAGACUGAGAGGCAUCGCACGCCAUUGGUGUUCC	(((.((((((((((.(.((((((((((((((((((((((((((...((((((((((((((.((.((((((((........)))))))).)).))))))))))))))..)))))))))))))))))))))))))).).)))))))))).)))))	-	53462745	53462768	AGUGUCGCAAAAGACUGAGAGGCA	3
gbi-miRN238	chr8	79121126	79121244	AAUCAAUCACAUGGUCGACCUACCUCCCUAUAUAAUUGAUCGUGAUGGUGGACCUCAAGCUCAAGGACGACCAUCACGAUCAAUUAUAUGGGAGGUAGGCCUAUGAAUAGUCAGAUUCU	..........))))).)))(((((((((.((((((((((((((((((((.(.(((........))).).)))))))))))))))))))))))))))))...........((((......	+	79121146	79121167	UACCUCCCUAUAUAAUUGAUCG	5
gbi-miRN239	chr8	85191209	85191343	CAAGAACAAAAUGAGAUCUAUGAUUUCAAAUUGCAUGCAGCCAAAGUUACAAAUAAGUUCAUAGAUUCAUCAAAUUGUUAUUUGUAACUUUGGCUGCGUGCAAUAUGAAAUCAUAGAUCUCAUUUUGUUCUUGAA	((((((((((((((((((((((((((((.(((((((((((((((((((((((((((.....................))))))))))))))))))))))))))).)))))))))))))))))))))))))))))(	+	85191229	85191249	UGAUUUCAAAUUGCAUGCAGC	5
gbi-miR159d	chr8	103740252	103740477	AAUAGUUUCUCUUUCUUGGGAGGGCUACUCCAGUUCGUGCUAUAAGUAACUAUAGGGCCCACAUAUUGGCUUCCCUACUUCUAUCAUUGAAUGCAUUAUAUAUGCUAUGAUUUAUUCAUGUACAUGCAUCCAUGUGGAAAGAAUGCUUUUUUGCACCUAUGGUUUUGCAAUACAAUUUAUGAAACAUAGACUUAAGAGGCUUGGAUGGAAGGGCGCUCUGCUAGGG	....((((((((((((..((((.(((..((((.((((.(((.(((((.....(((((.(((.....)))...))))).(((.......))).((((.....))))((((.(((((...((((..((((.(((((((.((((((...)))))).)))..))))...)))).))))....))))).)))).)))))...))).))))))))..))).))))(((((((	+	103740451	103740470	CUUGGAUUGAAGGGCGCUCU	3
gbi-miRN240	chr8	116539863	116539958	UUGCAUGCAUCAUUUAAUCCAGAUACUCUUGCCCGGGCAUCUUAACCUGUUAAUAUGCCCGGGCAAGAGUAUCUUGAUUAAUAUAUAUAUUAACAU	))))).(((((..((((((.((((((((((((((((((((.((((....)))).)))))))))))))))))))).))))))..............(	-	116539883	116539903	UGCCCGGGCAAGAGUAUCUUG	3
gbi-miRN241	chr8	117399612	117400023	GAAUAUCCUUGAUAUUCUGGUUAAGGUGACUUGGGUAAAUGAAGCAGUCUUGUUAUCCAAGGCUAACUUUGAGACAUGUUACAUGUCCCUUUAAUACACGGUCAAGCAUUCCAUGUAGCAUCUUAUUAUAGGUAUUAUUUUGUUUUUGGCUUCUGCCAAUUCUGGGGGUUCAACCCUUAACUUUAAUUGCUAGUUUUUUUGGUGAGAAAAACCAGUGAUUGAAGUGAAGGGUUGAACUCUCCGAAUUCGCAGAAGCCAAAAACAGCACUAAACAUAUAAUAGGAUGUUGUUACAUGGUAUCCUUGAGCACCUACUUAAAUGGGGACAUGUAAUGUCUCCCAAAGUCAAUUUUGGAUGAAAAGACUGCUUGGUUUGCCCAAGUCAGCUUAACCUAAAUAU…	..((.((.((((((((..(((((((.((((((((((((((.((((((((((.((((((((((...((((((.((.(((((((((((((((((((.....(.(((((.((.((((((((((((((((((((.((......(((((((((((((((((.(((((.(((((((((((((((.((((((((((((.((((((((....)))))))).)))))))))))).))))))))))))))).))))).)))))))))))))))))......)).)))))))))))))...))))))).)).))))).)......))))..))))))))))))))).)).))))))...)))))))))).)))))))))).)))))))))))))).)))))))..)))))…	+	117399983	117400003	UUUGCCCAAGUCAGCUUAACC	3
gbi-miRN196a	chr8	122168679	122168784	AAGAACAUUUAGCCAUCGGGUCCUCCCUACGCGGCGCCAUUCAAUUGGCUCAAGGGCGUAUUGAAUGGCGCAGCGUAGGGAGGACCUGACGAGCGCAUAGACCGUU	)))))))))))))).(((((((((((((((((.((((((((((((..(((....)))..)))))))))))).)))))))))))))))))..((((.......))))	-	122168699	122168719	UGGCGCAGCGUAGGGAGGACC	3
gbi-miRN242	chr8	130773677	130773802	UGAAGUAAAUUCUAUGUUGCUCGAACUUGGGAUGCUUCCUUGACCCAAUCAAGUAACAUGAGUUCAUAUGUUACUUGGUUGGGUCAAGGAAAUCCCAAGUUCGAGCAGUGCAGAAUUUACUUCAGG	(((((((((((((...(((((((((((((((((..(((((((((((((((((((((((((......))))))))))))))))))))))))))))))))))))))))))...)))))))))))))))	-	130773760	130773782	UCGAACUUGGGAUGCUUCCUUGA	5
gbi-miR408	chr8	138754342	138754461	AGAGCAGAGAGAUGGGUAGGCAGGAAAGAGGUAGUGCAUGGAAGUUGCAGAACCAGAAACGUCUGCUUCUGCCAUUCUCAUGCACUGCCUCUUCCCUGGCUUCCAAACUGCAUUUCCUCU	((((.((.((((((((.((.((((.((((((((((((((((((...((((((.((((....)))).))))))..))).))))))))))))))).)))).)).))......))))))))))	+	138754421	138754441	AUGCACUGCCUCUUCCCUGGC	3
gbi-miRN243	chr8	165952467	165952585	UGUAAUCACUUAAUCACAAGCAUCAUCAUGACUAAGCCUUCAAUCACAUGUUAAUCAAGAAUUGAGUCCUGUGAUUGAAGGCUUACUCAUGAUGAUGUUUCUUAUUUCUCAAUGUUGUA	((....)))........((((((((((((((.((((((((((((((((.(....((((...))))..).)))))))))))))))).))))))))))))))........)))).).))))	+	165952487	165952507	CAUCAUCAUGACUAAGCCUUC	5
gbi-miR399j.1	chr8	169028499	169028637	GAGCGGUAGAGCCUGCUGUGCAGCCAAGAAUGACUUGCCCGCCCUCAACAAAUGGUCUGAUCAUAUUUUUAUUAGGUAACCGAUUGACCAGGUGGCGGGCGAGUCAUCUCUUGGCAGUGCAUCCGGCUCUGCAUCUAAU	((...((((((((.(.(((((.(((((((((((((((((((((((.......(((((.((((.(((((.....)))))...))))))))))).)))))))))))))).))))))).))))).).)))))))).))).))	-	169028519	169028540	GGCGAGUCAUCUCUUGGCAGUG	3
gbi-miRN244a	chr8	169114609	169114746	GAGCGGUAGAGCCUGCUGUGCAGCCAAGAAUGACUUGCCCGCCUCAACAAAUGGUCUGAUCAUAUUUUUAUUAGGUAACCGAUUGACCAGGUGGCGGGCAUGUCAUCUCUUGGUAGUGCAUCCGGCUCUGCUUCUAAU	.((.(((((((((.(.(((((.((((((((((((.((((((((...((...(((((.((((.(((((.....)))))...))))))))).)))))))))).))))).))))))).))))).).))))))))).)).))	+	169114705	169114726	GGCAUGUCAUCUCUUGGUAGUG	3
gbi-miRN244b	chr8	169425727	169425865	GAGCGGUAGAGCCUGCUGUGCAGCCAAGAAUGACUUGCCCGCUCUCAACAAAUGGUCUGAUCAUAUUUUUAUUAGGUAACCGAUUGACCAGGUGGCGGGCAUGUCAUCUCUUGGUAGUGCAUCCGGCUCUGCUUCUAAU	.((.(((((((((.(.(((((.((((((((((((.((((((((.((......(((((.((((.(((((.....)))))...))))))))))).)))))))).))))).))))))).))))).).))))))))).)).))	-	169425747	169425768	GGCAUGUCAUCUCUUGGUAGUG	3
gbi-miRN245	chr8	172060806	172060959	AUGAAAUCUAUCAUGCUCAUUAGAAUGCACCGAUGUGCAGCCUGAUUUGACAGGUGGGCAGUGUAGCCAUGUCUGAACAUGCUGAACAAGAGGUGCCUGCUAUUGAAUCAAGCUGCCCGGCCGUGCAUUCUGAUGAGCAGAUAGAGUAUCGGAA	)))....(((((.(((((((((((((((((...((.(((((.((((((((..((((((((((.((((.((((....)))))))).))......)))))))).)))))))).))))).))...)))))))))))))))))))))))))))..)))	-	172060826	172060846	UGCCCGGCCGUGCAUUCUGAU	3
gbi-miR156f	chr8	189771316	189771440	AACGGAAGGUGUUAAUGGUGUUGACAGAAGAUAGAGGGCACAUGCCAUAUUCACAUGCAGAGAAUCUGCAUUUGGUGUGUAUGUGCCAUCUAUUCUUCUGCCAUCAAAUUACGCCUUCUCAUUCU	((.(((((((((...(((((..(.(((((((((((.(((((((((.((((.((.(((((((...))))))).))))))))))))))).)))).)))))))))))))....)))))))))..))))	-	189771400	189771420	UUGACAGAAGAUAGAGGGCAC	5
gbi-miRN246	chr8	225372020	225372141	UUAAUAUGUGUAUGAUGCGGACGGCGACACUGCUCACUGGCCCAAGACUCCCUGGUUUUAACUGUGCAGGGAGUCUUGCUCCCGUGACCAGUGUCGCCGUCCCCAGUCCGCAUCAGCGUAUG	).))).)))))))).)))((((((((((((((.((((.((..((((((((((((............))))))))))))..)).)))).))))))))))))))......(((((..(((....	+	225372040	225372060	ACGGCGACACUGCUCACUGGC	5
gbi-miRN247	chr8	267366396	267366504	GCGUGCAUUCACUCCCGCGCCGGUUAUAUUCGACGGAAAACGUUGUUAUUCUUUCGGAAUAACAACGUUUUCCGUCGCAUAUAACUGGCGCGUGAGUAAAAACACGCAC	(((((..((.((((.((((((((((((((.((((((((((((((((((((((...)))))))))))))))))))))).)))))))))))))).)))).))..)))))))	-	267366416	267366436	UUUCCGUCGCAUAUAACUGGC	3
gbi-miRN248	chr8	270902646	270902750	CAAACUUGAGUUGGAUGCUGCCUUUCUUGUUUUCUUCAAGAUCAGUUAUCAGAGUUAUAUGUUCUUGAAGAAGACAAGGAGGGCAAUUUCCCACUCAAGAUUUUU	))).(((((((.(((...(((((((((((((((((((((((.((..((.......))..)).)))))))))))))))))))))))...))).)))))))......	-	270902666	270902686	UUGAAGAAGACAAGGAGGGCA	3
gbi-miRN249	chr8	303536070	303536187	AUGGGUUGAGGAGAUGUGGGACAUUGUUGAACAACCCAAUCUUAUCUCAUACACACACAGAUGUGUAUGAGAUAAGAUUGGGUUGUUCAAUAAUGUCCGUGUGUGUGUGUGCGUGUGU	(((......(.(.((...(((((((((((((((((((((((((((((((((((((......)))))))))))))))))))))))))))))))))))))..((((((((((((((((..	-	303536090	303536110	UUGGGUUGUUCAAUAAUGUCC	3
gbi-miR1314h	chr8	340115325	340115450	CUAUUCUGAGUUUCCUUCAUUCGGCCUUGGAUGUUAGGAGAGAAGGGUCUAUUCCAUGAUAGAGCUACCCCAUUACUUUUGGAUUCUCUUAGCCCUAGGGCCUCUAGUAUUGUACAUCUCCACCCU	(((...((((.....))))...((((((((..(((((((((...((.((((((....)))))).))...(((.......)))..))))))))).))))))))..))))))...........((((.	+	340115345	340115366	UCGGCCUUGGAUGUUAGGAGAG	5
gbi-miR11534n	chr8	344427316	344427436	UACAUUGUUGUUUGUUCUUGAACCUUCUCCUCCUCCCUUGAUGAUCUACCUUGCUUUUCCUUUUAUCAGUCUAUCUCAUACACUUGGAAAAUUUAUUGGGAAUGUUGGAGGGGUUCAGUGG	.(((........)))..((((((((.((((..((((((((((((..................)))))))((((...........)))).........))))..)..)))))))))))).))	+	344427412	344427432	UGGGAUUGUUGGAGGGGUUCA	3
gbi-miRN250	chr8	349986804	349986902	CUCACCAAGAUACGUAAUGGUUCAAGUGGAAGGACCAAUCAAUCUCAUCUAGAGGUUGAUUGGGCCGUCCACUUGAACCAUUCAAGUUGGAUCAAUAUG	........)))..(.(((((((((((((((.((.((((((((((((.....)))))))))))).)).)))))))))))))))).)).)))))))....)	-	349986824	349986844	AUUGGGCCGUCCACUUGAACU	3
gbi-miRN251	chr8	361044224	361044342	GAAUAAUUUACUUCUUUCGGAGAAGAAUUUAUGAAUCAUGGUUAUGCCUUCCCCUCUACGUUCGAGAAAGCCAUAACCACGAUUCAUAAAUUCUUCUCCAAAAGAAUGGAUGAUUAGUG	))...(((((.((((((.(((((((((((((((((((.((((((((.(((...(((.......))).))).)))))))).))))))))))))))))))).))))))))))).....((.	+	361044244	361044264	AGAAGAAUUUAUGAAUCAUGG	5
gbi-miRN252	chr8	379266744	379266864	GCAAUUGACUGAAGAACCAGUGCUUAAUCGGUUGCUUCUUUUUAAAGACUGAAGAACAACAUGUUCUCCAGCCUUUAAAGAGAAACGACAGAUUAAGCAUUCGUUCUUCAAUUGUUAGGGC	..)))))..((((((((.(((((((((((.((((.((((((((((((.(((.((((((...)))))).))).)))))))))))).)))).))))))))))).))))))))..)))).))))	+	379266764	379266784	UGCUUAAUCGGUUGCUUCUUU	5
gbi-miR482c	chr8	392345599	392345711	GUAGUUUUGAGGCCUUCAGGUUUUGGAGGAAAGGUAAAAGACUUGUAGGAUUUUUCUGAUCUGAUGUAGUCUUUUACCUACACCUCCGAAACCUAUUGUCCUUACUACGCAUC	(((((...((((.(...((((((((((((..((((((((((((....(((((.....))))).....))))))))))))...))))))))))))...).))))))))))))))	+	392345670	392345691	UUUUACCUACACCUCCGAAACC	3
gbi-miR482d	chr8	393107337	393107450	CGUGGUUUGAAGGCUACAGGAGUAGUAGGAUUGGGUAAGAUUAUCUCUUUUAAGAUCUGUUAACAGAGAUAGUCUUCCCAAUGCCUGCUAUUCCCUUUGCCUUCACCACACAUU	.(((((..((((((....(((((((((((((((((.((((((((((((.((((......)))).)))))))))))))))))).)))))))))))....))))))))))).....	+	393107409	393107430	UCUUCCCAAUGCCUGCUAUUCC	3
gbi-miR482e	chr8	393136870	393136983	AGUGGUUUGAAGGCUUGAGGAGUAGGAGGAUUGGGAAGAUUAUCUCUUUUAAGAUUUUGUUAACAGAGAUAGUCUUCCCAAUGCCACCUAUUCCUAAUGCCUUCACCACACAUU	.(((((..((((((...(((((((((.((((((((((((((((((((.((((.......)))).)))))))))))))))))).)).)))))))))...)))))))))))..)))	+	393136942	393136963	UCUUCCCAAUGCCACCUAUUCC	3
gbi-miRN253	chr8	431310111	431310253	GAUUUGUAGGGGGUUAAAAAAAUUCCAUAGAUUAAGCCAAUAGAGACUUGAUACCUAAGGGCAUAAACAACAAGGACGUAUAAGGUAGGAGCAAGUCUUUAUUGGAUCAAUCUAUGGAAUUUUCUUACCCCCCACUACAAAUC	(((((((((((((.(((.(((((((((((((((...((((((((((((((.(((((....((...............))...)))))....))))))))))))))...))))))))))))))).))).)))))..))))))))	-	431310131	431310151	UGGAUCAAUCUAUGGAAUUUU	3
gbi-miR319e	chr8	446486773	446487002	GGAAUGUAUGCAUGCAAAGGGAGUUCUCUUCAGUCCAGCCAAGGAUGGUCGCAGGUUCGAAACAGCUGCCGACUCGUUCAUUCACCAGCCCACUCGCCUCCCAAGCCCACUCGCCGCUCAAUGGAUUAUUGAUGAUUGGGUUGCUGUGUGAAUGAUGCGGGAGCUGUUUUCUUUCAUGCACUCUCCUCUCUUGGACUGAAGGGAGCUCCCUUUGAACUCAUGAUCCAUCA	.(((((...(((((((((((((((((((((((((((((...((((.(((.(((((...(((((((((.(((..((((((((.((.(((((((.(((.((((..(((.........)))....))).....).))).))))))).)).))))))))..))).)))))))))...)).)))))).))))...))))))))))))))))))))))).......(((....)))	+	446486962	446486982	CUUGGACUGAAGGGAGCUCCC	3
gbi-miR4414c	chr8	446487392	446487516	GGUGGUCUCAUGUUCGAAGCAGCUGCCGACUCGUUCAUUCACUAACUCACUUCUACAAGACGAUUAACAGUGAGUGGGUUGAUGUGUGAAUGAUGCGGGAGCUGAUUUCAGUCAUGGAUUUUGCU	(..((((.((((...(((((((((.(((..((((((((.((.((((((((((.......((........)))))))))))).)).))))))))..))).))))).))))...))))))))...))	+	446487476	446487496	UGUGAAUGAUGCGGGAGCUGA	3
gbi-miR159e	chr8	448230062	448230274	GUAAGGUUUGGGGUGGUGGGGAGCUCCUUUCAGUCCAACCAAGGUGUGUGCAAGGCGGAUCCUGCUGCCGGUUCAUGGAUUCUACUAUUCUGUUCAUGUUAAUGUAUUUAUUUCCGUGACUGAAUAGUGGUGUGCAUGACACGGGAGCUGUAUUCCUAUUGCACUGCCCUUACUUGGAUUGAAGGGAGCUCCUCAAGGACCUUUGUGCUUGUA	((((((.((((((....(((((((((((((((((((((..((((.((((((((...(((....(((.(((..(((((.((.(((((((((.((.((((..((((....))))..)))))).))))))))).)).)))))..))).))).....)))..)))))).))))))..)))))))))))))))))))))(((.((....)).)))...	-	448230082	448230102	CUUGGAUUGAAGGGAGCUCCU	3
gbi-miR169j	chr8	463051443	463051577	AGGUCUGGACCAAGUUUUGCAGCCAAGGAUGACUUGCCGGCAUGCUGUUCUGGUAUGUGUUUAGUUUAGGCUAAAACAGAUAAACAGGCGUUGUGGGUCGGUUGUCCUUGGCUACAUAUCUUGUUCUAAUCCUCA	(((..((((.((((...((.((((((((((((((.(((.((((((((((....(((.((((((((....))).))))).))))))).))).))).))).)))))))))))))).))...)))).))))..)))))	+	463051538	463051557	GGUCGGUUGUCCUUGGCUAC	3
gbi-miRN254	chr8	517846905	517847011	UGGAUUUGCAUGUCACUUUCUUUCUGUAUCGUCUCGCCCCCUCUCUAAAACGGUCAGAUGGAGAGAAGGUGGGACGACAUGGAGAGGAGGUGGCGCCGUGAAGAAGG	)))........((((((((((((((((.((((((((((..(((((((...........)))))))..)))))))))).))))))))))))))))(((.(.....).)	-	517846971	517846991	UUUCUGUAUCGUCUCGCCCCC	5
gbi-miR164e	chr8	570655566	570655679	UCAGGUGGGCUAAAACAUGUUGGAGAAGCAGGGCACGUGCGAUACACUAUCUGAGUAAUAAGAUGGGGUCACGCAUGUGCUCUUAUUCUCCAACAUGAAAUUCCUUCCUGGGAU	.)(((.(((......((((((((((((..((((((((((((..((.((((((........)))))).))..))))))))))))..)))))))))))).....))).))))))))	+	570655586	570655606	UGGAGAAGCAGGGCACGUGCG	5
gbi-miRN255	chr8	592067152	592067301	GGAAAUGCUAGUAGUAUAUGCCAUGAUGAAACUUUGAAUCUUUUCCCUGCUGUUAUUUUACAAAUCUAUUAUGAAUCAGGUACUUGGACGACAUUUCCACAGGGAAAAGAUUCAAACUUUCAUCAUGGCAUAUACUAGUAGCAUUUCCAA	((((((((((.((((((((((((((((((((.((((((((((((((((((((((((..((......))..))))..))).....((((.......))))))))))))))))))))).)))))))))))))))))))).))))))))))))	+	592067172	592067192	CCAUGAUGAAACUUUGAAUCU	5
gbi-miRN256b	chr8	640460306	640460516	UAUGAUUUUCACAAGAUUUCUGUGUCGAACCUUUCCCAGCACUUUGCAUCCAGGAUAAAACUCCUGUGAGCUUCUUCAUUUUGCAAAUCCAGAACCUUAACAGUGGCCAUCACUUCUAUAAGGGAAUUUUAAGUGAAGCUCACAGGAGUUUAAUCUCAGAAUGCAAAGUGCUGGGCAAGGUUCGACACAGGAAUCUUGUAAAAAUCAUUAC	.((((((((.(((((((((((((((((((((((.((((((((((((((((..((((.(((((((((((((((((....(((((......)))))(((((..((((.....))))....)))))...........))))))))))))))))).))))..).))))))))))))))).))))))))))))))))))))))).)))))))).))	-	640460476	640460496	UGUGUCGAACCUUUCCCAGCA	5
gbi-miRN256a	chr8	640563199	640563408	UAUGAUUUUCACAAGAUUUCUGUGUCGAACCUUUCCCAGCACUUUGCAUCCAGGAUAAAACUCCUGUGAGCUUCUUCAUUUUGCAAAUCCAGAACCUUAACAGUGGCAUCACUUCUAUAAGGGAAUUUUAAGUGAAGCUCACAGGAGUUUAAUCUCAGAAUGCAAAGUGCUGGGCAAGGUUCGACACAGGAAUCUUGUAAAAAAUCAUUA	.((((((((.(((((((((((((((((((((((.((((((((((((((((..((((.(((((((((((((((((....(((((......)))))(((((..((((....))))....)))))...........))))))))))))))))).))))..).))))))))))))))).)))))))))))))))))))))))..)))))))).)	-	640563368	640563388	UGUGUCGAACCUUUCCCAGCA	5
gbi-miRN257a	chr8	652328628	652328761	UUCCGCUAGUUAAUGCAAAGGAUGCCCUUUGGCAAUGAAAGUCACAGUCAGCGUUGGUUGGGAUUUGAUUCAUUACCAUUGCUAUGAGAUUACUUUUAUUGCCAGGGGCAAACCUUUGCAUUUGGACCUCCAGU	.))))).....((((((((((.(((((((.((((((((((((...((((((((.((((...((......))...)))).))))....)))))))))))))))))))))))..))))))))))..(((((((.((	-	652328648	652328668	UUUUAUUGCCAGGGGCAAACC	3
gbi-miRN257b	chr8	652414361	652414496	GUUUCACUGGUUGAUGCAAAGGAUGCCCUUAGCAAUGAAAGUUACGGUUAGCGGUGGUUGGGUUUCGAUUCGCUGCCAUUGCUGUGUGAUGACUUUUAUUGCUAGGGGCAAACCUUUGCAUUUGGUUCUCCAGUGA	...(((((((..((((((((((.(((((((((((((((((((((((..((((((((((.(.(........).).))))))))))..)).)))))))))))))))))))))..)))))))))).......)))))))	-	652414381	652414402	UUUAUUGCUAGGGGCAAACCUU	3
gbi-miR472	chr8	653801888	653802000	GUGGUUUGAGGGCUUUCGGGUGUGGGAGGAAAGGUAAAAUCCACUCGGUUUUUAUUUAUACCGAGAUGCUAUUUUGCCUGCUCCUCCCAUACCUGUUGCCUUCACCACAAAUC	(((((..((((((...((((((((((((((.(((((((((.((((((((..........)))))).))..)))))))))..))))))))))))))..)))))))))))).)))	+	653801959	653801980	UUUUGCCUGCUCCUCCCAUACC	3
gbi-miRN258	chr8	664620403	664620526	ACGCCCCCCCGUCGAUAAUGAGUAUCGACGACGCAGGCCCCUCCUCCCGCGUGGUAUAAAACUUUGUACCGCGCGGGGGGAGGGGCUUACGCUGUCGAUACUAAGUAUUGACCCCCGGGGGGGG	)(.(((((((.((((((...((((((((((.((.(((((((((((((((((((((((((....))))))))))))))))))))))))).)).))))))))))...))))))(((((......))	-	664620486	664620506	AGUAUCGACGACGCAGGCCCC	5
gbi-miRN259	chr8	705831913	705832065	AAUUACAGGGAGGAAUACAUCGAUGCAGAAUUAUAGGGAUGAAUAUAGGGACGAAGAUCAUAUAUAGAAUUACAGGGAUGAAUUACAGUAUUCAUCUUUGUCCUUGUAUUCAUCCUUGUAAUUCUGCAUUCACCAUCUUUGUCCCUGUAUCGA	)..((((((((.(((......(((((((((((((((((((((((((((((((((((((.((((....((((.((....))))))...))))..))))))))))))))))))))))))))))))))))))).......))).))))))))..))	+	705832025	705832045	UCCUUGUAAUUCUGCAUUCAC	3
gbi-miR1314i	chr9	4389563	4389675	UUUGACUUCAAGUUGGAGAUUUCUUAAUAUUGACAAAAAAUGACUUUGGAUCCGAAAAACGGUUUAGAACCUCGGCCUUGGAUGUUAGGAGACAUAUUGCUUUUUUUUCCUCU	((((....)))))))))))((((((((((((..(((....(((.((((((.(((.....)))))))))...)))...))))))))))))))).....................	-	4389583	4389604	UCGGCCUUGGAUGUUAGGAGAC	3
gbi-miRN260	chr9	12535671	12535871	UUCUACAAGAAAGAAUUUAAUCAAGGAUGAGAAGCUAUUGCUUGUGGCAGAAGUUAGAAUCACAUGCAAUGAUCUAAAAGCCUUUCCUUUCUGAUCACUCGGAGUCAGAGCUGCGGACAGUUUUUUCACAAUGUCAAAAGAUGCAACUCUUGCCACAAGCAAGAGCUUCUAAUCCUUGAUUAGAUUCUUCAUGUGGCAUAA	.....(((((((((((((((((((((((.(((((((.(((((((((((((.((((.(.(((........(((((..((((......))))..)))))..((.(((....))).))((((............))))....))).))))).))))))))))))).))))))).))))))))))))))))))..(((((...((	+	12535691	12535711	UCAAGGAUGAGAAGCUAUUGC	5
gbi-miRN261	chr9	21582880	21583021	AAGAGCUCUUAUUCAUAUUUCCUGAAGUUAGGAAGCCAACUUUGGCUCAAAGGCCAGCAUCGCAGCUUCUUUGCAUGCGAGCGCCGCUUUUAGGGGCUAAGCUUGGCUUCUAACUUGAGGAAAUAUGAGAAAACAGAAGAAA	....))))))..(((((((((((.(((((((.(((((((.((((((((((((((..((.(((((((......)).)))))))...))))))..)))))))).)))))))))))))).)))))))))))..............	-	21582900	21582920	CUUGGCUUCUAACUUGAGGAA	3
gbi-miR11530b	chr9	29761880	29762001	GAAAUCCACUUCUAAUUAUCUCUUCAUGGACCUCCUUGCCCUCUUUCAGACAUGCCAAAUACGCACAUGCUCGGAGAACAAUGGCAAAGGUUUUUGAACUAGGCUUCACACCUGCCAAUUGC	(((......)))..........((((.((((((..(((((.(((((.((.((((...........)))))).))))).....))))))))))).))))..((((((......((((((....	-	29761962	29761981	UCUUCAUGGACCUCCUUGCC	5
gbi-miRN262	chr9	41026483	41026554	UCACUGUGGGAGUAUAAAGUCAUACCAUUAAUUUAUACUCCCACAGUGAAUAGUCACAUAUGUCGAAUAUGU	((((((((((((((((((.............)))))))))))))))))))))))))))))).))))))))))	-	41026531	41026554	UUCACUGUGGGAGUAUAAAGGCAU	5
gbi-miR166f	chr9	50700437	50700537	AAAUGAGAGUCCCUCUGUGGGGAAUGCUGCCUGGCUCGAGGCUACUCCAGAUCAAGAGUCUCGGACCAGGCUUCAUUCCCCUCAAACGGGCUCUUAUAGUG	(.((((((((((...((.((((((((..((((((.((((((((.((........)))))))))).))))))..)))))))).))...))))))))))..))	-	50700457	50700477	UCGGACCAGGCUUCAUUCCCC	3
gbi-miRN263	chr9	55832076	55832193	AAAGGGAGAAAUCUAUGUGCUCAUCAGAAUGCACUAAUGGGUAGCCUCAUGGUGCCCGUGUGUCUAAUCACACUGCCCAUCAGUGCAUUCUGACGAGUGGAUAGAUAUCUCCCACUUG	...((((((.((((((.(((((.((((((((((((.((((((((((....)))....(((((......)))))))))))).)))))))))))).))))).)))))).))))))....(	-	55832153	55832173	UCAUCAGAAUGCACUAAUGGG	5
gbi-miRN264	chr9	57293680	57293802	CAUUUCUAUGUUAGCUUUGAUUACCUCUGUGAUCGUGGACCCAUGUUGAUCCACUAUUGUGAAGAUUGUGGACUGAUAUGGGCACACCAUCACAGAGGUAAACAAAGCUGACAUGGAUAUGGG	(((.(((((((((((((((.(((((((((((((.(((..(((((((((.(((((.(((.....))).))))).)))))))))..))).))))))))))))).))))))))))))))).)))))	+	57293700	57293720	UUACCUCUGUGAUCGUGGACC	5
gbi-miRN265	chr9	57294096	57294233	UGUAUGUUUGCUUUGAUUAUCUUUGUGAUGGUGGACCAAUGUCAAUACACCAUCCUGAUUGAUAUGGAUAUACCAUCAUGGAGAUGGUGGAUUGGUAUAGGUCCACCAUCACAAAUGUAAUCAAAUCCAACAUGGAGA	(.((((((.(.(((((((((.((((((((((((((((.(((((((..(((((((((...(((..(((.....)))))).)).)))))))..))))))).)))))))))))))))).))))))))).).)))))).)))	+	57294193	57294213	UAGGUCCACCAUCACAAAUGU	3
gbi-miRN266	chr9	58737792	58737913	GAAUUGACCUUUAGCGUCUCUGGGUCGAUUAGUCAUUCACUAUGUAUACAACAAACCCAUUGGUGUCCUAAGUAUACAUAGUGAAUGACCAAUCGACCCAGAGAUGCCAAAGGUAAUUCGUU	((((((.(((((.(((((((((((((((((.((((((((((((((((((.....(((....))).......)))))))))))))))))).))))))))))))))))).))))))))))))))	-	58737873	58737893	UGGGUCGAUUAGUCAUUCACU	5
gbi-miRN267	chr9	88554319	88554439	UAACAAUGACACACAUUGGCAUAUUACGUGGUCACUGUUAUAUGGCUACAUCACAUUAUAGCACUGUGAUGCAGCCACAUAACAGUGACCAUGUAAUGUGACAAUGUGUCACUGUUAUGUG	(((((.(((((((..(((.((((((((((((((((((((((.(((((.(((((((.........))))))).))))).)))))))))))))))))))))).)))))))))).)))))))))	+	88554399	88554419	AACAGUGACCAUGUAAUGUGA	3
gbi-miRN268a	chr9	91225322	91225440	CACAUAUGACCCCUCCCCCUAUUUGUUUUCGCCUUCGCUACGUAUGGAACGACCCCCCAUAUGACCACCCCCAUACGUAGCGGAGGCAAAAACAAAUAGGGGGAGGGGUCAUAUGUGCA	(((((((((((((((((((((((((((((.(((((((((((((((((.......................))))))))))))))))).)))))))))))))))))))))))))))))))	-	91225400	91225420	AUUUGUUUUCGCCUUCGCUAC	5
gbi-miR399h	chr9	92541698	92541848	CGUUGUGCAGUGCAAUCGCAGGCAACUCUCCUUUGGCAGGGAGGAUUGCAUUGGCAAUGGCCACCUACGUCAGUUGCCUCUGCGUUUGAUGAGCAGAUAUUGUUCCUGCCCGCCAAAGGAGAAUUGCCCUGUCAUUGUCAUUGUUUGGCCU	.(.(((((((((((((.((((((((.(((((((((((.((.((((..(((..(((((((((.......)))).)))))(((((.........)))))...))))))).)).))))))))))).))).))))).)))).)).........))	+	92541808	92541828	CGCCAAAGGAGAAUUGCCCUG	3
gbi-miR399i	chr9	92679348	92679494	UGUUGUGCAGUGCAAUCGCAGGCAGCUCUCCUUUGGUGGGGAGGAUUGCAUUGGCCAACUUCAUCAUUUGCCUUUGCGAUUGAUGAGCAGAUAUACUGUUCCUGCCCACCAAAGGAGAAUUGCCCUGUGAUUGCCAUUCUUUGGACU	.((((((((((((((((((((((((.((((((((((((((.((((..(((.((......(((((((.((((....)))).)))))))......)).))))))).)))))))))))))).))).)))))))))))..........)))	-	92679368	92679388	CACCAAAGGAGAAUUGCCCUG	3
gbi-miR828	chr9	113316744	113316911	AUUGCCCAUCGUGGCAAGUUUCUUACUCAGAUGAGUGUUCCAAGUAUCUCAUUCAUGUUCAUGGCUAAACUUUUUGUCCAAAUCAGACCACAGGGAGUUAGCUAUAAACACACAUGAUUUACUCUUUAACGCUCAUCUGAGUAUGAAGCUUGGCUCGGAGGUAUAAAG	.)))))...((.(.((((((((.((((((((((((((((...((((..((((...((((.((((((((.((((((((............)))))))))))))))).))))...))))..))))....)))))))))))))))).)))))))).).))(((((((((((	+	113316764	113316784	UCUUACUCAGAUGAGUGUUCC	5
gbi-miR1030b	chr9	120718677	120718787	AAUUGCUGCAACGCUAAUUAUUUGCAUCUGCACCUGCACCACCUCUCAUUAAAUUCUUUGGAGUCAUCUGGUGCAGAUGCAGAUACAGAUCAGUAACGUUGUAGCCUCUUU	(...(((((((((.((...(((((.(((((((.((((((((.(((.((..........))))).....)))))))).))))))).)))))...)).))))))))).)))..	+	120718697	120718717	UUUGCAUCUGCACCUGCACCA	5
gbi-miR1030c	chr9	120979452	120979562	AAUUACUGCAACGCUAAUAAUUUGCAUCUGCACCUGCACCACCUCUGAAUAAACUCUCUGAAGGCAUCUGGUGCAGGUGCAGAUGCAGAUCAGUAACGUUGUAGCUGAUCU	(.(((((((((((.((...((((((((((((((((((((((((((.((........)).).)))....))))))))))))))))))))))...)).)))))))).))))))	+	120979472	120979492	UUUGCAUCUGCACCUGCACCA	5
gbi-miR169k	chr9	122579734	122579886	AGGACCAAAGCAAAUCUGUGUAGCCAAGGAUGACUUGCCGACAUCCUCUGAGAAAAUGUCAAAAAUACAUUACUCAUUCAUUCACCACGGAUCGAUUCCCAUUAAGGCAGUCGGCAAGUUGUUCGUGGCUACAUUGUUUGCUCUCGUUCUCAU	(((((...(((((((..(((((((((.(((((((((((((((..(((.((((..(((((.......))))).))))............(((.....))).....)))..))))))))))))))).))))))))).)))))))...))))))))	-	122579754	122579774	GGCAAGUUGUUCGUGGCUACA	3
gbi-miRN269	chr9	162053855	162053974	AGGUUACACCAUGGCAUGGUGUAACCUGUUGCUCUGUUAUGCCAGGCCAUGGAGUAACCUAUUACGUCGUGGCCUGGCGUAACAGAGUAAUAGGUUACGCCAUGCCAUGGCAUAACCUAC	((((((..((((((((((((((((((((((((((((((((((((((((((((.((((....)))).))))))))))))))))))))))))))))))))))))))))))))..))))))))	+	162053934	162053954	UAACAGAGUAAUAGGUUACGC	3
gbi-miRN270	chr9	189293106	189293231	CAAGGGAAAGUUACCUUAAAUGUGAUUGUAGGUAAGUUACGUUCAAUGCAUUUGAAGGAAAGUUACAUUCAAUGCAUCUGAACAUAACUUACCUUCAAUGCACAUAAGAGCAAUUCAAUUUACCUU	..)))..))))))))))..(((((((((.((((((((((.((((((((((((.((((........).)))))))))).))))).)))))))))).)))).))))).................))))	+	189293190	189293211	UAACUUACCUUCAAUGCACAUA	3
gbi-miR11534o	chr9	214743269	214743339	UCUAGUUUUCCCAUUAACGCCCCCUCUCAUAAACUUGGGGAAAAUGUUGAGUUUGUUGGAGAGGAUUGGUC	....(((........)))(((.((((((((((((((((........))))))))))..))))))...)))(	+	214743316	214743336	UGAGAUUGUUGGAGAGGAUUG	3
gbi-miR11530a	chr9	258611713	258611822	UCGCCAGUAUUCUAAUAAUGUCUUCAUGGACAUCCUUGGGAUGUGCUAACUUGGCAGCUUCAGUACCUGCCAAGGAGGUCCGCGAAGACAUAAUUGGUAAUUGGCUGGUG	))((((((...(((((.((((((((.(((((.(((((((.(.(((((..............))))).).))))))).))))).)))))))).)))))..)))))))))))	-	258611782	258611802	UCUUCAUGGACAUCCUUGGGA	5
gbi-miR11407c.1	chr9	258611906	258612105	AACGAGAUGUUUGUUUAUGCUUUGGUCGAAAACUCUGCGAGCGUCGUCUGCCCACGAUUUUCUGUUGCGUGGGAGGGCAAAUUAGUUAAAACCCACAUCACUGACACACAAACCAAACCUAUGGUUAUCAAUGCCAAGUGCGGGUAUCUGGACGACUCUCGCAGGGUUUUCGACGAAAUGCCUAAACGAAAUGUUCUCCC	...((((..((((((((.(((((.(((((((((((((((((.(((((((.((((((...........))))))..(((......)))...((((.(((...((.((....(((((......))))).....)).)).))).))))....))))))).))))))))))))))))).))).)).))))))))....)))).(	-	258612066	258612085	UUUGGUCGAAAACUCUGCGA	5
gbi-miR11407a	chr9	258678056	258678218	GGUAUUUGUUUAGGCUUUCGUCAAAAACUCUGCGGGCGUCAAACCAACCUUUUCUCUCACAGGGCAAGCGGGUCCAUGCCCACAACGUGUGAAAAUUUAUGCCAAGCGCGAGAAUCUGGAAGACGCUCGCAGUGUUUUCGACGAAAUGCCUAAACGGAAUGUG	(.((((((((((((((((((((.(((((.(((((((((((...(((.....((((((((((.(....(.((((....)))).)..).)))))........((.....)))))))..)))..))))))))))).))))).))))))).)))))))).)))))..	+	258678076	258678096	UCAAAAACUCUGCGGGCGUCA	5
gbi-miR11407b	chr9	258710005	258710167	GGUAUUUGUUUAGGCUUUCGUCAAAAACUCUGCGGGCGUCAAACCAACCUUUUCUCUCACAGGGCAAGCGGGUCCAUGCCCACAACGUGUGAAAAUUUAUGCCAAGCGCGAGAAUCUGGAAGACGCUCGCAGUGUUUUCGACGAAAUGCCUAAACGGAAUGUG	((((((((((((((((((((((.(((((.(((((((((((...(((.....((((((((((.(....(.((((....)))).)..).)))))........((.....)))))))..)))..))))))))))).))))).))))))).))))))))))...)))	+	258710025	258710045	UCAAAAACUCUGCGGGCGUCA	5
gbi-miR319f	chr9	298928435	298928639	UUUAUGUCCUGGAUUGAAGGGAGCUCUCUUCAAUCCAACAGAAGAGGAUUACAGGCUACUUCAGCUGCCGACUCAUGCAAUCGUAUGCCUUGCUGAAAAUGAUGUGCAGCAAGGCAACCGUCUGCAUGAUGCGGGAGCCGAAGAGAGUCUGGGAUUUAUCAUUUCUUGGACUGAAGGGAGCUCCCUCAUGUCUUCACUUCUCUGU	(.((((((.(((..(((.((((((((((((((.(((((.(((.((.(((..((((((.((((.(((.(((..(((((((..((..((((((((((...........))))))))))..))..)))))))..))).))).))))..))))))..)))..)).))).))))).))))))))))))))))).............((((	-	298928455	298928475	CUUGGACUGAAGGGAGCUCCC	3
gbi-miR168f	chr9	324086829	324086936	UUGUUACUUGCGGCUCAAAUUCGCUUGGUGCAGGUCGGGAAUACACUGUUUUGGUGACAUUGAUAUUCCCCGCCUCCAUCAAUUGAAUUGGAGCCAAAAAAGUAAAAA	))))).)))))(((((.((((((.((((((.((((.(((((((((.((((.....)))).)).))))))).)))).)))))).)))))).))))).....(((....(	-	324086896	324086916	UCGCUUGGUGCAGGUCGGGAA	5
gbi-miRN71b	chr9	357627872	357628077	AGGGUAAACCUCCAUGUCGGCUUUGAUUAGCUCUGUGAUGGUGGGCUCAUCAUCACAGAUGUGAUCAAAACUAGAUCUUCAAGAUGGAGACCCACAUUGGUCCACCAUCAUGGAGAUGGUGUACUGACAUGGCCCCACCAUCAUGUGUACUGACAUGGCCCCACCAUCAUGGAGCUAAUCAAAGCCAACAUAGAGGGCCUGCAUCA	.))))...((((.((((.(((((((((((((((((((((((((((.((((.(((((....)))))....(((..(((((((.(((((.((((......))))..))))).))))))))))((((..((((((........))))))))))....)))).))))))))))))))))))))))))))).)))).)))))))))))).)	+	357627892	357627912	CUUUGAUUAGCUCUGUGAUGG	5
gbi-miRN271	chr9	398185443	398185567	GGAACAAAGACACCAAUGUUUUGGUGAAUUUAUUAGGUUUUCAUUCUUUCGAUAAAAUGCGCACUCUUCAUCAAAAGAUUAAAAACUUAAUAAAAUUCAACAAAAUAUUGGUGUCUUUGUUUCCA	(((((((((((((((((((((((.(((((((((((((((((...(((((.(((.((..(....)..)).))).)))))...)))))))))).))))))).)))))))))))))))))))))))))	+	398185463	398185483	UUGGUGAAUUUAUUAGGUUUU	5
gbi-miRN272	chr9	404797825	404797935	UGUAUGGGCUUAUCAUGGCAGAAGUUAGGAUUGGAUUCAUGUAAAGAGGAUCUGUAUGUUCUACUUUGAUGAAUCCAAUCCUGACCUUCUGCCAUGAAUAUAACAUGUAAU	....)))))...((((((((((((((((((((((((((((.((((((((((......))))).))))))))))))))))))))).))))))))))))(((((((.......	-	404797845	404797866	UGAAUCCAAUCCUGACCUUCUG	3
gbi-miRN273	chr9	410961464	410961567	UAACAAUAACCCUUAGUUUUGUUGGUCAUAUGGAUUGAAAGACACCCAUAAUAAUGGAUACCCACUAUUCUGGGUAUCUUUCAACGUAUGUGGCUAACAAAACU	((((((((.(((((((((((((((((((((((..((((((((.(((((.((((.(((....))).)))).))))).))))))))..))))))))))))))))))	+	410961543	410961563	UUCAAUGUAUGUGGCUAACAA	3
gbi-miRN274	chr9	438998723	438998845	AAUGGGAAUACGAGUUAAUGGACGUAGCGCUGCUAAUCAUGAUUUUAAUUGAUCACAAGUCCAAUGUGAUCAUUAUCAUCAAUGUUUGGCAGCUCUAGGUCUAUUAACCCAUCGUCCUACCAC	(((((((..((((((((((((((.(((.((((((((.((((((..((((.(((((((.......)))))))))))..))).))).)))))))).))).))))))))))...))))........	+	438998805	438998825	UGUUUGGCAGCUCUAGGUCUA	3
gbi-miRN268b	chr9	449892208	449892326	CGCAUAUGACCCCUCCUCCUAUUUGUUUUCGCCUCCGCUACGUAUGGGGGUGAUCAUAUGGGGGGUGGUCCCAUACGUAGCGGAGGAAAAAACAAAUAGGGGGAGGGGUCAUAUGCGCA	(((((((((((((((((((((((((((((..((((((((((((((((((.(.(((........)))).))))))))))))))))))..)))))))))))))))))))))))))))))))	-	449892228	449892248	AGCGGAGGAAAAAACAAAUAG	3
gbi-miRN275	chr9	458948595	458948715	CCCUACUUCCUCUUGGGGGCAGGAAGGGCGGCCAUCUCUCCCCUGCCGCCCUAUAGUAUUGUAGUAUAGGGCGGCGGGGGAAAGAUGACCGCCCUUCCUGCCCCCGAGAGGGAGUACAGGG	(..((((((((((((((((((((((((((((.(((((.(((((((((((((((((.((...)).))))))))))))))))).))))).))))))))))))))))))))))))))))..)))	-	458948615	458948635	AAAGAUGACCGCCCUUCCUGC	3
gbi-miRN276	chr9	460989516	460989635	UACAUGCACACACAAAGAGUAAAAAUAAACAUUUGUCCACCUCCAACACGCACACAUACAUGUGUGUGUGUAUUGGAGAUGGACAUACGUUUAUUUUUCUUCCUUGUGUGUGUGUGUGUG	.....((((((((((.(((.((((((((((...((((((.((((((.((((((((((....)))))))))).)))))).))))))...)))))))))).))).)))))))))))))))))	-	460989536	460989556	UGGACAUACGUUUAUUUUUCU	3
gbi-miRN277	chr9	462335918	462336042	UAAGCCAACUUUGCAAUACUUGGAUCUUUGGUGGGUCAACAUGUGCUCCAUGUUCAUUAGCAGUUGAUGAACAUGGAGCAUACGUUGACGCACCAAAGAUCCAGUUACUAUUGGAAAUGGGAGUC	)))).....))))).....((((((((((((((.((((((.((((((((((((((((((.....)))))))))))))))))).)))))).)))))))))))))).......)))))))))).)))	+	462336002	462336022	UUGACGCACCAAAGAUCCAGU	3
gbi-miR399g	chr9	484676100	484676257	AUGUGUGCAAGCCACUUGCAGGCAAUUUCUCCUUUGGCAGCUGGGAGAAUCGUGUACUACUGCCAGACAGUAUAGCCGGUGUAUUUUGUGCAGGUCGAUUGCAACAGAUUUUCUUACCUGCCAAAGGAGAAUUGCUCUUCGAUUGGGCUGCACAGUAG	.))))((((((...))))))(((((((.((((((((((((.(((((((((((((((...((((((((..(((((.....))))))))).))))......))).)).)))))))))).)))))))))))))))))))...((.(((((((((...))))	-	484676217	484676237	GGCAAUUUCUCCUUUGGCAGC	5
gbi-miR397h.1	chr9	520539302	520539431	GUGCAUCUCCUCGUAAAUGCUCAUCAUUGAGUGCAGCAUUGAUUGUUAAAUUAGUCGGACAUUAAUAAGUUCAUUACAAUGGGCUGUCAAUGCUGCAAUCUCUGAUAAGCUUUUAUAGGCGAUUUACAUU	(((.(((.(((.(((((.(((.((((..((.((((((((((((.(((....((((.((((........)))))))).....))).)))))))))))).))..)))).))).)))))))).))).)))...	-	520539322	520539342	AUGCUGCAAUCUCUGAUAAGC	3
gbi-miR397f	chr9	521680408	521680568	UUCGUGGGCGAUUAAGAACAUCAUUGAGUGCAGCAUUGAUUUUAGUAGCACUGUACCUAAAAUUAUGAAAAAUCGCUUAAAAUUUGUGGAGAUGGGGAUUCGGGAAGUGCCUUCUCAAAGUCAAUGCUGCAGUCUAUGGUGUUCUUCUCCUCCUACAAUCA	)))(((((.(...(((((((((((.((.(((((((((((((((((..(((((...((...((((........((((.........)))).......)))).))..)))))...)).))))))))))))))).)).)))))))))))...).))))).....	-	521680528	521680548	UCAUUGAGUGCAGCAUUGAUU	5
gbi-miRN278	chr9	564424651	564424796	GACCCAUGUUUUUGUUCGCUUGAGUGAUGGUGGACCCAUGUCGGUCCACAACCAUGAAGAUCAUGGAUCGGCAUACGUCCACCAACAUGAAGAUGGUGGAUCGAUUUGGGUCCACCAUGACAAAGGUGAUCAAAGUCAACAUGGAC	...(((((((((((.((((((..((.((((((((((((.((((((((((..((((((...))))))...(((....)))......(((....))))))))))))).)))))))))))).))..)))))).))))...)))))))..	+	564424756	564424776	UUGGGUCCACCAUGACAAAGG	3
gbi-miRN279	chr9	583438328	583438447	CAAGGAAAGGGUUGGUAAACGUCUCCCAGCCAUACUCAAAUUGAGUACGGUUGGAAGACGUUUCCCUGCCGCACUUGAAUUGGGUACGGUUGGGAGAUGUUUCCCAGCCAUUUCCCUUUU	...(((((.((((((.(((((((((((((((.(((((((.((((((.((((.((((.....))))..)))).)))))).))))))).))))))))))))))).)))))).)))))....(	-	583438348	583438368	UUGGGUACGGUUGGGAGAUGU	3
gbi-miRN280	chr9	627194790	627194910	AGAGUGCCAACAGCUUGGCAAUCAGCAAGUAGAGUGCAGCACUUAUCACCAAGGAUCUGAGGCCCUGGAGACUAAGCGCAGCACUUGAACUAUGCUGAUUGUCAAGCCAGAUGGAUACAUC	.((((((((...((((((((((((((((((.((((((.((.((((((.(((.((........)).))).)).)))).)).))))))..))).)))))))))))))))....)))......)	+	627194810	627194829	AUCAGCAAGUAGAGUGCAGC	5
gbi-miR1314j	chr9	635334565	635334756	GCAAGUCGAGAUCCACGAUUCUUCUGACUCCAGAUCUGUGAGACCACGAAUCUCCUCUCAACUUCUGACCGGCAAGCUCGCCUCUACCAUGCCUUUGAGGGGUUCCCGUCGUCAGGUUGACUCCUCUAGCCCAUCCUUGAGGAGUCAAUCUUCCAUCACCAGGUUCUUUCCCGCGGCCUUGAGUGUUAGGAG	...(((((((((.......(((((((((.((((..(((((.(((.(((.....((((((((...(((...(((......))).....)).)...))))))))....))).)))(((((((((((((.((......)).)))))))))))))..........((......)))))))..))).).))))))))	+	635334737	635334758	CCGGCCUUGAGUGUUAGGAGAG	3
gbi-miRN281	chr9	653625276	653625382	GCUGCCAACAAUUUACAGCAUGUGACAGUGUGCAAUUGACUCAAUGUUCGCUCAAAGGCCCAAAAGCCAAUUGCACGGUGCCACAUACUAUAAAUUGUUGGCCGCAU	((.((((((((((((.((.(((((.((.((((((((((.((...((...(((....))).))..)).)))))))))).)).))))).)).)))))))))))).))))	+	653625296	653625316	UGUGACAGUGUGCAAUUGACU	5
gbi-miRN282	chr9	659823829	659823960	GCUUCUCUAUCUCUACCUCCAAUGAAGAAUGCCUACAAAUGCAUUGAUAUCUAGGCACAUGCUGUUCAACCUCUACCUAAAGAUCAAUGCGUUUGUAGGCUUUCUUCAUUGGAGGUAGAGACAAAGAAGCAA	((((((...((((((((((((((((((((.((((((((((((((((((...((((....................))))...)))))))))))))))))).))))))))))))))))))))...))))))).	+	659823920	659823940	UUUGUAGGCUUUCUUCAUUGG	3
gbi-miRN44	chr10	29626083	29626202	AUGGGCUUAGUCAUCACUCAUACUCAUAAACCCAUAAGAACUGUAUACCUUACAAAAAUAGGGUUGUAAGGUACAUGGUAGUUAUGGGUUUGUGAGUAUGUCUGAGUGACGACUGAGCUG	((.(((((((((.((((((((((((((((((((((((..(((((.((((((((((........)))))))))).)))))..)))))))))))))))))....))))))).))))))))).	+	29626103	29626123	UACUCAUAAACCCAUAAGAAC	5
gbi-miRN45	chr10	55682622	55682738	CAUGUGGGCAAAGGAUGCGUCGGACGUUGGUUUGUCUUGCGCCGACAGGAGGUAAAACGCAUGUCUCACAUCGACGCAGGGCAAACUGACGUCCGACGUGUCCUUUCCCCACGUGGG	((((((((.((((((((((((((((((((((((((((((((.(((...((((((.......))))))...))).)))))))))))))))))))))))))))))))).))))))))))	-	55682698	55682718	CGGACGUUGGUUUGUCUUGCG	5
gbi-miR160e	chr10	60951319	60951439	UAUUCGUCAAGGUGAAUGUGUGCCUGGCUCCCUGUAUGCCACAUACAAAGUCUGUCAACUGUUGAUUGGCUUCAUAGGUGGCUUACAAGGAGCCAAGCAUACGUUUUCUUACCCCUUUGCU	..)))))).(((.((((((((((.(((((((.((((.(((((.((..(((((.(((((...))))).)))))..)).))))).)))).))))))).)))))))))).))))))).))))).	+	60951339	60951359	UGCCUGGCUCCCUGUAUGCCA	5
gbi-miRN46	chr10	63890552	63890719	ACAUGUGAACUUCAGGAUCACGGGUGGAAAAACAAAUAAACAAAGAAUCACAUAAUCAAAACCACAAGACAAGAUGUUCUGGGUAGAAUUGGUCUACCACAUAUUUUUUUAUUAUUCUAUUCUUUGUUUAUUCGUUUUUCCACCUAUGAUCCUAACAAUAACCACUUC	.)).)))).....(((((((.((((((((((((.((((((((((((((...(((((.((((...((.((((...)))).))((((((.....)))))).......)))).)))))...)))))))))))))).)))))))))))).))))))).............((	-	63890572	63890592	UUAUUCGUUUUUCCACCUAUG	3
gbi-miRN47	chr10	77285163	77285285	CAAUGGGGGGGCCGCGGGUGGGGAUGGCUGGAUGGGGGAGGGGGUGGGGGGAGUAAAUGAGCUCAUUUACUCCCCCACCCCGUCCCUUGUCCGACCAUCUCCUUCCCCGCCCACACCCCCACU	)..(((((((...(((((.((((((((.(((((((((((.((((((((((.((((((((....)))))))))))))))))).))))))))))).))))))))...)))))...).))))))..	-	77285183	77285203	UCCCUUGUCCGACCAUCUCCU	3
gbi-miRN48	chr10	84445687	84445809	UGCGCCUCCAACUCCCUAUCUAGGCUACAGAUGGGAAGUCAUUUACGCCUGGAAAUCACUCCAAAAUUUUCAGCUGUAGAUAACUCCCCAUCAGUAGCCUAUGCCCUAGAGAGUUUACUCCCC	.))))).))).)).......((((((((.((((((.(((.(((((((.((((((((.........)))))))).))))))).))).)))))).)))))))).)))...)).))))))))))))	-	84445769	84445789	UAGGCUACAGAUGGGAAGUCA	5
gbi-miR169l.1	chr10	85162632	85162786	GGGAUGGAAGAGUCUGGUGUGCUGCCAAGAAUGAUUUGCCAAGAAAUGGUGUAAUUAUAAUUCAUGGUUUGGUUAAUUAAUUGCUCUGGAGAUGAAUUAAUGACCAGGUGGCGGGCAGGUCAUUCUUGGCACAACGUCAAGCUCUGCUCUCUCAU	((((.((.(((((.((((((..((((((((((((((((((...((((.(((.(((....)))))).))))(((((.((((((..((....))..)))))))))))........))))))))))))))))))..)))))).))))).)).))))))	+	85162652	85162672	GCUGCCAAGAAUGAUUUGCCA	5
gbi-miR169b	chr10	85462619	85462771	UGGGUAAGUAGAGAUGGUGUGCUGCCAAGAAUGAUUUGCCGACAAAUGGUAUGCUCAUAAUUUAUGUUUGGCUAAUUAAUUUCUUCAACGAUGCAUUAAUGGCCAAGUGGCGGCAUAUCAUUCUUGGCUGCGUCCAGUUCUUCUUUCUCAUAC	((((.(((.((((.(((..(((.((((((((((((.(((((.((.((((.....))))........((((((((.(((((.((......))...))))))))))))))).))))).)))))))))))).))).))).)))).))).)))))).	+	85462639	85462659	GCUGCCAAGAAUGAUUUGCCG	5
gbi-miRN49c	chr10	85640593	85640766	UACUUAUUUGGGGUAUUGCAUGAGAGGGUGGAGGCUGGUAUGAAGCCAAGAAUGACUUGCCUGCACCAUUGAUUUGGUGAAUUAAAACAUUUAUCCAUAUCAUAUGACGGUGGGCAAGUUGUUCUCGGCUAAACAUCUGCCUCCACUUCUCAUGCCAAACCCCAUAUGACCCUU	...((((.((((((...((((((((((.(((((((.(((.(..((((.((((((((((((((((..(((((((.((((((((......))))).))).)))).)))...)))))))))))))))).))))..).))).)))))))))))))))))...)))))).)))).....	-	85640725	85640746	UGAGAGGGUGGAGGCUGGUAUG	5
gbi-miRN49b	chr10	85675665	85675838	UACUUAUUUGGGGUAUUGCAUGAGACGGUGGAGGCUGGUAUGAAGCCAAGAAUGACUUGCCUGCACCAUUGAUUUGGUGAAUUAAAACAUUUAUCCAUAUCAUAUGACGGUGGGCAAGUUGUUCUCGGCUAAACAUCUGCCUCCGCUUCUCAUGCCAAAACCCAUAUGACCCUU	...((((.((((.....((((((((.(((((((((.(((.(..((((.((((((((((((((((..(((((((.((((((((......))))).))).)))).)))...)))))))))))))))).))))..).))).))))))))))))))))).....)))).)))).((((	-	85675797	85675818	UGAGACGGUGGAGGCUGGUAUG	5
gbi-miRN49a	chr10	85749451	85749624	UACUUAUUUGGGGUAUUGCAUGAGAGGGGGGAGGCUGGUAUGAAGCCAAGAAUGACUUGUCUGCACCAUUGAUUUGGUUAAUUAAAACAUUUAUCCAUAUCAUGUGACGGUGGGCAAGUUGUUCUCGGCUAAACAUCUGCCUCCGCUUCUCAUGCCAAACCCCAUAUGACCCCU	...((((.((((((...((((((((((..((((((.(((.(..((((.((((((((((((((((..(((((((.(((.(((.........))).))).)))).)))...)))))))))))))))).))))..).))).)))))).))))))))))...)))))).)))).....	-	85749583	85749604	UGAGAGGGGGGAGGCUGGUAUG	5
gbi-miR169c	chr10	85882800	85882948	GAGUGGUAGAGCCUUCUGUGCAGCCAAGAAUGACUUGCCCGCCCUCAAGAAAUGGUCUGAUUAUUUUUUAUUAUAAUUUAUUAGGAUCCAUUAUUGAUCAGGUGGCGGGCCAGUCAUCUCUUGGCAGUGCAUCCGGUUCGGCUUCUAAU	.((.(((.(((((...(((((.(((((((((((((.((((((((((((..((((((((((((((........)))))).....))).))))).))))....).))))))).)))))).))))))).)))))...))))).))).)).))	+	85882820	85882840	CAGCCAAGAAUGACUUGCCCG	5
gbi-miR169d	chr10	86360762	86360922	GAGUGGUAGAGCCUUCUGUGCAGCCAAGAAUGACUUGCCCGCCCUCAACAAAUGGUUUGAUUAUAUUUUAUUCUGAUUAUAACUGAUUUCCGCAAAGAUCAAUUAUUGAUCAGGUGGCGAGCAAGUCAUAUCUUGGCAGUGCAUCCGGCUCUGCUUCUAAU	.((.(((((((((...(((((.((((((((((((((((.((((.((((........))))...........(((((((((((.((((((......)))))).))).)))))))).)))).))))))))).))))))).)))))...))))))))).)).))	+	86360782	86360802	CAGCCAAGAAUGACUUGCCCG	5
gbi-miR169e	chr10	86632597	86632736	GAGUGGUAGAGCCUGUUGUGCAACCAAGAAUGACUUGCCCGCCCGCAACAAAUGGUGUGAGCAUUAUAGCUUCAGCGAUGCAUCAAUGAUCUAUUAGUGGGCAAGUCAUUGUUGGCAGUGGAUCAAGCUCUACUUCUCAU	(((.((((((((.((.(.(((..((((.((((((((((((((..........((((((((((......)))).......))))))...........)))))))))))))).))))..))).).)).)))))))).))).)	+	86632617	86632637	CAACCAAGAAUGACUUGCCCG	5
gbi-miR169f	chr10	86673014	86673153	GAGUGGUACAGCCUGCUGUGCAGCCAAGAAUGACUUGCCCGCCCGCAACAAAUGGUGUGAGCAUUAUAGCUUCAGUCAUCCAUCAAUAAUCACUUGGUGAGCAGGUCAUUGUUGGCAGUGGAUCAAGCUCUACUUCUCAU	.((.((((.(((.((.(.(((.(((((.((((((((((.((((.........((((((((((......)).)))......)))))..........)))).)))))))))).))))).))).).)).))).)))).)))))	+	86673034	86673054	CAGCCAAGAAUGACUUGCCCG	5
gbi-miRN50	chr10	86702476	86702616	GAGUGGUAGAGCCUGCUGUGCAGCCAAGAAUGACUUGCCCUCCCGCAACAAAUGGUGUGAGCAAUGAUAGCUUCAGCGAUGCAUCAAUGAUCACUUGGUGAGCAAGUCAUUGUUGGCAGUGGAUCAAGCUCUACUUCUCAU	.((.((((((((.((.(.(((.(((((.((((((((((.(.((.............((((.((.((((.((.((...)).)))))).)).))))..)).).)))))))))).))))).))).).)).)))))))).)))))	+	86702576	86702596	AGCAAGUCAUUGUUGGCAGUG	3
gbi-miR11411b.1	chr10	87198958	87199112	GGGCCAGUAGAGUCUGGUGGCCUGCCAAGAAUGAUUUGCCAAAAAAUGGUCUGAUUAUAAUUCACGGUUUAUAGAAUUAAUUUCUGCAGCGGUAAACUAAUGACCAGGUGGCCGGCAGAUCAUUCUUGGCCGGUCGUCGAGCUCUGCUUCUCAUG	(((..((((((((.((((((((.(((((((((((((((((......(((((..((((...((.((.(((..(((((.....))))).))).)).)).))))))))).......))))))))))))))))).)))))))).)))))))).))))).	-	87199072	87199092	CCUGCCAAGAAUGAUUUGCCA	5
gbi-miRN51	chr10	91571455	91571597	GUAGUUGGAACUAUCAUGGCUUUCUUAUGCUUGUAUUUACCCUAUAGAUAAAUUCCCAUGAUGAACAAAUGUAGGAAAAAGUAAGGAAAUUUGUUUGUAGGGUAAAUACAAGUAGAAGAAAGCUACCUGUAGGAUAGGUGUAA	(((((....)))))...(((((((((.(((((((((((((((((((((((((((.((...........................)).))))))))))))))))))))))))))).)))))))))((((((...))))))....	+	91571475	91571495	UUUCUUAUGCUUGUAUUUACC	5
gbi-miRN52	chr10	101590020	101590186	ACUUAAAAGGGUUGCGGCCCCCUCCACUAAACAGUUUGGACUUUUGGUAAGGGAGAGUGCAUCGAGGGGAAUCGAACUAGGGCUUAGGCUCUAAUACCAAUUAGGCCCGACCGUCACACCAAAAGUCUGAACUGUUUAAUGGAGGGGGCCGUAACCUUUUUUAAGUA	((((((((((((((((((((((((((.(((((((((((((((((((((.(.((..(((...((((......))))))).(((((((((........))...)))))))..)).)...))))))))))))))))))))).))))))))))))))))).))))))))))	-	101590040	101590060	CUGAACUGUUUAAUGGAGGGG	3
gbi-miRN53	chr10	103185425	103185548	AUAGGUCGAGUGGUGGACCCAUGUCAGACUACCAUCUCCAUGAUGGUGGACUGAUAUCAGUGAUCAAUAUGAGUCCACCACCAUGGAGAUGGUGGUCGACAUGCACCCACCAACAUAGAGGUAA	.((((.(((.((((((...((((((.((((((((((((((((.(((((((((.((((.........)))).))))))))).))))))))))))))))))))))...))))))...(((..(((.	-	103185507	103185528	AUGUCAGACUACCAUCUCCAUG	5
gbi-miRN54	chr10	106548769	106548890	AUGAUCAAUUGCAUGGUCGGCCUACCUCCUAUAUAAUUGAUUGUGAUGGUGGACCUCAAGCCCAAGGUUCAUUUCCAUAAUCAAUUAUAUGGGAUGUAGGCCUAUAGAUGGGUAGGUUCUUA	..(((((......)))))(((((((.(((((((((((((((((((..(((((((((........)))))))))..))))))))))))))))))).)))))))..)))).))))).((((((.	-	106548789	106548809	CAAUUAUAUGGGAUGUAGGCC	3
gbi-miRN55	chr10	115130132	115130266	AGGGUAGUGAGCUAUGCGCCCUUCGAUUUAUUGCACGUGACACUGUAAUUGGUUCAAUAUUUUUUUAUAGAAUAUCGAGUUAAUUGUUCGGUGUCACGUGUUGUGAGUUGAAGAGUGCAUAAGAAGGCGGUAGGU	..))))).))).(((((((.(((((((((((.(((((((((((((((((((((((.(((((((.....))))))).))))))))))..))))))))))))).))))))))))).)))))))...((((.....))	+	115130152	115130172	CUUCGAUUUAUUGCACGUGAC	5
gbi-miRN56	chr10	117940310	117940413	CUAUGACAUUCCCCAUUAUAAAAUAAGGGGAUGAUUUUGUUUUUGGAUGAGCUCAUCCGAAAACAAGAUCAUCCUCUUAUUUUAUAAUGUUAAGCCUUCGGAUG	(.(((((((....((((((((((((((((((((((((((((((((((((....)))))))))))))))))))))))))))))))))))).........(((...	-	117940373	117940393	AAAUAAGGGGAUGAUUUUGUU	5
gbi-miR169a	chr10	150418088	150418235	AAUGGCCAGAGCGGGUUAUGAAGCCAAGGAUGACUUGCCGACAUCUCUGUGUAUUAUGAUGUGUGUGUGUUUAAUCGACACAUGGCAUAUGACUCAUACAGGAAGUGAGCAAGUUGUCAUUGGCUACAUAUCUUCUUCUGCCAUUCAU	((((((.((((.(((.((((.((((((.((((((((((..((.((.((((((....(.((((((.((((((.....))))))..)))))).)...)))))))).))..)))))))))).)))))).)))).))).)))))))))))))	+	150418108	150418128	AAGCCAAGGAUGACUUGCCCA	5
gbi-miRN57	chr10	227847890	227847998	UGCGGCCAACAAUUUACAGCACAUGGCAUUGUGUAAUUGGCUCAAUGUCCUCUCAAAGGCCCAAAAGCCAAUUGCACAGUGCCACGUGUUGUAAGUUAUUGGUUGCAUA	(((((((((.((((((((((((.(((((((((((((((((((......(((.....)))......))))))))))))))))))).)))))))))))).)))))))))))	+	227847910	227847930	ACAUGGCAUUGUGUAAUUGGC	5
gbi-miRN58	chr10	244470147	244470265	UUGAAUGCAUUGAAUCCAUUUCUGACUAUGUGAUAAUGAAUCUCACGGCAUAUCUUUUAUGGAAGAGGGCAAGGAGAUUCAUUAUUACAUAUUCAGAAAUGGAUUUGAAUAACAUGUUU	)))).....((((((((((((((((.((((((((((((((((((...((...(((((....)))))..))...)))))))))))))))))).))))))))))))))))...........	+	244470167	244470187	UCUGACUAUGUGAUAAUGAAU	5
gbi-miRN59	chr10	258225923	258226041	GUGAAACACUAUGUGGUAUCUUAGGUAAUAAAGUUAUAAACUGGCAUUUUUUGAAUGAAUGAGGCAAAAAAGGCUGGUUUAUAACUUGAUUACCUGAGGUAUUGAUAGUCACAAGGGAG	..))))))))))))(((((((((((((((.(((((((((((((((.(((((((..(.....)..))))))).))))))))))))))).))))))))))))))).....((((((((.((	+	258226001	258226021	UUAUAACUUGAUUACCUGAGG	3
gbi-miRN60	chr10	260790298	260790534	GCCAAUACGAUUAGUAUUUAUUGUAAACUCGUCAAUUCGUAUCAUAUGUUGCGCCUAUAUAGAAGGAAGAAACAUUUGUAAAUGAAAUUCAAGAGGAUUUGAGUGCAAGCAUGCAACUUUGAAAAGAAUACAAUUAUGUAGUGCAAAGCAAUAAGGGUAAAUGUUUCUCCCUUCUAUGUAAGACCAACAUAUGACAUGAAUUGAUGAGUUUACAAUAAACACUAAUGUUAUUGGAAA	.((((((..((((((.((((((((((((((((((((((((.((((((((((..(.(((((((((((.(((((((((((....(.((((((....)))))).).((((....)))).(((((.......((((....))))...))))).........))))))))))).))))))))))).)..)))))))))).)))))))))))))))))))))))).))))))..))))))...	+	260790318	260790338	UUGUAAACUCGUCAAUUCGUA	5
gbi-miRN61	chr10	267435002	267435099	AACUCCAUUCCAAGCCUUGGUCUGCACUCAGCCAUUUGGAUCUAAUUCUUGCUGGACCCAAAUGGCGAGGUGCUGACCACGACUUGGAAAGAUGGGAU	).)))..(((((((.(.(((((.(((((..(((((((((.((((........)))).)))))))))..))))).))))).).)))))))..(((((..	+	267435022	267435043	UCUGCACUCAGCCAUUUGGAUC	5
gbi-miRN62	chr10	283313000	283313121	UGAGUGCGACUUGGUUGUGCCACAAUGCACCUAGGCGCACUUCGGGUCUCAUUGGGGUGCGCACCUCAAUCAGACCCAGGGUGCUCCUGGGUGUCUUGUGGUGCAACGAGGUCGUACCUGGU	((.(((((((((.((((((((((((.(((((((((.((((((.((((((.((((((((....)))))))).)))))).)))))).))))))))).)))))))))))).))))))))).))))	+	283313081	283313101	UGCUCCUGGGUGUCUUGUGGU	3
gbi-miRN63a	chr10	287962827	287962954	AUUGUCUUCCUUCCGCACAAGGAAAUCGACCUCAAUCUCGAUAUUCAGCGUGCUUCUUCAGGCAGAAACUGAAUCACGCUGAUUAUCCAGAUUGAGAUCGAUUUCCUUGUGUACAAAGGAAGUCCAUC	)).)))))).))))(((((((((((((((.((((((((.((((.((((((((....(((((.......))))).)))))))).)))).)))))))).)))))))))))))))...(((((((.(((((	+	287962914	287962934	CAGAUUGAGAUCGAUUUCCUU	3
gbi-miRN63b	chr10	294102197	294102324	AUUGUCUUCCUUCUGCACAAGGAAAUCGACCUCAAUCUCGAUAUUCAGCGUGCUUUUUCAGGCAGAAACUGAAUCACGCUGAUUAUCCAGAUUGAGAUCGAUUUCCUUGUGUAAAAGGAAGUCCAUCU	((.(.(((((((.((((((((((((((((.((((((((.((((.((((((((....(((((.......))))).)))))))).)))).)))))))).)))))))))))))))).))))))).).))))	+	294102284	294102304	CAGAUUGAGAUCGAUUUCCUU	3
gbi-miRN64	chr10	297247227	297247392	UAGUGAAGAUUGAGAUUUAGAUGGUCUUCUUUGUGCACAACGAAAUCGAUUUCAAUCUUGAUAUUCAACGUGCUUUUUCUCGCUAAAUAUCACGCUGAAUAUCUUAAGAUUGAGAUCGAUUUCCGUGUGCAAAAGGAAGUCCAUCUUAAUCUCCAUCUUCAACGUG	((((((((((.((((((.((((((.(((((((.((((((..((((((((((((((((((((((((((.((((...(((......)))...)))).))))))))..))))))))))))))))))..)))))).))))))).)))))).)))))).)))))))..(((	+	297247247	297247267	AUGGUCUUCUUUGUGCACAAC	5
gbi-miR160a	chr10	317312726	317312846	CUAUUGAGAUGAAGUCAACCUGCCUGGCUCCCUGUAUGCCAUCUGUGCAGCUUAUCAAAGAUUGAUAUGCCCCAUAGUUGGCAUACAGGGAACCAUACAGAACUCUGCUCCUUAGGGCCUC	(((..(((....(((....(((..(((.(((((((((((((.(((((..((.((((((...)))))).))..))))).))))))))))))).)))..))).)))...)))..))))))..)	-	317312806	317312826	UGCCUGGCUCCCUGUAUGCCA	5
gbi-miR160b	chr10	318195751	318195872	UUCAUCAGAUGAAGUUCAACUGCCUGGUUCCCUGUAUGCCAUCUGUGCAGCUUAUCCAAAGAUGGAUAUGCCCCAUAGUUGGCAUGCAGGAAACUAUGCAGAACUUCUCUCUUAAUAAGGCC	((....(((.(((((((...(((.(((((.(((((((((((.(((((..((.((((((....)))))).))..))))).))))))))))).))))).)))))))))))))...)))))))..	+	318195771	318195791	UGCCUGGUUCCCUGUAUGCCA	5
gbi-miR160c	chr10	319200316	319200437	UUGAUCAGACGAAGUUUAUCUGCCUGGUUCCCUGUAUGCCAUCUGUGCAGCUUAUCAAAAGAUGGAUAUACCCCAUAGUUGGCAUGCAGGGAACCAUGCAGAACUUCGCUCUUUAUAAGGCC	......(((((((((...(((((.(((((((((((((((((.(((((..(..((((........))))..)..))))).))))))))))))))))).))))))))))).)))....(((((.	-	319200397	319200417	UGCCUGGUUCCCUGUAUGCCA	5
gbi-miR167a	chr10	332176324	332176444	AUUUUCUUCGUAAGAGGGGCUGAAGCUGCCAGCAUGAUCUGGUUCUCUGAUUUCAUUCAUGUAUGGAUCUUGUCCACACCAGAUCAUCUGGUAGCUUCAACUGCUCUUCCGUGGACAUGGA	...)))).)))))(((.((.((((((((((((.((((((((((....(((......)))....(((((...))))).)))))))))))))))))))))).)).)))(((((((((...(((	-	332176344	332176364	AGAUCAUCUGGUAGCUUCAAC	3
gbi-miR160g.1	chr10	333672086	333672207	CUACUGAGAUGAAGUUUAUCUGCCUGGCUCCCUGUAUGCCAUCUGCGCAGCUUAUCAAAAGAAGGAUAUGCCCCACAGUUGGCAUGGAGGGAACCAAGCAGAAUUUUACUCUUUAGGUCCGC	(((..(((.((((((...(((((.(((.(((((.(((((((.(((.(..((.((((........)))).))..).))).))))))).))))).))).))))))))))))))..)))).))).	+	333672167	333672187	GCAUGGAGGGAACCAAGCAGA	3
gbi-miR160d	chr10	333673655	333673776	UUAUUCAGAUAAAGUUCAUCUGCCUGGUUCCCUGUAUGCCAUCUGUGCAGCUUAUCAAAAGAUGGAUAUGCCCCACUGUUGGCAUGGAGGGAACCAUGCAGAACUCUUUCCAGGUCCGCCUG	..........((((....(((((.(((((((((.(((((((.(.(((..((.((((........)))).))..))).).))))))).))))))))).)))))...)))).((((....))))	+	333673675	333673695	UGCCUGGUUCCCUGUAUGCCA	5
gbi-miRN65	chr10	383916048	383916166	AAUUACCUUUGUGAUGCUCGACCAUGUUGGUCCGCCAUUUCUAUGAUAGUGGACUUGUGUCGGUCCCUCGUCAUGGAGAUGGUAGACUGACAUGGGUCCACUGUCAUGUAGGUAAUCGC	.(((((((.(((((((...(((((((((((((.((((((((((((((((.(((((......))))))).)))))))))))))).))))))))).))))...))))))).)))))))...	+	383916125	383916146	GAUGGUAGACUGACAUGGGUCC	3
gbi-miRN66	chr10	454621601	454621719	UGUGGUAACCCUUACAAGCAUGGGCCACUUCUUAUCCAUGUACAAUUAUUACAACAUAUACUAUUGUAAUAAUUGUAAAGGGAUAAGUAGUGGCCCAUGCUUGUAAGGGUUACCGCACA	.((((((((((((((((((((((((((((.(((((((...((((((((((((((.........))))))))))))))...))))))).)))))))))))))))))))))))))))))))	-	454621679	454621699	UGGGCCACUUCUUAUCCAUGU	5
gbi-miR11534a	chr10	520327555	520327663	UUGGGUUUAGUUUCCUAUGGGUUAUCGACAAAGUUAUCCUCGACAUGACGAUCGAGUUUUUGUUGGGAUGAGUUUGUUGGAGAGGUCCUAGUAGGAAGGUGGGGUUGGU	..).))))...((((((((((((.((((((((.((((((.(((((.(((......)))..))))))))))).)))))))).))...)))).))))))((((((((((((	-	520327575	520327595	UGAGAUUGUUGGAGAGGUCCU	3
gbi-miR1314a	chr10	537165377	537165480	UCUUAGCAACCACUACUCCCUCGGCCUUGGAUAUUAGGAUAGAUGGGAUUGGAACAUCCUCUACCCCUGGAUCUAUGGCAUAGUCAUUGAGUAGUAUAUUUUGU	...........(((((((.((..(((.(((((.(((((.((((..((((......))))))))..)))))))))).)))..)).....))))))).......))	+	537165397	537165416	UCGGCCUUGAAUAUUAGGAU	5
gbi-miRN67	chr10	541210565	541210667	AUGCUGCCGUGCGUGAGAUGUAUUUUCAGUAGGCAUUUGCAUUUCCAAGAUGAUAGAUGAUGCAAAUGCCAGCUGAAAAUAUGUCUACGCCAGCAUUUCAUAU	((((((....((((.(((((((((((((((.((((((((((((...............)))))))))))).))))))))))))))))))))))))))).))))	-	541210627	541210647	UAUUUUCAGUAGGCAUUUGCA	5
gbi-miR397a	chr10	547061885	547062030	UGAAGAUUUGGGAUAAAUUCUCAUCAUUGAGAGCAGCAUUGGCAUCUCGAGAGAUGGAUUUUUGGCAAAUAAUUUAAAUAUAUGCAGAAUACCUUCGGAGAUGCCAAUGCUGUCUUCAUGAUAAGAUUUUAUCCCCAGUUGGGUUG	))..)))..((((((((.(((.(((((.((((.(((((((((((((((..(((..((..(((((.((.(((.......))).)))))))..))))).))))))))))))))))))).))))).))).))))))))..)))))))))	+	547061905	547061926	UCAUCAUUGAGAGCAGCAUUGG	5
gbi-miR397b	chr10	547409919	547410067	UGAAGACUUGAGAUAAAUUCUCAUCAUUGAGAGCAGCAUUGACAUCUCUAGGGAUGGAUUUUGGCAUUUAAUUGAAAUAUAUAUAGAGAGAAUACCUUGGGAGAUGCCAGUGCUGCCUCCAUGAUAAGAUUUUAUCCGCAGUUGGGUUG	)).)).)))))((((((.(((.(((((.(((.(((((((((.(((((((((((((...((((.......................))))..)).)))).))))))).)))))))))))).))))).))).)))))))).)).))))).)	+	547409939	547409960	UCAUCAUUGAGAGCAGCAUUGA	5
gbi-miR11534b	chr10	554343811	554343888	UUAGUUAAACUAUGAGAUUGCCCUUUUCACAAACCCAGGCUUGGUGAGAUUGUUGGAGGGGGCAAAGCUCCUACAACC	)((((...)))).....(((((((((((((((.((((....))).)...))).)))))))))))).)).)))...)))	+	554343855	554343874	UGAGAUUGUUGGAGAGGGCA	3
gbi-miRN68	chr10	558139503	558139640	GAGCAGUCUCUCCGCCAACAAUCUCCCCAUUAACAAGGCACAAUGGCACCAUUCAAUUGGCUCAAAGGCCCAACUACUUAUUGAACGGCGCCAUGUGUCUUGAUUAACGGAGAGACUGUGGGCGGAUAGAUUGUUGAU	.((((((((.((((((.(((.((((.((.(((((((((((((.((((.((.((((((.((((....)))).........)))))).)).))))))))))))).)))).)).)))).))).)))))).)))))))))))	+	558139600	558139620	UCUUGAUUAACGGAGAGACUG	3
gbi-miRN69	chr10	580297348	580297483	UGGUAAUCGGAUUCUUCCAUAGACAAAUAUCAUCGACCCAUUUUGCAACAUUGACGACACCAGAGAUCACGUUCAUGAUAUGAAAUGUUGCCAAAUGGUCGAUGAUAUUUGUCAAUGGAAGAAUCCGGUUAAGAAU	...(((((((((((((((((.(((((((((((((((((.((((.((((((((........((..((......)).))......)))))))).))))))))))))))))))))).)))))))))))))))))..(((	-	580297368	580297388	UGGUCGAUGAUAUUUGUCAAU	3
gbi-miRN70	chr10	615326193	615326315	AUUGAUCUAUUUAGAUCAACUUUUGGGACAUCUGUGGUCGUCCAUGUUCAAUUAACCCAUCAUUUUUGCAUUGAACAUGCACAACCAUAUAUGUCCCAAAAGUUGAGGUACAUAGCUCAAUGU	(((((.((((.((..((((((((((((((((.((((((.((.(((((((((((((..........))).)))))))))).)).)))))).))))))))))))))))..)).)))).)))))).	-	615326275	615326295	UUUUGGGACAUCUGUGGUCGU	5
gbi-miR396a	chr10	634119418	634119613	AAGUAAAGCAAAAAAUGCAUUUCCACAACUUUCUUGAACUUAUGUGUAGUGUUGAAGUGUUUCAUCCUUCAUGAUUUUUCAAUGAAAACAUGAACAUAAUCCUACAAAAGUUGGUUAAAAAAAGGUAGGUUAGGAACCAUUAUAAUUUAUUCAUUAGUUGAUGAAAUUGUGGAGGUGUAAUACAAAUUAAUAAAGU	.))))).))))))).(((((((((((((.((((.(.((((.(((.((((.((((.((((((((....((((((.((((.....)))).))))))..(((.(((((.....((.....)).....)))))))))))).)))).)))))))).))).)))).).))))))))))))))))).....))))))))))((	+	634119438	634119458	UUCCACAACUUUCUUGAACUU	5
gbi-miRN71a	chr11	16285942	16286062	GAAUGGGGACCUUCAUGUCAAUUUUGAUUGCCUCUGUGAUGGUGGAUCCAUGUCAUCCCACCAUUGACAUGGGUCCACCAUCAUGGAGGCAAUCAAAGUUGACAUCGACAUGGGUCCACCA	..(((((((((((((((((((((((((((((((((((((((((((((((((((((.........))))))))))))))))))))))))))))))))))))))))).))...)))))).)))	+	16285962	16285982	AUUUUGAUUGCCUCUGUGAUG	5
gbi-miRN72	chr11	24339159	24339273	AAACUACACGGCCUAAGCUGUGGAGAAAAUGGGAAUGUGAAUAUCACUUAACCAGCAGACGUUGGUUAUGACAUUCACAUUCCCAUUUCUCAACAAAUUAGGUCGAUUUGCAGAU	........((((((((..(((.((((((.(((((((((((((.(((..((((((((....))))))))))).))))))))))))))))))).)))..))))))))..(((((..(	-	24339232	24339253	UGGAGAAAAUGGGAAUGUGAAU	5
gbi-miR319a	chr11	78833994	78834232	GAUCUCCUUUUGGACUGGAUGGAGCUUCCAUGGCAUUUAGAAGGUUCUUUCAAGCUGCUGCAAGAGAGAUUAGAAUUUAGAUACCCCUUCCUCAGACCCCUUCCUCUCAAAGGAAAGAGACAAACUGAGAUGGGCAGGUAUCUAAGGAAAGUGUGAAUACUUGGUAAAGGGAGGUUGUAAGGUGUUGGAAUUUUGAAGGGAGGUCUCUCAGGAUAAAAGUUGGUUGCUACUAUGGGUAC	)))))))(((((..((((..(((.(((((................((((((..((....))..))))))(((((((((.(((((((((((((...((((((((((((((................))))).))).)))..........(((((....))))))))..)))))))......)))))).))))))))).))))).))).))))..)))))..((((....))))..)))..	-	78834205	78834224	UUUGGACUGGAGGGAGCUUC	5
gbi-miRN73a	chr11	125568612	125568736	AAAUCUAUGCGGCCAACAACUUACAACGCGUGGCACUGUGCAAUUGGCUCUUGGGUUUUUGAGGGGACAUGGAGUCAAUUGUGUACAGUGCCACGUGUUAUAAGUUGUUGGCCGCAUAGACCUUU	(..((((((((((((((((((((.(((((((((((((((((((((((((((...(((((....)))))..)))))))))..)))))))))))))))))).))))))))))))))))))))(((((	+	125568632	125568652	UUACAACGCGUGGCACUGUGC	5
gbi-miRN74	chr11	169256264	169256370	UGUACUUCGGCCCCAUUUUUUAGAUGUUUAAUAUGAAGAGAUUGGCAUGGAAGCAACAUGCCAAUCUCUUCAUGUUAAACAUCUAAAAAAUGGGUCCAGAGUACAUU	(((((((.((.((((((((((((((((((((((((((((((((((((((.......)))))))))))))))))))))))))))))))))))))).)).)))))))))	+	169256284	169256304	UAGAUGUUUAAUAUGAAGAGA	5
gbi-miR1030a	chr11	207011708	207011814	GAGUGUUGCAGGGCUAAUUAUCUGCAUCUGCACCUGCACCUAUGAAGCUCAACAUGGCUUCUACUGGUGCAGAUGCAGGUUCAGAUGAAUAGCUUCGCAGCAUACAA	(((((((((.((((((.(((((((.(((((((.(((((((...((((((......))))))....))))))).))))))).))))))).)))))).)))))))....	+	207011728	207011748	UCUGCAUCUGCACCUGCACCU	5
gbi-miRN75	chr11	222436933	222437097	UCUUCAGGAAGAGAUUGAGCAGAGAUUGACCGGCGGGAGACUGCAGACUUUGCUGAGUCUUCUAGUGAGUACAUGAAUGAGCAGCAUUCAAAUGCUUACUAGAAGACUCAACAAUCUCUAUAGUCUCCCACCAGUCAGUCUCUUCUCAAUCUCCUCCCUUUCAGG	...)))(((.(((((((((.((((((((((.((.(((((((((.(((..(((.((((((((((((((((((..((((((.....))))))..)))))))))))))))))).)))..))).))))))))).)).)))))))))).))))))))).)))..((((((	-	222437057	222437077	AGAGAUUGACCGGCGGGAGAC	5
gbi-miRN76	chr11	246862978	246863100	AAAUGAAAUACAAAAAUUCAUCGGAUCUGCAUGCAAAGAGAGAGUGAAGGGCAUAUAUAUAUAUAUAUAUGCCUUCACUCUCUCUUCGCGUGCAGAUCUAACAAAAUUUUGUAUUUGAUUUUU	((((.((((((((((.......((((((((((((.(((((((((((((((.((((((((....))))))))))))))))))))))).)))))))))))).......)))))))))).))))))	+	246863060	246863080	UCUUCGCGUGCAGAUCUAACA	3
gbi-miR11411	chr11	327908410	327908511	GUUCUAUCCAAAACUGAAUUCUAGAAUUUGCAAUAAAUGUCCAAAUAACUGGUGCUUUCUCGUAGAAUGUGCUAAAAUCCUCCAAAUCUGCAAAUCUGGGAA	(((........)))))..(((((((.((((((.....((..........((((((.((((...)))).))))))........))....))))))))))))))	+	327908491	327908510	CGAAAUCUGCAAAUCUGGGA	3
gbi-miRN77	chr11	328309206	328309326	ACUAAGUCGUUAUCCCAGCCUAAGGCACCACCUAUCAGACUUUAAUUUGAGGAUGCAUUUGUCUAUGACUCAAAUUAACGUCUAAUAGGUGGCGCCUUACGCUAGGAUAACGACUUAGUCU	(((((((((((((((.(((.((((((.((((((((.((((.((((((((((.................)))))))))).)))).)))))))).)))))).))).)))))))))))))))))	-	328309286	328309306	UAAGGCACCACCUAUCAGACU	5
gbi-miRN78	chr11	333447960	333448166	AAGGAUUAUGUAGUAUCUUGAAGUCUCUUGAGUGUUAGCCCUCCCCUAGCUAUCAACUCUCUCUCUCUCUCUCUCUCUCUCUCUCUCUCCCAAGGAUUGUACUAGCAUGGCCUUGCUUCGAGAAUGUUGUGGAUUUCGAGUCUUGACGCUUGACAUCUAGAGGAGGGCUAACACUCGCGAGACUUCAAGAUAGUAUAGAAGCCAUGG	(.((....((((.((((((((((((((.((((((((((((((((.((((...((((...((...(((....(((....(..((((.....(((((..(((....)))...)))))....))))..)....)))....)))....))...))))...)))).)))))))))))))))).)))))))))))))).))))....)).)))	+	333448126	333448146	GCUAACACUCGCGAGACUUCA	3
gbi-miRN79	chr11	355422888	355422986	GAGUUUUUCAUUUGUACAUGUGUAAAACUGUCAUUAGUCAAUAUGCUUGAACAAUUGACUAAUGACAGUUUUAUGAACCUGUACAGUUGAACAAGUAUU	((((..((((.(((((((.(((((((((((((((((((((((.((......)))))))))))))))))))))))..)).))))))).))))........	+	355422946	355422966	CUAAUGACAGUUUUAUGAACC	3
gbi-miRN80	chr11	407309270	407309503	AGACAUUAUACUAUACCUAGCAGCUACGGAACAGGGUAACGAAGUCCAUGCCCACAAAAAAGAGGAUCGCACUCAGUGAACCCUAAUGUGGUUAGCGACAUAAAGGAUGACAACGAAGUGUUUGAUAAAACUUUUGAAUUGGGCUCAUGGAUUGAAAUGUUUAUUAGACAAUCCCAUGUGGGCAUGUGCAUCUUUACCUUGUUGCAGAGCUGCCUGGCGUGAGAUAGCUUUUUG	((........)))))....((((((..(.((((((((((.((.((.((((((((((....((.((.((((.....)))).)))).((((.(....).))))...((((..........(((((((((((.(.(((.((((.(.....).)))).))).))))))))))))))))..)))))))))).)).)).)))))))))).)..))))))))))))))......)))))))	-	407309290	407309310	UUACCUUGUUGCAGAGCUGCC	3
gbi-miRN81	chr11	432722997	432723135	AUUGUGAAGUAAAUGUCAAUUAGGGUCAAAGUCUAAUGGUAAGUUAAUAAGAUCCACUAGAUUAACUUACCCAUAUAAGGGAUCUUAUCAUUAACUUACCAUUGGACUUUGACUCUAAUGAUAAGAUCCUGUGUAGCGU	..)).))))....(((((.((((((((((((((((((((((((((((((((((((.((...................)))))))))))...)))))))))))))))))))))))))))))))))))))..)))))))..	-	432723095	432723115	UAGGGUCAAAGUCUAAUGGUA	5
gbi-miR390	chr11	434825255	434825353	AACGGCGUGUCGGAGUUGCAAAGCUCAGGAGGGAUAGCGCCUGCUGCAGAUCAUGUGGUGCUAUCCAUCCUGAGCUUUAUAAUUUCUUCAUGCCAUAUG	...((((((..(((((((.(((((((((((.((((((((((....(((.....))))))))))))).))))))))))).)))))))..))))))....(	+	434825275	434825295	AAGCUCAGGAGGGAUAGCGCC	5
gbi-miR156a	chr11	475560475	475560601	UUUUUGAUUUGGAUAGGCGGUGACAGAAGAGAGUGGGCACACAUAGCCUCUAAGCAUAGACUUUAUAUGCGUGGAGCGAUGCGUGCUCACUGUCUCUUCCUGUCAUCUCAUCGCUCAAAGGGGGUCC	(((((((....(((.((.((((((((((((((((((((((.(((.((.((((.(((((.......))))).)))))).))).))))))))..)))))).)))))))))))))..)))))))...)))	-	475560562	475560581	UGACAGAAGAGAGUGGGCAC	5
gbi-miR156b	chr11	476708173	476708299	CUUUUGAUUUGGAUAGGCGGUGACAGAAGAGAGUGGGCACACAUAGCCCCUAAGCAUAGACUUUAUAUGCGUGGAGCAAUGCGUGCUCACUGUCUCUUCCUGUCAUCUCAUCGCUCCUAUUCCGAGU	(((..((((((((((((.((((((((((((((((((((((.(((.((.((...(((((.......)))))..)).)).))).))))))))..)))))).))))))))........)))).)))))))	-	476708260	476708279	UGACAGAAGAGAGUGGGCAC	5
gbi-miR156c	chr11	476754757	476754883	CUUUUGAUUUGGUUAGGCGGUGACAGAAGAGAGUGGGCACACAUAGCCCCUAAGCAUAGACUUUAUAUGCGUGGAGCAAUGCGUGCUCACUGUCUCUUCCUGUCAUCUCAUCGCUCCUAUUCCGAGU	(((..(((((((.((((.((((((((((((((((((((((.(((.((.((...(((((.......)))))..)).)).))).))))))))..)))))).))))))))........))))..))))))	-	476754844	476754863	UGACAGAAGAGAGUGGGCAC	5
gbi-miR156d	chr11	477990560	477990682	CUUGAUUGCUUGUUGUGAGCUGACAGAAGAGAGUGAGCACACAUAGCCCUUGGCAUUGAGAAUGCCUCAAGAGUAAUGCGUGCUCAUUUCUCUUUUUGUCAGCACUCGUAGGGUGCUUUCAUC	(((((((((.....))))((((((((((((((((((((((.(((.((.(((((((((...))))))..))).)).))).))))))).))))).))))))))))..))).)))))....)))))	+	477990580	477990599	UGACAGAAGAGAGUGAGCAC	5
gbi-miR2950a	chr11	558109590	558109705	UACAAGGGAUGGGCAAAGUAUUCCAUCUCUUGCACACUGAGACAUUCUGAUCUGAACAUACAUUAAUGGCUGCCUCGGCGUGCAAGGUAUGGCAUAUCUUGCCUGUCUCUGUCUCU	))))((((((((((((.((((.((((.((((((((.(((((.((.((.....((......)).....)).)).))))).)))))))).)))).)))).))))))))))))......	+	558109610	558109630	UUCCAUCUCUUGCACACUGAG	5
gbi-miRN82	chr11	564243556	564243677	UUCAAUUAGUUGUCGUUUGUUUGUUCCCAAUGCACUAUGAAGUCACUUGCAAAUGGUCGAGCCAACUGUUUGCAAACGGCUUCAUGGUGCAUUGGAACAAACAAACGACAAUUGAUUCCGAC	((.((((((((((((((((((((((((.((((((((((((((((..(((((((((((.......)))))))))))..)))))))))))))))))))))))))))))))))))))))).....	+	564243576	564243597	UUGUUCCCAAUGCACUAUGAAG	5
gbi-miR536a	chr11	577196831	577197033	AUAUUGCAAACUCUUUCAGAAGCCGCAGUUUGGCACGAUUCAACGCGCAUUGAUGUCCCCCCCCGCCCCUCUCCCCGUCCCCGCCCGCUCCCAAAAAAAAAAAUUCAAUGCCUGCUCUCUGUGUUGUUCAUGUGUUGUAAUAUUAUCCUGAAUGCGCUUGCACCGUGCCAAGCUGCGUGCACCUGAAAGUGUACAUCUGCACG	..)))))).....((((((..((((((((((((((((...(((.(((((((((((....................)))).......................(((((((((.((..(........)..)).)))))).))).........))))))))))...)))))))))))))).))..))))))(((((....))))))	-	577196851	577196871	CCGUGCCAAGCUGCGUGCACC	3
gbi-miRN83	chr11	600768477	600768610	CUAUGAAACGGAUCUGGUGAUGUGGGCAUGGACCAGUUUGCUCUUGCCGGUGCCUCUUGUGCAUGUGGAAGCCUUGCAUCUCUGGAACACUGCAAGCUGUUCCAUGCCCUCAUGUUCAGAACUGGAUUCAAGUC	((.((((.(((.(((((..(((.(((((((((.((((((((.....((((.(......(((((.((....))..)))))).))))......)))))))).))))))))).)))..))))).)))..))))))).	-	600768570	600768590	UGUGGGCAUGGACCAGUUUGC	5
gbi-miRN84	chr11	604028067	604028185	AAAUCCAAAUUAAAUUUGUUCAAGAAAUCAUUAAUAGAAUCAAGACCAAAUUCCUACCUCAUGGGAAUUUUGUCUUGAUUCUAUUAAAGAUUUCUUGAAAAAAUUUAAUUUGCAUUUUA	((((.((((((((((((.(((((((((((.((((((((((((((((.(((((((((.....))))))))).)))))))))))))))).))))))))))).)))))))))))).))))))	+	604028145	604028165	UUCUAUUAAAGAUUUCUUGAA	3
gbi-miRN85	chr11	617668326	617668484	AUCUGUGAGCAACAACUUCUUAAACAGGUUUAGAGAUCAUCACUGCAAAUUAUGUCAAGGUAAUAUAUGCUCAGUGGUGUUUUUUUUACUUUCUUGUUGUUUAUAUAAUUUAUAGCGAUGAUCUCUAAACCCGUUGAGGAAGUUGUUACAUAUAAAAAA	((.((((....((((((((((.(((.(((((((((((((((.(((.(((((((((((((((((...(((((....))))).....))))...))))......))))))))).))).))))))))))))))).))).)))))))))))))).))))....	-	617668444	617668464	UAAACAGGUUUAGAGAUCAUC	5
gbi-miRN86	chr11	632517277	632517394	CCCCCCCCUUCCCCGCGGCGCCACCUCCUCUCCGUGUCGCCCCGCCCCCUCCCUGUUCGGCUCUGGAGGGGGCGGGGCGGCACGGAGAGUAGGUGGUGCCACGGGCCCACUAAAAUGU	...........((((.((((((((((.(((((((((((((((((((((((((..((...))...))))))))))))))))))))))))).)))))))))).))))...........))	+	632517354	632517374	CGGCACGGAGAGUAGGUGGUG	3
gbi-miR2118	chr12	1207270	1207370	CAAUGUGUUUCAGGGUGUUAGGUUUGGGAGAAUAAGGCAAGACAGUCCGUAGCCCUAUUUUGCCUAUUCCUCCCAUUCCUACUGCCCGGUCACGCUGCAUC	((.((((.....(((((.((((..((((((((((.(((((((.((.........)).))))))))))).))))))..)))).)))))...)))).)).)))	+	1207329	1207350	UUGCCUAUUCCUCCCAUUCCUA	3
gbi-miRN87	chr12	7607257	7607366	CUUUCUUGUCUUAGAUUAGCAGAUACUACAGAGCUCCAUUUGAGCUCCAUAAGUAUUUUGAGAGCUCAAAUGGAGCUCUGUAAUGUCUGCUAAUCUCCCAUGAUCUGACU	))))........(((((((((((((.(((((((((((((((((((((((.........)).))))))))))))))))))))).)))))))))))))..........))))	+	7607326	7607346	AUGGAGCUCUGUAAUGUCUGC	3
gbi-miR5641b.1	chr12	27394611	27394805	AAUAAAAUGACCAAGAAAAAAUUAAGAUAGAAGAGGGAAGAUAAAUGAGAUAUGCCAAUGUGCUACAAUGGAAGACAUCUUGGUUGUCUGCCAUCUUUGUCUUCCAUUACAUAAUAUGUCUUCCACUGCAACAUGUUGGCACCUCUAGUUUAUUUUCCAUCUUCUAUCUUAAUCCCAUCUUGGUCAUAUAUGUGU	........((((((((....((((((((((((((.(((((((((((.(((..((((((((((....(((((((((((...((((.....))))....)))))))))))((((...))))............))))))))))..))).))))))))))).))))))))))))))....))))))))(((((((.((	+	27394631	27394651	AUUAAGAUAGAAGAGGGAAGA	5
gbi-miRN88	chr12	52172314	52172435	UAUAUAUUAAAGACAACUAGUCAUUCGAUCCUCUGUUCUAUUAAACUGCCUUGGGGGAUGAGCCCCCCAAGGCAGUUUAACAGAACAGAGGAUCGAAUGACUCCUUGCCUUUAAUGAGGUGA	))))))))).))......(((((((((((((((((((((.(((((((((((((((((......))))))))))))))))).))))))))))))))))))))).((((((((....)))))))	+	52172334	52172354	UCAUUCGAUCCUCUGUUCUAU	5
gbi-miR1314c	chr12	96880073	96880169	CACUGGGUUCUUUUCGACGACCUUGAUUGUUAGGAGAGUCUUGGCUCCUCAGACACGAUCUUCACACAGGGUUGUAGAACCUAGUCCUAUUAGACCU	.((((((((((.....(((((((((..(((.((((..((((.((...)).))))....)))).))))))))))))))))))))))..))..)))...	-	96880132	96880153	ACGGCCUUGAUUGUUAGGAGAG	5
gbi-miRN89	chr12	123391661	123391781	AUUUUUCCAAGCAAAUAGUCCCAAACUAUUCCACGUAACUACUCCAAGUAGAACAAUUUGGGACUGUUCUGCUUGGAAUAGUUACGUGGAAUAGUUCGGGACUAUUUGCGAAAUAGUCUGU	..........((((((((((((.((((((((((((((((((.(((((((((((((.........))))))))))))).)))))))))))))))))).))))))))))))...(((((((..	-	123391681	123391701	GUUACGUGGAAUAGUUCGGGA	3
gbi-miR529a	chr12	125020455	125020574	GGUUCACCAAGACUCAUGGCAGAAGAGAGAGAGUACAGCCCUACUGAGAAAAAUUAGGAUUAUCAUUAUCUCAGAAGACGUUGUGCUCUCUCUCUUCUUCUGUUGAUCUUAGAUGAUUUU	))..))).)))))))).((.(((((((((((((((((((.((.((((((...................)))))).))..)))))))))))))))))))))((((((((......))...)	-	125020534	125020554	AGAAGAGAGAGAGUACAGCCC	5
gbi-miR529b	chr12	127331466	127331600	CUUUCACCGAGACCCAUAGGAGAAGAGAGAGAGUACAGCCCCACUGAGAAAAGGAUAAUGAAAAUUCAUUACCAUAAUUAUUAUCUCACGAGGUGCUGUACUAUCUCUCUUCUUCUGUUGAUCUUAGAUGACUUU	).......((((.(.(((((((((((((((.((((((((((...(((((.((((.((((((....)))))))).......)).)))))...)).)))))))).))))))))))))))).).))))((((((.(((	+	127331486	127331506	AGAAGAGAGAGAGUACAGCCC	5
gbi-miRN90	chr12	186709705	186709787	AGAUACAAUGUUAGCUUUGGUUGUUGGCCUUCCAAACUGUGCUCCUUUGGAAGGCCAACAACCAAAGCUAACAUUGUAUGACC	..((((((((((((((((((((((((((((((((((.........))))))))))))))))))))))))))))))))))))))	+	186709725	186709745	UUGUUGGCCUUCCAAACUGUC	5
gbi-miRN91	chr12	194620575	194620706	CGACUGCUUUCAAAUUCAUCUGGAGUGGGAGUACUGGAAGUAGCUAGUUUUUGUGUCGUUCCAUCAACUAUCUUCCACAAAAUCUAGGUACUUCCAAUACUCCCACUCCAGAUGAAUUGAAAGCAGUCAAAA	.((((((((((((.(((((((((((((((((((.((((((((.((((.(((((((....................))))))).)))).)))))))).))))))))))))))))))))))))))))))).)))	-	194620595	194620615	UUCCAAUACUCCCACUCCAGA	3
gbi-miR396b	chr12	197908633	197908710	CUCCUUUGCCAAUGCCAAGUAAGCUGUGGGAAAGUGUGUCUAUGGACUUCCUUGGUGAACUGCUGACAACAAGGCAUG	.((((..(((...((((((.((((((((((........))))))).))).))))))....((((........))))((	-	197908678	197908697	GCCAAGAAAGCUGUGGGAAA	5
gbi-miRN92	chr12	199934590	199934707	CCCUAGAAACUGGGGUAUUGCGCCCCCCCCUCGAUACUCAGUAUCGACGAAAUAUCGCUUGAUACUUCGUCAAUACUCAGUAUCAAAGGGGGGGCGCAAUACUGAGUAUCGCGCUUGC	((((((...)))))(((((((((((((((...((((((.(((((.((((((.((((....)))).)))))).))))).))))))...)))))))))))))))...))))))))))).)	-	199934610	199934630	CAGUAUCAAAGGGGGGGCGCA	3
gbi-miR396c	chr12	221156476	221156634	UAAUGUAACGCUCAACUUGCUUAAGGAAUUCAGUGGAGAGCGCCUAUCGGCGCAAUAAUAAAAUAACUUGUAGAGAAAUUAUAAUGUUGAGCAUGAUGUACCUUAACUGAAAGCUUAGUUUCCAUAGCUUUCUUUAACGCCAAGACGAGGAUCAACUCU	((((......(((..(((((((((((((..(.((((((((((((....)))))............((((((((.....)))))).))(((((.....((......)).....))))).))))))).)..)))))))).).))))..))).(((((.(((	-	221156496	221156516	UUUCCAUAGCUUUCUUGAACG	3
gbi-miR1314b	chr12	227978671	227978764	AUGCAAGUUGAUCAAAGUCUCCUAACUAUAUUCCUCGCUUCUUCCAAAAAAAGUUCGGCCUUGAAUGGUAGGAGAUAGAAUCUAAGUGUUGCCU	..))))).........((((((((.((((..((...(((.(((.......)))...)))...)))))))))))))).((((((..((((.((((	+	227978725	227978744	UCGGCCUUGAAUGGUAGGAG	3
gbi-miR166a	chr12	250701421	250701554	GAGGAAGAUAUGUGUUGAGGGGAAUGUUGUCUGGCUCGAGGUCAUCCAUUGAUGCUUUUCAAUAAAAAUCUUCAGAUCGGCUUUUGGAUGCCGUCGGACCAGGCUUCAUUCCCCUCAAAUUGGGCUUCCUUCCU	))).)))))).)).((((((((((((..((((((.((((((.((((((.....(((..((..............))..)))...)))))))).)))).))))))..))))))))))))......))))))))))	+	250701514	250701534	UCGGACCAGGCUUCAUUCCCC	3
gbi-miRN7a	chr12	268444843	268444943	AUGAGAUGGCCGGACGGGGGAGGGGGUGACGAGAGUAAAUGAGAGUUGGCCGUGCCCUCAUUUACUCCCCUCACCCCAUCUCACGUCCGACCAUCUCCAUC	..(((((((.((((((.((((.(((((((.(.(((((((((((....(((...)))))))))))))).).))))))).)))).)))))).)))))))..))	-	268444863	268444883	UUUACUCCCCUCACCCCAUCU	3
gbi-miR157	chr12	284279767	284279930	AUUUCUCUUAGCUUUCUACUUUUUGUAAAUAGUUCUCUUUCUUUUGGUUAUAAUUAGAGUAAAGAAAAGGAGCUCAUUGAGGAGGUGUUGAGAAGUUAUAGUAGGGGAUGACUAUGAGAUGACAUUGAGAGAAGAUAGGGAGAGAAAUAAGUAGAAAAUAAAGA	(((((((...((((((((((((((.((.....(((((((((((.(((((((..(((..((((.....((.(.(((......))).).))......))))..)))...))))))).)))).......)))))))..)).))))))..................((	-	284279787	284279806	UUGACAGAAGAUAGGGAGAG	3
gbi-miR398.1	chr12	285346007	285346115	CAAAGACAGCGUAGACUCGGCAGGAGUGACCUUGGAACACAUACGCAACAAAUAUACUGUUGUGGGCGUGUUCCCAGGUCACCCCAGUCGGGACGUGCGCUGUUCACAU	....((((((((((.((((((.((.(((((((.(((((((...(((((((.......)))))))...))))))).))))))).)).)))))).).)))))))))((.((	-	285346027	285346047	UGUUCCCAGGUCACCCCAGUC	3
gbi-miR156e	chr12	306719270	306719392	UCUUAAGGGCACUCUUGUGCUGACAGAAGAGAGUGAGCACACAUAGCCUUUCGCAUGGGACUAUGCGGUGAGCCAUGCGUGCUCACCAUCUCUUUCUGUCAGCACUCACCAGGCGUGCUCUCA	.......(((((.(((((((((((((((((((((((((((.(((.((...(((((((....)))))))...)).))).))))))))..)))).)))))))))))).....))).)))))))))	+	306719290	306719309	UGACAGAAGAGAGUGAGCAC	5
gbi-miRN93	chr12	314413450	314413637	UGCAUUAGGAUUUGGUUAUCAUACUAUAAUUUAUUCCUUUGUUAUUCUAAUAACAAAUUACAUGAAAAUCAAAAGGACCUAUAAUGGGAUUCCCAUUAACGUGAUGUAUUAAAAUUUGAAUCCCAUAAAUUAAUUUUUAGAAUAACAAAGGAAUAAAUUAUACUAUGAUAACUAAAUCCUAAUGCAUU	(((((((((((((((((((((((.((((((((((((((((((((((((((....((((((..(((...)))............(((((((((.(((((...)))))...........)))))))))....)))))))))))))))))))))))))))))))).)))))))))))))))))))))))))	+	314413597	314413617	AAGGAAUAAAUUAUACUAUGA	3
gbi-miR11534c	chr12	316937832	316937904	AUUUGUUUGUUUCUCUAUCGAUCUCUCUCAUAUACUUGGAGAAAAUUGUUGAGUUUGUUGGAGAGGAUUGAUU	....)))))))..((.((((((((((((.(((.((((((.........)))))).))).))))).))))))).	+	316937881	316937901	UGAGAUUGUUGGAGAGGAUUG	3
gbi-miRN94	chr12	330681938	330682040	UUGUUGGCAUCUAGGCAAGACCGCUCUUUCAAAAGCAGUUUUUAAUCAUAUAAUCACUAAAAACGGCUUUUGAAAGAGUGGUCUUGAGAUUCCACCAAGUGAU	(((((((.((((...(((((((((((((((((((((.(((((((.............))))))).)))))))))))))))))))))))))...(((((....)	+	330682000	330682020	ACGGCUUUUGAAAGAGUGGUC	3
gbi-miR169m.1	chr12	342020394	342020527	UGGUUAACUACAUGUACAGGUUAGCCGGCUAGGAUUUGUCUUCCAGAUGAUUGAAGGUUAGCGUUGCAGUUAUUUUGUUUCAGUAGUUCAUAGACCAAUCCUGGCUGGCUAACCUGUACAUGUAGAUUGAAGGU	))))...(((((((((((((((((((((((((((((.((((....(((.(((((((..((((......)))).....))))))).)))...)))).))))))))))))))))))))))))))))).......))	-	342020487	342020507	UUAGCCGGCUAGGAUUUGUCU	5
gbi-miRN95	chr12	345209042	345209161	AACUACUUGUUGUCCUUACAACAAAAAUCUCAUCAAAGAACCUUACUAUCUUAGAUGUUUGGAUUAGAAAUAGUAAGGUUCUUGGAUGAGAUUUUAGUUGCAAGGACAACUUUCAAAUCA	).......(((((((((.((((.(((((((((((.((((((((((((((.((.(((......))).)).)))))))))))))).))))))))))).)))).)))))))))..........	+	345209121	345209141	UCUUGGAUGAGAUUUUAGUUG	3
gbi-miRN96	chr12	356188771	356188890	AAUCACAACAACGUAAAACGUAAAACGACCGGUUUCGAACCCGUAUUUAUAUGUUUUACGUAAAAUGUAUAAAUACAGGUUCGAAACUGGCCGUUUUCCUUUGUUUGAAUCGUCGUGACU	.....)))))((((...))))((((((.(((((((((((((.(((((((((((((((....))))))))))))))).))))))))))))).)))))).......(((((.((((((..((	+	356188850	356188870	UUCGAAACUGGCCGUUUUCCU	3
gbi-miRN97	chr12	356196677	356196802	AGGGAGCACUCAAUGUGCUCAUCGAGUCUUCCCUACGCAACACCAUUCAAUACGUCCUUGAGCCAUUGAACCAAUUGAAUGGCGCUAUGUAGGGAGGACCUGAUGGGCGCAUAGAUUCCUCCUACU	.))))))).((.((((((((((((.((((((((((((...(.(((((((((...((..((...))..))....))))))))).)...)))))))))))).)))))))))))).))...........	+	356196762	356196782	UAUGUAGGGAGGACCUGAUGG	3
gbi-miRN98	chr12	398971121	398971237	AAAUGAUCUGGUUUCUGUACUCUUCGUGCAAGUAGGCGAGAGAGCCAUCCAUAACCAUGUUGGGUGGGUGGGUUUCCGGCCUGCUUACACGACGAAUAGAGAACUCUGAUCUCUACU	))).((((.((.((((.((.((.(((((.((((((((..((((.((((((((..(((...))))))))))).))))..)))))))).))))).)).)).)))).)).))))..))))	+	398971141	398971161	UCUUCGUGCAAGUAGGCGAGA	5
gbi-miRN99	chr12	431328984	431329105	CCAAAUAUUUUAGCAAUCGCGGCAGUUCCAUCGUCGGCGACAAUAAUGCCGCGACCCCUCGUAGGGUCGCGGUGUUAUUGUCGCCGACUGUGGCACUGUCGCGACUCCUUGCUACUGCCAGC	)))))).))))))...((((((((((.((((.(((((((((((((((((((((((((......))))))))))))))))))))))))).)))).)))))))))).....))))...((((((	+	431329065	431329085	CGCCGACUGUGGCACUGUCGC	3
gbi-miRN100	chr12	454696856	454696975	UGAUAGAGUUACAUCUUGACAUUUUAGAGUCCGUGAUAAACAAUUGAUUGUGAUCAUUUCAACCAUUGAAAUCAAUUGUUGAUCACAGGCUCUAAAAUGACAUUUUUUCACAAUCAAUAG	((((.((((.((....((.((((((((((((.(((((.(((((((((((....(((..........)))))))))))))).))))).)))))))))))).))(((((((.(((.......	-	454696935	454696955	AUUUUAGAGUCCGUGAUAAAC	5
gbi-miRN101	chr12	455498335	455498457	AGCCAAAAUGAAUUGAUUGUUAUUAAUAGUUCAUCCUUGGUUUGUGUUGCCCAUUUAGAUUGUUAUUGAUUGCAACACAAACCGAGGAUGAACUAUUAAUAACAAUCAAUUCAUUACCUGCCA	......((((((((((((((((((((((((((((((((((((((((((((.((.............))...))))))))))))))))))))))))))))))))))))))))))))....((((	+	455498355	455498375	UAUUAAUAGUUCAUCCUUGGU	5
gbi-miRN102	chr12	480357854	480357950	CUUUCUGAAUAACAGAGAUGCUAUGAUCUCAUUCCUAAUGACAUUUGAAGAAUAUCAUAAGGAAUGAGGCCAUUACAUCUCCAUUAUUUCAGAUUCC	...(((((((((..((((((..(((.((((((((((.((((.((((...)))).)))).)))))))))).)))..))))))..))).))))))..))	+	480357911	480357930	UAAGGAAUGAGGCCAUUACA	3
gbi-miR535a	chr12	515391242	515391365	UUUGCCCUUUUUUGUUAAUGUGACAAAGAGAGAGAGCACGCUCGUCCACAUCCAUGGAUGACGAUACAUGUGUGUGUACAUGCGUGCUCUCUCCUUUUGUCAUAUGACCUUAAUUUUCCACAUC	(((.(((..........(((((((((((.((((((((((((..((.(((((.((((..........)))).))))).))..)))))))))))).)))))))))))(((((..........((((	+	515391262	515391282	UGACAAAGAGAGAGAGCACGC	5
gbi-miR535b	chr12	516538567	516538688	CAUUAACUUUUUUUUUCAGGUGACAACGAGAGAGAGCACGCUCGUCGACACUCAUGAAGGGUCAUGUGUGUGAGCACAUGCGUGCUCUCUCCUGUUGUCACCCAACUUUGUUUUGAAACCAC	..................((((((((((.((((((((((((..((..((((.(((((....))))).))))..))....)))))))))))).))))))))))....((((((((...((...	-	516538648	516538668	UGACAACGAGAGAGAGCACGC	5
gbi-miRN103	chr12	600456123	600456246	AAACCCCUAUGAUGCUAGACCUCCAUGUUCACUUUGAUUACCUCUGUGAUGGUGGACCAGCAUGGGUUCGCUAUUAAAGACUUAAUCAAAGUUGACAUGGAGGUCCACCAUCAGGGUUGAUGGA	.(((((...(((((...((((((((((((.((((((((((..(((.((((((((((((......)))))))))))).)))..)))))))))).))))))))))))...)))))))))).)))..	+	600456206	600456226	AAUCAAAGUUGACAUGGAGGU	3
gbi-miRN104	chr12	651278714	651278829	GUGUCAAUUUCCUUAAGAAUUGAAUGAGUGACCACAUGAGGUAAAACUUCCUAUAGAGCUACAGUAAGUUUUGCCUAAUGUGGUCACUCUUUCAAUGCCCAUGGAAUUGCCAUUGG	(((.(((((.((......((((((.((((((((((((.(((((((((((.((.((....)).)).))))))))))).)))))))))))).))))))......))))))).))).))	-	651278734	651278754	UAAUGUGGUCACUCUUUCAAU	3
gbi-miR11534r	ctg38896	1453	1601	CCCGUCUUCAACAUCCGGACUUGUCUCUACUUUUAUUCUCCAGGAGGUGCCACAUCAGAGAAGAGCCAGCUUAGGGAACCGACUGGCGAAGCAACUCCUCCUGAAGAAGUGAGAUCGGUGGAGAGGUGUUUAGAUCAGAAGGAGGUUGA	(((.((((((((.(((((((.(.((((((((((((((((.((((((((((..............(((((....((...))..)))))...)))...))))))).)).))))))...)))))))).).)))).........))).)))))	-	1473	1492	UGAGAUCGUUGGAGAGGUGU	3
gbi-miR529i	ctg42873	676	794	GGUUCACCAAGACCCAUGGCAGAAGAGAGAGAGUACAGCCCUACUGAGAAAAUUAGGAUUAUCAUUAUCUCAGAAGACGCUGUGCUCUCUCUCUUCUUCUGUUGAUCUUAGAUGAUUUU	))).......(((((((((.(((((((((((((((((((.((.((((((.(((.(......).))).)))))).))..)))))))))))))))))))..((..((((......))))..	+	754	774	GCUGUGCUCUCUCUCUUCUUC	3
gbi-miR8730	ctg92855	1308	1462	UUUAAACAGUAUAAAAAUGUCAAGUAUCAACACUUUAUGAAUGCCUGAAAGUCAUAGGUUAAACGGGAAAAACGAUCCAGGGUUGGAAUACAAUAGCUGGAAAUAUUCUUACACAUAAAGAGGUUGGGAUUUGGUGACAGGCACAGAAGCUCAAC	...))).))))).......((((((.(((((.(((((((...(((((.......)))))....((.......)).(((((.((((.....))))..)))))............)))))))..))))).))))))))).))).))))))))).)))	-	1328	1347	UAAAGAGGUUGGGAUUUGGU	3
gbi-miR396m	ctg96784	120	253	UGGAGAUUCCUGUCAUAUUUUUCCACGGCUUUCUUGAACUUGAUGGGCCGGCAAUGUCUCUUGCAGUAUACUUCCAACAGAUCCGGUUGAAAAGCUCAAGAAAGCUGUGGGAAAACAUGUAGGGUCUCAAUAAU	(((((((.((((.(((.((((((((((((((((((((.(((..(.((((((....((((.(((.((....))..))).)))))))))).).))).)))))))))))))))))))).))))))))))))......	+	214	233	CUCAAGAAAGCUGUGGGAAA	3
gbi-miR396n	ctg96785	753	892	UGGAGAUUCCUGUCAUAUUUUUCCACGGCUUUCCUUAGAAACUUGAUGGGGCCGGCAAUGUCUCUUGCCGUAUACUUCCAACAGAUCCGGCUUGAAAAGACUAAAGAAAGCUGUGGGAAAACAUGUAGGGUCCAAAUAAU	((((((..((((.(((.((((((((((((((((.((((...(((..(.(((((((....((((.(((...........))).))))))))))).).))).)))).)))))))))))))))).)))))))(((((.(....	-	773	792	CUAAAGAAAGCUGUGGGAAA	3
gbi-miR11534p	ctg105877	711	854	AUGUAACGAAUUUUGUUUGUGAUUGUUGGAGAGGAACUGUACACUCACCCUAAGUUAUCCUUGGAGAAAGAUCCGAAUUGUGGAGUCCAGGUUGAAGAAGAGGUUGCCUCCAAACAAAAGCAAAGAGAGAGAGUGUUUGCAAAA	))))...))).(((.(((((..(((((((((.(.((((......(((.(((......((((((((......))))).....)))....))).)))......)))).))))).)))))..))))).)))((((((..........	-	818	837	UGAGAUUGUUGGAGAGGAAC	5
gbi-miR11534q	ctg115928	1508	1665	CACCAGGACAAAGCAUGUUGAAGUUCCCCACUUCAUUUCAGAGAGCAGGUGUAGGAGAAAAGUUAGCUUGAGUUUCGUCUAUUAUCCAACUAAGGAUCAGAUUUUGCUAACAUCUCACUAAGACCUUGAGUCGUGAGAAAGUUGGAGAGGUUUAGAUU	(((((((....((((..(((((.(((((.((((..(((((((....((((.(((((((...((((((..((((((.((((.(((......))))))).)))))).)))))).)))).)))..))))....)).))))))))).)).))).)))))..)	+	1641	1661	UGAGAGAGUUGGAGAGGUUUA	3
gbi-miRN283	ctg119398	274	432	AUUAAAAAAAUGACAUUAGCUGUGAUCAUGCUACCCACUGUUAUGCAUAUGAUACUGCCUGCUACUCUUAUGUCUCUUUCAAAUACAUUAGAGUAUGUGACAGUAACAUAUGCAUAACAGUGGGUAGCACUAUCACAGCAUAGGUUUUACGUUAAUACU	(((...............((((((((..(((((((((((((((((((((((.(((((.(.((((((((.((((...........)))).)))))).))).))))).)))))))))))))))))))))))..))))))))((((..((......))..))	+	294	314	UGUGAUCAUGCUACCCACUGU	5
gbi-miRN35a	ctg152891	973	1140	CUCACAUAAUACAAAAAAUCUCAAAAGAGUUCAAGAAUUUCAGAAGACGGUAAUGCAUGCAUUAUCGCAGCAAAAGAAAUCAAUACAAAAUUAAAAAUUAAAAUGCAAUUAAUAACCGUUUUUUGAAAUUCUUCUACUUCUUUUGAGAUUUUUCUAUUAUGCCAGAAG	((..(((((((..(((((((((((((((((..(((((((((((((((((((..(((.(((......))))))........................(((((.......))))).)))))))))))))))))))..)).))))))))))))))).)))))))..)))))	+	993	1013	UCAAAAGAGUUCAAGAAUUUC	5
gbi-miR482f	ctg162639	1468	1629	AAGUUAGCAAAGAAAGAUUGUAUAGGAGUGUGUGGGAGUUUCCUUGGCCAGCCUAAUUUACCAACAUUUCUUAACAGAAACAGAUGCCCCCACUUCCCAAAACAUGCCCACUGUCCUACCUCUUUCCUACACCUCCCAUACCCACUAUUCACUCAACUAAUC	..))).)).))))......((((.((((.(((((((((.......((.(((...............(((((....)))))..((.(......).))..............))).)).......))))))))))))).)))).....................	-	1488	1509	UCUUUCCUACACCUCCCAUACC	3
