# Supplementary material for: Inferring the Regulatory Network of miRNAs on Terpene Trilactone Biosynthesis Affected by Environmental Conditions
Source: Int J Mol Sci. 2023 Nov 30;24(23):17002. doi: 10.3390/ijms242317002 (PMC10707241; doi:10.3390/ijms242317002)
Supplement: Supplementary file 1 [file ijms-24-17002-s001.zip › Table S3. Prediction of miRNA target genes.xlsx]

## Sheet: Sheet1
Table S3. Prediction of miRNA target genes
miRNA	Target	Expectation	miRNA start	miRNA end	Target start	Target end	miRNA aligned fragment	Alignment	Target aligned fragment	Target symbol	Target description	KEGG	Pathway	K_ID	GO Component	GO Function	GO Process
gbi-miR11407c.1	evm.model.chr1.1053	0	1	20	63	82	UUUGGUCGAAAACUCUGCGA	::::::::::::::::::::	UCGCAGAGUUUUCGACCAAA	EMB2758	ABR16520.1 unknown [Picea sitchensis]	-	-	-	GO:0005575//cellular_component;GO:0005622//intracellular;GO:0005623//cell;GO:0043226//organelle;GO:0043227//membrane-bounded organelle;GO:0043229//intracellular organelle;GO:0043231//intracellular membrane-bounded organelle;GO:0044424//intracellular part;GO:0044464//cell part;GO:0045203//integral component of cell outer membrane	GO:0003674//molecular_function;GO:0003676//nucleic acid binding;GO:0003723//RNA binding;GO:0003824//catalytic activity;GO:0004518//nuclease activity;GO:0004519//endonuclease activity;GO:0005215//transporter activity;GO:0005488//binding;GO:0005515//protein binding;GO:0008270//zinc ion binding;GO:0016491//oxidoreductase activity;GO:0016787//hydrolase activity;GO:0016788//hydrolase activity, acting …	GO:0006139//nucleobase-containing compound metabolic process;GO:0006417//regulation of translation;GO:0006725//cellular aromatic compound metabolic process;GO:0006807//nitrogen compound metabolic process;GO:0008150//biological_process;GO:0008152//metabolic process;GO:0009405//pathogenesis;GO:0009451//RNA modification;GO:0009987//cellular process;GO:0015774//polysaccharide transport;GO:0016070//RN…
gbi-miR11407c.1	evm.model.chr1.1055	0	1	20	615	634	UUUGGUCGAAAACUCUGCGA	::::::::::::::::::::	UCGCAGAGUUUUCGACCAAA	-	-	-	-	-	-	-	-
gbi-miR11407c.1	evm.model.chr4.660	0	1	20	228	247	UUUGGUCGAAAACUCUGCGA	::::::::::::::::::::	UCGCAGAGUUUUCGACCAAA	-	-	-	-	-	-	-	-
gbi-miR11530b	evm.model.chr9.2061	0	1	20	805	824	UCUUCAUGGACCUCCUUGCC	::::::::::::::::::::	GGCAAGGAGGUCCAUGAAGA	-	-	-	-	-	-	-	-
gbi-miR11530b	evm.model.chr9.157	0	1	20	571	590	UCUUCAUGGACCUCCUUGCC	::::::::::::::::::::	GGCAAGGAGGUCCAUGAAGA	-	-	-	-	-	-	-	-
gbi-miR11530b	evm.model.chr3.1043	0	1	20	370	389	UCUUCAUGGACCUCCUUGCC	::::::::::::::::::::	GGCAAGGAGGUCCAUGAAGA	-	-	-	-	-	-	-	-
gbi-miR11530b	evm.model.chr3.1062	0	1	20	736	755	UCUUCAUGGACCUCCUUGCC	::::::::::::::::::::	GGCAAGGAGGUCCAUGAAGA	-	-	-	-	-	-	-	-
gbi-miR11530b	evm.model.chr3.1047	0	1	20	1090	1109	UCUUCAUGGACCUCCUUGCC	::::::::::::::::::::	GGCAAGGAGGUCCAUGAAGA	-	-	-	-	-	-	-	-
gbi-miR11530b	evm.model.chr7.1922	0	1	20	1810	1829	UCUUCAUGGACCUCCUUGCC	::::::::::::::::::::	GGCAAGGAGGUCCAUGAAGA	-	-	-	-	-	-	-	-
gbi-miR169g	evm.model.chr5.1988	0	1	21	1110	1130	AGCCAAGAAUGAUUUGCCGAC	:::::::::::::::::::	UGCGGCAAAUCAUUCUUGGCU	NFYA1	ACN40089.1 unknown [Picea sitchensis]	-	-	-	GO:0005575//cellular_component;GO:0005622//intracellular;GO:0005623//cell;GO:0005634//nucleus;GO:0005667//transcription factor complex;GO:0016602//CCAAT-binding factor complex;GO:0032991//macromolecular complex;GO:0043226//organelle;GO:0043227//membrane-bounded organelle;GO:0043229//intracellular organelle;GO:0043231//intracellular membrane-bounded organelle;GO:0044422//organelle part;GO:0044424/…	GO:0003674//molecular_function;GO:0003676//nucleic acid binding;GO:0003677//DNA binding;GO:0003700//transcription factor activity, sequence-specific DNA binding;GO:0005488//binding;GO:0097159//organic cyclic compound binding;GO:1901363//heterocyclic compound binding	GO:0000003//reproduction;GO:0003006//developmental process involved in reproduction;GO:0006139//nucleobase-containing compound metabolic process;GO:0006351//transcription, DNA-templated;GO:0006355//regulation of transcription, DNA-templated;GO:0006725//cellular aromatic compound metabolic process;GO:0006807//nitrogen compound metabolic process;GO:0007275//multicellular organism development;GO:000…
gbi-miR397a	evm.model.chr9.2171	0	1	22	1004	1025	UCAUCAUUGAGAGCAGCAUUGG	..::::::::::::::::::::	UUAAUGCUGCUCUCAAUGAUGA	LAC17	AZA14790.1 Laccase-17 [Pinus taeda]	-	-	-	-	GO:0005375//copper ion transmembrane transporter activity;GO:0005507//copper ion binding;GO:0016491//oxidoreductase activity	GO:0006825//copper ion transport;GO:0055114//oxidation-reduction process
gbi-miR397b	evm.model.chr9.2171	0	1	22	1004	1025	UCAUCAUUGAGAGCAGCAUUGA	:.::::::::::::::::::::	UUAAUGCUGCUCUCAAUGAUGA	LAC17	AZA14790.1 Laccase-17 [Pinus taeda]	-	-	-	-	GO:0005375//copper ion transmembrane transporter activity;GO:0005507//copper ion binding;GO:0016491//oxidoreductase activity	GO:0006825//copper ion transport;GO:0055114//oxidation-reduction process
gbi-miR397f	evm.model.chr3.159	0	1	21	993	1013	UCAUUGAGUGCAGCAUUGAUU	:::::::::::::::::::::	AAUCAAUGCUGCACUCAAUGA	LAC11	ACN39933.1 unknown [Picea sitchensis]	-	-	-	-	GO:0005375//copper ion transmembrane transporter activity;GO:0005507//copper ion binding;GO:0016491//oxidoreductase activity	GO:0006825//copper ion transport;GO:0055114//oxidation-reduction process
gbi-miRN154	evm.model.chr3.1264	0	1	21	622	642	AUGAUAAUCUUGAUAAGAAGC	:::::::::::::::::::::	GCUUCUUAUCAAGAUUAUCAU	ACS7	ABM60747.1 ACC synthase [Picea glauca]	Global and overview maps;Global and overview maps;Amino acid metabolism	ko01100//Metabolic pathways;ko01110//Biosynthesis of secondary metabolites;ko00270//Cysteine and methionine metabolism	K01762	GO:0005737//cytoplasm	GO:0003824//catalytic activity;GO:0004400//histidinol-phosphate transaminase activity;GO:0004838//L-tyrosine:2-oxoglutarate aminotransferase activity;GO:0009016//succinyldiaminopimelate transaminase activity;GO:0016829//lyase activity;GO:0030170//pyridoxal phosphate binding;GO:0047688//aspartate 4-decarboxylase activity;GO:0048472//threonine-phosphate decarboxylase activity	GO:0000105//histidine biosynthetic process;GO:0006520//cellular amino acid metabolic process;GO:0006531//aspartate metabolic process;GO:0006559//L-phenylalanine catabolic process;GO:0006572//tyrosine catabolic process;GO:0009058//biosynthetic process;GO:0009236//cobalamin biosynthetic process;GO:0019877//diaminopimelate biosynthetic process;GO:0042398//cellular modified amino acid biosynthetic pr…
gbi-miRN177	evm.model.chr5.267	0	1	21	1211	1231	UGUUGCUGAGAAACGAAAGAG	: :::::::::::::::::::	CGCUUUCGUUUCUCAGCAACA	At3g02645	XP_017978246.1 PREDICTED: putative UPF0481 protein At3g02645 [Theobroma cacao]	-	-	-	-	-	-
gbi-miRN200	evm.model.chr6.1357	0	1	21	487	507	UGCUAUUUCAUCAAUCCGCUC	:::::::::::::::::::::	GAGCGGAUUGAUGAAAUAGCA	--	-	-	-	-	GO:0005815//microtubule organizing center	GO:0043531//ADP binding	GO:0006355//regulation of transcription, DNA-templated
gbi-miRN200	evm.model.chr6.1357	0	1	21	688	708	UGCUAUUUCAUCAAUCCGCUC	:::::::::::::::::::::	GAGCGGAUUGAUGAAAUAGCA	--	-	-	-	-	GO:0005815//microtubule organizing center	GO:0043531//ADP binding	GO:0006355//regulation of transcription, DNA-templated
gbi-miRN247	evm.model.chr8.1020	0	1	21	54	74	UUUCCGUCGCAUAUAACUGGC	:::::::::::::::::::::	GCCAGUUAUAUGCGACGGAAA	--	-	-	-	-	-	-	-
gbi-miRN251	evm.model.chr8.1299	0	1	21	347	367	AGAAGAAUUUAUGAAUCAUGG	:::::::::::::::::::::	CCAUGAUUCAUAAAUUCUUCU	--	-	-	-	-	-	-	-
gbi-miRN272	evm.model.chr9.1399	0	1	22	731	752	UGAAUCCAAUCCUGACCUUCUG	::::::::::::::::::::::	CAGAAGGUCAGGAUUGGAUUCA	CYP735A2	ATG29943.1 CYP715C54 [Taxus chinensis]	-	-	-	GO:0005575//cellular_component;GO:0016020//membrane;GO:0016021//integral component of membrane;GO:0031224//intrinsic component of membrane;GO:0044425//membrane part	GO:0003674//molecular_function;GO:0003824//catalytic activity;GO:0004497//monooxygenase activity;GO:0005488//binding;GO:0005506//iron ion binding;GO:0008395//steroid hydroxylase activity;GO:0016491//oxidoreductase activity;GO:0016705//oxidoreductase activity, acting on paired donors, with incorporation or reduction of molecular oxygen;GO:0020037//heme binding;GO:0043167//ion binding;GO:0043169//c…	GO:0006629//lipid metabolic process;GO:0008150//biological_process;GO:0008152//metabolic process;GO:0008202//steroid metabolic process;GO:0009719//response to endogenous stimulus;GO:0009725//response to hormone;GO:0009741//response to brassinosteroid;GO:0010033//response to organic substance;GO:0010268//brassinosteroid homeostasis;GO:0010817//regulation of hormone levels;GO:0014070//response to o…
gbi-miRN58	evm.model.chr5.1323	0	1	21	481	501	UCUGACUAUGUGAUAAUGAAU	:::::::::::::::::::::	AUUCAUUAUCACAUAGUCAGA	-	-	-	-	-	-	-	-
gbi-miRN58	evm.model.chr8.538	0	1	21	685	705	UCUGACUAUGUGAUAAUGAAU	:::::::::::::::::::::	AUUCAUUAUCACAUAGUCAGA	-	-	-	-	-	-	-	-
gbi-miRN80	evm.model.chr12.1316	0	1	21	495	515	UUACCUUGUUGCAGAGCUGCC	::::::::::::::::::::	AGCAGCUCUGCAACAAGGUAA	-	-	-	-	-	-	-	-
gbi-miRN80	evm.model.chr6.167	0	1	21	585	605	UUACCUUGUUGCAGAGCUGCC	::::::::::::::::::::	AGCAGCUCUGCAACAAGGUAA	-	-	-	-	-	-	-	-
gbi-miRN80	evm.model.chr10.596	0	1	21	921	941	UUACCUUGUUGCAGAGCUGCC	::::::::::::::::::::	AGCAGCUCUGCAACAAGGUAA	CRR2	XP_010248645.1 PREDICTED: pentatricopeptide repeat-containing protein At2g33760-like [Nelumbo nucifera]	-	-	-	-	GO:0008270//zinc ion binding;GO:0045182//translation regulator activity	GO:0006417//regulation of translation;GO:0006886//intracellular protein transport;GO:0016192//vesicle-mediated transport
gbi-miRN80	evm.model.chr10.243	0	1	21	1119	1139	UUACCUUGUUGCAGAGCUGCC	::::::::::::::::::::	AGCAGCUCUGCAACAAGGUAA	-	-	-	-	-	-	-	-
gbi-miRN80	evm.model.chr11.1093	0	1	21	597	617	UUACCUUGUUGCAGAGCUGCC	: :::::::::::::::::::	GUCAGCUCUGCAACAAGGUAA	-	-	-	-	-	-	-	-
gbi-miRN80	evm.model.chr12.1314	0	1	21	495	515	UUACCUUGUUGCAGAGCUGCC	:::::::::::::::::::	AUCAGCUCUGCAACAAGGUAA	-	-	-	-	-	-	-	-
gbi-miRN80	evm.model.chr6.729	0	1	21	105	125	UUACCUUGUUGCAGAGCUGCC	:::::::::::::::::::	AUCAGCUCUGCAACAAGGUAA	PCMP-H40	ABR17838.1 unknown [Picea sitchensis]	-	-	-	-	GO:0045182//translation regulator activity	GO:0006417//regulation of translation
gbi-miRN80	evm.model.chr6.863	0	1	21	210	230	UUACCUUGUUGCAGAGCUGCC	:::::::::::::::::::	AUCAGCUCUGCAACAAGGUAA	-	-	-	-	-	-	-	-
gbi-miRN80	evm.model.chr6.730	0	1	21	597	617	UUACCUUGUUGCAGAGCUGCC	:::::::::::::::::::	AUCAGCUCUGCAACAAGGUAA	-	-	-	-	-	-	-	-
gbi-miRN80	evm.model.chr9.1466	0	1	21	354	374	UUACCUUGUUGCAGAGCUGCC	:::::::::::::::::::	AUCAGCUCUGCAACAAGGUAA	-	-	-	-	-	-	-	-
gbi-miRN83	evm.model.chr3.1047	0	1	21	299	319	UGUGGGCAUGGACCAGUUUGC	:::::::::::::::::::::	GCAAACUGGUCCAUGCCCACA	-	-	-	-	-	-	-	-
gbi-miRN83	evm.model.chr6.1767	0	1	21	635	655	UGUGGGCAUGGACCAGUUUGC	:.:::::::::::::::::::	GUAAACUGGUCCAUGCCCACA	-	-	-	-	-	-	-	-
gbi-miR1030b/c	evm.model.chr3.1684	0.5	1	21	450	470	UUUGCAUCUGCACCUGCACCA	:::::::::::::.::::::	AGGUGCAGGUGCAGGUGCAAA	--	XP_024521363.1 uncharacterized protein LOC112342937 [Selaginella moellendorffii]	-	-	-	-	-	-
gbi-miR11407a/b	evm.model.chr1.42	0.5	1	21	528	548	UCAAAAACUCUGCGGGCGUCA	::::::.::::::::::::::	UGACGCUCGCAGAGUUUUUGA	-	-	-	-	-	-	-	-
gbi-miR11407a/b	evm.model.chr4.1548	0.5	1	21	6	26	UCAAAAACUCUGCGGGCGUCA	:::::.::::::::::::::	CGACGCUCGCAGAGUUUUUGA	-	-	-	-	-	-	-	-
gbi-miR11407a/b	evm.model.chr4.1392	0.5	1	21	612	632	UCAAAAACUCUGCGGGCGUCA	:::::.::::::::::::::	GGACGCUCGCAGAGUUUUUGA	PCMP-H85	XP_021724058.1 putative pentatricopeptide repeat-containing protein At3g13770, mitochondrial [Chenopodium quinoa]	-	-	-	GO:0005575//cellular_component;GO:0005622//intracellular;GO:0005623//cell;GO:0005737//cytoplasm;GO:0005739//mitochondrion;GO:0019031//viral envelope;GO:0043226//organelle;GO:0043227//membrane-bounded organelle;GO:0043229//intracellular organelle;GO:0043231//intracellular membrane-bounded organelle;GO:0044424//intracellular part;GO:0044444//cytoplasmic part;GO:0044464//cell part	GO:0003674//molecular_function;GO:0003676//nucleic acid binding;GO:0003723//RNA binding;GO:0003824//catalytic activity;GO:0004518//nuclease activity;GO:0004519//endonuclease activity;GO:0005488//binding;GO:0008270//zinc ion binding;GO:0016787//hydrolase activity;GO:0016788//hydrolase activity, acting on ester bonds;GO:0043167//ion binding;GO:0043169//cation binding;GO:0045182//translation regulat…	GO:0000959//mitochondrial RNA metabolic process;GO:0006139//nucleobase-containing compound metabolic process;GO:0006417//regulation of translation;GO:0006725//cellular aromatic compound metabolic process;GO:0006807//nitrogen compound metabolic process;GO:0008150//biological_process;GO:0008152//metabolic process;GO:0009451//RNA modification;GO:0009987//cellular process;GO:0016032//viral process;GO…
gbi-miR11407a/b	evm.model.chr1.396	0.5	1	21	597	617	UCAAAAACUCUGCGGGCGUCA	:::::.::::::::::::::	AGACGCUCGCAGAGUUUUUGA	PCMP-H85	ABR16520.1 unknown [Picea sitchensis]	-	-	-	GO:0000314//organellar small ribosomal subunit;GO:0022627//cytosolic small ribosomal subunit	GO:0003735//structural constituent of ribosome;GO:0005515//protein binding;GO:0015631//tubulin binding;GO:0045182//translation regulator activity	GO:0006412//translation;GO:0006417//regulation of translation
gbi-miR11407a/b	evm.model.chr8.1371	0.5	1	21	606	626	UCAAAAACUCUGCGGGCGUCA	::::.::::::::::::::	GAACGCUCGCAGAGUUUUUGA	-	-	-	-	-	-	-	-
gbi-miR11407c.1	evm.model.chr6.705	0.5	1	20	438	457	UUUGGUCGAAAACUCUGCGA	::::.:::::::::::::::	UCGCGGAGUUUUCGACCAAA	PCMP-H40	ABR17838.1 unknown [Picea sitchensis]	-	-	-	GO:0045203//integral component of cell outer membrane	GO:0005215//transporter activity;GO:0005515//protein binding;GO:0008270//zinc ion binding;GO:0015631//tubulin binding;GO:0051011//microtubule minus-end binding	GO:0015774//polysaccharide transport;GO:0042710//biofilm formation
gbi-miR11407c.1	evm.model.chr1.396	0.5	1	20	603	622	UUUGGUCGAAAACUCUGCGA	::::::::::::.:::::::	UCGCAGAGUUUUUGACCAAA	PCMP-H85	ABR16520.1 unknown [Picea sitchensis]	-	-	-	GO:0000314//organellar small ribosomal subunit;GO:0022627//cytosolic small ribosomal subunit	GO:0003735//structural constituent of ribosome;GO:0005515//protein binding;GO:0015631//tubulin binding;GO:0045182//translation regulator activity	GO:0006412//translation;GO:0006417//regulation of translation
gbi-miR11530b	evm.model.chr3.1062	0.5	1	20	433	452	UCUUCAUGGACCUCCUUGCC	:::::::::::.::::::::	GGCAAGGAGGUUCAUGAAGA	-	-	-	-	-	-	-	-
gbi-miR160a/e/f	evm.model.chr5.854	0.5	1	21	1650	1670	UGCCUGGCUCCCUGUAUGCCA	:::::.::::::::::::::	GGGCAUGCAGGGAGCCAGGCA	ARF18	AVP71779.1 auxin response factor 16 [Pinus massoniana]	-	-	-	GO:0005634//nucleus	GO:0003677//DNA binding	GO:0006355//regulation of transcription, DNA-templated;GO:0009725//response to hormone
gbi-miR160a/e/f	evm.model.chr8.618	0.5	1	21	1671	1691	UGCCUGGCUCCCUGUAUGCCA	:::::.::::::::::::::	AGGCAUGCAGGGAGCCAGGCA	ARF18	AVP71779.1 auxin response factor 16 [Pinus massoniana]	-	-	-	GO:0005634//nucleus	GO:0003677//DNA binding	GO:0006355//regulation of transcription, DNA-templated;GO:0009725//response to hormone
gbi-miR160a/e/f	evm.model.chr10.178	0.5	1	21	1797	1817	UGCCUGGCUCCCUGUAUGCCA	:::::.::::::::::::::	AGGCAUGCAGGGAGCCAGGCA	ARF22	AVP71779.1 auxin response factor 16 [Pinus massoniana]	-	-	-	GO:0005634//nucleus	GO:0003677//DNA binding	GO:0006355//regulation of transcription, DNA-templated;GO:0009725//response to hormone
gbi-miR169e	evm.model.chr9.380	0.5	1	21	1988	2008	CAACCAAGAAUGACUUGCCCG	:::.:::::::::::::::	AAGGCGAGUCAUUCUUGGUUG	TPR2	XP_024384333.1 protein TPR2-like isoform X2 [Physcomitrella patens]	-	-	-	-	GO:0005515//protein binding	-
gbi-miR2950a	evm.model.chr11.1309	0.5	1	21	747	767	UUCCAUCUCUUGCACACUGAG	.:::::::::::::::::::.	UUCAGUGUGCAAGAGAUGGAG	At3g61590	ADE75895.1 unknown [Picea sitchensis]	-	-	-	-	GO:0003674//molecular_function;GO:0003824//catalytic activity;GO:0004842//ubiquitin-protein transferase activity;GO:0005515//protein binding;GO:0016740//transferase activity;GO:0019787//ubiquitin-like protein transferase activity	GO:0006325//chromatin organization;GO:0006464//cellular protein modification process;GO:0006508//proteolysis;GO:0006511//ubiquitin-dependent protein catabolic process;GO:0006807//nitrogen compound metabolic process;GO:0008150//biological_process;GO:0008152//metabolic process;GO:0009056//catabolic process;GO:0009057//macromolecule catabolic process;GO:0009987//cellular process;GO:0010498//proteaso…
gbi-miR397g.1	evm.model.chr5.377	0.5	1	21	996	1016	UUGAGUGCAGCGUUGACGAUU	.:::::::.:::::::::::	UGUCGUCAAUGCUGCACUCAA	LAC3	AFV52384.1 laccase [Picea abies]	-	-	-	GO:0016021//integral component of membrane	GO:0005375//copper ion transmembrane transporter activity;GO:0005507//copper ion binding;GO:0008827//cytochrome o ubiquinol oxidase activity;GO:0016491//oxidoreductase activity	GO:0006825//copper ion transport;GO:0015990//electron transport coupled proton transport;GO:0055114//oxidation-reduction process
gbi-miR408	evm.model.chr2.1043	0.5	1	21	305	325	AUGCACUGCCUCUUCCCUGGC	::::::::::::::::::.:	CCCAGGGAAGAGGCAGUGCGU	ARPN	XP_006857363.1 basic blue protein [Amborella trichopoda]	-	-	-	-	GO:0009055//electron carrier activity	-
gbi-miRN127	evm.model.chr4.1218	0.5	1	21	516	536	CUUACCAUCUAAUACCUCUGU	:::::::::::.:::::::::	ACAGAGGUAUUGGAUGGUAAG	--	CCG89179.1 separase protein [Picea abies]	-	-	-	GO:0005575//cellular_component;GO:0005622//intracellular;GO:0005623//cell;GO:0005634//nucleus;GO:0005737//cytoplasm;GO:0005739//mitochondrion;GO:0005813//centrosome;GO:0005815//microtubule organizing center;GO:0005816//spindle pole body;GO:0005819//spindle;GO:0005829//cytosol;GO:0005856//cytoskeleton;GO:0015630//microtubule cytoskeleton;GO:0032991//macromolecular complex;GO:0043226//organelle;GO:…	GO:0003674//molecular_function;GO:0003824//catalytic activity;GO:0004175//endopeptidase activity;GO:0004197//cysteine-type endopeptidase activity;GO:0008233//peptidase activity;GO:0008234//cysteine-type peptidase activity;GO:0016787//hydrolase activity;GO:0070011//peptidase activity, acting on L-amino acid peptides	GO:0000003//reproduction;GO:0000070//mitotic sister chromatid segregation;GO:0000212//meiotic spindle organization;GO:0000226//microtubule cytoskeleton organization;GO:0000278//mitotic cell cycle;GO:0000280//nuclear division;GO:0000281//mitotic cytokinesis;GO:0000819//sister chromatid segregation;GO:0000910//cytokinesis;GO:0006508//proteolysis;GO:0006807//nitrogen compound metabolic process;GO:00…
gbi-miRN127	evm.model.chr4.1247	0.5	1	21	516	536	CUUACCAUCUAAUACCUCUGU	:::::::::::.:::::::::	ACAGAGGUAUUGGAUGGUAAG	--	CCG89179.1 separase protein [Picea abies]	-	-	-	GO:0005575//cellular_component;GO:0005622//intracellular;GO:0005623//cell;GO:0005634//nucleus;GO:0005737//cytoplasm;GO:0005739//mitochondrion;GO:0005813//centrosome;GO:0005815//microtubule organizing center;GO:0005816//spindle pole body;GO:0005819//spindle;GO:0005829//cytosol;GO:0005856//cytoskeleton;GO:0015630//microtubule cytoskeleton;GO:0032991//macromolecular complex;GO:0043226//organelle;GO:…	GO:0003674//molecular_function;GO:0003824//catalytic activity;GO:0004175//endopeptidase activity;GO:0004197//cysteine-type endopeptidase activity;GO:0008233//peptidase activity;GO:0008234//cysteine-type peptidase activity;GO:0016787//hydrolase activity;GO:0070011//peptidase activity, acting on L-amino acid peptides	GO:0000003//reproduction;GO:0000070//mitotic sister chromatid segregation;GO:0000212//meiotic spindle organization;GO:0000226//microtubule cytoskeleton organization;GO:0000278//mitotic cell cycle;GO:0000280//nuclear division;GO:0000281//mitotic cytokinesis;GO:0000819//sister chromatid segregation;GO:0000910//cytokinesis;GO:0006508//proteolysis;GO:0006807//nitrogen compound metabolic process;GO:00…
gbi-miRN137	evm.model.chr10.513	0.5	1	21	1180	1200	ACAAUUUACAGCACGUGGCAC	::::::.::::::::::::::	GUGCCAUGUGCUGUAAAUUGU	GGCT2;1	ABK22553.1 unknown [Picea sitchensis]	Global and overview maps;Metabolism of other amino acids	ko01100//Metabolic pathways;ko00480//Glutathione metabolism	K22596	GO:0005575//cellular_component;GO:0005622//intracellular;GO:0005623//cell;GO:0005737//cytoplasm;GO:0044424//intracellular part;GO:0044464//cell part	GO:0003674//molecular_function;GO:0003824//catalytic activity;GO:0003839//gamma-glutamylcyclotransferase activity;GO:0016829//lyase activity;GO:0016840//carbon-nitrogen lyase activity;GO:0016842//amidine-lyase activity	GO:0006518//peptide metabolic process;GO:0006575//cellular modified amino acid metabolic process;GO:0006749//glutathione metabolic process;GO:0006751//glutathione catabolic process;GO:0006790//sulfur compound metabolic process;GO:0006807//nitrogen compound metabolic process;GO:0008150//biological_process;GO:0008152//metabolic process;GO:0009056//catabolic process;GO:0009987//cellular process;GO:0…
gbi-miRN137	evm.model.chr11.836	0.5	1	21	119	139	ACAAUUUACAGCACGUGGCAC	:::::::::.::::::::::	CUGCCACGUGUUGUAAAUUGU	--	ABK22136.1 unknown [Picea sitchensis]	-	-	-	GO:0005634//nucleus;GO:0005876//spindle microtubule;GO:0016021//integral component of membrane;GO:0033179//proton-transporting V-type ATPase, V0 domain;GO:0042729//DASH complex	GO:0004674//protein serine/threonine kinase activity;GO:0005524//ATP binding;GO:0008134//transcription factor binding;GO:0008855//exodeoxyribonuclease VII activity;GO:0015078//hydrogen ion transmembrane transporter activity;GO:0015161//capsular polysaccharide transmembrane transporter activity;GO:0042803//protein homodimerization activity;GO:0051082//unfolded protein binding;GO:0070840//dynein co…	GO:0006415//translational termination;GO:0006468//protein phosphorylation;GO:0006606//protein import into nucleus;GO:0006886//intracellular protein transport;GO:0007059//chromosome segregation;GO:0008608//attachment of spindle microtubules to kinetochore;GO:0015776//capsular polysaccharide transport;GO:0016192//vesicle-mediated transport;GO:0030261//chromosome condensation;GO:0051382//kinetochore…
gbi-miRN185	evm.model.chr5.1128	0.5	1	21	750	770	UUGCUCUUGGACAGCUUUUCU	:::::.:::::::::::::::	AGAAAGGCUGUCCAAGAGCAA	GSTF9	AHA46521.1 phi class glutathione S-transferase [Larix kaempferi]	Global and overview maps;Metabolism of other amino acids	ko01100//Metabolic pathways;ko00480//Glutathione metabolism	K00799	-	GO:0005515//protein binding;GO:0016034//maleylacetoacetate isomerase activity	GO:0006559//L-phenylalanine catabolic process;GO:0006572//tyrosine catabolic process;GO:0006749//glutathione metabolic process
gbi-miRN185	evm.model.chr3.907	0.5	1	21	747	767	UUGCUCUUGGACAGCUUUUCU	.::::.:::::::::::::::	GGAAAGGCUGUCCAAGAGCAA	GSTF13	AHA46521.1 phi class glutathione S-transferase [Larix kaempferi]	Global and overview maps;Metabolism of other amino acids	ko01100//Metabolic pathways;ko00480//Glutathione metabolism	K00799	-	GO:0005515//protein binding;GO:0016034//maleylacetoacetate isomerase activity	GO:0006559//L-phenylalanine catabolic process;GO:0006572//tyrosine catabolic process;GO:0006749//glutathione metabolic process
gbi-miRN185	evm.model.chr3.906	0.5	1	21	747	767	UUGCUCUUGGACAGCUUUUCU	.::::.:::::::::::::::	GGAAAGGCUGUCCAAGAGCAA	GSTF13	AHA46521.1 phi class glutathione S-transferase [Larix kaempferi]	Global and overview maps;Metabolism of other amino acids	ko01100//Metabolic pathways;ko00480//Glutathione metabolism	K00799	-	GO:0005515//protein binding;GO:0016034//maleylacetoacetate isomerase activity	GO:0006559//L-phenylalanine catabolic process;GO:0006572//tyrosine catabolic process;GO:0006749//glutathione metabolic process
gbi-miRN196b	evm.model.chr7.2132	0.5	1	21	145	165	UGGCGCCGCGUAGGGAGAACC	::::::::::::::::::::.	GGUUCUCCCUACGCGGCGCCG	At5g49770	XP_012478224.1 PREDICTED: probable leucine-rich repeat receptor-like protein kinase At5g49770 [Gossypium raimondii]	-	-	-	GO:0005575//cellular_component;GO:0016020//membrane;GO:0016021//integral component of membrane;GO:0031224//intrinsic component of membrane;GO:0044425//membrane part	GO:0000166//nucleotide binding;GO:0003674//molecular_function;GO:0003824//catalytic activity;GO:0004672//protein kinase activity;GO:0004674//protein serine/threonine kinase activity;GO:0005488//binding;GO:0005515//protein binding;GO:0005524//ATP binding;GO:0008144//drug binding;GO:0016301//kinase activity;GO:0016740//transferase activity;GO:0016772//transferase activity, transferring phosphorus-c…	GO:0006464//cellular protein modification process;GO:0006468//protein phosphorylation;GO:0006793//phosphorus metabolic process;GO:0006796//phosphate-containing compound metabolic process;GO:0006807//nitrogen compound metabolic process;GO:0008150//biological_process;GO:0008152//metabolic process;GO:0009987//cellular process;GO:0016310//phosphorylation;GO:0019538//protein metabolic process;GO:00362…
gbi-miRN198	evm.model.chr6.1007	0.5	1	21	564	584	UUUUGGAACCAGUAAAACACG	.:::::::::::::::::.::	UGUGUUUUACUGGUUCCAGAA	WOX2	CAT02904.1 putative wuschel homeobox protein WOX3B [Ginkgo biloba]	-	-	-	-	GO:0003677//DNA binding	-
gbi-miRN203	evm.model.chr6.1416	0.5	1	21	982	1002	ACUGUCUGUGGGAUGUGUUUC	:::::.:::::::::::::::	GAAACGCAUCCCACAGACAGU	--	RVW60600.1 hypothetical protein CK203_055510 [Vitis vinifera]	-	-	-	-	-	-
gbi-miRN256b/a	evm.model.chr8.2070	0.5	1	21	2033	2053	UGUGUCGAACCUUUCCCAGCA	:::::::.:::::::::::::	UGCUGGGGAAGGUUCGACACA	At3g47570	XP_015570709.1 putative leucine-rich repeat receptor-like serine/threonine-protein kinase At2g24130 isoform X1 [Ricinus communis]	Environmental adaptation;Signal transduction	ko04626//Plant-pathogen interaction;ko04016//MAPK signaling pathway - plant	K13420	-	GO:0004672//protein kinase activity;GO:0005515//protein binding;GO:0005524//ATP binding	GO:0006468//protein phosphorylation
gbi-miRN256b/a	evm.model.chr8.2097	0.5	1	21	2207	2227	UGUGUCGAACCUUUCCCAGCA	:::::::.:::::::::::::	UGCUGGGGAAGGUUCGACACA	At3g47110	XP_024018370.1 putative receptor-like protein kinase At3g47110, partial [Morus notabilis]	Environmental adaptation;Signal transduction	ko04626//Plant-pathogen interaction;ko04016//MAPK signaling pathway - plant	K13420	-	GO:0004672//protein kinase activity;GO:0005515//protein binding;GO:0005524//ATP binding	GO:0006468//protein phosphorylation
gbi-miRN256b/a	evm.model.chr8.2099	0.5	1	21	2297	2317	UGUGUCGAACCUUUCCCAGCA	:::::::.:::::::::::::	UGCUGGGGAAGGUUCGACACA	At3g47110	XP_024018370.1 putative receptor-like protein kinase At3g47110, partial [Morus notabilis]	-	-	-	-	GO:0004672//protein kinase activity;GO:0005515//protein binding;GO:0005524//ATP binding	GO:0006468//protein phosphorylation
gbi-miRN256b/a	evm.model.chr12.885	0.5	1	21	2282	2302	UGUGUCGAACCUUUCCCAGCA	:::::::.:::::::::::::	UGCUGGGGAAGGUUCGACACA	At2g24130	PSR95999.1 Leucine-rich repeat receptor-like serine/threonine-protein kinase [Actinidia chinensis var. chinensis] [Actinidia chinensis]	-	-	-	-	GO:0004672//protein kinase activity;GO:0005515//protein binding;GO:0005524//ATP binding	GO:0006468//protein phosphorylation
gbi-miRN256b/a	evm.model.chr8.2034	0.5	1	21	2693	2713	UGUGUCGAACCUUUCCCAGCA	:::::::.:::::::::::::	UGCUGGGGAAGGUUCGACACA	At3g47570	RVW29840.1 putative LRR receptor-like serine/threonine-protein kinase [Vitis vinifera]	Environmental adaptation;Signal transduction	ko04626//Plant-pathogen interaction;ko04016//MAPK signaling pathway - plant	K13420	-	GO:0004672//protein kinase activity;GO:0005515//protein binding;GO:0005524//ATP binding	GO:0006468//protein phosphorylation
gbi-miRN268a	evm.model.chr4.1866	0.5	1	21	112	132	AUUUGUUUUCGCCUUCGCUAC	::::::.::::::::::::::	GUAGCGGAGGCGAAAACAAAU	Os10g0521000	ABR17991.1 unknown [Picea sitchensis]	Global and overview maps;Global and overview maps;Carbohydrate metabolism	ko01100//Metabolic pathways;ko01110//Biosynthesis of secondary metabolites;ko00500//Starch and sucrose metabolism	K01194	GO:0005575//cellular_component;GO:0005623//cell;GO:0005886//plasma membrane;GO:0005903//brush border;GO:0016020//membrane;GO:0016021//integral component of membrane;GO:0031224//intrinsic component of membrane;GO:0031225//anchored component of membrane;GO:0031226//intrinsic component of plasma membrane;GO:0044425//membrane part;GO:0044459//plasma membrane part;GO:0044464//cell part;GO:0046658//anc…	GO:0003674//molecular_function;GO:0003824//catalytic activity;GO:0004553//hydrolase activity, hydrolyzing O-glycosyl compounds;GO:0004555//alpha,alpha-trehalase activity;GO:0015927//trehalase activity;GO:0016787//hydrolase activity;GO:0016798//hydrolase activity, acting on glycosyl bonds	GO:0005975//carbohydrate metabolic process;GO:0005984//disaccharide metabolic process;GO:0005991//trehalose metabolic process;GO:0005993//trehalose catabolic process;GO:0007275//multicellular organism development;GO:0008150//biological_process;GO:0008152//metabolic process;GO:0009056//catabolic process;GO:0009311//oligosaccharide metabolic process;GO:0009313//oligosaccharide catabolic process;GO:…
gbi-miRN274	evm.model.chr11.1360	0.5	1	21	704	724	UGUUUGGCAGCUCUAGGUCUA	:::::.:::::::::::::	CUGACCUGGAGCUGCCAAACA	NSP2	XP_006843846.1 nodulation-signaling pathway 2 protein [Amborella trichopoda]	-	-	-	-	-	-
gbi-miRN280	evm.model.chr2.158	0.5	1	20	2969	2988	AUCAGCAAGUAGAGUGCAGC	:.::::::::::::::::::	GUUGCACUCUACUUGCUGAU	RAD23B	PTQ32166.1 hypothetical protein MARPO_0102s0034 [Marchantia polymorpha]	Translation	ko03013//RNA transport	K14292	GO:0005575//cellular_component;GO:0005622//intracellular;GO:0005623//cell;GO:0005634//nucleus;GO:0005654//nucleoplasm;GO:0005730//nucleolus;GO:0005737//cytoplasm;GO:0005829//cytosol;GO:0015030//Cajal body;GO:0016604//nuclear body;GO:0030532//small nuclear ribonucleoprotein complex;GO:0031974//membrane-enclosed lumen;GO:0031981//nuclear lumen;GO:0032991//macromolecular complex;GO:0043226//organell…	GO:0003674//molecular_function;GO:0003824//catalytic activity;GO:0005515//protein binding;GO:0008168//methyltransferase activity;GO:0008173//RNA methyltransferase activity;GO:0016740//transferase activity;GO:0016741//transferase activity, transferring one-carbon groups;GO:0071164//RNA trimethylguanosine synthase activity	GO:0000375//RNA splicing, via transesterification reactions;GO:0000377//RNA splicing, via transesterification reactions with bulged adenosine as nucleophile;GO:0000387//spliceosomal snRNP assembly;GO:0000398//mRNA splicing, via spliceosome;GO:0001510//RNA methylation;GO:0006139//nucleobase-containing compound metabolic process;GO:0006289//nucleotide-excision repair;GO:0006351//transcription, DNA-…
gbi-miRN56	evm.model.chr2.1295	0.5	1	21	613	633	AAAUAAGGGGAUGAUUUUGUU	::::::::::::::.::::::	AACAAAAUCAUCCCUUUAUUU	RUN1	XP_010065337.1 PREDICTED: TMV resistance protein N-like [Eucalyptus grandis]	-	-	-	-	GO:0005515//protein binding;GO:0005524//ATP binding;GO:0005525//GTP binding;GO:0016887//ATPase activity;GO:0043531//ADP binding	GO:0007165//signal transduction
gbi-miRN57	evm.model.chr11.708	0.5	1	21	3165	3185	ACAUGGCAUUGUGUAAUUGGC	:.::::::::::.::::::::	GUCAAUUACACAGUGCCAUGU	RLP26	XP_024929574.1 receptor-like protein EIX1 [Ziziphus jujuba]	-	-	-	-	GO:0005515//protein binding	-
gbi-miRN58	evm.model.chr10.891	0.5	1	21	7	27	UCUGACUAUGUGAUAAUGAAU	::::::::::::.::::::::	AUUCAUUAUCACGUAGUCAGA	-	-	-	-	-	-	-	-
gbi-miRN58	evm.model.chr8.2235	0.5	1	21	871	891	UCUGACUAUGUGAUAAUGAAU	::::::::::::::::::::.	AUUCAUUAUCACAUAGUCAGG	-	-	-	-	-	-	-	-
gbi-miRN58	evm.model.chr10.892	0.5	1	21	328	348	UCUGACUAUGUGAUAAUGAAU	::::::::::::.::::::::	AUUCAUUAUCACGUAGUCAGA	-	-	-	-	-	-	-	-
gbi-miRN67	evm.model.chr11.226	0.5	1	21	536	556	UAUUUUCAGUAGGCAUUUGCA	::::::::::::::::::.	ACCAAAUGCCUACUGAAAAUG	AAO	ADE75758.1 unknown [Picea sitchensis]	Global and overview maps;Carbohydrate metabolism	ko01100//Metabolic pathways;ko00053//Ascorbate and aldarate metabolism	K00423	GO:0005575//cellular_component;GO:0005576//extracellular region	GO:0003674//molecular_function;GO:0003824//catalytic activity;GO:0005375//copper ion transmembrane transporter activity;GO:0005488//binding;GO:0005507//copper ion binding;GO:0008447//L-ascorbate oxidase activity;GO:0009055//electron carrier activity;GO:0016491//oxidoreductase activity;GO:0016679//oxidoreductase activity, acting on diphenols and related substances as donors;GO:0016682//oxidoreduct…	GO:0006825//copper ion transport;GO:0008150//biological_process;GO:0008152//metabolic process;GO:0015979//photosynthesis;GO:0055114//oxidation-reduction process
gbi-miRN67	evm.model.chr11.221	0.5	1	21	533	553	UAUUUUCAGUAGGCAUUUGCA	::::::::::::::::::.	ACCAAAUGCCUACUGAAAAUG	AAO	ADE75758.1 unknown [Picea sitchensis]	Global and overview maps;Carbohydrate metabolism	ko01100//Metabolic pathways;ko00053//Ascorbate and aldarate metabolism	K00423	-	GO:0005375//copper ion transmembrane transporter activity;GO:0005507//copper ion binding;GO:0009055//electron carrier activity;GO:0016491//oxidoreductase activity	GO:0006825//copper ion transport;GO:0015979//photosynthesis;GO:0055114//oxidation-reduction process
gbi-miRN67	evm.model.chr11.219	0.5	1	21	533	553	UAUUUUCAGUAGGCAUUUGCA	::::::::::::::::::.	ACCAAAUGCCUACUGAAAAUG	AAO	ADE75758.1 unknown [Picea sitchensis]	Global and overview maps;Carbohydrate metabolism	ko01100//Metabolic pathways;ko00053//Ascorbate and aldarate metabolism	K00423	-	GO:0005375//copper ion transmembrane transporter activity;GO:0005507//copper ion binding;GO:0009055//electron carrier activity;GO:0016491//oxidoreductase activity	GO:0006825//copper ion transport;GO:0015979//photosynthesis;GO:0055114//oxidation-reduction process
gbi-miRN67	evm.model.chr11.224	0.5	1	21	533	553	UAUUUUCAGUAGGCAUUUGCA	::::::::::::::::::.	ACCAAAUGCCUACUGAAAAUG	AAO	ADE75758.1 unknown [Picea sitchensis]	Global and overview maps;Carbohydrate metabolism	ko01100//Metabolic pathways;ko00053//Ascorbate and aldarate metabolism	K00423	GO:0005575//cellular_component;GO:0005576//extracellular region	GO:0003674//molecular_function;GO:0003824//catalytic activity;GO:0005375//copper ion transmembrane transporter activity;GO:0005488//binding;GO:0005507//copper ion binding;GO:0008447//L-ascorbate oxidase activity;GO:0009055//electron carrier activity;GO:0016491//oxidoreductase activity;GO:0016679//oxidoreductase activity, acting on diphenols and related substances as donors;GO:0016682//oxidoreduct…	GO:0006825//copper ion transport;GO:0008150//biological_process;GO:0008152//metabolic process;GO:0015979//photosynthesis;GO:0055114//oxidation-reduction process
gbi-miRN67	evm.model.chr11.225	0.5	1	21	533	553	UAUUUUCAGUAGGCAUUUGCA	::::::::::::::::::.	ACCAAAUGCCUACUGAAAAUG	AAO	ADE75758.1 unknown [Picea sitchensis]	Global and overview maps;Carbohydrate metabolism	ko01100//Metabolic pathways;ko00053//Ascorbate and aldarate metabolism	K00423	GO:0005575//cellular_component;GO:0005576//extracellular region	GO:0003674//molecular_function;GO:0003824//catalytic activity;GO:0005375//copper ion transmembrane transporter activity;GO:0005488//binding;GO:0005507//copper ion binding;GO:0008447//L-ascorbate oxidase activity;GO:0016491//oxidoreductase activity;GO:0016679//oxidoreductase activity, acting on diphenols and related substances as donors;GO:0016682//oxidoreductase activity, acting on diphenols and …	GO:0006825//copper ion transport;GO:0008150//biological_process;GO:0008152//metabolic process;GO:0019333//denitrification pathway;GO:0055114//oxidation-reduction process
gbi-miRN72	evm.model.chr12.1322	0.5	1	22	532	553	UGGAGAAAAUGGGAAUGUGAAU	:: ::.::::::::::::::::	AUCCAUAUUCCCAUUUUCUCCA	ROQ1	XP_010263414.1 PREDICTED: TMV resistance protein N-like [Nelumbo nucifera]	-	-	-	-	GO:0005515//protein binding;GO:0005524//ATP binding;GO:0016787//hydrolase activity;GO:0016887//ATPase activity;GO:0043531//ADP binding	GO:0007165//signal transduction;GO:0008152//metabolic process
gbi-miRN80	evm.model.chr10.898	0.5	1	21	495	515	UUACCUUGUUGCAGAGCUGCC	:::::::::::::::.:::::	GGCAGCUCUGCAACAGGGUAA	-	-	-	-	-	-	-	-
gbi-miRN80	evm.model.chr3.2097	0.5	1	21	720	740	UUACCUUGUUGCAGAGCUGCC	:::::.:::::::::::::::	GGCAGUUCUGCAACAAGGUAA	-	-	-	-	-	-	-	-
gbi-miRN80	evm.model.chr12.1290	0.5	1	21	918	938	UUACCUUGUUGCAGAGCUGCC	:::::::::::::::.:::::	GGCAGCUCUGCAACAGGGUAA	-	-	-	-	-	-	-	-
gbi-miRN80	evm.model.chr5.8	0.5	1	21	450	470	UUACCUUGUUGCAGAGCUGCC	::::::::::::::.:::::	AGCAGCUCUGCAACAGGGUAA	-	-	-	-	-	-	-	-
gbi-miRN80	evm.model.chr6.886	0.5	1	21	1119	1139	UUACCUUGUUGCAGAGCUGCC	::::.:::::::::::::::	AGCAGUUCUGCAACAAGGUAA	-	-	-	-	-	-	-	-
gbi-miRN80	evm.model.chr9.474	0.5	1	21	171	191	UUACCUUGUUGCAGAGCUGCC	:::::::::::.::::::::	AGCAGCUCUGCAGCAAGGUAA	PCMP-H32	RWR94506.1 pentatricopeptide repeat-containing protein, mitochondrial [Cinnamomum micranthum f. kanehirae]	-	-	-	GO:0005575//cellular_component;GO:0005622//intracellular;GO:0005623//cell;GO:0005737//cytoplasm;GO:0009507//chloroplast;GO:0009536//plastid;GO:0043226//organelle;GO:0043227//membrane-bounded organelle;GO:0043229//intracellular organelle;GO:0043231//intracellular membrane-bounded organelle;GO:0044424//intracellular part;GO:0044444//cytoplasmic part;GO:0044464//cell part	GO:0003674//molecular_function;GO:0003676//nucleic acid binding;GO:0003723//RNA binding;GO:0003824//catalytic activity;GO:0004518//nuclease activity;GO:0004519//endonuclease activity;GO:0005488//binding;GO:0008270//zinc ion binding;GO:0016787//hydrolase activity;GO:0016788//hydrolase activity, acting on ester bonds;GO:0043167//ion binding;GO:0043169//cation binding;GO:0046872//metal ion binding;G…	GO:0006139//nucleobase-containing compound metabolic process;GO:0006396//RNA processing;GO:0006397//mRNA processing;GO:0006725//cellular aromatic compound metabolic process;GO:0006807//nitrogen compound metabolic process;GO:0008150//biological_process;GO:0008152//metabolic process;GO:0009451//RNA modification;GO:0009987//cellular process;GO:0010467//gene expression;GO:0016070//RNA metabolic proce…
gbi-miRN80	evm.model.chr12.1313	0.5	1	21	1491	1511	UUACCUUGUUGCAGAGCUGCC	:::::::::::.::::::::	AGCAGCUCUGCAGCAAGGUAA	-	-	-	-	-	-	-	-
gbi-miRN80	evm.model.chr10.891	0.5	1	21	588	608	UUACCUUGUUGCAGAGCUGCC	:::::::::::.::::::::	AGCAGCUCUGCAGCAAGGUAA	-	-	-	-	-	-	-	-
gbi-miRN80	evm.model.chr6.1554	0.5	1	21	540	560	UUACCUUGUUGCAGAGCUGCC	::::::::::::::.:::::	AGCAGCUCUGCAACAGGGUAA	-	-	-	-	-	-	-	-
gbi-miRN80	evm.model.chr7.1597	0.5	1	21	543	563	UUACCUUGUUGCAGAGCUGCC	::::::.:::::::::::::	AGCAGCUUUGCAACAAGGUAA	PCMP-H92	XP_031481816.1 pentatricopeptide repeat-containing protein At5g16860 isoform X1 [Nymphaea colorata]	-	-	-	GO:0005575//cellular_component;GO:0005576//extracellular region;GO:0005622//intracellular;GO:0005623//cell;GO:0043226//organelle;GO:0043227//membrane-bounded organelle;GO:0043229//intracellular organelle;GO:0043231//intracellular membrane-bounded organelle;GO:0044424//intracellular part;GO:0044464//cell part	GO:0003674//molecular_function;GO:0003676//nucleic acid binding;GO:0003723//RNA binding;GO:0003824//catalytic activity;GO:0004518//nuclease activity;GO:0004519//endonuclease activity;GO:0005488//binding;GO:0005509//calcium ion binding;GO:0008270//zinc ion binding;GO:0016787//hydrolase activity;GO:0016788//hydrolase activity, acting on ester bonds;GO:0043167//ion binding;GO:0043169//cation binding…	GO:0006139//nucleobase-containing compound metabolic process;GO:0006417//regulation of translation;GO:0006725//cellular aromatic compound metabolic process;GO:0006807//nitrogen compound metabolic process;GO:0008150//biological_process;GO:0008152//metabolic process;GO:0009451//RNA modification;GO:0009987//cellular process;GO:0016070//RNA metabolic process;GO:0034641//cellular nitrogen compound met…
gbi-miRN80	evm.model.chr9.1466	0.5	1	21	657	677	UUACCUUGUUGCAGAGCUGCC	:::::::::::::.:::::	AUCAGCUCUGCAACAGGGUAA	-	-	-	-	-	-	-	-
gbi-miRN83	evm.model.chr1.1050	0.5	1	21	464	484	UGUGGGCAUGGACCAGUUUGC	:.:.:::::::::::::::::	GUAGACUGGUCCAUGCCCACA	PCMP-H85	XP_030452996.1 putative pentatricopeptide repeat-containing protein At3g13770, mitochondrial isoform X1 [Syzygium oleosum]	-	-	-	GO:0005575//cellular_component;GO:0005622//intracellular;GO:0005623//cell;GO:0005737//cytoplasm;GO:0005739//mitochondrion;GO:0043226//organelle;GO:0043227//membrane-bounded organelle;GO:0043229//intracellular organelle;GO:0043231//intracellular membrane-bounded organelle;GO:0044424//intracellular part;GO:0044444//cytoplasmic part;GO:0044464//cell part	GO:0003674//molecular_function;GO:0003676//nucleic acid binding;GO:0003723//RNA binding;GO:0003824//catalytic activity;GO:0004518//nuclease activity;GO:0004519//endonuclease activity;GO:0005488//binding;GO:0008270//zinc ion binding;GO:0016787//hydrolase activity;GO:0016788//hydrolase activity, acting on ester bonds;GO:0043167//ion binding;GO:0043169//cation binding;GO:0046872//metal ion binding;G…	GO:0000959//mitochondrial RNA metabolic process;GO:0006139//nucleobase-containing compound metabolic process;GO:0006725//cellular aromatic compound metabolic process;GO:0006807//nitrogen compound metabolic process;GO:0008150//biological_process;GO:0008152//metabolic process;GO:0009307//DNA restriction-modification system;GO:0009451//RNA modification;GO:0009987//cellular process;GO:0016070//RNA me…
gbi-miRN83	evm.model.chr3.1233	0.5	1	21	1241	1261	UGUGGGCAUGGACCAGUUUGC	: ::.::::::::::::::::	GAAAGCUGGUCCAUGCCCACA	-	-	-	-	-	-	-	-
gbi-miRN98	evm.model.chr4.2268	0.5	1	21	1098	1118	UCUUCGUGCAAGUAGGCGAGA	:::::::::.:::::::::::	UCUCGCCUAUUUGCACGAAGA	PIX7	XP_010253087.1 PREDICTED: probable serine/threonine-protein kinase NAK [Nelumbo nucifera]	-	-	-	-	GO:0004672//protein kinase activity;GO:0005524//ATP binding	GO:0006468//protein phosphorylation
gbi-miR1030a	evm.model.chr1.363	1	1	21	333	353	UCUGCAUCUGCACCUGCACCU	::::::::::::::.:::::.	AGGUGCAGGUGCAGGUGCAGG	--	-	-	-	-	-	-	-
gbi-miR11407a/b	evm.model.chr4.1393	1	1	21	231	251	UCAAAAACUCUGCGGGCGUCA	::::: ::::::::::::::	GGACGCGCGCAGAGUUUUUGA	-	-	-	-	-	-	-	-
gbi-miR11407c.1	evm.model.chr3.2068	1	1	20	465	484	UUUGGUCGAAAACUCUGCGA	:::.:::::::::::::::.	UCGUAGAGUUUUCGACCAAG	-	-	-	-	-	-	-	-
gbi-miR11407c.1	evm.model.chr1.1349	1	1	20	672	691	UUUGGUCGAAAACUCUGCGA	::: ::::::::::::::::	UCGAAGAGUUUUCGACCAAA	-	-	-	-	-	-	-	-
gbi-miR11530b	evm.model.chr6.1116	1	1	20	397	416	UCUUCAUGGACCUCCUUGCC	:::::::::::::::::::	GGCAAGGAGGUCCAUGAAGU	PCMP-H32	OVA13506.1 Pentatricopeptide repeat [Macleaya cordata]	-	-	-	GO:0000314//organellar small ribosomal subunit;GO:0005840//ribosome;GO:0022627//cytosolic small ribosomal subunit;GO:0030095//chloroplast photosystem II;GO:0030096//plasma membrane-derived thylakoid photosystem II;GO:0045203//integral component of cell outer membrane	GO:0003674//molecular_function;GO:0003735//structural constituent of ribosome;GO:0005215//transporter activity;GO:0005515//protein binding;GO:0008270//zinc ion binding;GO:0045182//translation regulator activity	GO:0006412//translation;GO:0006417//regulation of translation;GO:0015774//polysaccharide transport;GO:0015979//photosynthesis;GO:0035556//intracellular signal transduction;GO:0042710//biofilm formation
gbi-miR11530b	evm.model.chr8.1839	1	1	20	37	56	UCUUCAUGGACCUCCUUGCC	::::.::::::.::::::::	GGCAGGGAGGUUCAUGAAGA	-	-	-	-	-	-	-	-
gbi-miR11530b	evm.model.chr3.1063	1	1	20	629	648	UCUUCAUGGACCUCCUUGCC	:: :::::::::::::::::	GGGAAGGAGGUCCAUGAAGA	-	-	-	-	-	-	-	-
gbi-miR156d/e	evm.model.chr9.1444	1	1	20	1607	1626	UGACAGAAGAGAGUGAGCAC	:::::: :::::::::::::	GUGCUCUCUCUCUUCUGUCA	SPL10	AJP06353.1 SPL1 [Pinus tabuliformis]	-	-	-	-	GO:0003677//DNA binding	-
gbi-miR156d/e	evm.model.chr1.642	1	1	20	1367	1386	UGACAGAAGAGAGUGAGCAC	:::::: :::::::::::::	GUGCUCUCUCUCUUCUGUCA	SPL7	XP_011621379.1 squamosa promoter-binding-like protein 9 isoform X2 [Amborella trichopoda]	-	-	-	-	GO:0003677//DNA binding	-
gbi-miR156d/e	evm.model.chr1.1405	1	1	20	806	825	UGACAGAAGAGAGUGAGCAC	:::::: :::::::::::::	GUGCUCUCUCUCUUCUGUCA	--	AJP06353.1 SPL1 [Pinus tabuliformis]	-	-	-	-	-	-
gbi-miR156d/e	evm.model.chr8.1251	1	1	20	704	723	UGACAGAAGAGAGUGAGCAC	:::::: :::::::::::::	GUGCUCUCUCUCUUCUGUCA	--	AJP06353.1 SPL1 [Pinus tabuliformis]	-	-	-	-	-	-
gbi-miR160b/c/d	evm.model.chr5.854	1	1	21	1650	1670	UGCCUGGUUCCCUGUAUGCCA	:::::.::::::.:::::::	GGGCAUGCAGGGAGCCAGGCA	ARF18	AVP71779.1 auxin response factor 16 [Pinus massoniana]	-	-	-	GO:0005634//nucleus	GO:0003677//DNA binding	GO:0006355//regulation of transcription, DNA-templated;GO:0009725//response to hormone
gbi-miR160b/c/d	evm.model.chr8.618	1	1	21	1671	1691	UGCCUGGUUCCCUGUAUGCCA	:::::.::::::.:::::::	AGGCAUGCAGGGAGCCAGGCA	ARF18	AVP71779.1 auxin response factor 16 [Pinus massoniana]	-	-	-	GO:0005634//nucleus	GO:0003677//DNA binding	GO:0006355//regulation of transcription, DNA-templated;GO:0009725//response to hormone
gbi-miR160b/c/d	evm.model.chr10.178	1	1	21	1797	1817	UGCCUGGUUCCCUGUAUGCCA	:::::.::::::.:::::::	AGGCAUGCAGGGAGCCAGGCA	ARF22	AVP71779.1 auxin response factor 16 [Pinus massoniana]	-	-	-	GO:0005634//nucleus	GO:0003677//DNA binding	GO:0006355//regulation of transcription, DNA-templated;GO:0009725//response to hormone
gbi-miR164a/e	evm.model.chr7.293	1	1	21	968	988	UGGAGAAGCAGGGCACGUGCG	:::.:::.::::::::::::	AGCAUGUGUCCUGCUUCUCCA	NAC098	ADQ47506.1 cup-shaped cotyledon [Picea abies]	-	-	-	-	GO:0003677//DNA binding	GO:0006355//regulation of transcription, DNA-templated
gbi-miR164a/e	evm.model.chr11.606	1	1	21	989	1009	UGGAGAAGCAGGGCACGUGCG	:::.:::.::::::::::::	AGCAUGUGUCCUGCUUCUCCA	NAC098	CBV65835.1 NACa protein, partial [Ginkgo biloba]	-	-	-	GO:0005575//cellular_component;GO:0005622//intracellular;GO:0005623//cell;GO:0005634//nucleus;GO:0043226//organelle;GO:0043227//membrane-bounded organelle;GO:0043229//intracellular organelle;GO:0043231//intracellular membrane-bounded organelle;GO:0044424//intracellular part;GO:0044464//cell part	GO:0003674//molecular_function;GO:0003676//nucleic acid binding;GO:0003677//DNA binding;GO:0003700//transcription factor activity, sequence-specific DNA binding;GO:0005488//binding;GO:0097159//organic cyclic compound binding;GO:1901363//heterocyclic compound binding	GO:0006139//nucleobase-containing compound metabolic process;GO:0006351//transcription, DNA-templated;GO:0006355//regulation of transcription, DNA-templated;GO:0006725//cellular aromatic compound metabolic process;GO:0006807//nitrogen compound metabolic process;GO:0008150//biological_process;GO:0008152//metabolic process;GO:0009058//biosynthetic process;GO:0009059//macromolecule biosynthetic proc…
gbi-miR164a/e	evm.model.chr10.668	1	1	21	947	967	UGGAGAAGCAGGGCACGUGCG	::.::::.::::::::::::	AGCGCGUGUCCUGCUUCUCCA	NAC098	CBV65835.1 NACa protein, partial [Ginkgo biloba]	-	-	-	-	GO:0003677//DNA binding	GO:0006355//regulation of transcription, DNA-templated
gbi-miR164a/e	evm.model.chr8.1592	1	1	21	932	952	UGGAGAAGCAGGGCACGUGCG	::.:::.::::::::::::	GUCAUGUGUCCUGCUUCUCCA	-	-	-	-	-	-	-	-
gbi-miR164c/d	evm.model.chr7.293	1	1	21	968	988	UGGAGAAGCAGGGCACGUGCC	:::.:::.::::::::::::	AGCAUGUGUCCUGCUUCUCCA	NAC098	ADQ47506.1 cup-shaped cotyledon [Picea abies]	-	-	-	-	GO:0003677//DNA binding	GO:0006355//regulation of transcription, DNA-templated
gbi-miR164c/d	evm.model.chr11.606	1	1	21	989	1009	UGGAGAAGCAGGGCACGUGCC	:::.:::.::::::::::::	AGCAUGUGUCCUGCUUCUCCA	NAC098	CBV65835.1 NACa protein, partial [Ginkgo biloba]	-	-	-	GO:0005575//cellular_component;GO:0005622//intracellular;GO:0005623//cell;GO:0005634//nucleus;GO:0043226//organelle;GO:0043227//membrane-bounded organelle;GO:0043229//intracellular organelle;GO:0043231//intracellular membrane-bounded organelle;GO:0044424//intracellular part;GO:0044464//cell part	GO:0003674//molecular_function;GO:0003676//nucleic acid binding;GO:0003677//DNA binding;GO:0003700//transcription factor activity, sequence-specific DNA binding;GO:0005488//binding;GO:0097159//organic cyclic compound binding;GO:1901363//heterocyclic compound binding	GO:0006139//nucleobase-containing compound metabolic process;GO:0006351//transcription, DNA-templated;GO:0006355//regulation of transcription, DNA-templated;GO:0006725//cellular aromatic compound metabolic process;GO:0006807//nitrogen compound metabolic process;GO:0008150//biological_process;GO:0008152//metabolic process;GO:0009058//biosynthetic process;GO:0009059//macromolecule biosynthetic proc…
gbi-miR164c/d	evm.model.chr10.668	1	1	21	947	967	UGGAGAAGCAGGGCACGUGCC	::.::::.::::::::::::	AGCGCGUGUCCUGCUUCUCCA	NAC098	CBV65835.1 NACa protein, partial [Ginkgo biloba]	-	-	-	-	GO:0003677//DNA binding	GO:0006355//regulation of transcription, DNA-templated
gbi-miR164c/d	evm.model.chr8.1592	1	1	21	932	952	UGGAGAAGCAGGGCACGUGCC	: ::.:::.::::::::::::	GUCAUGUGUCCUGCUUCUCCA	-	-	-	-	-	-	-	-
gbi-miR166a/c/e/f	evm.model.chr5.833	1	1	21	851	871	UCGGACCAGGCUUCAUUCCCC	::.:::::::::::::::.	CUGGGAUGAAGCCUGGUCCGG	HOX32	ABD75308.1 class III homeodomain-leucine zipper protein C3HDZ3 [Ginkgo biloba]	-	-	-	GO:0016021//integral component of membrane	GO:0003677//DNA binding;GO:0003700//transcription factor activity, sequence-specific DNA binding;GO:0003779//actin binding;GO:0008289//lipid binding	GO:0006355//regulation of transcription, DNA-templated;GO:0051301//cell division
gbi-miR166a/c/e/f	evm.model.chr9.1116	1	1	21	680	700	UCGGACCAGGCUUCAUUCCCC	::.:::::::::::::::.	CCGGGAUGAAGCCUGGUCCGG	-	-	-	-	-	-	-	-
gbi-miR166a/c/e/f	evm.model.chr10.213	1	1	21	911	931	UCGGACCAGGCUUCAUUCCCC	::.:::::::::::::::.	CUGGGAUGAAGCCUGGUCCGG	ATHB-15	AJP06303.1 HB3 [Pinus tabuliformis]	-	-	-	-	GO:0003677//DNA binding;GO:0003700//transcription factor activity, sequence-specific DNA binding;GO:0008289//lipid binding	GO:0006355//regulation of transcription, DNA-templated;GO:0006357//regulation of transcription from RNA polymerase II promoter
gbi-miR166a/c/e/f	evm.model.chr10.207	1	1	21	1160	1180	UCGGACCAGGCUUCAUUCCCC	::.:::::::::::::::.	CUGGGAUGAAGCCUGGUCCGG	HOX32	ABD75306.1 class III homeodomain-leucine zipper protein C3HDZ1 [Ginkgo biloba]	-	-	-	GO:0005575//cellular_component;GO:0005622//intracellular;GO:0005623//cell;GO:0005634//nucleus;GO:0043226//organelle;GO:0043227//membrane-bounded organelle;GO:0043229//intracellular organelle;GO:0043231//intracellular membrane-bounded organelle;GO:0044424//intracellular part;GO:0044464//cell part	GO:0003674//molecular_function;GO:0003676//nucleic acid binding;GO:0003677//DNA binding;GO:0003700//transcription factor activity, sequence-specific DNA binding;GO:0003779//actin binding;GO:0005488//binding;GO:0008289//lipid binding;GO:0097159//organic cyclic compound binding;GO:1901363//heterocyclic compound binding	GO:0006139//nucleobase-containing compound metabolic process;GO:0006351//transcription, DNA-templated;GO:0006355//regulation of transcription, DNA-templated;GO:0006725//cellular aromatic compound metabolic process;GO:0006807//nitrogen compound metabolic process;GO:0008150//biological_process;GO:0008152//metabolic process;GO:0009058//biosynthetic process;GO:0009059//macromolecule biosynthetic proc…
gbi-miR166a/c/e/f	evm.model.chr1.647	1	1	21	1373	1393	UCGGACCAGGCUUCAUUCCCC	::.:::::::::::::::.	CUGGGAUGAAGCCUGGUCCGG	ATHB-15	ABD75307.1 class III homeodomain-leucine zipper protein C3HDZ2 [Ginkgo biloba]	-	-	-	-	GO:0003677//DNA binding;GO:0003700//transcription factor activity, sequence-specific DNA binding;GO:0003779//actin binding;GO:0008289//lipid binding;GO:0016810//hydrolase activity, acting on carbon-nitrogen (but not peptide) bonds	GO:0006355//regulation of transcription, DNA-templated;GO:0009877//nodulation
gbi-miR166b	evm.model.chr5.833	1	1	21	851	871	UCGGACCAGGCUUCAUUCCCU	::.:::::::::::::::.	CUGGGAUGAAGCCUGGUCCGG	HOX32	ABD75308.1 class III homeodomain-leucine zipper protein C3HDZ3 [Ginkgo biloba]	-	-	-	GO:0016021//integral component of membrane	GO:0003677//DNA binding;GO:0003700//transcription factor activity, sequence-specific DNA binding;GO:0003779//actin binding;GO:0008289//lipid binding	GO:0006355//regulation of transcription, DNA-templated;GO:0051301//cell division
gbi-miR166b	evm.model.chr9.1116	1	1	21	680	700	UCGGACCAGGCUUCAUUCCCU	::.:::::::::::::::.	CCGGGAUGAAGCCUGGUCCGG	-	-	-	-	-	-	-	-
gbi-miR166b	evm.model.chr10.213	1	1	21	911	931	UCGGACCAGGCUUCAUUCCCU	::.:::::::::::::::.	CUGGGAUGAAGCCUGGUCCGG	ATHB-15	AJP06303.1 HB3 [Pinus tabuliformis]	-	-	-	-	GO:0003677//DNA binding;GO:0003700//transcription factor activity, sequence-specific DNA binding;GO:0008289//lipid binding	GO:0006355//regulation of transcription, DNA-templated;GO:0006357//regulation of transcription from RNA polymerase II promoter
gbi-miR166b	evm.model.chr10.207	1	1	21	1160	1180	UCGGACCAGGCUUCAUUCCCU	::.:::::::::::::::.	CUGGGAUGAAGCCUGGUCCGG	HOX32	ABD75306.1 class III homeodomain-leucine zipper protein C3HDZ1 [Ginkgo biloba]	-	-	-	GO:0005575//cellular_component;GO:0005622//intracellular;GO:0005623//cell;GO:0005634//nucleus;GO:0043226//organelle;GO:0043227//membrane-bounded organelle;GO:0043229//intracellular organelle;GO:0043231//intracellular membrane-bounded organelle;GO:0044424//intracellular part;GO:0044464//cell part	GO:0003674//molecular_function;GO:0003676//nucleic acid binding;GO:0003677//DNA binding;GO:0003700//transcription factor activity, sequence-specific DNA binding;GO:0003779//actin binding;GO:0005488//binding;GO:0008289//lipid binding;GO:0097159//organic cyclic compound binding;GO:1901363//heterocyclic compound binding	GO:0006139//nucleobase-containing compound metabolic process;GO:0006351//transcription, DNA-templated;GO:0006355//regulation of transcription, DNA-templated;GO:0006725//cellular aromatic compound metabolic process;GO:0006807//nitrogen compound metabolic process;GO:0008150//biological_process;GO:0008152//metabolic process;GO:0009058//biosynthetic process;GO:0009059//macromolecule biosynthetic proc…
gbi-miR166b	evm.model.chr1.647	1	1	21	1373	1393	UCGGACCAGGCUUCAUUCCCU	::.:::::::::::::::.	CUGGGAUGAAGCCUGGUCCGG	ATHB-15	ABD75307.1 class III homeodomain-leucine zipper protein C3HDZ2 [Ginkgo biloba]	-	-	-	-	GO:0003677//DNA binding;GO:0003700//transcription factor activity, sequence-specific DNA binding;GO:0003779//actin binding;GO:0008289//lipid binding;GO:0016810//hydrolase activity, acting on carbon-nitrogen (but not peptide) bonds	GO:0006355//regulation of transcription, DNA-templated;GO:0009877//nodulation
gbi-miR166d	evm.model.chr5.833	1	1	20	852	871	UCGGACCAGGCUUCAUUCCU	::.:::::::::::::::.	UGGGAUGAAGCCUGGUCCGG	HOX32	ABD75308.1 class III homeodomain-leucine zipper protein C3HDZ3 [Ginkgo biloba]	-	-	-	GO:0016021//integral component of membrane	GO:0003677//DNA binding;GO:0003700//transcription factor activity, sequence-specific DNA binding;GO:0003779//actin binding;GO:0008289//lipid binding	GO:0006355//regulation of transcription, DNA-templated;GO:0051301//cell division
gbi-miR166d	evm.model.chr9.1116	1	1	20	681	700	UCGGACCAGGCUUCAUUCCU	::.:::::::::::::::.	CGGGAUGAAGCCUGGUCCGG	-	-	-	-	-	-	-	-
gbi-miR166d	evm.model.chr10.213	1	1	20	912	931	UCGGACCAGGCUUCAUUCCU	::.:::::::::::::::.	UGGGAUGAAGCCUGGUCCGG	ATHB-15	AJP06303.1 HB3 [Pinus tabuliformis]	-	-	-	-	GO:0003677//DNA binding;GO:0003700//transcription factor activity, sequence-specific DNA binding;GO:0008289//lipid binding	GO:0006355//regulation of transcription, DNA-templated;GO:0006357//regulation of transcription from RNA polymerase II promoter
gbi-miR166d	evm.model.chr10.207	1	1	20	1161	1180	UCGGACCAGGCUUCAUUCCU	::.:::::::::::::::.	UGGGAUGAAGCCUGGUCCGG	HOX32	ABD75306.1 class III homeodomain-leucine zipper protein C3HDZ1 [Ginkgo biloba]	-	-	-	GO:0005575//cellular_component;GO:0005622//intracellular;GO:0005623//cell;GO:0005634//nucleus;GO:0043226//organelle;GO:0043227//membrane-bounded organelle;GO:0043229//intracellular organelle;GO:0043231//intracellular membrane-bounded organelle;GO:0044424//intracellular part;GO:0044464//cell part	GO:0003674//molecular_function;GO:0003676//nucleic acid binding;GO:0003677//DNA binding;GO:0003700//transcription factor activity, sequence-specific DNA binding;GO:0003779//actin binding;GO:0005488//binding;GO:0008289//lipid binding;GO:0097159//organic cyclic compound binding;GO:1901363//heterocyclic compound binding	GO:0006139//nucleobase-containing compound metabolic process;GO:0006351//transcription, DNA-templated;GO:0006355//regulation of transcription, DNA-templated;GO:0006725//cellular aromatic compound metabolic process;GO:0006807//nitrogen compound metabolic process;GO:0008150//biological_process;GO:0008152//metabolic process;GO:0009058//biosynthetic process;GO:0009059//macromolecule biosynthetic proc…
gbi-miR166d	evm.model.chr1.647	1	1	20	1374	1393	UCGGACCAGGCUUCAUUCCU	::.:::::::::::::::.	UGGGAUGAAGCCUGGUCCGG	ATHB-15	ABD75307.1 class III homeodomain-leucine zipper protein C3HDZ2 [Ginkgo biloba]	-	-	-	-	GO:0003677//DNA binding;GO:0003700//transcription factor activity, sequence-specific DNA binding;GO:0003779//actin binding;GO:0008289//lipid binding;GO:0016810//hydrolase activity, acting on carbon-nitrogen (but not peptide) bonds	GO:0006355//regulation of transcription, DNA-templated;GO:0009877//nodulation
gbi-miR169c/d/f	evm.model.chr9.380	1	1	21	1988	2008	CAGCCAAGAAUGACUUGCCCG	:::.::::::::::::.::	AAGGCGAGUCAUUCUUGGUUG	TPR2	XP_024384333.1 protein TPR2-like isoform X2 [Physcomitrella patens]	-	-	-	-	GO:0005515//protein binding	-
gbi-miR169c/d/f	evm.model.chr5.1988	1	1	21	1111	1131	CAGCCAAGAAUGACUUGCCCG	::::: :::::::::::::	GCGGCAAAUCAUUCUUGGCUG	NFYA1	ACN40089.1 unknown [Picea sitchensis]	-	-	-	GO:0005575//cellular_component;GO:0005622//intracellular;GO:0005623//cell;GO:0005634//nucleus;GO:0005667//transcription factor complex;GO:0016602//CCAAT-binding factor complex;GO:0032991//macromolecular complex;GO:0043226//organelle;GO:0043227//membrane-bounded organelle;GO:0043229//intracellular organelle;GO:0043231//intracellular membrane-bounded organelle;GO:0044422//organelle part;GO:0044424/…	GO:0003674//molecular_function;GO:0003676//nucleic acid binding;GO:0003677//DNA binding;GO:0003700//transcription factor activity, sequence-specific DNA binding;GO:0005488//binding;GO:0097159//organic cyclic compound binding;GO:1901363//heterocyclic compound binding	GO:0000003//reproduction;GO:0003006//developmental process involved in reproduction;GO:0006139//nucleobase-containing compound metabolic process;GO:0006351//transcription, DNA-templated;GO:0006355//regulation of transcription, DNA-templated;GO:0006725//cellular aromatic compound metabolic process;GO:0006807//nitrogen compound metabolic process;GO:0007275//multicellular organism development;GO:000…
gbi-miR171h	evm.model.chr10.466	1	1	22	1192	1213	UGAGUCGAAUCAAUAUCACUUU	: ::::::::::.::::.::::	ACAGUGAUAUUGGUUCGGCUCA	NSP2	OAE28268.1 hypothetical protein AXG93_223s1040 [Marchantia polymorpha subsp. ruderalis] [Marchantia polymorpha]	-	-	-	GO:0005575//cellular_component;GO:0005622//intracellular;GO:0005623//cell;GO:0005634//nucleus;GO:0005635//nuclear envelope;GO:0005737//cytoplasm;GO:0005783//endoplasmic reticulum;GO:0012505//endomembrane system;GO:0016020//membrane;GO:0031090//organelle membrane;GO:0031965//nuclear membrane;GO:0031967//organelle envelope;GO:0031975//envelope;GO:0043226//organelle;GO:0043227//membrane-bounded orga…	GO:0003674//molecular_function;GO:0003676//nucleic acid binding;GO:0003677//DNA binding;GO:0003684//damaged DNA binding;GO:0003700//transcription factor activity, sequence-specific DNA binding;GO:0005488//binding;GO:0043565//sequence-specific DNA binding;GO:0097159//organic cyclic compound binding;GO:1901363//heterocyclic compound binding	GO:0006139//nucleobase-containing compound metabolic process;GO:0006289//nucleotide-excision repair;GO:0006351//transcription, DNA-templated;GO:0006355//regulation of transcription, DNA-templated;GO:0006725//cellular aromatic compound metabolic process;GO:0006807//nitrogen compound metabolic process;GO:0008150//biological_process;GO:0008152//metabolic process;GO:0009058//biosynthetic process;GO:0…
gbi-miR2950a	evm.model.chr5.31	1	1	21	528	548	UUCCAUCUCUUGCACACUGAG	:::: ::::::::::::::	AACAGUUUGCAAGAGAUGGAA	At3g61590	XP_031503624.1 F-box/kelch-repeat protein At3g61590-like isoform X2 [Nymphaea colorata]	-	-	-	-	GO:0003674//molecular_function;GO:0003824//catalytic activity;GO:0004842//ubiquitin-protein transferase activity;GO:0005515//protein binding;GO:0016740//transferase activity;GO:0019787//ubiquitin-like protein transferase activity	GO:0006464//cellular protein modification process;GO:0006807//nitrogen compound metabolic process;GO:0007275//multicellular organism development;GO:0008150//biological_process;GO:0008152//metabolic process;GO:0009987//cellular process;GO:0016567//protein ubiquitination;GO:0019538//protein metabolic process;GO:0032446//protein modification by small protein conjugation;GO:0032501//multicellular org…
gbi-miR319b/d	evm.model.chr5.17	1	1	21	451	471	UUUGGACUGAAGGGAGCUCCC	:::::::::::::::::::	UGGAGCUCCCUUCAGUCCAAC	--	-	-	-	-	-	-	-
gbi-miR319c	evm.model.chr5.17	1	1	21	451	471	CUUGGACUGAAGGGAGCUCCA	::::::::::::::::::::	UGGAGCUCCCUUCAGUCCAAC	--	-	-	-	-	-	-	-
gbi-miR319e/f	evm.model.chr5.17	1	1	21	451	471	CUUGGACUGAAGGGAGCUCCC	:::::::::::::::::::	UGGAGCUCCCUUCAGUCCAAC	--	-	-	-	-	-	-	-
gbi-miR396j	evm.model.chr3.2312	1	1	20	607	626	UUCAAGAAAGUUGUGGGAAA	:::.:::::.::::::::::	UUUUCCACAGCUUUCUUGAA	--	-	-	-	-	-	-	-
gbi-miR397a	evm.model.chr1.3245	1	1	22	938	959	UCAUCAUUGAGAGCAGCAUUGG	.::: :::::::::::::::::	UCAACGCUGCUCUCAAUGAUGA	LAC17	AZA14790.1 Laccase-17 [Pinus taeda]	-	-	-	-	GO:0005375//copper ion transmembrane transporter activity;GO:0005507//copper ion binding;GO:0016491//oxidoreductase activity	GO:0006825//copper ion transport;GO:0055114//oxidation-reduction process
gbi-miR397a	evm.model.chr1.3226	1	1	22	998	1019	UCAUCAUUGAGAGCAGCAUUGG	.::: :::::::::::::::::	UCAACGCUGCUCUCAAUGAUGA	LAC4	AZA14790.1 Laccase-17 [Pinus taeda]	-	-	-	-	GO:0005375//copper ion transmembrane transporter activity;GO:0005507//copper ion binding;GO:0016491//oxidoreductase activity	GO:0006825//copper ion transport;GO:0055114//oxidation-reduction process
gbi-miR397a	evm.model.chr1.3225	1	1	22	1019	1040	UCAUCAUUGAGAGCAGCAUUGG	.::: :::::::::::::::::	UCAACGCUGCUCUCAAUGAUGA	LAC17	AZA14790.1 Laccase-17 [Pinus taeda]	-	-	-	-	GO:0005375//copper ion transmembrane transporter activity;GO:0005507//copper ion binding;GO:0016491//oxidoreductase activity;GO:0016779//nucleotidyltransferase activity	GO:0005976//polysaccharide metabolic process;GO:0006825//copper ion transport;GO:0055114//oxidation-reduction process
gbi-miR397b	evm.model.chr1.3245	1	1	22	938	959	UCAUCAUUGAGAGCAGCAUUGA	:::: :::::::::::::::::	UCAACGCUGCUCUCAAUGAUGA	LAC17	AZA14790.1 Laccase-17 [Pinus taeda]	-	-	-	-	GO:0005375//copper ion transmembrane transporter activity;GO:0005507//copper ion binding;GO:0016491//oxidoreductase activity	GO:0006825//copper ion transport;GO:0055114//oxidation-reduction process
gbi-miR397b	evm.model.chr1.3226	1	1	22	998	1019	UCAUCAUUGAGAGCAGCAUUGA	:::: :::::::::::::::::	UCAACGCUGCUCUCAAUGAUGA	LAC4	AZA14790.1 Laccase-17 [Pinus taeda]	-	-	-	-	GO:0005375//copper ion transmembrane transporter activity;GO:0005507//copper ion binding;GO:0016491//oxidoreductase activity	GO:0006825//copper ion transport;GO:0055114//oxidation-reduction process
gbi-miR397b	evm.model.chr1.3225	1	1	22	1019	1040	UCAUCAUUGAGAGCAGCAUUGA	:::: :::::::::::::::::	UCAACGCUGCUCUCAAUGAUGA	LAC17	AZA14790.1 Laccase-17 [Pinus taeda]	-	-	-	-	GO:0005375//copper ion transmembrane transporter activity;GO:0005507//copper ion binding;GO:0016491//oxidoreductase activity;GO:0016779//nucleotidyltransferase activity	GO:0005976//polysaccharide metabolic process;GO:0006825//copper ion transport;GO:0055114//oxidation-reduction process
gbi-miR397f	evm.model.chr3.137	1	1	21	960	980	UCAUUGAGUGCAGCAUUGAUU	:::::: ::::::::::::::	AAUCAACGCUGCACUCAAUGA	LAC11	ACN39933.1 unknown [Picea sitchensis]	-	-	-	GO:0005575//cellular_component;GO:0005576//extracellular region;GO:0048046//apoplast	GO:0003674//molecular_function;GO:0003824//catalytic activity;GO:0005375//copper ion transmembrane transporter activity;GO:0005488//binding;GO:0005507//copper ion binding;GO:0016491//oxidoreductase activity;GO:0016679//oxidoreductase activity, acting on diphenols and related substances as donors;GO:0016682//oxidoreductase activity, acting on diphenols and related substances as donors, oxygen as a…	GO:0006725//cellular aromatic compound metabolic process;GO:0006825//copper ion transport;GO:0008150//biological_process;GO:0008152//metabolic process;GO:0009056//catabolic process;GO:0009698//phenylpropanoid metabolic process;GO:0009808//lignin metabolic process;GO:0009987//cellular process;GO:0019439//aromatic compound catabolic process;GO:0019748//secondary metabolic process;GO:0044237//cellul…
gbi-miR397f	evm.model.chr1.1653	1	1	21	705	725	UCAUUGAGUGCAGCAUUGAUU	:::::::::::.::::::.	GUUCAAUGCUGCAUUCAAUGG	--	GAV71680.1 Ferritin_2 domain-containing protein, partial [Cephalotus follicularis]	-	-	-	-	-	-
gbi-miR397f	evm.model.chr1.1652	1	1	21	705	725	UCAUUGAGUGCAGCAUUGAUU	:::::::::::.::::::.	GUUCAAUGCUGCAUUCAAUGG	--	PON93138.1 Desiccation-related protein [Trema orientale]	-	-	-	-	-	-
gbi-miR397g.1	evm.model.chr5.378	1	1	21	1149	1169	UUGAGUGCAGCGUUGACGAUU	.::: ::::::::::::::::	GAUCAUCAACGCUGCACUCAA	LAC3	ABR17528.1 unknown [Picea sitchensis]	-	-	-	-	GO:0005375//copper ion transmembrane transporter activity;GO:0005507//copper ion binding;GO:0016491//oxidoreductase activity	GO:0006825//copper ion transport;GO:0055114//oxidation-reduction process
gbi-miR477c	evm.model.chr1.1337	1	1	21	1403	1423	ACUCUCCCUCAAAGGCUUCCA	: ::::::::::::::::::	UAGAAGCCUUUGAGGGAGAGG	RAM1	XP_002322227.1 DELLA protein RGL1 [Populus trichocarpa]	-	-	-	-	GO:0004520//endodeoxyribonuclease activity	GO:0006281//DNA repair;GO:0006310//DNA recombination
gbi-miR482e	evm.model.chr7.907	1	1	22	991	1012	UCUUCCCAAUGCCACCUAUUCC	:: ::.:::::.::::::::::	GGUAUGGGUGGUAUUGGGAAGA	ROQ1	XP_020424072.1 TMV resistance protein N [Prunus persica]	-	-	-	GO:0005575//cellular_component;GO:0005622//intracellular;GO:0005623//cell;GO:0005737//cytoplasm;GO:0044424//intracellular part;GO:0044464//cell part	GO:0000166//nucleotide binding;GO:0003674//molecular_function;GO:0004672//protein kinase activity;GO:0005488//binding;GO:0005515//protein binding;GO:0005524//ATP binding;GO:0008144//drug binding;GO:0016887//ATPase activity;GO:0017076//purine nucleotide binding;GO:0030554//adenyl nucleotide binding;GO:0032553//ribonucleotide binding;GO:0032555//purine ribonucleotide binding;GO:0032559//adenyl ribo…	GO:0002376//immune system process;GO:0006468//protein phosphorylation;GO:0006950//response to stress;GO:0006952//defense response;GO:0006955//immune response;GO:0007154//cell communication;GO:0007165//signal transduction;GO:0008150//biological_process;GO:0008219//cell death;GO:0009626//plant-type hypersensitive response;GO:0009987//cellular process;GO:0012501//programmed cell death;GO:0023052//si…
gbi-miR529f	evm.model.chr1.1405	1	1	21	801	821	AGAAGAGAGAGAGCACAGCUU	:.: :::::::::::::::::	AGGGUGUGCUCUCUCUCUUCU	--	AJP06353.1 SPL1 [Pinus tabuliformis]	-	-	-	-	-	-
gbi-miR529g/h	evm.model.chr1.1405	1	1	21	802	822	CAGAAGAGAGAGAGCACAGCA	: ::::::::::::::::::	GGGUGUGCUCUCUCUCUUCUG	--	AJP06353.1 SPL1 [Pinus tabuliformis]	-	-	-	-	-	-
gbi-miR529g/h	evm.model.chr11.1017	1	1	21	1477	1497	CAGAAGAGAGAGAGCACAGCA	:::::::::::.:.:::::	CUCUGUGCUCUCUUUUUUCUG	--	OVA01156.1 Conserved hypothetical protein CHP01589 [Macleaya cordata]	-	-	-	-	-	-
gbi-miR828	evm.model.chr2.2106	1	1	21	746	766	UCUUACUCAGAUGAGUGUUCC	:::::::::::.::.::::::	GGAACACUCAUUUGGGUAAGA	MYB1	ASR18126.1 R2R3MYB41 [Ginkgo biloba]	-	-	-	-	-	-
gbi-miRN108	evm.model.chr6.1705	1	1	22	461	482	UAAUCUUUGAAUGCAAGGAGAG	:::::::::::::::::::::	CUCUCCUUGCAUUCAAAGAUUC	--	-	-	-	-	-	GO:0005515//protein binding	-
gbi-miRN108	evm.model.chr6.1704	1	1	22	395	416	UAAUCUUUGAAUGCAAGGAGAG	:::::::::::::::::::::	CUCUCCUUGCAUUCAAAGAUUC	--	-	-	-	-	-	GO:0005515//protein binding	-
gbi-miRN123	evm.model.chr6.336	1	1	21	88	108	UUAAUGGAGAGAUUGUUAAGC	::: :::::::::::::::::	GCUCAACAAUCUCUCCAUUAA	GULLO6	ABK24821.1 unknown [Picea sitchensis]	Global and overview maps;Carbohydrate metabolism	ko01100//Metabolic pathways;ko00053//Ascorbate and aldarate metabolism	K00103	GO:0016020//membrane	GO:0003885//D-arabinono-1,4-lactone oxidase activity;GO:0008891//glycolate oxidase activity;GO:0016491//oxidoreductase activity;GO:0050660//flavin adenine dinucleotide binding	GO:0005975//carbohydrate metabolic process;GO:0055114//oxidation-reduction process
gbi-miRN137	evm.model.chr7.579	1	1	21	74	94	ACAAUUUACAGCACGUGGCAC	::::::.:::::::.::::::	GUGCCAUGUGCUGUGAAUUGU	ABCB15	XP_019711302.1 putative multidrug resistance protein [Elaeis guineensis]	Membrane transport	ko02010//ABC transporters	K05658	GO:0005575//cellular_component;GO:0005737//cytoplasm;GO:0005887//integral component of plasma membrane;GO:0009288//bacterial-type flagellum;GO:0009380//excinuclease repair complex;GO:0009898//cytoplasmic side of plasma membrane;GO:0016021//integral component of membrane;GO:0043190//ATP-binding cassette (ABC) transporter complex;GO:0055051//ATP-binding cassette (ABC) transporter complex, integrate…	GO:0003674//molecular_function;GO:0003676//nucleic acid binding;GO:0003924//GTPase activity;GO:0004020//adenylylsulfate kinase activity;GO:0004140//dephospho-CoA kinase activity;GO:0005260//channel-conductance-controlling ATPase activity;GO:0005319//lipid transporter activity;GO:0005524//ATP binding;GO:0005525//GTP binding;GO:0008565//protein transporter activity;GO:0009381//excinuclease ABC acti…	GO:0000910//cytokinesis;GO:0001539//cilium or flagellum-dependent cell motility;GO:0006289//nucleotide-excision repair;GO:0006777//Mo-molybdopterin cofactor biosynthetic process;GO:0006790//sulfur compound metabolic process;GO:0006810//transport;GO:0006817//phosphate ion transport;GO:0006824//cobalt ion transport;GO:0006855//drug transmembrane transport;GO:0006869//lipid transport;GO:0007186//G-p…
gbi-miRN137	evm.model.chr6.242	1	1	21	34	54	ACAAUUUACAGCACGUGGCAC	::::::.:::::::.::::::	GUGCCAUGUGCUGUGAAUUGU	CYP76T24	ATG29956.1 CYP76AA73 [Taxus chinensis]	-	-	-	-	GO:0005506//iron ion binding;GO:0016705//oxidoreductase activity, acting on paired donors, with incorporation or reduction of molecular oxygen;GO:0020037//heme binding	GO:0055114//oxidation-reduction process
gbi-miRN137	evm.model.chr3.555	1	1	21	221	241	ACAAUUUACAGCACGUGGCAC	::::::.:::::::::.::::	GUGCCAUGUGCUGUAAGUUGU	ABCI20	ADE77121.1 unknown [Picea sitchensis]	Folding, sorting and degradation	ko03018//RNA degradation	K12608	GO:0005575//cellular_component;GO:0005622//intracellular;GO:0005623//cell;GO:0005737//cytoplasm;GO:0005887//integral component of plasma membrane;GO:0009898//cytoplasmic side of plasma membrane;GO:0016021//integral component of membrane;GO:0043190//ATP-binding cassette (ABC) transporter complex;GO:0044424//intracellular part;GO:0044464//cell part;GO:0055051//ATP-binding cassette (ABC) transporter…	GO:0000166//nucleotide binding;GO:0003674//molecular_function;GO:0003824//catalytic activity;GO:0005260//channel-conductance-controlling ATPase activity;GO:0005319//lipid transporter activity;GO:0005488//binding;GO:0005524//ATP binding;GO:0005525//GTP binding;GO:0008144//drug binding;GO:0008565//protein transporter activity;GO:0015220//choline transmembrane transporter activity;GO:0015221//lipopo…	GO:0000910//cytokinesis;GO:0006810//transport;GO:0006817//phosphate ion transport;GO:0006824//cobalt ion transport;GO:0006869//lipid transport;GO:0007601//visual perception;GO:0008150//biological_process;GO:0008272//sulfate transport;GO:0015675//nickel cation transport;GO:0015689//molybdate ion transport;GO:0015706//nitrate transport;GO:0015716//organic phosphonate transport;GO:0015753//D-xylose …
gbi-miRN137	evm.model.chr6.243	1	1	21	156	176	ACAAUUUACAGCACGUGGCAC	::::::.:::::::.::::::	GUGCCAUGUGCUGUGAAUUGU	CYP75B137	ATG29956.1 CYP76AA73 [Taxus chinensis]	-	-	-	-	GO:0005506//iron ion binding;GO:0016705//oxidoreductase activity, acting on paired donors, with incorporation or reduction of molecular oxygen;GO:0020037//heme binding	GO:0055114//oxidation-reduction process
gbi-miRN137	evm.model.chr11.1440	1	1	21	29	49	ACAAUUUACAGCACGUGGCAC	::::::: :::::::::::::	GUGCCACCUGCUGUAAAUUGU	4CLL5	ABR17473.1 unknown [Picea sitchensis]	Global and overview maps;Global and overview maps;Lipid metabolism	ko01100//Metabolic pathways;ko01110//Biosynthesis of secondary metabolites;ko00592//alpha-Linolenic acid metabolism	K10526	-	GO:0003987//acetate-CoA ligase activity;GO:0004043//L-aminoadipate-semialdehyde dehydrogenase activity;GO:0008668//(2,3-dihydroxybenzoyl)adenylate synthase activity;GO:0008756//o-succinylbenzoate-CoA ligase activity;GO:0030729//acetoacetate-CoA ligase activity;GO:0047473//D-alanine-poly(phosphoribitol) ligase activity;GO:0050218//propionate-CoA ligase activity	GO:0009234//menaquinone biosynthetic process;GO:0019287//isopentenyl diphosphate biosynthetic process, mevalonate pathway;GO:0019290//siderophore biosynthetic process;GO:0019350//teichoic acid biosynthetic process;GO:0019427//acetyl-CoA biosynthetic process from acetate;GO:0019878//lysine biosynthetic process via aminoadipic acid
gbi-miRN137	evm.model.chr4.1373	1	1	21	81	101	ACAAUUUACAGCACGUGGCAC	::::::: :::::::::::::	GUGCCACCUGCUGUAAAUUGU	--	-	-	-	-	-	-	-
gbi-miRN137	evm.model.chr3.1005	1	1	21	136	156	ACAAUUUACAGCACGUGGCAC	: ::::::::::::::::::	CUACCACGUGCUGUAAAUUGU	Os04g0338000	ABK22508.1 unknown [Picea sitchensis]	-	-	-	-	GO:0047834//D-threo-aldose 1-dehydrogenase activity	-
gbi-miRN137	evm.model.chr8.459	1	1	21	34	54	ACAAUUUACAGCACGUGGCAC	:::::: :::::::::::::	AUGCCACUUGCUGUAAAUUGU	COR2	ABK22537.1 unknown [Picea sitchensis]	-	-	-	GO:0042721//mitochondrial inner membrane protein insertion complex	GO:0003674//molecular_function;GO:0003824//catalytic activity;GO:0008897//holo-[acyl-carrier-protein] synthase activity;GO:0016491//oxidoreductase activity;GO:0047834//D-threo-aldose 1-dehydrogenase activity	GO:0008150//biological_process;GO:0008152//metabolic process;GO:0008610//lipid biosynthetic process;GO:0055114//oxidation-reduction process
gbi-miRN149	evm.model.chr11.535	1	1	21	364	384	AACGGUGCCACCUGCUGCAUA	::::::::::::::::::::	UAUGCAGCAGGUGGCACCGUG	PCR6	XP_021293048.1 protein PLANT CADMIUM RESISTANCE 2-like [Herrania umbratica]	-	-	-	-	-	-
gbi-miRN153a/b	evm.model.chr3.1262	1	1	21	1310	1330	UGUCAGAGAGCAUGCUAGCCA	:::::: ::::::::::::::	UGGCUAACAUGCUCUCUGACA	ACS7	ABM60747.1 ACC synthase [Picea glauca]	Global and overview maps;Global and overview maps;Amino acid metabolism	ko01100//Metabolic pathways;ko01110//Biosynthesis of secondary metabolites;ko00270//Cysteine and methionine metabolism	K01762	GO:0005737//cytoplasm	GO:0003824//catalytic activity;GO:0004400//histidinol-phosphate transaminase activity;GO:0004838//L-tyrosine:2-oxoglutarate aminotransferase activity;GO:0009016//succinyldiaminopimelate transaminase activity;GO:0030170//pyridoxal phosphate binding;GO:0047688//aspartate 4-decarboxylase activity;GO:0048472//threonine-phosphate decarboxylase activity	GO:0000105//histidine biosynthetic process;GO:0006531//aspartate metabolic process;GO:0006559//L-phenylalanine catabolic process;GO:0006572//tyrosine catabolic process;GO:0009058//biosynthetic process;GO:0009236//cobalamin biosynthetic process;GO:0019877//diaminopimelate biosynthetic process;GO:0042398//cellular modified amino acid biosynthetic process
gbi-miRN154	evm.model.chr3.1262	1	1	21	622	642	AUGAUAAUCUUGAUAAGAAGC	::::: :::::::::::::::	GCUUCGUAUCAAGAUUAUCAU	ACS7	ABM60747.1 ACC synthase [Picea glauca]	Global and overview maps;Global and overview maps;Amino acid metabolism	ko01100//Metabolic pathways;ko01110//Biosynthesis of secondary metabolites;ko00270//Cysteine and methionine metabolism	K01762	GO:0005737//cytoplasm	GO:0003824//catalytic activity;GO:0004400//histidinol-phosphate transaminase activity;GO:0004838//L-tyrosine:2-oxoglutarate aminotransferase activity;GO:0009016//succinyldiaminopimelate transaminase activity;GO:0030170//pyridoxal phosphate binding;GO:0047688//aspartate 4-decarboxylase activity;GO:0048472//threonine-phosphate decarboxylase activity	GO:0000105//histidine biosynthetic process;GO:0006531//aspartate metabolic process;GO:0006559//L-phenylalanine catabolic process;GO:0006572//tyrosine catabolic process;GO:0009058//biosynthetic process;GO:0009236//cobalamin biosynthetic process;GO:0019877//diaminopimelate biosynthetic process;GO:0042398//cellular modified amino acid biosynthetic process
gbi-miRN158	evm.model.chr4.1217	1	1	21	2046	2066	UCUUGUACCUCGAACUGCAAC	:::::::::.:::::.:::::	GUUGCAGUUUGAGGUGCAAGA	ESP1	CCG89179.1 separase protein [Picea abies]	-	-	-	-	-	-
gbi-miRN188	evm.model.chr5.1821	1	1	21	4156	4176	UGUAAGCAAUGCAACAGAGAA	: .:::::::.::::::::::	UGUUCUGUUGUAUUGCUUACA	LD	RWR95307.1 homeobox protein LUMINIDEPENDENS-like protein [Cinnamomum micranthum f. kanehirae]	-	-	-	GO:0005634//nucleus	GO:0003677//DNA binding	-
gbi-miRN194b	evm.model.chr3.2339	1	1	22	562	583	CCAAGCUAGUAUCCGCACCCUU	.::::::: :::::::::::::	GAGGGUGCUGAUACUAGCUUGG	FIT	AHU86542.1 FIT1 [Marchantia polymorpha]	-	-	-	-	GO:0008773//[protein-PII] uridylyltransferase activity;GO:0046983//protein dimerization activity	GO:0018177//protein uridylylation
gbi-miRN196b	evm.model.chr6.1457	1	1	21	179	199	UGGCGCCGCGUAGGGAGAACC	:::: ::::::::::::::::	GGUUGUCCCUACGCGGCGCCA	SD25	XP_006838972.1 G-type lectin S-receptor-like serine/threonine-protein kinase SD2-5 [Amborella trichopoda]	-	-	-	-	GO:0003674//molecular_function;GO:0004672//protein kinase activity;GO:0005524//ATP binding	GO:0006468//protein phosphorylation;GO:0009306//protein secretion;GO:0048544//recognition of pollen
gbi-miRN198	evm.model.chr6.1006	1	1	21	537	557	UUUUGGAACCAGUAAAACACG	.::::::::::::::.::.::	UGUGUUUUACUGGUUUCAGAA	WOX2	CAT02904.1 putative wuschel homeobox protein WOX3B [Ginkgo biloba]	-	-	-	GO:0005575//cellular_component;GO:0005622//intracellular;GO:0005623//cell;GO:0005634//nucleus;GO:0043226//organelle;GO:0043227//membrane-bounded organelle;GO:0043229//intracellular organelle;GO:0043231//intracellular membrane-bounded organelle;GO:0044424//intracellular part;GO:0044464//cell part	GO:0003674//molecular_function;GO:0003676//nucleic acid binding;GO:0003677//DNA binding;GO:0003700//transcription factor activity, sequence-specific DNA binding;GO:0005488//binding;GO:0097159//organic cyclic compound binding;GO:1901363//heterocyclic compound binding	GO:0000003//reproduction;GO:0003002//regionalization;GO:0003006//developmental process involved in reproduction;GO:0006139//nucleobase-containing compound metabolic process;GO:0006351//transcription, DNA-templated;GO:0006355//regulation of transcription, DNA-templated;GO:0006725//cellular aromatic compound metabolic process;GO:0006807//nitrogen compound metabolic process;GO:0007275//multicellular…
gbi-miRN198	evm.model.chr1.2491	1	1	21	597	617	UUUUGGAACCAGUAAAACACG	.:: :::::::::::::::::	UGUCUUUUACUGGUUCCAAAA	WOX8	CCP29683.1 HD transcription factor [Ginkgo biloba]	-	-	-	-	GO:0003677//DNA binding	-
gbi-miRN226	evm.model.chr3.497	1	1	21	29	49	UGUCUAAUCAGGGUGCCCAUU	::::::::::.:::::.::::	AAUGGGCACCUUGAUUGGACA	SPAC167.05	ABK25105.1 unknown [Picea sitchensis]	-	-	-	GO:0005575//cellular_component;GO:0005623//cell;GO:0005886//plasma membrane;GO:0016020//membrane;GO:0044464//cell part;GO:0071944//cell periphery	GO:0000166//nucleotide binding;GO:0003674//molecular_function;GO:0005488//binding;GO:0008144//drug binding;GO:0016208//AMP binding;GO:0017076//purine nucleotide binding;GO:0030554//adenyl nucleotide binding;GO:0032553//ribonucleotide binding;GO:0032555//purine ribonucleotide binding;GO:0032559//adenyl ribonucleotide binding;GO:0036094//small molecule binding;GO:0043167//ion binding;GO:0043168//an…	GO:0006950//response to stress;GO:0008150//biological_process;GO:0050896//response to stimulus
gbi-miRN234	evm.model.chr9.1426	1	1	21	1418	1438	UGGCCGCAUAGAUCACUCGUG	::::::::::::::::::	CCGGAGUGAUCUAUGCGGCCA	WDR5B	XP_004290605.1 PREDICTED: COMPASS-like H3K4 histone methylase component WDR5B [Fragaria vesca subsp. vesca] [Fragaria vesca]	-	-	-	GO:0000123//histone acetyltransferase complex;GO:0000151//ubiquitin ligase complex;GO:0005575//cellular_component;GO:0005622//intracellular;GO:0005623//cell;GO:0005634//nucleus;GO:0005654//nucleoplasm;GO:0005671//Ada2/Gcn5/Ada3 transcription activator complex;GO:0005815//microtubule organizing center;GO:0005856//cytoskeleton;GO:0005929//cilium;GO:0015630//microtubule cytoskeleton;GO:0031248//prot…	GO:0003674//molecular_function;GO:0003824//catalytic activity;GO:0004402//histone acetyltransferase activity;GO:0005488//binding;GO:0005515//protein binding;GO:0008080//N-acetyltransferase activity;GO:0008168//methyltransferase activity;GO:0008170//N-methyltransferase activity;GO:0008276//protein methyltransferase activity;GO:0008757//S-adenosylmethionine-dependent methyltransferase activity;GO:0…	GO:0001501//skeletal system development;GO:0006109//regulation of carbohydrate metabolic process;GO:0006111//regulation of gluconeogenesis;GO:0006139//nucleobase-containing compound metabolic process;GO:0006325//chromatin organization;GO:0006351//transcription, DNA-templated;GO:0006355//regulation of transcription, DNA-templated;GO:0006357//regulation of transcription from RNA polymerase II promo…
gbi-miRN256b/a	evm.model.chr8.1987	1	1	21	2600	2620	UGUGUCGAACCUUUCCCAGCA	::.::::.:::::::::::::	UGUUGGGGAAGGUUCGACACA	At3g47570	KAA8534094.1 hypothetical protein F0562_031713 [Nyssa sinensis]	-	-	-	-	GO:0004672//protein kinase activity;GO:0005515//protein binding;GO:0005524//ATP binding	GO:0006468//protein phosphorylation
gbi-miRN256b/a	evm.model.chr8.2069	1	1	21	752	772	UGUGUCGAACCUUUCCCAGCA	::::::: :::::::::::::	UGCUGGGCAAGGUUCGACACA	At2g24130	XP_023888110.1 LRR receptor-like serine/threonine-protein kinase EFR [Quercus suber]	-	-	-	-	GO:0004672//protein kinase activity;GO:0005515//protein binding;GO:0005524//ATP binding	GO:0006468//protein phosphorylation
gbi-miRN263	evm.model.chr10.870	1	1	21	189	209	UCAUCAGAAUGCACUAAUGGG	::::::.:::::::::::::.	CCCAUUGGUGCAUUCUGAUGG	--	ABR16502.1 unknown [Picea sitchensis]	-	-	-	-	-	-
gbi-miRN280	evm.model.chr11.1396	1	1	20	2775	2794	AUCAGCAAGUAGAGUGCAGC	:::::.::::::::.::::	ACUGCAUUCUACUUGUUGAU	PPC	AAD45696.1 phosphoenolpyruvate carboxylase [Picea abies]	Global and overview maps;Global and overview maps;Carbohydrate metabolism;Energy metabolism	ko01100//Metabolic pathways;ko01200//Carbon metabolism;ko00620//Pyruvate metabolism;ko00710//Carbon fixation in photosynthetic organisms	K01595	-	GO:0008964//phosphoenolpyruvate carboxylase activity	GO:0006099//tricarboxylic acid cycle;GO:0015977//carbon fixation
gbi-miRN280	evm.model.chr9.1499	1	1	20	1763	1782	AUCAGCAAGUAGAGUGCAGC	.::::::::::::::::.:	UUUGCACUCUACUUGCUGGU	RAP2-11	THF95166.1 hypothetical protein TEA_011247 [Camellia sinensis var. sinensis] [Camellia sinensis]	-	-	-	GO:0005575//cellular_component;GO:0005622//intracellular;GO:0005623//cell;GO:0005634//nucleus;GO:0043226//organelle;GO:0043227//membrane-bounded organelle;GO:0043229//intracellular organelle;GO:0043231//intracellular membrane-bounded organelle;GO:0044424//intracellular part;GO:0044464//cell part	GO:0003674//molecular_function;GO:0003676//nucleic acid binding;GO:0003677//DNA binding;GO:0003700//transcription factor activity, sequence-specific DNA binding;GO:0005488//binding;GO:0043565//sequence-specific DNA binding;GO:0097159//organic cyclic compound binding;GO:1901363//heterocyclic compound binding	GO:0000160//phosphorelay signal transduction system;GO:0000302//response to reactive oxygen species;GO:0006139//nucleobase-containing compound metabolic process;GO:0006351//transcription, DNA-templated;GO:0006355//regulation of transcription, DNA-templated;GO:0006725//cellular aromatic compound metabolic process;GO:0006807//nitrogen compound metabolic process;GO:0006950//response to stress;GO:000…
gbi-miRN3	evm.model.chr8.1245	1	1	21	479	499	UUUGCUGAUGGUUAUCUAACU	:::::: :::::::::::::	UGUUAGACAACCAUCAGCAAA	--	OVA19308.1 START domain [Macleaya cordata]	-	-	-	-	GO:0008289//lipid binding	-
gbi-miRN56	evm.model.chr1.2435	1	1	21	574	594	AAAUAAGGGGAUGAUUUUGUU	::::.:::::::::.::::::	AACAGAAUCAUCCCUUUAUUU	VICTR	XP_030513701.1 TMV resistance protein N-like [Rhodamnia argentea]	-	-	-	-	GO:0005515//protein binding	GO:0007165//signal transduction
gbi-miRN57	evm.model.chr1.3167	1	1	21	369	389	ACAUGGCAUUGUGUAAUUGGC	:::::.::::.::::::::	UGCAAUUGCACAGUGCCAUGU	--	-	-	-	-	-	-	-
gbi-miRN63a/b	evm.model.chr10.1007	1	1	21	436	456	CAGAUUGAGAUCGAUUUCCUU	::::::::::::::::::	UCGGAAAUCGAUCUCAAUCUU	--	RWR85749.1 putative YUP8H12R.23 protein [Cinnamomum micranthum f. kanehirae]	-	-	-	-	-	-
gbi-miRN63a/b	evm.model.chr10.1008	1	1	21	313	333	CAGAUUGAGAUCGAUUUCCUU	::::::.:::::.::::::	UCGGAAAUUGAUCUUAAUCUG	--	XP_020587541.1 uncharacterized protein LOC110029543 [Phalaenopsis equestris]	-	-	-	-	GO:0051539//4 iron, 4 sulfur cluster binding;GO:0070283//radical SAM enzyme activity	GO:0046500//S-adenosylmethionine metabolic process
gbi-miRN72	evm.model.chr7.907	1	1	22	529	550	UGGAGAAAAUGGGAAUGUGAAU	:::::::::::.:::::.::::	AUUCACAUUCCUAUUUUUUCCA	ROQ1	XP_020424072.1 TMV resistance protein N [Prunus persica]	-	-	-	GO:0005575//cellular_component;GO:0005622//intracellular;GO:0005623//cell;GO:0005737//cytoplasm;GO:0044424//intracellular part;GO:0044464//cell part	GO:0000166//nucleotide binding;GO:0003674//molecular_function;GO:0004672//protein kinase activity;GO:0005488//binding;GO:0005515//protein binding;GO:0005524//ATP binding;GO:0008144//drug binding;GO:0016887//ATPase activity;GO:0017076//purine nucleotide binding;GO:0030554//adenyl nucleotide binding;GO:0032553//ribonucleotide binding;GO:0032555//purine ribonucleotide binding;GO:0032559//adenyl ribo…	GO:0002376//immune system process;GO:0006468//protein phosphorylation;GO:0006950//response to stress;GO:0006952//defense response;GO:0006955//immune response;GO:0007154//cell communication;GO:0007165//signal transduction;GO:0008150//biological_process;GO:0008219//cell death;GO:0009626//plant-type hypersensitive response;GO:0009987//cellular process;GO:0012501//programmed cell death;GO:0023052//si…
gbi-miRN73a	evm.model.chr4.162	1	1	21	269	289	UUACAACGCGUGGCACUGUGC	:::.:::::::::.:::::::	GCAUAGUGCCACGUGUUGUAA	SAHH	XP_017610901.1 PREDICTED: subtilisin-like protease SBT1.3 [Gossypium arboreum]	-	-	-	GO:0005575//cellular_component;GO:0005576//extracellular region	GO:0003674//molecular_function;GO:0003824//catalytic activity;GO:0004013//adenosylhomocysteinase activity;GO:0004175//endopeptidase activity;GO:0004252//serine-type endopeptidase activity;GO:0008233//peptidase activity;GO:0008236//serine-type peptidase activity;GO:0016787//hydrolase activity;GO:0017171//serine hydrolase activity;GO:0070011//peptidase activity, acting on L-amino acid peptides	GO:0006508//proteolysis;GO:0006730//one-carbon metabolic process;GO:0006807//nitrogen compound metabolic process;GO:0008150//biological_process;GO:0008152//metabolic process;GO:0019538//protein metabolic process;GO:0043170//macromolecule metabolic process;GO:0044238//primary metabolic process;GO:0071704//organic substance metabolic process;GO:1901564//organonitrogen compound metabolic process
gbi-miRN73b	evm.model.chr4.162	1	1	21	269	289	UUACAACGCGUGGCACUGUGU	.::.:::::::::.:::::::	GCAUAGUGCCACGUGUUGUAA	SAHH	XP_017610901.1 PREDICTED: subtilisin-like protease SBT1.3 [Gossypium arboreum]	-	-	-	GO:0005575//cellular_component;GO:0005576//extracellular region	GO:0003674//molecular_function;GO:0003824//catalytic activity;GO:0004013//adenosylhomocysteinase activity;GO:0004175//endopeptidase activity;GO:0004252//serine-type endopeptidase activity;GO:0008233//peptidase activity;GO:0008236//serine-type peptidase activity;GO:0016787//hydrolase activity;GO:0017171//serine hydrolase activity;GO:0070011//peptidase activity, acting on L-amino acid peptides	GO:0006508//proteolysis;GO:0006730//one-carbon metabolic process;GO:0006807//nitrogen compound metabolic process;GO:0008150//biological_process;GO:0008152//metabolic process;GO:0019538//protein metabolic process;GO:0043170//macromolecule metabolic process;GO:0044238//primary metabolic process;GO:0071704//organic substance metabolic process;GO:1901564//organonitrogen compound metabolic process
gbi-miRN80	evm.model.chr6.886	1	1	21	513	533	UUACCUUGUUGCAGAGCUGCC	:: ::::::::::::::::::	GGGAGCUCUGCAACAAGGUAA	-	-	-	-	-	-	-	-
gbi-miRN80	evm.model.chr6.1047	1	1	21	66	86	UUACCUUGUUGCAGAGCUGCC	::: :::::::::::::::::	GGCUGCUCUGCAACAAGGUAA	DYW9	XP_004298066.1 PREDICTED: pentatricopeptide repeat-containing protein At4g14820-like [Fragaria vesca subsp. vesca] [Fragaria vesca]	-	-	-	GO:0005575//cellular_component;GO:0005622//intracellular;GO:0005623//cell;GO:0043226//organelle;GO:0043227//membrane-bounded organelle;GO:0043229//intracellular organelle;GO:0043231//intracellular membrane-bounded organelle;GO:0044424//intracellular part;GO:0044464//cell part	GO:0003674//molecular_function;GO:0003676//nucleic acid binding;GO:0003723//RNA binding;GO:0003824//catalytic activity;GO:0004518//nuclease activity;GO:0004519//endonuclease activity;GO:0005488//binding;GO:0008270//zinc ion binding;GO:0016787//hydrolase activity;GO:0016788//hydrolase activity, acting on ester bonds;GO:0043167//ion binding;GO:0043169//cation binding;GO:0046872//metal ion binding;G…	GO:0006139//nucleobase-containing compound metabolic process;GO:0006725//cellular aromatic compound metabolic process;GO:0006807//nitrogen compound metabolic process;GO:0008150//biological_process;GO:0008152//metabolic process;GO:0009451//RNA modification;GO:0009987//cellular process;GO:0016070//RNA metabolic process;GO:0034641//cellular nitrogen compound metabolic process;GO:0043170//macromolecu…
gbi-miRN80	evm.model.chr6.1710	1	1	21	720	740	UUACCUUGUUGCAGAGCUGCC	::::.:::::::::.:::::	AGCAGUUCUGCAACAGGGUAA	-	-	-	-	-	-	-	-
gbi-miRN80	evm.model.chr10.890	1	1	21	282	302	UUACCUUGUUGCAGAGCUGCC	:: :::::::::::::::::	AGCUGCUCUGCAACAAGGUAA	-	-	-	-	-	-	-	-
gbi-miRN80	evm.model.chr12.1803	1	1	21	297	317	UUACCUUGUUGCAGAGCUGCC	:: :::::::::::::::::	AGCUGCUCUGCAACAAGGUAA	-	-	-	-	-	-	-	-
gbi-miRN80	evm.model.chr12.1464	1	1	21	1215	1235	UUACCUUGUUGCAGAGCUGCC	::: ::::::::::::::::	AGCAACUCUGCAACAAGGUAA	PCMP-H40	XP_010243611.1 PREDICTED: pentatricopeptide repeat-containing protein At1g11290, chloroplastic [Nelumbo nucifera]	-	-	-	GO:0005575//cellular_component;GO:0005622//intracellular;GO:0005623//cell;GO:0005737//cytoplasm;GO:0009507//chloroplast;GO:0009536//plastid;GO:0030288//outer membrane-bounded periplasmic space;GO:0043226//organelle;GO:0043227//membrane-bounded organelle;GO:0043229//intracellular organelle;GO:0043231//intracellular membrane-bounded organelle;GO:0044424//intracellular part;GO:0044444//cytoplasmic p…	GO:0003674//molecular_function;GO:0003676//nucleic acid binding;GO:0003723//RNA binding;GO:0003824//catalytic activity;GO:0004518//nuclease activity;GO:0004519//endonuclease activity;GO:0004674//protein serine/threonine kinase activity;GO:0005488//binding;GO:0005524//ATP binding;GO:0008270//zinc ion binding;GO:0008963//phospho-N-acetylmuramoyl-pentapeptide-transferase activity;GO:0016787//hydrola…	GO:0006139//nucleobase-containing compound metabolic process;GO:0006396//RNA processing;GO:0006397//mRNA processing;GO:0006468//protein phosphorylation;GO:0006725//cellular aromatic compound metabolic process;GO:0006807//nitrogen compound metabolic process;GO:0008150//biological_process;GO:0008152//metabolic process;GO:0009252//peptidoglycan biosynthetic process;GO:0009451//RNA modification;GO:00…
gbi-miRN80	evm.model.chr6.688	1	1	21	474	494	UUACCUUGUUGCAGAGCUGCC	::::::::::::::::::	GCAAGCUCUGCAACAAGGUAA	PCMP-H28	ABR17838.1 unknown [Picea sitchensis]	-	-	-	GO:0005575//cellular_component;GO:0005622//intracellular;GO:0005623//cell;GO:0043226//organelle;GO:0043227//membrane-bounded organelle;GO:0043229//intracellular organelle;GO:0043231//intracellular membrane-bounded organelle;GO:0044424//intracellular part;GO:0044464//cell part	GO:0003674//molecular_function;GO:0003676//nucleic acid binding;GO:0003723//RNA binding;GO:0003824//catalytic activity;GO:0004518//nuclease activity;GO:0004519//endonuclease activity;GO:0005488//binding;GO:0008270//zinc ion binding;GO:0016787//hydrolase activity;GO:0016788//hydrolase activity, acting on ester bonds;GO:0097159//organic cyclic compound binding;GO:1901363//heterocyclic compound bind…	GO:0006139//nucleobase-containing compound metabolic process;GO:0006725//cellular aromatic compound metabolic process;GO:0006807//nitrogen compound metabolic process;GO:0008150//biological_process;GO:0008152//metabolic process;GO:0009451//RNA modification;GO:0009987//cellular process;GO:0016070//RNA metabolic process;GO:0034641//cellular nitrogen compound metabolic process;GO:0043170//macromolecu…
gbi-miRN80	evm.model.chr9.526	1	1	21	462	482	UUACCUUGUUGCAGAGCUGCC	::::::::::::::::::	CUCAGCUCUGCAACAAGGUAU	-	-	-	-	-	-	-	-
gbi-miRN80	evm.model.chr5.296	1	1	21	10	30	UUACCUUGUUGCAGAGCUGCC	:.:::::::::::.:::::	AUCGGCUCUGCAACAGGGUAA	-	-	-	-	-	-	-	-
gbi-miRN83	evm.model.chr2.128	1	1	21	446	466	UGUGGGCAUGGACCAGUUUGC	::::..:::::::::::::::	GCAAGUUGGUCCAUGCCCACA	PCMP-H87	XP_031492758.1 pentatricopeptide repeat-containing protein At3g24000, mitochondrial-like [Nymphaea colorata]	-	-	-	GO:0005575//cellular_component;GO:0005622//intracellular;GO:0005623//cell;GO:0005737//cytoplasm;GO:0005739//mitochondrion;GO:0043226//organelle;GO:0043227//membrane-bounded organelle;GO:0043229//intracellular organelle;GO:0043231//intracellular membrane-bounded organelle;GO:0044424//intracellular part;GO:0044444//cytoplasmic part;GO:0044464//cell part	GO:0003674//molecular_function;GO:0003676//nucleic acid binding;GO:0003723//RNA binding;GO:0003824//catalytic activity;GO:0004518//nuclease activity;GO:0004519//endonuclease activity;GO:0005488//binding;GO:0008270//zinc ion binding;GO:0016787//hydrolase activity;GO:0016788//hydrolase activity, acting on ester bonds;GO:0043167//ion binding;GO:0043169//cation binding;GO:0046872//metal ion binding;G…	GO:0006139//nucleobase-containing compound metabolic process;GO:0006725//cellular aromatic compound metabolic process;GO:0006807//nitrogen compound metabolic process;GO:0008150//biological_process;GO:0008152//metabolic process;GO:0009451//RNA modification;GO:0009987//cellular process;GO:0016070//RNA metabolic process;GO:0034641//cellular nitrogen compound metabolic process;GO:0043170//macromolecu…
gbi-miRN83	evm.model.chr7.1922	1	1	21	626	646	UGUGGGCAUGGACCAGUUUGC	::::::: :::::::::::::	GCAAACUAGUCCAUGCCCACA	-	-	-	-	-	-	-	-
gbi-miRN83	evm.model.chr9.1908	1	1	21	446	466	UGUGGGCAUGGACCAGUUUGC	::::::: :::::::::::::	GCAAACUAGUCCAUGCCCACA	-	-	-	-	-	-	-	-
gbi-miRN83	evm.model.chr7.1487	1	1	21	356	376	UGUGGGCAUGGACCAGUUUGC	::::::: :::::::::::::	GCAAACUUGUCCAUGCCCACA	-	-	-	-	-	-	-	-
gbi-miRN83	evm.model.chr9.2224	1	1	21	332	352	UGUGGGCAUGGACCAGUUUGC	::::::: :::::::::::::	GCAAACUAGUCCAUGCCCACA	PCMP-H85	AEB39773.1 pentatricopeptide repeat protein 43 [Funaria hygrometrica]	-	-	-	GO:0000314//organellar small ribosomal subunit;GO:0022627//cytosolic small ribosomal subunit	GO:0003735//structural constituent of ribosome;GO:0008270//zinc ion binding	GO:0006412//translation
gbi-miRN83	evm.model.chr9.2065	1	1	21	23	43	UGUGGGCAUGGACCAGUUUGC	::::::: :::::::::::::	GCAAACUAGUCCAUGCCCACA	-	-	-	-	-	-	-	-
gbi-miRN83	evm.model.chr3.2068	1	1	21	359	379	UGUGGGCAUGGACCAGUUUGC	::::::: :::::::::::::	GCAAACUAGUCCAUGCCCACA	-	-	-	-	-	-	-	-
gbi-miRN83	evm.model.chr7.1466	1	1	21	359	379	UGUGGGCAUGGACCAGUUUGC	::::::: :::::::::::::	GCAAACUAGUCCAUGCCCACA	-	-	-	-	-	-	-	-
gbi-miRN83	evm.model.chr3.1113	1	1	21	122	142	UGUGGGCAUGGACCAGUUUGC	::::::: :::::::::::::	GCAAACUAGUCCAUGCCCACA	-	-	-	-	-	-	-	-
gbi-miRN83	evm.model.chr4.660	1	1	21	122	142	UGUGGGCAUGGACCAGUUUGC	::::::: :::::::::::::	GCAAACUAGUCCAUGCCCACA	-	-	-	-	-	-	-	-
gbi-miRN83	evm.model.chr6.1116	1	1	21	95	115	UGUGGGCAUGGACCAGUUUGC	::::::: :::::::::::::	GCAAACUAGUCCAUGCCCACA	PCMP-H32	OVA13506.1 Pentatricopeptide repeat [Macleaya cordata]	-	-	-	GO:0000314//organellar small ribosomal subunit;GO:0005840//ribosome;GO:0022627//cytosolic small ribosomal subunit;GO:0030095//chloroplast photosystem II;GO:0030096//plasma membrane-derived thylakoid photosystem II;GO:0045203//integral component of cell outer membrane	GO:0003674//molecular_function;GO:0003735//structural constituent of ribosome;GO:0005215//transporter activity;GO:0005515//protein binding;GO:0008270//zinc ion binding;GO:0045182//translation regulator activity	GO:0006412//translation;GO:0006417//regulation of translation;GO:0015774//polysaccharide transport;GO:0015979//photosynthesis;GO:0035556//intracellular signal transduction;GO:0042710//biofilm formation
gbi-miRN83	evm.model.chr3.1063	1	1	21	8	28	UGUGGGCAUGGACCAGUUUGC	::::::: :::::::::::::	GCAAACUUGUCCAUGCCCACA	-	-	-	-	-	-	-	-
gbi-miRN93	evm.model.chr11.1106	1	1	21	87	107	AAGGAAUAAAUUAUACUAUGA	: :::::::::::::::..::	UAAUAGUAUAAUUUAUUUUUU	-	-	-	-	-	-	-	-
gbi-miRN94	evm.model.chr1.2437	1	1	21	1059	1079	ACGGCUUUUGAAAGAGUGGUC	:::::::::::::::::..::	GACCACUCUUUCAAAAGUUGU	RUN1	XP_010065337.1 PREDICTED: TMV resistance protein N-like [Eucalyptus grandis]	-	-	-	GO:0005575//cellular_component;GO:0005622//intracellular;GO:0005623//cell;GO:0005737//cytoplasm;GO:0044424//intracellular part;GO:0044464//cell part	GO:0000166//nucleotide binding;GO:0003674//molecular_function;GO:0003743//translation initiation factor activity;GO:0005488//binding;GO:0005515//protein binding;GO:0005524//ATP binding;GO:0008144//drug binding;GO:0017076//purine nucleotide binding;GO:0030554//adenyl nucleotide binding;GO:0032553//ribonucleotide binding;GO:0032555//purine ribonucleotide binding;GO:0032559//adenyl ribonucleotide bi…	GO:0002376//immune system process;GO:0006413//translational initiation;GO:0006950//response to stress;GO:0006952//defense response;GO:0006955//immune response;GO:0007154//cell communication;GO:0007165//signal transduction;GO:0008150//biological_process;GO:0008219//cell death;GO:0009626//plant-type hypersensitive response;GO:0009987//cellular process;GO:0012501//programmed cell death;GO:0023052//s…
gbi-miRN98	evm.model.chr4.403	1	1	21	1689	1709	UCUUCGUGCAAGUAGGCGAGA	::.::.::::::::::::::	GCUUGCUUACUUGCACGAAGA	At1g11050	PTQ40979.1 hypothetical protein MARPO_0037s0144 [Marchantia polymorpha]	-	-	-	-	GO:0004672//protein kinase activity;GO:0005524//ATP binding	GO:0006468//protein phosphorylation
gbi-miRN98	evm.model.chr4.404	1	1	21	1614	1634	UCUUCGUGCAAGUAGGCGAGA	::.::.::::::::::::::	GCUUGCUUACUUGCACGAAGA	At1g11050	PTQ40979.1 hypothetical protein MARPO_0037s0144 [Marchantia polymorpha]	-	-	-	-	GO:0004672//protein kinase activity;GO:0005524//ATP binding	GO:0006468//protein phosphorylation
gbi-miR1030b/c	evm.model.chr1.363	1.5	1	21	333	353	UUUGCAUCUGCACCUGCACCA	:::::::::::::.::::..	AGGUGCAGGUGCAGGUGCAGG	--	-	-	-	-	-	-	-
gbi-miR1030b/c	evm.model.chr1.1867	1.5	1	21	1596	1616	UUUGCAUCUGCACCUGCACCA	:::::: ::::::::::::	GCGUGCAGAUGCAGAUGCAAA	--	-	-	-	-	-	-	-
gbi-miR11407a/b	evm.model.chr1.1050	1.5	1	21	564	584	UCAAAAACUCUGCGGGCGUCA	:::: :.::::::::::::::	UGACACUCGCAGAGUUUUUGA	PCMP-H85	XP_030452996.1 putative pentatricopeptide repeat-containing protein At3g13770, mitochondrial isoform X1 [Syzygium oleosum]	-	-	-	GO:0005575//cellular_component;GO:0005622//intracellular;GO:0005623//cell;GO:0005737//cytoplasm;GO:0005739//mitochondrion;GO:0043226//organelle;GO:0043227//membrane-bounded organelle;GO:0043229//intracellular organelle;GO:0043231//intracellular membrane-bounded organelle;GO:0044424//intracellular part;GO:0044444//cytoplasmic part;GO:0044464//cell part	GO:0003674//molecular_function;GO:0003676//nucleic acid binding;GO:0003723//RNA binding;GO:0003824//catalytic activity;GO:0004518//nuclease activity;GO:0004519//endonuclease activity;GO:0005488//binding;GO:0008270//zinc ion binding;GO:0016787//hydrolase activity;GO:0016788//hydrolase activity, acting on ester bonds;GO:0043167//ion binding;GO:0043169//cation binding;GO:0046872//metal ion binding;G…	GO:0000959//mitochondrial RNA metabolic process;GO:0006139//nucleobase-containing compound metabolic process;GO:0006725//cellular aromatic compound metabolic process;GO:0006807//nitrogen compound metabolic process;GO:0008150//biological_process;GO:0008152//metabolic process;GO:0009307//DNA restriction-modification system;GO:0009451//RNA modification;GO:0009987//cellular process;GO:0016070//RNA me…
gbi-miR11407c.1	evm.model.chr7.1922	1.5	1	20	732	751	UUUGGUCGAAAACUCUGCGA	:::::::::::: :::::::	UCGCAGAGUUUUGGACCAAA	-	-	-	-	-	-	-	-
gbi-miR11407c.1	evm.model.chr9.1911	1.5	1	20	102	121	UUUGGUCGAAAACUCUGCGA	:::::::::::: :::::::	UCGCAGAGUUUUGGACCAAA	-	-	-	-	-	-	-	-
gbi-miR11407c.1	evm.model.chr9.1909	1.5	1	20	480	499	UUUGGUCGAAAACUCUGCGA	:::::::::::: :::::::	UCGCAGAGUUUUGGACCAAA	-	-	-	-	-	-	-	-
gbi-miR11407c.1	evm.model.chr9.153	1.5	1	20	237	256	UUUGGUCGAAAACUCUGCGA	:::::::::::: :::::::	UCGCAGAGUUUUGGACCAAA	-	-	-	-	-	-	-	-
gbi-miR11411b.1	evm.model.chr5.1988	1.5	1	21	1112	1132	CCUGCCAAGAAUGAUUUGCCA	::::::::::::::::: ::	CGGCAAAUCAUUCUUGGCUGG	NFYA1	ACN40089.1 unknown [Picea sitchensis]	-	-	-	GO:0005575//cellular_component;GO:0005622//intracellular;GO:0005623//cell;GO:0005634//nucleus;GO:0005667//transcription factor complex;GO:0016602//CCAAT-binding factor complex;GO:0032991//macromolecular complex;GO:0043226//organelle;GO:0043227//membrane-bounded organelle;GO:0043229//intracellular organelle;GO:0043231//intracellular membrane-bounded organelle;GO:0044422//organelle part;GO:0044424/…	GO:0003674//molecular_function;GO:0003676//nucleic acid binding;GO:0003677//DNA binding;GO:0003700//transcription factor activity, sequence-specific DNA binding;GO:0005488//binding;GO:0097159//organic cyclic compound binding;GO:1901363//heterocyclic compound binding	GO:0000003//reproduction;GO:0003006//developmental process involved in reproduction;GO:0006139//nucleobase-containing compound metabolic process;GO:0006351//transcription, DNA-templated;GO:0006355//regulation of transcription, DNA-templated;GO:0006725//cellular aromatic compound metabolic process;GO:0006807//nitrogen compound metabolic process;GO:0007275//multicellular organism development;GO:000…
gbi-miR11485	evm.model.chr4.1188	1.5	1	22	312	333	UAGAAUGCCAAAAGUCUGCUGC	::::::::::: ::::::::	UAAGCAGACUUUUUGCAUUCUA	PME53	QIR83190.1 pectin methylesterase 32 [Cunninghamia lanceolata]	Global and overview maps;Carbohydrate metabolism	ko01100//Metabolic pathways;ko00040//Pentose and glucuronate interconversions	K01051	GO:0005575//cellular_component;GO:0005576//extracellular region;GO:0005618//cell wall;GO:0005622//intracellular;GO:0005623//cell;GO:0005737//cytoplasm;GO:0030312//external encapsulating structure;GO:0044424//intracellular part;GO:0044464//cell part;GO:0071944//cell periphery	GO:0003674//molecular_function;GO:0003824//catalytic activity;GO:0016787//hydrolase activity;GO:0016788//hydrolase activity, acting on ester bonds;GO:0030599//pectinesterase activity;GO:0045330//aspartyl esterase activity;GO:0052689//carboxylic ester hydrolase activity	GO:0000272//polysaccharide catabolic process;GO:0005975//carbohydrate metabolic process;GO:0005976//polysaccharide metabolic process;GO:0008150//biological_process;GO:0008152//metabolic process;GO:0009056//catabolic process;GO:0009057//macromolecule catabolic process;GO:0009987//cellular process;GO:0010393//galacturonan metabolic process;GO:0016043//cellular component organization;GO:0016052//car…
gbi-miR11530a	evm.model.chr1.2820	1.5	1	21	198	218	UCUUCAUGGACAUCCUUGGGA	::. :::::::::::::::::	UCUGAAGGAUGUCCAUGAAGA	EMB2758	ABR16520.1 unknown [Picea sitchensis]	-	-	-	GO:0005575//cellular_component;GO:0005622//intracellular;GO:0005623//cell;GO:0043226//organelle;GO:0043227//membrane-bounded organelle;GO:0043229//intracellular organelle;GO:0043231//intracellular membrane-bounded organelle;GO:0044424//intracellular part;GO:0044464//cell part;GO:0045203//integral component of cell outer membrane	GO:0003674//molecular_function;GO:0003676//nucleic acid binding;GO:0003723//RNA binding;GO:0003824//catalytic activity;GO:0004518//nuclease activity;GO:0004519//endonuclease activity;GO:0005215//transporter activity;GO:0005488//binding;GO:0005515//protein binding;GO:0008270//zinc ion binding;GO:0016787//hydrolase activity;GO:0016788//hydrolase activity, acting on ester bonds;GO:0016866//intramole…	GO:0006139//nucleobase-containing compound metabolic process;GO:0006725//cellular aromatic compound metabolic process;GO:0006807//nitrogen compound metabolic process;GO:0006886//intracellular protein transport;GO:0008150//biological_process;GO:0008152//metabolic process;GO:0009451//RNA modification;GO:0009987//cellular process;GO:0015774//polysaccharide transport;GO:0016070//RNA metabolic process…
gbi-miR11530a	evm.model.chr10.178	1.5	1	21	897	917	UCUUCAUGGACAUCCUUGGGA	:.::::::::.::::.:::	GGCUAAGGAUGUUCAUGGAGA	ARF22	AVP71779.1 auxin response factor 16 [Pinus massoniana]	-	-	-	GO:0005634//nucleus	GO:0003677//DNA binding	GO:0006355//regulation of transcription, DNA-templated;GO:0009725//response to hormone
gbi-miR11530b	evm.model.chr8.1839	1.5	1	20	433	452	UCUUCAUGGACCUCCUUGCC	::::::::::::::::: ::	GGCAAGGAGGUCCAUGAUGA	-	-	-	-	-	-	-	-
gbi-miR11530b	evm.model.chr3.1509	1.5	1	20	85	104	UCUUCAUGGACCUCCUUGCC	::::::::: ::::::::::	GGCAAGGAGAUCCAUGAAGA	--	-	-	-	-	-	GO:0005515//protein binding	-
gbi-miR11530b	evm.model.chr3.1114	1.5	1	20	424	443	UCUUCAUGGACCUCCUUGCC	::::::::: ::::::::::	GGCAAGGAGAUCCAUGAAGA	PCMP-H32	ADE76772.1 unknown [Picea sitchensis]	-	-	-	GO:0005575//cellular_component;GO:0005622//intracellular;GO:0005623//cell;GO:0043226//organelle;GO:0043227//membrane-bounded organelle;GO:0043229//intracellular organelle;GO:0043231//intracellular membrane-bounded organelle;GO:0044424//intracellular part;GO:0044464//cell part	GO:0003674//molecular_function;GO:0003676//nucleic acid binding;GO:0003723//RNA binding;GO:0003824//catalytic activity;GO:0004518//nuclease activity;GO:0004519//endonuclease activity;GO:0005488//binding;GO:0008270//zinc ion binding;GO:0016787//hydrolase activity;GO:0016788//hydrolase activity, acting on ester bonds;GO:0043167//ion binding;GO:0043169//cation binding;GO:0046872//metal ion binding;G…	GO:0006139//nucleobase-containing compound metabolic process;GO:0006725//cellular aromatic compound metabolic process;GO:0006807//nitrogen compound metabolic process;GO:0008150//biological_process;GO:0008152//metabolic process;GO:0009451//RNA modification;GO:0009987//cellular process;GO:0016070//RNA metabolic process;GO:0034641//cellular nitrogen compound metabolic process;GO:0043170//macromolecu…
gbi-miR11530b	evm.model.chr3.359	1.5	1	20	922	941	UCUUCAUGGACCUCCUUGCC	::::::::::::::::: ::	GGCAAGGAGGUCCAUGAUGA	-	-	-	-	-	-	-	-
gbi-miR11530b	evm.model.chr3.359	1.5	1	20	526	545	UCUUCAUGGACCUCCUUGCC	:::::: ::::.::::::::	GGCAAGAAGGUUCAUGAAGA	-	-	-	-	-	-	-	-
gbi-miR11530b	evm.model.chr1.107	1.5	1	20	424	443	UCUUCAUGGACCUCCUUGCC	::::::::: ::::::::::	GGCAAGGAGAUCCAUGAAGA	PCMP-H85	KAA0059294.1 pentatricopeptide repeat-containing protein [Cucumis melo var. makuwa] [Cucumis melo]	-	-	-	GO:0000276//mitochondrial proton-transporting ATP synthase complex, coupling factor F(o);GO:0005739//mitochondrion;GO:0045203//integral component of cell outer membrane	GO:0005215//transporter activity;GO:0005515//protein binding;GO:0008270//zinc ion binding;GO:0015078//hydrogen ion transmembrane transporter activity;GO:0045182//translation regulator activity	GO:0006417//regulation of translation;GO:0015774//polysaccharide transport;GO:0015986//ATP synthesis coupled proton transport;GO:0042710//biofilm formation
gbi-miR11530b	evm.model.chr3.2126	1.5	1	20	664	683	UCUUCAUGGACCUCCUUGCC	::::::::: ::::::::::	GGCAAGGAGAUCCAUGAAGA	-	-	-	-	-	-	-	-
gbi-miR11530b	evm.model.chr3.1113	1.5	1	20	424	443	UCUUCAUGGACCUCCUUGCC	::::::::::::::::: ::	GGCAAGGAGGUCCAUGAUGA	-	-	-	-	-	-	-	-
gbi-miR11530b	evm.model.chr7.1466	1.5	1	20	664	683	UCUUCAUGGACCUCCUUGCC	::::::::::: ::::::::	GGCAAGGAGGUACAUGAAGA	-	-	-	-	-	-	-	-
gbi-miR11530b	evm.model.chr7.1465	1.5	1	20	517	536	UCUUCAUGGACCUCCUUGCC	::::::::: ::::::::::	GGCAAGGAGAUCCAUGAAGA	PCMP-E76	ABR16520.1 unknown [Picea sitchensis]	-	-	-	GO:0005575//cellular_component;GO:0005622//intracellular;GO:0005623//cell;GO:0005737//cytoplasm;GO:0009507//chloroplast;GO:0009536//plastid;GO:0043226//organelle;GO:0043227//membrane-bounded organelle;GO:0043229//intracellular organelle;GO:0043231//intracellular membrane-bounded organelle;GO:0044424//intracellular part;GO:0044444//cytoplasmic part;GO:0044464//cell part;GO:1990904//ribonucleoprote…	GO:0003674//molecular_function;GO:0003676//nucleic acid binding;GO:0003723//RNA binding;GO:0003824//catalytic activity;GO:0004518//nuclease activity;GO:0004519//endonuclease activity;GO:0005488//binding;GO:0008270//zinc ion binding;GO:0016787//hydrolase activity;GO:0016788//hydrolase activity, acting on ester bonds;GO:0042802//identical protein binding;GO:0043167//ion binding;GO:0043169//cation b…	GO:0000003//reproduction;GO:0000372//Group I intron splicing;GO:0003002//regionalization;GO:0003006//developmental process involved in reproduction;GO:0006139//nucleobase-containing compound metabolic process;GO:0006396//RNA processing;GO:0006397//mRNA processing;GO:0006725//cellular aromatic compound metabolic process;GO:0006807//nitrogen compound metabolic process;GO:0007275//multicellular orga…
gbi-miR11530b	evm.model.chr3.240	1.5	1	20	1402	1421	UCUUCAUGGACCUCCUUGCC	:::::::::::::: :::::	GGCAAGGAGGUCCACGAAGA	PCMP-H32	XP_010246449.1 PREDICTED: pentatricopeptide repeat-containing protein DOT4, chloroplastic [Nelumbo nucifera]	-	-	-	GO:0000314//organellar small ribosomal subunit;GO:0005575//cellular_component;GO:0005622//intracellular;GO:0005623//cell;GO:0005737//cytoplasm;GO:0005840//ribosome;GO:0009507//chloroplast;GO:0009536//plastid;GO:0022627//cytosolic small ribosomal subunit;GO:0043226//organelle;GO:0043227//membrane-bounded organelle;GO:0043229//intracellular organelle;GO:0043231//intracellular membrane-bounded organ…	GO:0003674//molecular_function;GO:0003676//nucleic acid binding;GO:0003723//RNA binding;GO:0003735//structural constituent of ribosome;GO:0003824//catalytic activity;GO:0004518//nuclease activity;GO:0004519//endonuclease activity;GO:0005488//binding;GO:0008270//zinc ion binding;GO:0015631//tubulin binding;GO:0016787//hydrolase activity;GO:0016788//hydrolase activity, acting on ester bonds;GO:0043…	GO:0000003//reproduction;GO:0003002//regionalization;GO:0003006//developmental process involved in reproduction;GO:0006139//nucleobase-containing compound metabolic process;GO:0006396//RNA processing;GO:0006397//mRNA processing;GO:0006412//translation;GO:0006417//regulation of translation;GO:0006725//cellular aromatic compound metabolic process;GO:0006807//nitrogen compound metabolic process;GO:0…
gbi-miR11530b	evm.model.chr3.1044	1.5	1	20	661	680	UCUUCAUGGACCUCCUUGCC	::::: :::::.::::::::	GGCAAAGAGGUUCAUGAAGA	-	-	-	-	-	-	-	-
gbi-miR11530b	evm.model.chr3.1910	1.5	1	20	622	641	UCUUCAUGGACCUCCUUGCC	::.: :::::::::::::::	GGUAUGGAGGUCCAUGAAGA	-	-	-	-	-	-	-	-
gbi-miR1314g	evm.model.chr5.643	1.5	1	20	2273	2292	UCGGCCUUGAGUGUUAGGAU	:::::.::.::::::.:::	CUCCUAGCAUUCAAGGUCGA	At3g22670	XP_031476835.1 pentatricopeptide repeat-containing protein At3g22670, mitochondrial-like [Nymphaea colorata]	-	-	-	GO:0005575//cellular_component;GO:0005622//intracellular;GO:0005623//cell;GO:0005737//cytoplasm;GO:0005739//mitochondrion;GO:0043226//organelle;GO:0043227//membrane-bounded organelle;GO:0043229//intracellular organelle;GO:0043231//intracellular membrane-bounded organelle;GO:0044424//intracellular part;GO:0044444//cytoplasmic part;GO:0044464//cell part	GO:0003674//molecular_function;GO:0003676//nucleic acid binding;GO:0003723//RNA binding;GO:0003824//catalytic activity;GO:0004518//nuclease activity;GO:0004519//endonuclease activity;GO:0005488//binding;GO:0016787//hydrolase activity;GO:0016788//hydrolase activity, acting on ester bonds;GO:0097159//organic cyclic compound binding;GO:1901363//heterocyclic compound binding	GO:0006139//nucleobase-containing compound metabolic process;GO:0006725//cellular aromatic compound metabolic process;GO:0006807//nitrogen compound metabolic process;GO:0008150//biological_process;GO:0008152//metabolic process;GO:0009451//RNA modification;GO:0009987//cellular process;GO:0016070//RNA metabolic process;GO:0034641//cellular nitrogen compound metabolic process;GO:0043170//macromolecu…
gbi-miR1314g	evm.model.chr2.1001	1.5	1	20	968	987	UCGGCCUUGAGUGUUAGGAU	::: :.:::::::::::::	UUCCCAGCACUCAAGGCCGA	CRK2	XP_006847936.2 cysteine-rich receptor-like protein kinase 2 isoform X2 [Amborella trichopoda]	-	-	-	-	GO:0004672//protein kinase activity;GO:0005524//ATP binding	GO:0006468//protein phosphorylation
gbi-miR1314h	evm.model.chr5.643	1.5	1	22	2271	2292	UCGGCCUUGGAUGUUAGGAGAG	::::::::.:::.:::::.:::	CUCUCCUAGCAUUCAAGGUCGA	At3g22670	XP_031476835.1 pentatricopeptide repeat-containing protein At3g22670, mitochondrial-like [Nymphaea colorata]	-	-	-	GO:0005575//cellular_component;GO:0005622//intracellular;GO:0005623//cell;GO:0005737//cytoplasm;GO:0005739//mitochondrion;GO:0043226//organelle;GO:0043227//membrane-bounded organelle;GO:0043229//intracellular organelle;GO:0043231//intracellular membrane-bounded organelle;GO:0044424//intracellular part;GO:0044444//cytoplasmic part;GO:0044464//cell part	GO:0003674//molecular_function;GO:0003676//nucleic acid binding;GO:0003723//RNA binding;GO:0003824//catalytic activity;GO:0004518//nuclease activity;GO:0004519//endonuclease activity;GO:0005488//binding;GO:0016787//hydrolase activity;GO:0016788//hydrolase activity, acting on ester bonds;GO:0097159//organic cyclic compound binding;GO:1901363//heterocyclic compound binding	GO:0006139//nucleobase-containing compound metabolic process;GO:0006725//cellular aromatic compound metabolic process;GO:0006807//nitrogen compound metabolic process;GO:0008150//biological_process;GO:0008152//metabolic process;GO:0009451//RNA modification;GO:0009987//cellular process;GO:0016070//RNA metabolic process;GO:0034641//cellular nitrogen compound metabolic process;GO:0043170//macromolecu…
gbi-miR1314h	evm.model.chr12.1026	1.5	1	22	117	138	UCGGCCUUGGAUGUUAGGAGAG	::.::::::::::::::::: :	CUUUCCUAACAUCCAAGGCCAA	--	ABK25153.1 unknown [Picea sitchensis]	-	-	-	-	GO:0008236//serine-type peptidase activity;GO:0017176//phosphatidylinositol N-acetylglucosaminyltransferase activity	GO:0006508//proteolysis
gbi-miR1314i	evm.model.chr5.643	1.5	1	22	2271	2292	UCGGCCUUGGAUGUUAGGAGAC	:::::::.:::.:::::.:::	CUCUCCUAGCAUUCAAGGUCGA	At3g22670	XP_031476835.1 pentatricopeptide repeat-containing protein At3g22670, mitochondrial-like [Nymphaea colorata]	-	-	-	GO:0005575//cellular_component;GO:0005622//intracellular;GO:0005623//cell;GO:0005737//cytoplasm;GO:0005739//mitochondrion;GO:0043226//organelle;GO:0043227//membrane-bounded organelle;GO:0043229//intracellular organelle;GO:0043231//intracellular membrane-bounded organelle;GO:0044424//intracellular part;GO:0044444//cytoplasmic part;GO:0044464//cell part	GO:0003674//molecular_function;GO:0003676//nucleic acid binding;GO:0003723//RNA binding;GO:0003824//catalytic activity;GO:0004518//nuclease activity;GO:0004519//endonuclease activity;GO:0005488//binding;GO:0016787//hydrolase activity;GO:0016788//hydrolase activity, acting on ester bonds;GO:0097159//organic cyclic compound binding;GO:1901363//heterocyclic compound binding	GO:0006139//nucleobase-containing compound metabolic process;GO:0006725//cellular aromatic compound metabolic process;GO:0006807//nitrogen compound metabolic process;GO:0008150//biological_process;GO:0008152//metabolic process;GO:0009451//RNA modification;GO:0009987//cellular process;GO:0016070//RNA metabolic process;GO:0034641//cellular nitrogen compound metabolic process;GO:0043170//macromolecu…
gbi-miR1314i	evm.model.chr12.1026	1.5	1	22	117	138	UCGGCCUUGGAUGUUAGGAGAC	:.::::::::::::::::: :	CUUUCCUAACAUCCAAGGCCAA	--	ABK25153.1 unknown [Picea sitchensis]	-	-	-	-	GO:0008236//serine-type peptidase activity;GO:0017176//phosphatidylinositol N-acetylglucosaminyltransferase activity	GO:0006508//proteolysis
gbi-miR156a/b/c	evm.model.chr9.1444	1.5	1	20	1607	1626	UGACAGAAGAGAGUGGGCAC	::::.: :::::::::::::	GUGCUCUCUCUCUUCUGUCA	SPL10	AJP06353.1 SPL1 [Pinus tabuliformis]	-	-	-	-	GO:0003677//DNA binding	-
gbi-miR156a/b/c	evm.model.chr1.642	1.5	1	20	1367	1386	UGACAGAAGAGAGUGGGCAC	::::.: :::::::::::::	GUGCUCUCUCUCUUCUGUCA	SPL7	XP_011621379.1 squamosa promoter-binding-like protein 9 isoform X2 [Amborella trichopoda]	-	-	-	-	GO:0003677//DNA binding	-
gbi-miR156a/b/c	evm.model.chr1.1405	1.5	1	20	806	825	UGACAGAAGAGAGUGGGCAC	::::.: :::::::::::::	GUGCUCUCUCUCUUCUGUCA	--	AJP06353.1 SPL1 [Pinus tabuliformis]	-	-	-	-	-	-
gbi-miR156a/b/c	evm.model.chr8.1251	1.5	1	20	704	723	UGACAGAAGAGAGUGGGCAC	::::.: :::::::::::::	GUGCUCUCUCUCUUCUGUCA	--	AJP06353.1 SPL1 [Pinus tabuliformis]	-	-	-	-	-	-
gbi-miR159b	evm.model.chr5.17	1.5	1	21	451	471	CUUGGAUUGAAGGGAGCUCCA	::::::::::::::.:::::	UGGAGCUCCCUUCAGUCCAAC	--	-	-	-	-	-	-	-
gbi-miR159b	evm.model.chr9.1091	1.5	1	21	498	518	CUUGGAUUGAAGGGAGCUCCA	:::::::.:::::::::::	GGGAGCUCUCUUCAAUCCAAC	--	-	-	-	-	-	-	-
gbi-miR159e	evm.model.chr9.1091	1.5	1	21	498	518	CUUGGAUUGAAGGGAGCUCCU	.:::::::.:::::::::::	GGGAGCUCUCUUCAAUCCAAC	--	-	-	-	-	-	-	-
gbi-miR159e	evm.model.chr5.17	1.5	1	21	451	471	CUUGGAUUGAAGGGAGCUCCU	:::::::::::::.:::::	UGGAGCUCCCUUCAGUCCAAC	--	-	-	-	-	-	-	-
gbi-miR160g.1	evm.model.chr9.6	1.5	1	21	1097	1117	GCAUGGAGGGAACCAAGCAGA	::: ::::::.::::::::	AAUGCAUGGUUCUCUCCAUGC	MFDX2	ADE76183.1 unknown [Picea sitchensis]	-	-	-	-	GO:0009055//electron carrier activity;GO:0016655//oxidoreductase activity, acting on NAD(P)H, quinone or similar compound as acceptor;GO:0051536//iron-sulfur cluster binding	GO:0006814//sodium ion transport;GO:0010124//phenylacetate catabolic process;GO:0016226//iron-sulfur cluster assembly
gbi-miR167b	evm.model.chr4.603	1.5	1	21	852	872	AGAUCAUCUGGCAGACUCAGC	::.::.:::::::::::.:	UAUGGGUUUGCCAGAUGAUUU	Os05g0571100	XP_004303403.1 PREDICTED: protein ROOT PRIMORDIUM DEFECTIVE 1 isoform X2 [Fragaria vesca subsp. vesca] [Fragaria vesca]	-	-	-	-	-	-
gbi-miR167b	evm.model.chr9.690	1.5	1	21	852	872	AGAUCAUCUGGCAGACUCAGC	::.::.:::::::::::.:	UAUGGGUUUGCCAGAUGAUUU	Os05g0571100	XP_020241239.1 protein ROOT PRIMORDIUM DEFECTIVE 1-like [Asparagus officinalis]	-	-	-	-	-	-
gbi-miR169h/i	evm.model.chr2.1401	1.5	1	23	1363	1385	UAGCCAAGGAUGACUUGCCUGAA	:: ::::: ::::::::::::.	UUAUGGCAAUUCAUCCUUGGCUG	NFYA7	ACN40089.1 unknown [Picea sitchensis]	-	-	-	-	GO:0003700//transcription factor activity, sequence-specific DNA binding	GO:0006355//regulation of transcription, DNA-templated
gbi-miR171d	evm.model.chr12.1848	1.5	1	21	891	911	UUGAGCCGCGUCAAUAUCCCC	:: :::::::.::::::::::	GGCGAUAUUGGCGCGGCUCAA	-	-	-	-	-	-	-	-
gbi-miR171d	evm.model.chr8.14	1.5	1	21	1407	1427	UUGAGCCGCGUCAAUAUCCCC	:: :::::::.::::::::::	GGCGAUAUUGGCGCGGCUCAA	SCL6	AJP06300.1 HAM2 [Pinus tabuliformis]	-	-	-	-	-	-
gbi-miR171e	evm.model.chr12.1848	1.5	1	21	891	911	UUGAGUCGCGCCAAUAUCACU	.: ::::::::::::.:::::	GGCGAUAUUGGCGCGGCUCAA	-	-	-	-	-	-	-	-
gbi-miR171e	evm.model.chr8.14	1.5	1	21	1407	1427	UUGAGUCGCGCCAAUAUCACU	.: ::::::::::::.:::::	GGCGAUAUUGGCGCGGCUCAA	SCL6	AJP06300.1 HAM2 [Pinus tabuliformis]	-	-	-	-	-	-
gbi-miR171g/i	evm.model.chr10.466	1.5	1	22	1192	1213	CGAGCCGAAUCAAUAUCACUUU	: ::::::::::.::::::::	ACAGUGAUAUUGGUUCGGCUCA	NSP2	OAE28268.1 hypothetical protein AXG93_223s1040 [Marchantia polymorpha subsp. ruderalis] [Marchantia polymorpha]	-	-	-	GO:0005575//cellular_component;GO:0005622//intracellular;GO:0005623//cell;GO:0005634//nucleus;GO:0005635//nuclear envelope;GO:0005737//cytoplasm;GO:0005783//endoplasmic reticulum;GO:0012505//endomembrane system;GO:0016020//membrane;GO:0031090//organelle membrane;GO:0031965//nuclear membrane;GO:0031967//organelle envelope;GO:0031975//envelope;GO:0043226//organelle;GO:0043227//membrane-bounded orga…	GO:0003674//molecular_function;GO:0003676//nucleic acid binding;GO:0003677//DNA binding;GO:0003684//damaged DNA binding;GO:0003700//transcription factor activity, sequence-specific DNA binding;GO:0005488//binding;GO:0043565//sequence-specific DNA binding;GO:0097159//organic cyclic compound binding;GO:1901363//heterocyclic compound binding	GO:0006139//nucleobase-containing compound metabolic process;GO:0006289//nucleotide-excision repair;GO:0006351//transcription, DNA-templated;GO:0006355//regulation of transcription, DNA-templated;GO:0006725//cellular aromatic compound metabolic process;GO:0006807//nitrogen compound metabolic process;GO:0008150//biological_process;GO:0008152//metabolic process;GO:0009058//biosynthetic process;GO:0…
gbi-miR171h	evm.model.chr4.2271	1.5	1	22	1037	1058	UGAGUCGAAUCAAUAUCACUUU	: :: :::::::::::.::::	UAUGUAAUAUUGAUUCGGCUCA	ATL78	RWR80480.1 RING-H2 finger protein ATL74 [Cinnamomum micranthum f. kanehirae]	-	-	-	GO:0000109//nucleotide-excision repair complex;GO:0005575//cellular_component;GO:0005680//anaphase-promoting complex;GO:0016020//membrane;GO:0016021//integral component of membrane;GO:0031224//intrinsic component of membrane;GO:0044425//membrane part	GO:0003674//molecular_function;GO:0003824//catalytic activity;GO:0004842//ubiquitin-protein transferase activity;GO:0005488//binding;GO:0008270//zinc ion binding;GO:0016740//transferase activity;GO:0019787//ubiquitin-like protein transferase activity;GO:0043167//ion binding;GO:0043169//cation binding;GO:0046872//metal ion binding;GO:0061630//ubiquitin protein ligase activity;GO:0061659//ubiquitin…	GO:0006289//nucleotide-excision repair;GO:0006464//cellular protein modification process;GO:0006508//proteolysis;GO:0006511//ubiquitin-dependent protein catabolic process;GO:0006807//nitrogen compound metabolic process;GO:0008150//biological_process;GO:0008152//metabolic process;GO:0009056//catabolic process;GO:0009057//macromolecule catabolic process;GO:0009987//cellular process;GO:0010498//prot…
gbi-miR2118	evm.model.chr8.2008	1.5	1	22	296	317	UUGCCUAUUCCUCCCAUUCCUA	:::::::::::..:.:::::	AUGGAAUGGGAGGGGUGGGCAA	RPS2	RWR83851.1 putative disease resistance protein [Cinnamomum micranthum f. kanehirae]	Environmental adaptation	ko04626//Plant-pathogen interaction	K13459	-	GO:0005515//protein binding;GO:0043531//ADP binding	-
gbi-miR2950a	evm.model.chr4.1242	1.5	1	21	417	437	UUCCAUCUCUUGCACACUGAG	:::::: ::::::.:::::::	CUCAGUCUGCAAGGGAUGGAA	At3g23950	XP_002981425.2 F-box only protein 6 [Selaginella moellendorffii]	-	-	-	-	GO:0005515//protein binding	-
gbi-miR2950a	evm.model.chr4.1241	1.5	1	21	417	437	UUCCAUCUCUUGCACACUGAG	::::: ::::::.:::::::	AUCAGUCUGCAAGGGAUGGAA	At1g47790	XP_002969955.1 F-box only protein 6 [Selaginella moellendorffii]	-	-	-	-	GO:0005515//protein binding	-
gbi-miR2950a	evm.model.chr7.604	1.5	1	21	1053	1073	UUCCAUCUCUUGCACACUGAG	:: :::::::.:::::::::	GUCUGUGUGCAGGAGAUGGAA	At5g15710	RWR77013.1 F-box/kelch-repeat-like protein [Cinnamomum micranthum f. kanehirae]	-	-	-	-	GO:0003674//molecular_function;GO:0003824//catalytic activity;GO:0004842//ubiquitin-protein transferase activity;GO:0005515//protein binding;GO:0016740//transferase activity;GO:0019787//ubiquitin-like protein transferase activity	GO:0006464//cellular protein modification process;GO:0006508//proteolysis;GO:0006511//ubiquitin-dependent protein catabolic process;GO:0006807//nitrogen compound metabolic process;GO:0008150//biological_process;GO:0008152//metabolic process;GO:0009056//catabolic process;GO:0009057//macromolecule catabolic process;GO:0009987//cellular process;GO:0010498//proteasomal protein catabolic process;GO:00…
gbi-miR2950b	evm.model.chr11.1309	1.5	1	20	748	767	UUCCAUCUCUUGCACACUUU	:::::::::::::::::.	UCAGUGUGCAAGAGAUGGAG	At3g61590	ADE75895.1 unknown [Picea sitchensis]	-	-	-	-	GO:0003674//molecular_function;GO:0003824//catalytic activity;GO:0004842//ubiquitin-protein transferase activity;GO:0005515//protein binding;GO:0016740//transferase activity;GO:0019787//ubiquitin-like protein transferase activity	GO:0006325//chromatin organization;GO:0006464//cellular protein modification process;GO:0006508//proteolysis;GO:0006511//ubiquitin-dependent protein catabolic process;GO:0006807//nitrogen compound metabolic process;GO:0008150//biological_process;GO:0008152//metabolic process;GO:0009056//catabolic process;GO:0009057//macromolecule catabolic process;GO:0009987//cellular process;GO:0010498//proteaso…
gbi-miR319b/d	evm.model.chr5.1482	1.5	1	21	1421	1441	UUUGGACUGAAGGGAGCUCCC	:.:.::.::::::::::::	AAGGGUUCUCUUCAGUCCAAA	--	XP_031505450.1 uncharacterized protein LOC116267721 isoform X1 [Nymphaea colorata]	-	-	-	-	GO:0008270//zinc ion binding	-
gbi-miR395a	evm.model.chr2.1313	1.5	1	21	1124	1144	CAGAAGUGUUUGGGGGGACUC	::.::::::::.:.:::::	CUGUUCCCCCAAAUAUUUCUG	--	XP_006826428.1 nuclear pore complex protein NUP1 isoform X1 [Amborella trichopoda]	-	-	-	-	-	-
gbi-miR395b	evm.model.chr11.1377	1.5	1	21	1550	1570	UGAAGUGUUUGGGGGAACUCC	: ::::::..::::::.::::	GUAGUUCCUUCAAACAUUUCA	SPD1	XP_006838714.1 uncharacterized protein ycf45 [Amborella trichopoda]	-	-	-	GO:0005575//cellular_component;GO:0005622//intracellular;GO:0005623//cell;GO:0005634//nucleus;GO:0005737//cytoplasm;GO:0009379//Holliday junction helicase complex;GO:0009507//chloroplast;GO:0009536//plastid;GO:0009898//cytoplasmic side of plasma membrane;GO:0043226//organelle;GO:0043227//membrane-bounded organelle;GO:0043229//intracellular organelle;GO:0043231//intracellular membrane-bounded orga…	GO:0000166//nucleotide binding;GO:0003674//molecular_function;GO:0003676//nucleic acid binding;GO:0003723//RNA binding;GO:0003724//RNA helicase activity;GO:0004252//serine-type endopeptidase activity;GO:0004386//helicase activity;GO:0005488//binding;GO:0005524//ATP binding;GO:0005525//GTP binding;GO:0008134//transcription factor binding;GO:0008144//drug binding;GO:0008270//zinc ion binding;GO:000…	GO:0006281//DNA repair;GO:0006310//DNA recombination;GO:0006355//regulation of transcription, DNA-templated;GO:0006508//proteolysis;GO:0006614//SRP-dependent cotranslational protein targeting to membrane;GO:0006817//phosphate ion transport;GO:0009306//protein secretion;GO:0015716//organic phosphonate transport;GO:0015840//urea transport;GO:0030436//asexual sporulation
gbi-miR396g/k	evm.model.chr3.2312	1.5	1	21	690	710	UUCCACAGCUUUCUUGAACUU	::: :::::::::::::::.:	AAGCUCAAGAAAGCUGUGGGA	--	-	-	-	-	-	-	-
gbi-miR396i	evm.model.chr2.1848	1.5	1	20	913	932	UUCAAGAAAUUUGUGGGAAA	::.:::::::::::::::	GUUUCCACAAAUUUCUUGAU	FEI1	XP_020528967.1 LRR receptor-like serine/threonine-protein kinase FEI 1 isoform X1 [Amborella trichopoda]	-	-	-	-	GO:0004672//protein kinase activity;GO:0005515//protein binding;GO:0005524//ATP binding	GO:0006468//protein phosphorylation
gbi-miR396j	evm.model.chr11.1225	1.5	1	20	911	930	UUCAAGAAAGUUGUGGGAAA	::::: :::.::::::::::	UUUCCGACAGCUUUCUUGAA	UFO	AJP06363.1 UFO1 [Pinus tabuliformis]	-	-	-	-	GO:0005515//protein binding	-
gbi-miR396j	evm.model.chr11.1165	1.5	1	20	509	528	UUCAAGAAAGUUGUGGGAAA	::::: :::.::::::::::	UUUCCGACAGCUUUCUUGAA	UFO	ADE76251.1 unknown [Picea sitchensis]	-	-	-	-	GO:0005515//protein binding	-
gbi-miR396m	evm.model.chr3.2312	1.5	1	20	607	626	CUCAAGAAAGCUGUGGGAAA	:::.:::::::::::::::	UUUUCCACAGCUUUCUUGAA	--	-	-	-	-	-	-	-
gbi-miR396n	evm.model.chr7.1655	1.5	1	20	161	180	CUAAAGAAAGCUGUGGGAAA	:::::::::.::::::::	GUUCCCACAGUUUUCUUUAU	EML4	XP_010257455.1 PREDICTED: protein EMSY-LIKE 3 [Nelumbo nucifera]	-	-	-	GO:0005634//nucleus;GO:0005737//cytoplasm	GO:0003723//RNA binding;GO:0016491//oxidoreductase activity;GO:0050662//coenzyme binding	GO:0006397//mRNA processing
gbi-miR397a	evm.model.chr3.159	1.5	1	22	995	1016	UCAUCAUUGAGAGCAGCAUUGG	.::::::::: :::::::::::	UCAAUGCUGCACUCAAUGAUGA	LAC11	ACN39933.1 unknown [Picea sitchensis]	-	-	-	-	GO:0005375//copper ion transmembrane transporter activity;GO:0005507//copper ion binding;GO:0016491//oxidoreductase activity	GO:0006825//copper ion transport;GO:0055114//oxidation-reduction process
gbi-miR397a	evm.model.chr9.1712	1.5	1	22	995	1016	UCAUCAUUGAGAGCAGCAUUGG	.::::::::: :::::::::::	UCAAUGCUGCCCUCAAUGAUGA	LAC4	AAK37825.1 laccase [Pinus taeda]	-	-	-	-	GO:0005375//copper ion transmembrane transporter activity;GO:0005507//copper ion binding;GO:0016491//oxidoreductase activity	GO:0006825//copper ion transport;GO:0055114//oxidation-reduction process
gbi-miR397a	evm.model.chr9.1727	1.5	1	22	989	1010	UCAUCAUUGAGAGCAGCAUUGG	.::::::::: :::::::::::	UCAAUGCUGCCCUCAAUGAUGA	LAC4	AAK37825.1 laccase [Pinus taeda]	-	-	-	-	GO:0005375//copper ion transmembrane transporter activity;GO:0005507//copper ion binding;GO:0016491//oxidoreductase activity	GO:0006825//copper ion transport;GO:0055114//oxidation-reduction process
gbi-miR397a	evm.model.chr9.1713	1.5	1	22	1022	1043	UCAUCAUUGAGAGCAGCAUUGG	.::::::::: :::::::::::	UCAAUGCUGCCCUCAAUGAUGA	LAC17	AAK37825.1 laccase [Pinus taeda]	-	-	-	-	GO:0005375//copper ion transmembrane transporter activity;GO:0005507//copper ion binding;GO:0016491//oxidoreductase activity	GO:0006825//copper ion transport;GO:0055114//oxidation-reduction process
gbi-miR397b	evm.model.chr3.159	1.5	1	22	995	1016	UCAUCAUUGAGAGCAGCAUUGA	:::::::::: :::::::::::	UCAAUGCUGCACUCAAUGAUGA	LAC11	ACN39933.1 unknown [Picea sitchensis]	-	-	-	-	GO:0005375//copper ion transmembrane transporter activity;GO:0005507//copper ion binding;GO:0016491//oxidoreductase activity	GO:0006825//copper ion transport;GO:0055114//oxidation-reduction process
gbi-miR397b	evm.model.chr9.1712	1.5	1	22	995	1016	UCAUCAUUGAGAGCAGCAUUGA	:::::::::: :::::::::::	UCAAUGCUGCCCUCAAUGAUGA	LAC4	AAK37825.1 laccase [Pinus taeda]	-	-	-	-	GO:0005375//copper ion transmembrane transporter activity;GO:0005507//copper ion binding;GO:0016491//oxidoreductase activity	GO:0006825//copper ion transport;GO:0055114//oxidation-reduction process
gbi-miR397b	evm.model.chr9.1727	1.5	1	22	989	1010	UCAUCAUUGAGAGCAGCAUUGA	:::::::::: :::::::::::	UCAAUGCUGCCCUCAAUGAUGA	LAC4	AAK37825.1 laccase [Pinus taeda]	-	-	-	-	GO:0005375//copper ion transmembrane transporter activity;GO:0005507//copper ion binding;GO:0016491//oxidoreductase activity	GO:0006825//copper ion transport;GO:0055114//oxidation-reduction process
gbi-miR397b	evm.model.chr9.1713	1.5	1	22	1022	1043	UCAUCAUUGAGAGCAGCAUUGA	:::::::::: :::::::::::	UCAAUGCUGCCCUCAAUGAUGA	LAC17	AAK37825.1 laccase [Pinus taeda]	-	-	-	-	GO:0005375//copper ion transmembrane transporter activity;GO:0005507//copper ion binding;GO:0016491//oxidoreductase activity	GO:0006825//copper ion transport;GO:0055114//oxidation-reduction process
gbi-miR397d	evm.model.chr3.137	1.5	1	21	960	980	UCACUGAGUGCAGCGUUGACG	::::::::::::::: :::	AAUCAACGCUGCACUCAAUGA	LAC11	ACN39933.1 unknown [Picea sitchensis]	-	-	-	GO:0005575//cellular_component;GO:0005576//extracellular region;GO:0048046//apoplast	GO:0003674//molecular_function;GO:0003824//catalytic activity;GO:0005375//copper ion transmembrane transporter activity;GO:0005488//binding;GO:0005507//copper ion binding;GO:0016491//oxidoreductase activity;GO:0016679//oxidoreductase activity, acting on diphenols and related substances as donors;GO:0016682//oxidoreductase activity, acting on diphenols and related substances as donors, oxygen as a…	GO:0006725//cellular aromatic compound metabolic process;GO:0006825//copper ion transport;GO:0008150//biological_process;GO:0008152//metabolic process;GO:0009056//catabolic process;GO:0009698//phenylpropanoid metabolic process;GO:0009808//lignin metabolic process;GO:0009987//cellular process;GO:0019439//aromatic compound catabolic process;GO:0019748//secondary metabolic process;GO:0044237//cellul…
gbi-miR397f	evm.model.chr9.1712	1.5	1	21	993	1013	UCAUUGAGUGCAGCAUUGAUU	:::::::::::: ::::::::	AAUCAAUGCUGCCCUCAAUGA	LAC4	AAK37825.1 laccase [Pinus taeda]	-	-	-	-	GO:0005375//copper ion transmembrane transporter activity;GO:0005507//copper ion binding;GO:0016491//oxidoreductase activity	GO:0006825//copper ion transport;GO:0055114//oxidation-reduction process
gbi-miR397f	evm.model.chr9.1727	1.5	1	21	987	1007	UCAUUGAGUGCAGCAUUGAUU	:::::::::::: ::::::::	AAUCAAUGCUGCCCUCAAUGA	LAC4	AAK37825.1 laccase [Pinus taeda]	-	-	-	-	GO:0005375//copper ion transmembrane transporter activity;GO:0005507//copper ion binding;GO:0016491//oxidoreductase activity	GO:0006825//copper ion transport;GO:0055114//oxidation-reduction process
gbi-miR397f	evm.model.chr9.1713	1.5	1	21	1020	1040	UCAUUGAGUGCAGCAUUGAUU	:::::::::::: ::::::::	AAUCAAUGCUGCCCUCAAUGA	LAC17	AAK37825.1 laccase [Pinus taeda]	-	-	-	-	GO:0005375//copper ion transmembrane transporter activity;GO:0005507//copper ion binding;GO:0016491//oxidoreductase activity	GO:0006825//copper ion transport;GO:0055114//oxidation-reduction process
gbi-miR397f	evm.model.chr3.140	1.5	1	21	993	1013	UCAUUGAGUGCAGCAUUGAUU	:::::: ::::::::.:::::	AAUCAACGCUGCACUUAAUGA	LAC22	ACN39933.1 unknown [Picea sitchensis]	-	-	-	GO:0005575//cellular_component;GO:0005576//extracellular region;GO:0048046//apoplast	GO:0003674//molecular_function;GO:0003824//catalytic activity;GO:0005375//copper ion transmembrane transporter activity;GO:0005488//binding;GO:0005507//copper ion binding;GO:0016491//oxidoreductase activity;GO:0016679//oxidoreductase activity, acting on diphenols and related substances as donors;GO:0016682//oxidoreductase activity, acting on diphenols and related substances as donors, oxygen as a…	GO:0006725//cellular aromatic compound metabolic process;GO:0006825//copper ion transport;GO:0008150//biological_process;GO:0008152//metabolic process;GO:0009056//catabolic process;GO:0009058//biosynthetic process;GO:0009698//phenylpropanoid metabolic process;GO:0009699//phenylpropanoid biosynthetic process;GO:0009808//lignin metabolic process;GO:0009809//lignin biosynthetic process;GO:0009832//p…
gbi-miR397f	evm.model.chr11.502	1.5	1	21	876	896	UCAUUGAGUGCAGCAUUGAUU	:.::::::::::::::::: :	AGUCAAUGCUGCACUCAAUAA	LAC3	XP_010922645.1 laccase-3 [Elaeis guineensis]	-	-	-	-	GO:0005375//copper ion transmembrane transporter activity;GO:0005507//copper ion binding;GO:0016491//oxidoreductase activity	GO:0006825//copper ion transport;GO:0055114//oxidation-reduction process
gbi-miR397f	evm.model.chr3.139	1.5	1	21	993	1013	UCAUUGAGUGCAGCAUUGAUU	:::::: ::::::::.:::::	AAUCAACGCUGCACUUAAUGA	LAC11	AAK37829.1 laccase [Pinus taeda]	-	-	-	-	GO:0005375//copper ion transmembrane transporter activity;GO:0005507//copper ion binding;GO:0016491//oxidoreductase activity	GO:0006825//copper ion transport;GO:0055114//oxidation-reduction process
gbi-miR397f	evm.model.chr1.1650	1.5	1	21	705	725	UCAUUGAGUGCAGCAUUGAUU	:::::::::::.::.:::.	CUUCAAUGCUGCAUUCGAUGG	--	XP_006844727.1 desiccation-related protein PCC13-62 [Amborella trichopoda]	-	-	-	-	-	-
gbi-miR397f	evm.model.chr1.1651	1.5	1	21	744	764	UCAUUGAGUGCAGCAUUGAUU	:::::::::::.::.:::.	CUUCAAUGCUGCAUUCGAUGG	--	XP_017974325.1 PREDICTED: desiccation-related protein PCC13-62 [Theobroma cacao]	-	-	-	-	-	-
gbi-miR397f	evm.model.chr6.1321	1.5	1	21	1032	1052	UCAUUGAGUGCAGCAUUGAUU	:::::::::::.::.:::.	CUUCAAUGCUGCAUUCGAUGG	--	XP_017974325.1 PREDICTED: desiccation-related protein PCC13-62 [Theobroma cacao]	-	-	-	-	GO:0003676//nucleic acid binding;GO:0004523//RNA-DNA hybrid ribonuclease activity	-
gbi-miR397f	evm.model.chr8.1736	1.5	1	21	1983	2003	UCAUUGAGUGCAGCAUUGAUU	:::::::::::.:..::::	CUUCAAUGCUGCAUUUGAUGA	EXO70A1	XP_010261780.1 PREDICTED: exocyst complex component EXO70A1-like [Nelumbo nucifera]	-	-	-	GO:0000145//exocyst;GO:0005575//cellular_component;GO:0005622//intracellular;GO:0005623//cell;GO:0005737//cytoplasm;GO:0005829//cytosol;GO:0005886//plasma membrane;GO:0005938//cell cortex;GO:0016020//membrane;GO:0030496//midbody;GO:0032991//macromolecular complex;GO:0044424//intracellular part;GO:0044444//cytoplasmic part;GO:0044448//cell cortex part;GO:0044464//cell part;GO:0071944//cell periphe…	-	GO:0006810//transport;GO:0006887//exocytosis;GO:0008104//protein localization;GO:0008150//biological_process;GO:0009987//cellular process;GO:0015031//protein transport;GO:0015833//peptide transport;GO:0016192//vesicle-mediated transport;GO:0032940//secretion by cell;GO:0033036//macromolecule localization;GO:0042886//amide transport;GO:0045184//establishment of protein localization;GO:0046903//sec…
gbi-miR397g.1	evm.model.chr11.502	1.5	1	21	873	893	UUGAGUGCAGCGUUGACGAUU	::: :::::.:::::::::::	AAUAGUCAAUGCUGCACUCAA	LAC3	XP_010922645.1 laccase-3 [Elaeis guineensis]	-	-	-	-	GO:0005375//copper ion transmembrane transporter activity;GO:0005507//copper ion binding;GO:0016491//oxidoreductase activity	GO:0006825//copper ion transport;GO:0055114//oxidation-reduction process
gbi-miR399e/f	evm.model.chr9.203	1.5	1	21	548	568	UGCCAAAGAAGAGUUGCCCUG	:::::::::::::.::::::	CAGGGCAACUCUUUUUUGGCU	PHT1-4	BAE92291.1 putative phosphate transporter [Cryptomeria japonica]	-	-	-	GO:0005575//cellular_component;GO:0005623//cell;GO:0005886//plasma membrane;GO:0005887//integral component of plasma membrane;GO:0016020//membrane;GO:0016021//integral component of membrane;GO:0031224//intrinsic component of membrane;GO:0031226//intrinsic component of plasma membrane;GO:0044425//membrane part;GO:0044459//plasma membrane part;GO:0044464//cell part;GO:0071944//cell periphery	GO:0003674//molecular_function;GO:0005215//transporter activity;GO:0005315//inorganic phosphate transmembrane transporter activity;GO:0008028//monocarboxylic acid transmembrane transporter activity;GO:0008509//anion transmembrane transporter activity;GO:0015075//ion transmembrane transporter activity;GO:0015114//phosphate ion transmembrane transporter activity;GO:0015238//drug transmembrane trans…	GO:0006810//transport;GO:0006811//ion transport;GO:0006812//cation transport;GO:0006817//phosphate ion transport;GO:0006820//anion transport;GO:0006855//drug transmembrane transport;GO:0008150//biological_process;GO:0008643//carbohydrate transport;GO:0015698//inorganic anion transport;GO:0015718//monocarboxylic acid transport;GO:0015893//drug transport;GO:0034220//ion transmembrane transport;GO:0…
gbi-miR399e/f	evm.model.chr9.201	1.5	1	21	548	568	UGCCAAAGAAGAGUUGCCCUG	:::::::::::::.::::::	CAGGGCAACUCUUUUUUGGCU	PHT1-4	BAE92291.1 putative phosphate transporter [Cryptomeria japonica]	-	-	-	GO:0005575//cellular_component;GO:0005623//cell;GO:0005886//plasma membrane;GO:0005887//integral component of plasma membrane;GO:0016020//membrane;GO:0016021//integral component of membrane;GO:0031224//intrinsic component of membrane;GO:0031226//intrinsic component of plasma membrane;GO:0044425//membrane part;GO:0044459//plasma membrane part;GO:0044464//cell part;GO:0071944//cell periphery	GO:0003674//molecular_function;GO:0005215//transporter activity;GO:0005315//inorganic phosphate transmembrane transporter activity;GO:0008028//monocarboxylic acid transmembrane transporter activity;GO:0008509//anion transmembrane transporter activity;GO:0015075//ion transmembrane transporter activity;GO:0015114//phosphate ion transmembrane transporter activity;GO:0015238//drug transmembrane trans…	GO:0006810//transport;GO:0006811//ion transport;GO:0006812//cation transport;GO:0006817//phosphate ion transport;GO:0006820//anion transport;GO:0006855//drug transmembrane transport;GO:0008150//biological_process;GO:0008643//carbohydrate transport;GO:0015698//inorganic anion transport;GO:0015718//monocarboxylic acid transport;GO:0015893//drug transport;GO:0034220//ion transmembrane transport;GO:0…
gbi-miR399e/f	evm.model.chr9.206	1.5	1	21	548	568	UGCCAAAGAAGAGUUGCCCUG	: :::::::::::.::::::	CCGGGCAACUCUUUUUUGGCU	PHT1-4	BAE92291.1 putative phosphate transporter [Cryptomeria japonica]	-	-	-	GO:0005887//integral component of plasma membrane;GO:0016020//membrane;GO:0016021//integral component of membrane	GO:0008028//monocarboxylic acid transmembrane transporter activity;GO:0015114//phosphate ion transmembrane transporter activity;GO:0015238//drug transmembrane transporter activity;GO:0015295//solute:proton symporter activity;GO:0015307//drug:proton antiporter activity;GO:0022857//transmembrane transporter activity;GO:0042910//xenobiotic transporter activity;GO:0051119//sugar transmembrane transpo…	GO:0006810//transport;GO:0006817//phosphate ion transport;GO:0006855//drug transmembrane transport;GO:0008643//carbohydrate transport;GO:0015718//monocarboxylic acid transport;GO:0015893//drug transport;GO:0042493//response to drug;GO:0042908//xenobiotic transport;GO:0055085//transmembrane transport
gbi-miR399e/f	evm.model.chr9.208	1.5	1	21	548	568	UGCCAAAGAAGAGUUGCCCUG	: :::::::::::.::::::	CCGGGCAACUCUUUUUUGGCU	PHT1-4	BAE92291.1 putative phosphate transporter [Cryptomeria japonica]	-	-	-	GO:0005887//integral component of plasma membrane;GO:0016020//membrane;GO:0016021//integral component of membrane	GO:0008028//monocarboxylic acid transmembrane transporter activity;GO:0015114//phosphate ion transmembrane transporter activity;GO:0015238//drug transmembrane transporter activity;GO:0015295//solute:proton symporter activity;GO:0015307//drug:proton antiporter activity;GO:0022857//transmembrane transporter activity;GO:0042910//xenobiotic transporter activity;GO:0051119//sugar transmembrane transpo…	GO:0006810//transport;GO:0006817//phosphate ion transport;GO:0006855//drug transmembrane transport;GO:0008643//carbohydrate transport;GO:0015718//monocarboxylic acid transport;GO:0015893//drug transport;GO:0042493//response to drug;GO:0042908//xenobiotic transport;GO:0055085//transmembrane transport
gbi-miR399g	evm.model.chr7.1562	1.5	1	21	2907	2927	GGCAAUUUCUCCUUUGGCAGC	:::.::::::.:.:::::::	CCUGUCAAAGGGGGAAUUGCC	APUM12	XP_010257692.1 PREDICTED: uncharacterized protein LOC104597686 [Nelumbo nucifera]	-	-	-	-	GO:0003723//RNA binding;GO:0046872//metal ion binding	-
gbi-miR408	evm.model.ctg64477.1	1.5	1	21	707	727	AUGCACUGCCUCUUCCCUGGC	:::::::::: :::::::::	UCCAGGGAAGAUGCAGUGCAU	--	KAA3453976.1 Plastocyanin-like protein [Gossypium australe]	-	-	-	-	GO:0009055//electron carrier activity	-
gbi-miR408	evm.model.chr12.962	1.5	1	21	761	781	AUGCACUGCCUCUUCCCUGGC	:::::::::: :::::::::	UCCAGGGAAGAUGCAGUGCAU	--	XP_017222132.1 PREDICTED: uncharacterized protein LOC108198871 [Daucus carota subsp. sativus] [Daucus carota]	-	-	-	-	GO:0009055//electron carrier activity	-
gbi-miR408	evm.model.chr12.968	1.5	1	21	762	782	AUGCACUGCCUCUUCCCUGGC	:::::::::: :::::::::	UCCAGGGAAGAUGCAGUGCAU	--	XP_020685224.1 uncharacterized protein LOC110101598 [Dendrobium catenatum]	-	-	-	-	GO:0009055//electron carrier activity	-
gbi-miR408	evm.model.chr12.964	1.5	1	21	758	778	AUGCACUGCCUCUUCCCUGGC	:::::::::: :::::::::	UCCAGGGAAGAUGCAGUGCAU	--	KAA3453976.1 Plastocyanin-like protein [Gossypium australe]	-	-	-	-	GO:0009055//electron carrier activity	-
gbi-miR408	evm.model.chr12.969	1.5	1	21	762	782	AUGCACUGCCUCUUCCCUGGC	:::::::::: :::::::::	UCCAGGGAAGAUGCAGUGCAU	--	XP_020685224.1 uncharacterized protein LOC110101598 [Dendrobium catenatum]	-	-	-	-	GO:0009055//electron carrier activity	-
gbi-miR408	evm.model.chr12.967	1.5	1	21	754	774	AUGCACUGCCUCUUCCCUGGC	.::::::::: :::::::::	UUCAGGGAAGAUGCAGUGCAU	--	XP_010942690.1 uncharacterized protein LOC105060601 [Elaeis guineensis]	-	-	-	-	GO:0004252//serine-type endopeptidase activity;GO:0009055//electron carrier activity	-
gbi-miR408	evm.model.chr12.961	1.5	1	21	761	781	AUGCACUGCCUCUUCCCUGGC	::::::::: :::::::::	UACAGGGAAGAUGCAGUGCAU	--	XP_017222132.1 PREDICTED: uncharacterized protein LOC108198871 [Daucus carota subsp. sativus] [Daucus carota]	-	-	-	-	GO:0004252//serine-type endopeptidase activity;GO:0009055//electron carrier activity	-
gbi-miR472	evm.model.chr7.47	1.5	1	22	994	1015	UUUUGCCUGCUCCUCCCAUACC	:: :::::::::::::: ::::	GGAAUGGGAGGAGCAGGAAAAA	ROQ1	ABR18194.1 unknown [Picea sitchensis]	-	-	-	GO:0048501//signal recognition particle, plasma membrane targeting	GO:0003924//GTPase activity;GO:0005048//signal sequence binding;GO:0005515//protein binding;GO:0005524//ATP binding;GO:0005525//GTP binding;GO:0016887//ATPase activity;GO:0043531//ADP binding	GO:0007165//signal transduction;GO:0009306//protein secretion
gbi-miR472	evm.model.chr2.534	1.5	1	22	736	757	UUUUGCCUGCUCCUCCCAUACC	:: ::::: ::::.::::::::	GGAAUGGGUGGAGUAGGCAAAA	--	ABR18473.1 unknown [Picea sitchensis]	Environmental adaptation	ko04626//Plant-pathogen interaction	K13459	GO:0005737//cytoplasm;GO:0009898//cytoplasmic side of plasma membrane;GO:0055052//ATP-binding cassette (ABC) transporter complex, substrate-binding subunit-containing	GO:0003674//molecular_function;GO:0003924//GTPase activity;GO:0004140//dephospho-CoA kinase activity;GO:0005515//protein binding;GO:0005524//ATP binding;GO:0005525//GTP binding;GO:0015416//organic phosphonate transmembrane-transporting ATPase activity;GO:0016818//hydrolase activity, acting on acid anhydrides, in phosphorus-containing anhydrides;GO:0042626//ATPase activity, coupled to transmembran…	GO:0000910//cytokinesis;GO:0006810//transport;GO:0015716//organic phosphonate transport;GO:0015937//coenzyme A biosynthetic process;GO:0019634//organic phosphonate metabolic process;GO:0032297//negative regulation of DNA-dependent DNA replication initiation
gbi-miR472	evm.model.chr2.536	1.5	1	22	853	874	UUUUGCCUGCUCCUCCCAUACC	:: ::::: ::::.::::::::	GGAAUGGGUGGAGUAGGCAAAA	RPS2	ABR18473.1 unknown [Picea sitchensis]	Environmental adaptation	ko04626//Plant-pathogen interaction	K13459	GO:0009898//cytoplasmic side of plasma membrane;GO:0055052//ATP-binding cassette (ABC) transporter complex, substrate-binding subunit-containing	GO:0003924//GTPase activity;GO:0005515//protein binding;GO:0005524//ATP binding;GO:0005525//GTP binding;GO:0015416//organic phosphonate transmembrane-transporting ATPase activity;GO:0016818//hydrolase activity, acting on acid anhydrides, in phosphorus-containing anhydrides;GO:0043531//ADP binding	GO:0000910//cytokinesis;GO:0006810//transport;GO:0006855//drug transmembrane transport;GO:0015716//organic phosphonate transport;GO:0032297//negative regulation of DNA-dependent DNA replication initiation;GO:0042493//response to drug
gbi-miR472	evm.model.chr2.535	1.5	1	22	853	874	UUUUGCCUGCUCCUCCCAUACC	:: ::::: ::::.::::::::	GGAAUGGGUGGAGUAGGCAAAA	RPS2	ABR18096.1 unknown [Picea sitchensis]	Environmental adaptation	ko04626//Plant-pathogen interaction	K13459	-	GO:0003924//GTPase activity;GO:0005515//protein binding;GO:0005524//ATP binding;GO:0005525//GTP binding;GO:0016818//hydrolase activity, acting on acid anhydrides, in phosphorus-containing anhydrides;GO:0043531//ADP binding	GO:0032297//negative regulation of DNA-dependent DNA replication initiation
gbi-miR482b	evm.model.chr7.1135	1.5	1	22	790	811	UUUUGCCAGCUCCUCCCAUACC	:: :::::.::::.:::.::::	GGCAUGGGGGGAGUUGGUAAAA	RPV1	ADW94527.1 putative TIR-NBS-LRR protein [Pinus monticola]	-	-	-	GO:0048501//signal recognition particle, plasma membrane targeting	GO:0003924//GTPase activity;GO:0005048//signal sequence binding;GO:0005515//protein binding;GO:0005524//ATP binding;GO:0005525//GTP binding;GO:0016772//transferase activity, transferring phosphorus-containing groups;GO:0043531//ADP binding	GO:0007165//signal transduction;GO:0009306//protein secretion;GO:0015809//arginine transport;GO:0015819//lysine transport;GO:0015822//ornithine transport
gbi-miR482b	evm.model.chr7.1137	1.5	1	22	952	973	UUUUGCCAGCUCCUCCCAUACC	:: :::::.::::.:::.::::	GGCAUGGGGGGAGUUGGUAAAA	RPV1	QEH91620.1 putative TIR-NBS-LRR protein [Pinus monticola]	-	-	-	GO:0005634//nucleus;GO:0048501//signal recognition particle, plasma membrane targeting	GO:0003712//transcription cofactor activity;GO:0003924//GTPase activity;GO:0005048//signal sequence binding;GO:0005515//protein binding;GO:0005524//ATP binding;GO:0005525//GTP binding;GO:0016772//transferase activity, transferring phosphorus-containing groups;GO:0043531//ADP binding	GO:0006355//regulation of transcription, DNA-templated;GO:0007165//signal transduction;GO:0009306//protein secretion;GO:0015809//arginine transport;GO:0015819//lysine transport;GO:0015822//ornithine transport
gbi-miR482b	evm.model.ctg121910.1	1.5	1	22	255	276	UUUUGCCAGCUCCUCCCAUACC	::::: :::::::::::::.	UCUAUGGCAGGAGCUGGCAAAG	-	-	-	-	-	-	-	-
gbi-miR482b	evm.model.chr7.1846	1.5	1	22	886	907	UUUUGCCAGCUCCUCCCAUACC	:: ::::: ::::::::.::::	GGAAUGGGCGGAGCUGGUAAAA	RPS5	ABR18096.1 unknown [Picea sitchensis]	Environmental adaptation	ko04626//Plant-pathogen interaction	K13459	-	GO:0005515//protein binding;GO:0016887//ATPase activity;GO:0043531//ADP binding	GO:0009306//protein secretion
gbi-miR482b	evm.model.chr7.1845	1.5	1	22	847	868	UUUUGCCAGCUCCUCCCAUACC	:: ::::: ::::::::.::::	GGAAUGGGCGGAGCUGGUAAAA	RPS2	ABR18096.1 unknown [Picea sitchensis]	-	-	-	-	GO:0005515//protein binding;GO:0005524//ATP binding;GO:0016887//ATPase activity;GO:0043531//ADP binding	GO:0009306//protein secretion
gbi-miR482b	evm.model.chr7.1848	1.5	1	22	907	928	UUUUGCCAGCUCCUCCCAUACC	:: ::::: ::::::::.::::	GGAAUGGGCGGAGCUGGUAAAA	RPS2	ABR18096.1 unknown [Picea sitchensis]	Environmental adaptation	ko04626//Plant-pathogen interaction	K13459	-	GO:0005515//protein binding;GO:0043531//ADP binding	-
gbi-miR482b	evm.model.chr7.1844	1.5	1	22	919	940	UUUUGCCAGCUCCUCCCAUACC	:: ::::: ::::::::.::::	GGAAUGGGCGGAGCUGGUAAAA	RPS2	ABR18096.1 unknown [Picea sitchensis]	Environmental adaptation	ko04626//Plant-pathogen interaction	K13459	GO:0000813//ESCRT I complex	GO:0005515//protein binding;GO:0016887//ATPase activity;GO:0043531//ADP binding	GO:0009306//protein secretion;GO:0032509//endosome transport via multivesicular body sorting pathway
gbi-miR482b	evm.model.chr4.1137	1.5	1	22	1165	1186	UUUUGCCAGCUCCUCCCAUACC	:: ::::: ::::::::.::::	GGAAUGGGCGGAGCUGGUAAAA	N	ADW94527.1 putative TIR-NBS-LRR protein [Pinus monticola]	-	-	-	GO:0005737//cytoplasm	GO:0005515//protein binding;GO:0005524//ATP binding;GO:0016772//transferase activity, transferring phosphorus-containing groups;GO:0016887//ATPase activity;GO:0043531//ADP binding	GO:0006400//tRNA modification;GO:0007165//signal transduction;GO:0015809//arginine transport;GO:0015819//lysine transport;GO:0015822//ornithine transport
gbi-miR529a/b	evm.model.chr1.1405	1.5	1	21	801	821	AGAAGAGAGAGAGUACAGCCC	:: :::.:::::::::::::	AGGGUGUGCUCUCUCUCUUCU	--	AJP06353.1 SPL1 [Pinus tabuliformis]	-	-	-	-	-	-
gbi-miR529c	evm.model.chr1.1405	1.5	1	21	801	821	AGAAGAGAGAGAGCGCAGCCC	:: ::.::::::::::::::	AGGGUGUGCUCUCUCUCUUCU	--	AJP06353.1 SPL1 [Pinus tabuliformis]	-	-	-	-	-	-
gbi-miR536a/c	evm.model.chr6.233	1.5	1	21	922	942	CCGUGCCAAGCUGCGUGCACC	: ::::::::::::::::: :	GAUGCACGCAGCUUGGCACAG	--	RWR80439.1 F-box family protein [Cinnamomum micranthum f. kanehirae]	-	-	-	-	GO:0005515//protein binding	-
gbi-miR536b	evm.model.chr9.1240	1.5	1	21	985	1005	UCGUGCCAAGCUGUGUGCAUC	::::::::::::::::::: :	GAUGCACACAGCUUGGCACAA	--	XP_024531274.1 coiled-coil domain-containing protein 39-like [Selaginella moellendorffii]	-	-	-	-	GO:0005515//protein binding	-
gbi-miR828	evm.model.chr12.1071	1.5	1	21	674	694	UCUUACUCAGAUGAGUGUUCC	::::::: :::.:::::::::	GGAACACACAUUUGAGUAAGA	MYB2	ASR18130.1 R2R3MYB45, partial [Ginkgo biloba]	-	-	-	GO:0005575//cellular_component;GO:0005622//intracellular;GO:0005623//cell;GO:0005634//nucleus;GO:0043226//organelle;GO:0043227//membrane-bounded organelle;GO:0043229//intracellular organelle;GO:0043231//intracellular membrane-bounded organelle;GO:0044424//intracellular part;GO:0044464//cell part	GO:0000981//RNA polymerase II transcription factor activity, sequence-specific DNA binding;GO:0000988//transcription factor activity, protein binding;GO:0000989//transcription factor activity, transcription factor binding;GO:0001067//regulatory region nucleic acid binding;GO:0001076//transcription factor activity, RNA polymerase II transcription factor binding;GO:0001134//transcription factor act…	GO:0000003//reproduction;GO:0000902//cell morphogenesis;GO:0000904//cell morphogenesis involved in differentiation;GO:0003006//developmental process involved in reproduction;GO:0006139//nucleobase-containing compound metabolic process;GO:0006351//transcription, DNA-templated;GO:0006355//regulation of transcription, DNA-templated;GO:0006357//regulation of transcription from RNA polymerase II promo…
gbi-miRN103	evm.model.chr4.1214	1.5	1	21	280	300	AAUCAAAGUUGACAUGGAGGU	:::::::::::: ::::::::	ACCUCCAUGUCACCUUUGAUU	EDR1	ACN39902.1 unknown [Picea sitchensis]	-	-	-	-	GO:0003910//DNA ligase (ATP) activity;GO:0004672//protein kinase activity;GO:0005524//ATP binding	GO:0006281//DNA repair;GO:0006310//DNA recombination;GO:0006468//protein phosphorylation
gbi-miRN109	evm.model.chr6.1387	1.5	1	22	404	425	UUGAAUGUGAGAAGAGUUUCUC	: ::::::::::: ::::::::	GUGAAACUCUUCUAACAUUCAA	EIX2	XP_030969921.1 receptor-like protein EIX1 [Quercus lobata]	-	-	-	-	GO:0005515//protein binding	-
gbi-miRN109	evm.model.chr8.1330	1.5	1	22	1427	1448	UUGAAUGUGAGAAGAGUUUCUC	::::: :::::.::::::::	CUGAAACACUUCUUACAUUCAA	--	XP_006842308.1 uncharacterized protein LOC18432133 [Amborella trichopoda]	-	-	-	-	-	-
gbi-miRN111	evm.model.chr9.1934	1.5	1	21	439	459	UAAAAAUGGAGCUAUACAUAU	::::.:::::.:::::::.	UCAUGUGUAGCUUCAUUUUUG	ARID2	XP_028080172.1 AT-rich interactive domain-containing protein 2 [Camellia sinensis]	-	-	-	-	-	-
gbi-miRN112	evm.model.chr3.2295	1.5	1	21	206	226	UUCAGACAGUAAACAAAGACC	:. ::::::::::::::::	AAUUAUUGUUUACUGUCUGAA	STR4	ABR16588.1 unknown [Picea sitchensis]	-	-	-	-	-	-
gbi-miRN114	evm.model.chr8.835	1.5	1	21	1727	1747	UACCCAGGAUCUGCUCAGACC	::::::::::.:::::::	GAACUGAGCAGAUUCUGGGUA	AKT1	XP_011077973.1 potassium channel AKT1-like isoform X1 [Sesamum indicum]	-	-	-	GO:0016020//membrane	GO:0005216//ion channel activity;GO:0005515//protein binding	GO:0006811//ion transport;GO:0055085//transmembrane transport
gbi-miRN120	evm.model.chr4.1030	1.5	1	21	1315	1335	AGGAUUUGUGCUAGUUUUUCA	: :::::::::: ::::::::	UUAAAAACUAGCCCAAAUCCU	CYSEP	XP_020106333.1 thiol protease SEN102-like [Ananas comosus]	-	-	-	-	GO:0008234//cysteine-type peptidase activity	GO:0006508//proteolysis
gbi-miRN122b	evm.model.chr3.923	1.5	1	21	277	297	UCUGCCAUCAUAGAGAUAAUC	:::: ::::::::::::.:::	GAUUCUCUCUAUGAUGGUAGA	CAMTA3	OVA16678.1 IQ motif [Macleaya cordata]	-	-	-	GO:0005575//cellular_component;GO:0005622//intracellular;GO:0005623//cell;GO:0005634//nucleus;GO:0005840//ribosome;GO:0043226//organelle;GO:0043227//membrane-bounded organelle;GO:0043229//intracellular organelle;GO:0043231//intracellular membrane-bounded organelle;GO:0044424//intracellular part;GO:0044464//cell part	GO:0000981//RNA polymerase II transcription factor activity, sequence-specific DNA binding;GO:0000982//transcription factor activity, RNA polymerase II core promoter proximal region sequence-specific binding;GO:0001077//transcriptional activator activity, RNA polymerase II core promoter proximal region sequence-specific binding;GO:0001228//transcriptional activator activity, RNA polymerase II tra…	GO:0006139//nucleobase-containing compound metabolic process;GO:0006351//transcription, DNA-templated;GO:0006355//regulation of transcription, DNA-templated;GO:0006357//regulation of transcription from RNA polymerase II promoter;GO:0006366//transcription from RNA polymerase II promoter;GO:0006412//translation;GO:0006725//cellular aromatic compound metabolic process;GO:0006807//nitrogen compound m…
gbi-miRN126a	evm.model.chr8.902	1.5	1	21	1248	1268	UCUGACUGAUCCUUAGCCUCU	:::.:::::::::::..::	UAAGGUUAAGGAUCAGUUGGA	HMA5	OAE28010.1 hypothetical protein AXG93_2646s1120 [Marchantia polymorpha subsp. ruderalis] [Marchantia polymorpha]	Signal transduction	ko04016//MAPK signaling pathway - plant	K17686	GO:0005575//cellular_component;GO:0005622//intracellular;GO:0005623//cell;GO:0005886//plasma membrane;GO:0005887//integral component of plasma membrane;GO:0016020//membrane;GO:0016021//integral component of membrane;GO:0031004//potassium ion-transporting ATPase complex;GO:0031224//intrinsic component of membrane;GO:0031226//intrinsic component of plasma membrane;GO:0043226//organelle;GO:0043227//…	GO:0000166//nucleotide binding;GO:0003674//molecular_function;GO:0003824//catalytic activity;GO:0004008//copper-exporting ATPase activity;GO:0004647//phosphoserine phosphatase activity;GO:0005215//transporter activity;GO:0005375//copper ion transmembrane transporter activity;GO:0005388//calcium-transporting ATPase activity;GO:0005488//binding;GO:0005507//copper ion binding;GO:0005524//ATP binding…	GO:0000041//transition metal ion transport;GO:0006355//regulation of transcription, DNA-templated;GO:0006545//glycine biosynthetic process;GO:0006564//L-serine biosynthetic process;GO:0006810//transport;GO:0006811//ion transport;GO:0006812//cation transport;GO:0006813//potassium ion transport;GO:0006816//calcium ion transport;GO:0006825//copper ion transport;GO:0006950//response to stress;GO:0008…
gbi-miRN132	evm.model.chr9.1494	1.5	1	21	372	392	UAUAGCAAGUGGCACUGUGCA	::::::::::::::::::: :	UGCACAGUGCCACUUGCUACA	NDL2	XP_006858900.1 pollen-specific protein SF21 isoform X2 [Amborella trichopoda]	-	-	-	-	GO:0003674//molecular_function;GO:0016787//hydrolase activity;GO:0016788//hydrolase activity, acting on ester bonds;GO:0047570//3-oxoadipate enol-lactonase activity;GO:0070205//2-succinyl-6-hydroxy-2,4-cyclohexadiene-1-carboxylate synthase activity	GO:0006112//energy reserve metabolic process;GO:0009234//menaquinone biosynthetic process;GO:0015979//photosynthesis;GO:0042952//beta-ketoadipate pathway
gbi-miRN132	evm.model.chr6.1103	1.5	1	21	155	175	UAUAGCAAGUGGCACUGUGCA	::::::::::::::::::: :	UGCACAGUGCCACUUGCUACA	At5g07050	XP_020087326.1 WAT1-related protein At1g25270-like [Ananas comosus]	-	-	-	GO:0016020//membrane;GO:0016021//integral component of membrane	GO:0015095//magnesium ion transmembrane transporter activity	GO:0015693//magnesium ion transport
gbi-miRN132	evm.model.chr9.647	1.5	1	21	12	32	UAUAGCAAGUGGCACUGUGCA	::::::::::::: :::::::	UGCACAGUGCCACCUGCUAUA	--	PIN10429.1 Polyvinyl alcohol dehydrogenase (cytochrome) [Handroanthus impetiginosus]	-	-	-	-	-	-
gbi-miRN132	evm.model.chr8.459	1.5	1	21	28	48	UAUAGCAAGUGGCACUGUGCA	:::::: :::::::::::.::	UGCACAAUGCCACUUGCUGUA	COR2	ABK22537.1 unknown [Picea sitchensis]	-	-	-	GO:0042721//mitochondrial inner membrane protein insertion complex	GO:0003674//molecular_function;GO:0003824//catalytic activity;GO:0008897//holo-[acyl-carrier-protein] synthase activity;GO:0016491//oxidoreductase activity;GO:0047834//D-threo-aldose 1-dehydrogenase activity	GO:0008150//biological_process;GO:0008152//metabolic process;GO:0008610//lipid biosynthetic process;GO:0055114//oxidation-reduction process
gbi-miRN133	evm.model.chr1.144	1.5	1	23	232	254	UCUAUAGGCGUGGAUGACCCUCA	:::::::::: :::::::::::	GGAGGGUCAUCGACGCCUAUAGA	CYP82C4	ATG29904.1 CYP867B5 [Taxus chinensis]	-	-	-	-	GO:0005506//iron ion binding;GO:0016705//oxidoreductase activity, acting on paired donors, with incorporation or reduction of molecular oxygen;GO:0020037//heme binding	GO:0055114//oxidation-reduction process
gbi-miRN133	evm.model.chr12.477	1.5	1	23	1401	1423	UCUAUAGGCGUGGAUGACCCUCA	::::::::: :::::::::::	GAAGGGUCAUCGACGCCUAUAGA	At5g05600	PSS34686.1 hypothetical protein CEY00_Acc01793 [Actinidia chinensis var. chinensis] [Actinidia chinensis]	-	-	-	-	GO:0016491//oxidoreductase activity	GO:0055114//oxidation-reduction process
gbi-miRN133	evm.model.chr11.1419	1.5	1	23	356	378	UCUAUAGGCGUGGAUGACCCUCA	: : ::::::.:::::::::::	AGCGAGUCAUCUACGCCUAUAGA	CNGC20	OAE30610.1 hypothetical protein AXG93_200s1000 [Marchantia polymorpha subsp. ruderalis] [Marchantia polymorpha]	Environmental adaptation	ko04626//Plant-pathogen interaction	K05391	-	-	-
gbi-miRN133	evm.model.chr5.463	1.5	1	20	1	20	UCUAUAGGCGUGGAUGACCC	::: ::::.:::::::::::	GGGGCAUCUACGCCUAUAGA	--	-	-	-	-	-	-	-
gbi-miRN133	evm.model.chr10.292	1.5	1	23	1045	1067	UCUAUAGGCGUGGAUGACCCUCA	::::::.:::::::::::	GACAAGUCAUCUACGCCUAUAGA	--	-	-	-	-	-	-	-
gbi-miRN134	evm.model.chr6.1304	1.5	1	21	448	468	UGGCAUUGCAUAGAGAGGACC	::::.:::::::::::::::	GGUCUUCUCUAUGCAAUGCCC	DCR	ABR18470.1 unknown [Picea sitchensis]	-	-	-	-	GO:0016747//transferase activity, transferring acyl groups other than amino-acyl groups	-
gbi-miRN136	evm.model.chr7.319	1.5	1	21	943	963	UGUUGUUGAGUUGGUGUUGCU	::.::.:::::::::.:::	UACAGCAUCAACUCAACGACA	CRK8	ACN39857.1 unknown [Picea sitchensis]	-	-	-	-	GO:0004672//protein kinase activity;GO:0005524//ATP binding	GO:0006468//protein phosphorylation
gbi-miRN136	evm.model.chr10.301	1.5	1	21	1806	1826	UGUUGUUGAGUUGGUGUUGCU	::: :.:::::::::::::	GCCAAAAUCAACUCAACAACA	--	EEF44581.1 serine-threonine protein kinase, plant-type, putative [Ricinus communis]	-	-	-	-	GO:0005515//protein binding	-
gbi-miRN136	evm.model.chr10.490	1.5	1	21	215	235	UGUUGUUGAGUUGGUGUUGCU	::: :.:::::::::::::	GUCAAAAUCAACUCAACAACA	--	-	-	-	-	-	GO:0005515//protein binding	-
gbi-miRN136	evm.model.chr10.302	1.5	1	21	215	235	UGUUGUUGAGUUGGUGUUGCU	::: :.:::::::::::::	GCCAAAAUCAACUCAACAACA	--	KAF2288796.1 hypothetical protein GH714_014245 [Hevea brasiliensis]	-	-	-	-	GO:0005515//protein binding	-
gbi-miRN136	evm.model.chr10.353	1.5	1	21	1643	1663	UGUUGUUGAGUUGGUGUUGCU	::: :.:::::::::::::	GUCAAAAUCAACUCAACAACA	--	TVU34447.1 hypothetical protein EJB05_16279, partial [Eragrostis curvula]	-	-	-	-	GO:0005515//protein binding	-
gbi-miRN136	evm.model.chr10.399	1.5	1	21	1649	1669	UGUUGUUGAGUUGGUGUUGCU	::: :.:::::::::::::	GUCAAAAUCAACUCAACAACA	--	TYK16078.1 LRR receptor-like serine/threonine-protein kinase FLS2 [Cucumis melo var. makuwa] [Cucumis melo]	-	-	-	-	GO:0005515//protein binding	-
gbi-miRN137	evm.model.chr4.150	1.5	1	21	24	44	ACAAUUUACAGCACGUGGCAC	:::::.::::::::::::::	GUGCCGCGUGCUGUAAAUUGA	HST	ABR17740.1 unknown [Picea sitchensis]	Global and overview maps;Global and overview maps;Biosynthesis of other secondary metabolites;Biosynthesis of other secondary metabolites;Biosynthesis of other secondary metabolites	ko01100//Metabolic pathways;ko01110//Biosynthesis of secondary metabolites;ko00940//Phenylpropanoid biosynthesis;ko00941//Flavonoid biosynthesis;ko00945//Stilbenoid, diarylheptanoid and gingerol biosynthesis	K13065	-	GO:0016747//transferase activity, transferring acyl groups other than amino-acyl groups	-
gbi-miRN137	evm.model.chr10.960	1.5	1	21	18	38	ACAAUUUACAGCACGUGGCAC	:: :::::::::::.::::::	GUCCCACGUGCUGUGAAUUGU	UGT91C1	ASK39403.1 UDP-glycosyltransferase [Ginkgo biloba]	-	-	-	-	GO:0008194//UDP-glycosyltransferase activity;GO:0016758//transferase activity, transferring hexosyl groups	-
gbi-miRN137	evm.model.chr8.379	1.5	1	21	107	127	ACAAUUUACAGCACGUGGCAC	::::::: ::::::::.::::	GUGCCACCUGCUGUAAGUUGU	GGPS	AAQ72786.1 geranylgeranyl diphosphate synthase [Ginkgo biloba]	Global and overview maps;Global and overview maps;Metabolism of terpenoids and polyketides	ko01100//Metabolic pathways;ko01110//Biosynthesis of secondary metabolites;ko00900//Terpenoid backbone biosynthesis	K13789	GO:0016021//integral component of membrane	GO:0000010//trans-hexaprenyltranstransferase activity;GO:0050347//trans-octaprenyltranstransferase activity	GO:0008299//isoprenoid biosynthetic process;GO:0009234//menaquinone biosynthetic process;GO:0010236//plastoquinone biosynthetic process
gbi-miRN137	evm.model.chr7.1876	1.5	1	21	8	28	ACAAUUUACAGCACGUGGCAC	:::::.:::.:::.::::::	AUGCCAUGUGUUGUGAAUUGU	Tecr	ADE76340.1 unknown [Picea sitchensis]	Global and overview maps;Global and overview maps;Global and overview maps;Lipid metabolism;Lipid metabolism	ko01100//Metabolic pathways;ko01110//Biosynthesis of secondary metabolites;ko01212//Fatty acid metabolism;ko00062//Fatty acid elongation;ko01040//Biosynthesis of unsaturated fatty acids	K10258	-	GO:0016627//oxidoreductase activity, acting on the CH-CH group of donors	GO:0006629//lipid metabolic process
gbi-miRN137	evm.model.chr1.52	1.5	1	21	9	29	ACAAUUUACAGCACGUGGCAC	:::::. :::::::::::::	AUGCCAUCUGCUGUAAAUUGU	--	ABR16096.1 unknown [Picea sitchensis]	-	-	-	-	GO:0016787//hydrolase activity	GO:0006629//lipid metabolic process
gbi-miRN143	evm.model.chr9.2078	1.5	1	21	5301	5321	UGAAUGGUAUUGGUAGCCUUG	:::::::.::.::.:::::::	CAAGGCUGCCGAUGCCAUUCA	Dmxl1	OVA14729.1 WD40 repeat [Macleaya cordata]	-	-	-	GO:0005575//cellular_component;GO:0005622//intracellular;GO:0005623//cell;GO:0005737//cytoplasm;GO:0032991//macromolecular complex;GO:0043291//RAVE complex;GO:0044424//intracellular part;GO:0044444//cytoplasmic part;GO:0044464//cell part	GO:0005515//protein binding	GO:0006873//cellular ion homeostasis;GO:0006885//regulation of pH;GO:0007035//vacuolar acidification;GO:0008150//biological_process;GO:0009987//cellular process;GO:0016043//cellular component organization;GO:0019725//cellular homeostasis;GO:0022607//cellular component assembly;GO:0030003//cellular cation homeostasis;GO:0030004//cellular monovalent inorganic cation homeostasis;GO:0030641//regulati…
gbi-miRN149	evm.model.chr5.619	1.5	1	21	379	399	AACGGUGCCACCUGCUGCAUA	::::::::::::::::.:::	UAUGCAGCAGGUGGCAUCGUG	At1g77405	XP_006857793.3 pentatricopeptide repeat-containing protein At1g77405 [Amborella trichopoda]	-	-	-	GO:0005575//cellular_component;GO:0005622//intracellular;GO:0005623//cell;GO:0043226//organelle;GO:0043227//membrane-bounded organelle;GO:0043229//intracellular organelle;GO:0043231//intracellular membrane-bounded organelle;GO:0044424//intracellular part;GO:0044464//cell part	GO:0003674//molecular_function;GO:0003676//nucleic acid binding;GO:0003723//RNA binding;GO:0003824//catalytic activity;GO:0004518//nuclease activity;GO:0004519//endonuclease activity;GO:0005488//binding;GO:0016787//hydrolase activity;GO:0016788//hydrolase activity, acting on ester bonds;GO:0097159//organic cyclic compound binding;GO:1901363//heterocyclic compound binding	GO:0006139//nucleobase-containing compound metabolic process;GO:0006725//cellular aromatic compound metabolic process;GO:0006807//nitrogen compound metabolic process;GO:0008150//biological_process;GO:0008152//metabolic process;GO:0009451//RNA modification;GO:0009987//cellular process;GO:0016070//RNA metabolic process;GO:0034641//cellular nitrogen compound metabolic process;GO:0043170//macromolecu…
gbi-miRN149	evm.model.chr12.1393	1.5	1	21	1543	1563	AACGGUGCCACCUGCUGCAUA	::::::::::::::::::: :	UAUGCAGCAGGUGGCACCGGU	--	XP_017244132.1 PREDICTED: uncharacterized protein LOC108215995 [Daucus carota subsp. sativus] [Daucus carota]	-	-	-	-	-	-
gbi-miRN149	evm.model.chr5.446	1.5	1	21	1063	1083	AACGGUGCCACCUGCUGCAUA	:::::::::::::::.::	CUUGCAGCAGGUGGCACUGUG	--	ABK26255.1 unknown [Picea sitchensis]	-	-	-	-	-	-
gbi-miRN150	evm.model.chr12.953	1.5	1	21	3706	3726	AGAGAUCUUUGCUAUGUUUGA	:::.:::::::::.:.:::	AGAAAUAUAGCAAAGGUUUCU	-	-	-	-	-	-	-	-
gbi-miRN154	evm.model.chr11.1642	1.5	1	21	3061	3081	AUGAUAAUCUUGAUAAGAAGC	.::::::::::::::.:::	AUUUCUUAUCAAGAUUGUCAA	CTR1	OAE20358.1 hypothetical protein AXG93_209s1260 [Marchantia polymorpha subsp. ruderalis] [Marchantia polymorpha]	-	-	-	-	GO:0004672//protein kinase activity;GO:0005515//protein binding;GO:0005524//ATP binding	GO:0006468//protein phosphorylation
gbi-miRN157	evm.model.chr6.1332	1.5	1	21	3129	3149	UUUUGUAUGAGGUUGAUUGAG	:::: :::.::::::::::	GCCAAUGAACUUCAUACAAAA	KIN7E	PTQ44775.1 hypothetical protein MARPO_0019s0177 [Marchantia polymorpha]	-	-	-	GO:0005575//cellular_component;GO:0005622//intracellular;GO:0005623//cell;GO:0005737//cytoplasm;GO:0005739//mitochondrion;GO:0005856//cytoskeleton;GO:0005871//kinesin complex;GO:0005874//microtubule;GO:0005875//microtubule associated complex;GO:0005886//plasma membrane;GO:0009507//chloroplast;GO:0009536//plastid;GO:0015630//microtubule cytoskeleton;GO:0016020//membrane;GO:0032991//macromolecular …	GO:0000166//nucleotide binding;GO:0003674//molecular_function;GO:0003774//motor activity;GO:0003777//microtubule motor activity;GO:0003824//catalytic activity;GO:0005488//binding;GO:0005515//protein binding;GO:0005524//ATP binding;GO:0008017//microtubule binding;GO:0008092//cytoskeletal protein binding;GO:0008144//drug binding;GO:0015631//tubulin binding;GO:0016462//pyrophosphatase activity;GO:00…	GO:0006928//movement of cell or subcellular component;GO:0007017//microtubule-based process;GO:0007018//microtubule-based movement;GO:0008150//biological_process;GO:0009987//cellular process
gbi-miRN158	evm.model.chr4.1249	1.5	1	21	966	986	UCUUGUACCUCGAACUGCAAC	::: :::::::::::.:::::	GUUACAGUUCGAGGUGCAAGA	--	CCG89179.1 separase protein [Picea abies]	-	-	-	-	-	-
gbi-miRN158	evm.model.chr4.1248	1.5	1	21	2190	2210	UCUUGUACCUCGAACUGCAAC	::: :::::::::::.:::::	GUUACAGUUCGAGGUGCAAGA	-	-	-	-	-	-	-	-
gbi-miRN173	evm.model.chr11.1557	1.5	1	21	380	400	UAAUCAGAGCUAACAUGGAAA	: :::::::::::::::::.	CUGCCAUGUUAGCUCUGAUUG	GDU3	XP_006845568.1 protein GLUTAMINE DUMPER 2 [Amborella trichopoda]	-	-	-	-	-	-
gbi-miRN175	evm.model.chr7.1144	1.5	1	21	504	524	AUGUUGGGUUUUAUGUUUUGC	::::::.:::::::::::	UGCAAACAUGAAACCCAACAU	-	-	-	-	-	-	-	-
gbi-miRN177	evm.model.chr5.292	1.5	1	21	266	286	UGUUGCUGAGAAACGAAAGAG	:::::::::::::::: ::::	CUCUUUCGUUUCUCAGAAACA	At3g02645	RWR75540.1 putative UPF0481 protein [Cinnamomum micranthum f. kanehirae]	-	-	-	-	-	-
gbi-miRN177	evm.model.chr6.1965	1.5	1	21	38	58	UGUUGCUGAGAAACGAAAGAG	: :::::::::::.::::::	CACUUUCGUUUCUUAGCAACU	--	-	-	-	-	-	GO:0004674//protein serine/threonine kinase activity	-
gbi-miRN192	evm.model.chr6.610	1.5	1	21	860	880	UUGUAUGAACAGCUUCGUUUA	::::::::::::: :::::::	UAAACGAAGCUGUACAUACAA	--	XP_028126648.1 TMV resistance protein N-like [Camellia sinensis]	-	-	-	-	GO:0003906//DNA-(apurinic or apyrimidinic site) lyase activity;GO:0005515//protein binding;GO:0043531//ADP binding	GO:0006281//DNA repair;GO:0007165//signal transduction
gbi-miRN192	evm.model.chr6.82	1.5	1	21	938	958	UUGUAUGAACAGCUUCGUUUA	::::: :::.:::::::::::	UAAACAAAGUUGUUCAUACAA	--	-	-	-	-	-	-	-
gbi-miRN196b	evm.model.chr11.1276	1.5	1	21	494	514	UGGCGCCGCGUAGGGAGAACC	::: .::::::::::::::::	GGUCUUCCCUACGCGGCGCCA	PGL3	ABR16440.1 unknown [Picea sitchensis]	-	-	-	-	-	-
gbi-miRN196b	evm.model.chr11.1280	1.5	1	21	394	414	UGGCGCCGCGUAGGGAGAACC	::: .::::::::::::::::	GGUCUUCCCUACGCGGCGCCA	PGL3	ABR16440.1 unknown [Picea sitchensis]	-	-	-	-	-	-
gbi-miRN196b	evm.model.chr6.1211	1.5	1	21	2015	2035	UGGCGCCGCGUAGGGAGAACC	::: :::::::::.:::::::	GGUCCUCCCUACGUGGCGCCA	-	-	-	-	-	-	-	-
gbi-miRN196b	evm.model.chr1.1989	1.5	1	21	25	45	UGGCGCCGCGUAGGGAGAACC	::: ::::::::::::.::::	GGUCCUCCCUACGCGGUGCCA	--	PIA31644.1 hypothetical protein AQUCO_04900147v1 [Aquilegia coerulea]	-	-	-	-	GO:0016747//transferase activity, transferring acyl groups other than amino-acyl groups	-
gbi-miRN196b	evm.model.chr1.2371	1.5	1	21	1678	1698	UGGCGCCGCGUAGGGAGAACC	: :::::::::.:::::::	UCUCCUCCCUACGUGGCGCCA	JGB	XP_021634786.1 protein JINGUBANG [Manihot esculenta]	-	-	-	-	GO:0005515//protein binding	-
gbi-miRN198	evm.model.chr10.2061	1.5	1	21	681	701	UUUUGGAACCAGUAAAACACG	:::::::::.:::::.::.::	CGUGUUUUAUUGGUUUCAGAA	WOX1	OMO51409.1 hypothetical protein COLO4_37684 [Corchorus olitorius]	-	-	-	-	GO:0003677//DNA binding	-
gbi-miRN198	evm.model.chr6.1233	1.5	1	21	579	599	UUUUGGAACCAGUAAAACACG	.:: :::::::::::.:::::	UGUUUUUUACUGGUUUCAAAA	WOX2	CAT02902.2 putative wuschel homeobox protein WOX2 [Ginkgo biloba]	-	-	-	GO:0005575//cellular_component;GO:0005622//intracellular;GO:0005623//cell;GO:0005634//nucleus;GO:0043226//organelle;GO:0043227//membrane-bounded organelle;GO:0043229//intracellular organelle;GO:0043231//intracellular membrane-bounded organelle;GO:0044424//intracellular part;GO:0044464//cell part	GO:0003674//molecular_function;GO:0003676//nucleic acid binding;GO:0003677//DNA binding;GO:0003700//transcription factor activity, sequence-specific DNA binding;GO:0005488//binding;GO:0097159//organic cyclic compound binding;GO:1901363//heterocyclic compound binding	GO:0000003//reproduction;GO:0000578//embryonic axis specification;GO:0002062//chondrocyte differentiation;GO:0003006//developmental process involved in reproduction;GO:0006139//nucleobase-containing compound metabolic process;GO:0006351//transcription, DNA-templated;GO:0006355//regulation of transcription, DNA-templated;GO:0006725//cellular aromatic compound metabolic process;GO:0006807//nitrogen…
gbi-miRN2	evm.model.chr6.133	1.5	1	21	1711	1731	UACACAUGUAUACAUACGUAC	:::.::::::::.:::::::.	GUAUGUAUGUAUGCAUGUGUG	--	XP_009412356.1 PREDICTED: U-box domain-containing protein 43-like [Musa acuminata subsp. malaccensis] [Musa acuminata]	-	-	-	-	GO:0004842//ubiquitin-protein transferase activity	GO:0016567//protein ubiquitination
gbi-miRN2	evm.model.chr5.733	1.5	1	21	91	111	UACACAUGUAUACAUACGUAC	:::.::::::::..:::::::	GUAUGUAUGUAUGUAUGUGUA	TDC2	PKU85599.1 Tyrosine decarboxylase 1 [Dendrobium catenatum]	Global and overview maps;Global and overview maps;Amino acid metabolism;Amino acid metabolism;Amino acid metabolism;Biosynthesis of other secondary metabolites;Biosynthesis of other secondary metabolites;Biosynthesis of other secondary metabolites	ko01100//Metabolic pathways;ko01110//Biosynthesis of secondary metabolites;ko00350//Tyrosine metabolism;ko00360//Phenylalanine metabolism;ko00380//Tryptophan metabolism;ko00950//Isoquinoline alkaloid biosynthesis;ko00965//Betalain biosynthesis;ko00901//Indole alkaloid biosynthesis	K01593	-	GO:0003674//molecular_function;GO:0003824//catalytic activity;GO:0004837//tyrosine decarboxylase activity;GO:0005488//binding;GO:0008144//drug binding;GO:0016829//lyase activity;GO:0016830//carbon-carbon lyase activity;GO:0016831//carboxy-lyase activity;GO:0019842//vitamin binding;GO:0030170//pyridoxal phosphate binding;GO:0036094//small molecule binding;GO:0043167//ion binding;GO:0043168//anion …	GO:0001505//regulation of neurotransmitter levels;GO:0006082//organic acid metabolic process;GO:0006520//cellular amino acid metabolic process;GO:0006558//L-phenylalanine metabolic process;GO:0006559//L-phenylalanine catabolic process;GO:0006725//cellular aromatic compound metabolic process;GO:0006807//nitrogen compound metabolic process;GO:0006950//response to stress;GO:0008150//biological_proce…
gbi-miRN2	evm.model.chr9.1799	1.5	1	21	1656	1676	UACACAUGUAUACAUACGUAC	:: ::::::::.:::::::	ACACAUAUGUAUAUAUGUGUA	BIG2	OAE18987.1 hypothetical protein AXG93_2637s1050 [Marchantia polymorpha subsp. ruderalis] [Marchantia polymorpha]	Transport and catabolism	ko04144//Endocytosis	K18442	GO:0000139//Golgi membrane;GO:0005575//cellular_component;GO:0005622//intracellular;GO:0005623//cell;GO:0005737//cytoplasm;GO:0005768//endosome;GO:0005794//Golgi apparatus;GO:0005802//trans-Golgi network;GO:0005815//microtubule organizing center;GO:0005829//cytosol;GO:0005856//cytoskeleton;GO:0005874//microtubule;GO:0005879//axonemal microtubule;GO:0005881//cytoplasmic microtubule;GO:0005929//cil…	GO:0003674//molecular_function;GO:0005085//guanyl-nucleotide exchange factor activity;GO:0005086//ARF guanyl-nucleotide exchange factor activity;GO:0005102//receptor binding;GO:0005488//binding;GO:0005515//protein binding;GO:0008092//cytoskeletal protein binding;GO:0017022//myosin binding;GO:0019899//enzyme binding;GO:0034237//protein kinase A regulatory subunit binding;GO:0050811//GABA receptor …	GO:0001817//regulation of cytokine production;GO:0001819//positive regulation of cytokine production;GO:0001881//receptor recycling;GO:0006810//transport;GO:0006887//exocytosis;GO:0006892//post-Golgi vesicle-mediated transport;GO:0006893//Golgi to plasma membrane transport;GO:0006996//organelle organization;GO:0007032//endosome organization;GO:0007154//cell communication;GO:0007165//signal transd…
gbi-miRN200	evm.model.chr1.2980	1.5	1	21	1696	1716	UGCUAUUUCAUCAAUCCGCUC	:::.: :::::::::::::::	GAGUGUAUUGAUGAAAUAGCA	--	ACN39861.1 unknown [Picea sitchensis]	-	-	-	GO:0043190//ATP-binding cassette (ABC) transporter complex	GO:0005515//protein binding;GO:0005524//ATP binding;GO:0015439//heme-transporting ATPase activity;GO:0016887//ATPase activity;GO:0043531//ADP binding	GO:0015886//heme transport
gbi-miRN23	evm.model.chr6.1211	1.5	1	21	2005	2025	UAGGGGGGACCUGAUGAGCGU	.::: ::::::::::.:::::	GCGCCCAUCAGGUCCUCCCUA	-	-	-	-	-	-	-	-
gbi-miRN23	evm.model.chr11.1280	1.5	1	21	384	404	UAGGGGGGACCUGAUGAGCGU	:::::::.::::..:::::	UGGCUCAUCGGGUCUUCCCUA	PGL3	ABR16440.1 unknown [Picea sitchensis]	-	-	-	-	-	-
gbi-miRN234	evm.model.chr3.1212	1.5	1	21	168	188	UGGCCGCAUAGAUCACUCGUG	: :::::.::::::::::::	GAGGAGUGGUCUAUGCGGCCA	--	-	-	-	-	-	-	-
gbi-miRN234	evm.model.chr9.1229	1.5	1	21	1995	2015	UGGCCGCAUAGAUCACUCGUG	:::::.::::::::::::	AUGGAGUGGUCUAUGCGGCCA	AMT1-3	AHI94952.1 ammonium transporter 1.2 [Pinus pinaster]	-	-	-	GO:0005575//cellular_component;GO:0005623//cell;GO:0005886//plasma membrane;GO:0005887//integral component of plasma membrane;GO:0016020//membrane;GO:0016021//integral component of membrane;GO:0031224//intrinsic component of membrane;GO:0031226//intrinsic component of plasma membrane;GO:0044425//membrane part;GO:0044459//plasma membrane part;GO:0044464//cell part;GO:0071944//cell periphery	GO:0003674//molecular_function;GO:0005215//transporter activity;GO:0008324//cation transmembrane transporter activity;GO:0008519//ammonium transmembrane transporter activity;GO:0015075//ion transmembrane transporter activity;GO:0022857//transmembrane transporter activity	GO:0006810//transport;GO:0006811//ion transport;GO:0006812//cation transport;GO:0008150//biological_process;GO:0015695//organic cation transport;GO:0015696//ammonium transport;GO:0034220//ion transmembrane transport;GO:0051179//localization;GO:0051234//establishment of localization;GO:0055085//transmembrane transport;GO:0071702//organic substance transport;GO:0071705//nitrogen compound transport;…
gbi-miRN234	evm.model.chr5.363	1.5	1	21	377	397	UGGCCGCAUAGAUCACUCGUG	:::::.::::::::::::	ACGGAGUGGUCUAUGCGGCCA	--	-	-	-	-	-	-	-
gbi-miRN234	evm.model.chr9.1670	1.5	1	21	125	145	UGGCCGCAUAGAUCACUCGUG	:::::.::::::::::::	UGGGAGUGGUCUAUGCGGCCA	--	-	-	-	-	-	-	-
gbi-miRN240	evm.model.chr10.1368	1.5	1	21	127	147	UGCCCGGGCAAGAGUAUCUUG	: ::.::::.:::::::::.:	CCAGGUACUUUUGCCCGGGUA	--	-	-	-	-	-	-	-
gbi-miRN244a/b	evm.model.chr8.216	1.5	1	22	929	950	GGCAUGUCAUCUCUUGGUAGUG	.:::::::.:.::.::::::	ACUUACCAAGGGGUGGCAUGCC	RPL24B	ABR17906.1 unknown [Picea sitchensis]	Translation	ko03010//Ribosome	K02896	-	-	-
gbi-miRN249	evm.model.chr7.1441	1.5	1	21	941	961	UUGGGUUGUUCAAUAAUGUCC	: ::::::::::::.::::	CAAAAUUAUUGAACAAUCCAA	--	XP_010932762.1 pentatricopeptide repeat-containing protein At2g30780 isoform X2 [Elaeis guineensis]	-	-	-	-	-	GO:0006886//intracellular protein transport;GO:0016192//vesicle-mediated transport
gbi-miRN255	evm.model.chr8.1951	1.5	1	21	884	904	CCAUGAUGAAACUUUGAAUCU	::::::::: :::::::::::	AGAUUCAAACUUUCAUCAUGG	CBL3	ABK21475.1 unknown [Picea sitchensis]	-	-	-	GO:0000325//plant-type vacuole;GO:0005575//cellular_component;GO:0005622//intracellular;GO:0005623//cell;GO:0005737//cytoplasm;GO:0005773//vacuole;GO:0005774//vacuolar membrane;GO:0005886//plasma membrane;GO:0009705//plant-type vacuole membrane;GO:0016020//membrane;GO:0031090//organelle membrane;GO:0043226//organelle;GO:0043227//membrane-bounded organelle;GO:0043229//intracellular organelle;GO:00…	GO:0003674//molecular_function;GO:0005488//binding;GO:0005509//calcium ion binding;GO:0005515//protein binding;GO:0043167//ion binding;GO:0043169//cation binding;GO:0046872//metal ion binding	GO:0005513//detection of calcium ion;GO:0008150//biological_process;GO:0009593//detection of chemical stimulus;GO:0010035//response to inorganic substance;GO:0010038//response to metal ion;GO:0042221//response to chemical;GO:0042592//homeostatic process;GO:0048878//chemical homeostasis;GO:0050801//ion homeostasis;GO:0050896//response to stimulus;GO:0051592//response to calcium ion;GO:0051606//det…
gbi-miRN257a	evm.model.chr9.1373	1.5	1	21	1158	1178	UUUUAUUGCCAGGGGCAAACC	: : :::::.:::::::::::	GAUAUGCCCUUGGCAAUAAAA	PTC52	ADE77961.1 unknown [Picea sitchensis]	-	-	-	GO:0005575//cellular_component;GO:0005622//intracellular;GO:0005623//cell;GO:0005737//cytoplasm;GO:0009507//chloroplast;GO:0009526//plastid envelope;GO:0009528//plastid inner membrane;GO:0009536//plastid;GO:0009706//chloroplast inner membrane;GO:0009941//chloroplast envelope;GO:0016020//membrane;GO:0016021//integral component of membrane;GO:0019866//organelle inner membrane;GO:0031090//organelle …	GO:0003674//molecular_function;GO:0003824//catalytic activity;GO:0004497//monooxygenase activity;GO:0005488//binding;GO:0010277//chlorophyllide a oxygenase [overall] activity;GO:0016491//oxidoreductase activity;GO:0016701//oxidoreductase activity, acting on single donors with incorporation of molecular oxygen;GO:0016703//oxidoreductase activity, acting on single donors with incorporation of molec…	GO:0006810//transport;GO:0008104//protein localization;GO:0008150//biological_process;GO:0008152//metabolic process;GO:0015031//protein transport;GO:0015833//peptide transport;GO:0033036//macromolecule localization;GO:0042886//amide transport;GO:0045184//establishment of protein localization;GO:0051179//localization;GO:0051234//establishment of localization;GO:0055114//oxidation-reduction process…
gbi-miRN26	evm.model.chr6.176	1.5	1	21	1134	1154	UCAUCAGUGUGUUCUUAUAGC	.:::::::::::: ::::::	UUUAUAAGAACACAGUGAUGA	GAF1	KMZ66904.1 hypothetical protein ZOSMA_282G00030 [Zostera marina]	Translation;Translation	ko03013//RNA transport;ko03008//Ribosome biogenesis in eukaryotes	K03539	GO:0000172//ribonuclease MRP complex;GO:0005575//cellular_component;GO:0005622//intracellular;GO:0005623//cell;GO:0005634//nucleus;GO:0005654//nucleoplasm;GO:0005655//nucleolar ribonuclease P complex;GO:0005730//nucleolus;GO:0005732//small nucleolar ribonucleoprotein complex;GO:0005737//cytoplasm;GO:0005829//cytosol;GO:0030677//ribonuclease P complex;GO:0030681//multimeric ribonuclease P complex;…	GO:0000049//tRNA binding;GO:0003674//molecular_function;GO:0003676//nucleic acid binding;GO:0003723//RNA binding;GO:0003824//catalytic activity;GO:0004518//nuclease activity;GO:0004519//endonuclease activity;GO:0004521//endoribonuclease activity;GO:0004526//ribonuclease P activity;GO:0004540//ribonuclease activity;GO:0004549//tRNA-specific ribonuclease activity;GO:0005488//binding;GO:0016787//hyd…	GO:0000294//nuclear-transcribed mRNA catabolic process, endonucleolytic cleavage-dependent decay;GO:0000447//endonucleolytic cleavage in ITS1 to separate SSU-rRNA from 5.8S rRNA and LSU-rRNA from tricistronic rRNA transcript (SSU-rRNA, 5.8S rRNA, LSU-rRNA);GO:0000460//maturation of 5.8S rRNA;GO:0000462//maturation of SSU-rRNA from tricistronic rRNA transcript (SSU-rRNA, 5.8S rRNA, LSU-rRNA);GO:00…
gbi-miRN263	evm.model.chr2.1968	1.5	1	21	1740	1760	UCAUCAGAAUGCACUAAUGGG	.:::: .::::::::::::::	UCCAUCGGUGCAUUCUGAUGA	-	-	-	-	-	-	-	-
gbi-miRN263	evm.model.chr4.268	1.5	1	21	169	189	UCAUCAGAAUGCACUAAUGGG	:.::: :::::::::::.:::	CUCAUCAGUGCAUUCUGGUGA	KIN14I	AMS24255.1 kinesin 14-VIa protein [Marsilea vestita]	-	-	-	GO:0005575//cellular_component;GO:0005622//intracellular;GO:0005623//cell;GO:0005737//cytoplasm;GO:0005819//spindle;GO:0005856//cytoskeleton;GO:0005871//kinesin complex;GO:0005874//microtubule;GO:0005875//microtubule associated complex;GO:0005881//cytoplasmic microtubule;GO:0005938//cell cortex;GO:0009524//phragmoplast;GO:0015630//microtubule cytoskeleton;GO:0030863//cortical cytoskeleton;GO:0030…	GO:0000166//nucleotide binding;GO:0003674//molecular_function;GO:0003774//motor activity;GO:0003777//microtubule motor activity;GO:0003779//actin binding;GO:0003824//catalytic activity;GO:0004511//tyrosine 3-monooxygenase activity;GO:0005488//binding;GO:0005509//calcium ion binding;GO:0005515//protein binding;GO:0005516//calmodulin binding;GO:0005524//ATP binding;GO:0008017//microtubule binding;G…	GO:0000226//microtubule cytoskeleton organization;GO:0000902//cell morphogenesis;GO:0000904//cell morphogenesis involved in differentiation;GO:0001578//microtubule bundle formation;GO:0003002//regionalization;GO:0006570//tyrosine metabolic process;GO:0006928//movement of cell or subcellular component;GO:0006996//organelle organization;GO:0007010//cytoskeleton organization;GO:0007017//microtubule-…
gbi-miRN263	evm.model.chr10.1450	1.5	1	21	852	872	UCAUCAGAAUGCACUAAUGGG	..:: :::::::::.::::::	UUCACUAGUGCAUUUUGAUGA	--	XP_024515830.1 uncharacterized protein LOC9639819 [Selaginella moellendorffii]	-	-	-	-	GO:0005509//calcium ion binding	-
gbi-miRN267	evm.model.chr8.1386	1.5	1	21	1677	1697	AACAGUGACCAUGUAAUGUGA	.:: ::.:::::::::::::	AUACUUUGCAUGGUCACUGUU	BGLU44	ABR17739.1 unknown [Picea sitchensis]	Global and overview maps;Global and overview maps;Biosynthesis of other secondary metabolites;Carbohydrate metabolism;Metabolism of other amino acids	ko01100//Metabolic pathways;ko01110//Biosynthesis of secondary metabolites;ko00940//Phenylpropanoid biosynthesis;ko00500//Starch and sucrose metabolism;ko00460//Cyanoamino acid metabolism	K05350	GO:0005575//cellular_component;GO:0005576//extracellular region;GO:0005618//cell wall;GO:0005622//intracellular;GO:0005623//cell;GO:0005737//cytoplasm;GO:0005829//cytosol;GO:0005840//ribosome;GO:0009341//beta-galactosidase complex;GO:0009505//plant-type cell wall;GO:0022626//cytosolic ribosome;GO:0030312//external encapsulating structure;GO:0032991//macromolecular complex;GO:0043226//organelle;GO…	GO:0003674//molecular_function;GO:0003824//catalytic activity;GO:0004553//hydrolase activity, hydrolyzing O-glycosyl compounds;GO:0004565//beta-galactosidase activity;GO:0004567//beta-mannosidase activity;GO:0005488//binding;GO:0008422//beta-glucosidase activity;GO:0015923//mannosidase activity;GO:0015926//glucosidase activity;GO:0016787//hydrolase activity;GO:0016798//hydrolase activity, acting …	GO:0005975//carbohydrate metabolic process;GO:0006012//galactose metabolic process;GO:0008150//biological_process;GO:0008152//metabolic process;GO:0044238//primary metabolic process;GO:0071704//organic substance metabolic process;GO:1901135//carbohydrate derivative metabolic process;GO:1901657//glycosyl compound metabolic process
gbi-miRN268a	evm.model.chr7.875	1.5	1	21	282	302	AUUUGUUUUCGCCUUCGCUAC	: ::::::::.::::.::.::	GCAGCGAAGGUGAAAGCAGAU	PDS5A	RWR94986.1 sister chromatid cohesion protein PDS5 B [Cinnamomum micranthum f. kanehirae]	-	-	-	GO:0030117//membrane coat	-	GO:0006886//intracellular protein transport;GO:0016192//vesicle-mediated transport
gbi-miRN280	evm.model.chr9.1405	1.5	1	20	87	106	AUCAGCAAGUAGAGUGCAGC	:::::.:.::.::::::::	UCUGCAUUUUAUUUGCUGAU	HSP81-1	XP_010913224.1 heat shock protein 81-1-like [Elaeis guineensis]	Environmental adaptation;Folding, sorting and degradation	ko04626//Plant-pathogen interaction;ko04141//Protein processing in endoplasmic reticulum	K04079	-	GO:0005524//ATP binding;GO:0016887//ATPase activity;GO:0051082//unfolded protein binding	GO:0006457//protein folding
gbi-miRN282	evm.model.chr1.726	1.5	1	21	604	624	UUUGUAGGCUUUCUUCAUUGG	::::::.:.::::::.::::	GCAAUGAGGGAAGCCUGCAAA	-	-	-	-	-	-	-	-
gbi-miRN3	evm.model.chr2.1457	1.5	1	21	192	212	UUUGCUGAUGGUUAUCUAACU	::::::::::::: :::::	UUUUAGAUAACCAUCUGCAAA	CYP750A1	ATG29906.1 CYP750C3 [Taxus chinensis]	-	-	-	-	GO:0005506//iron ion binding;GO:0016705//oxidoreductase activity, acting on paired donors, with incorporation or reduction of molecular oxygen;GO:0020037//heme binding	GO:0055114//oxidation-reduction process
gbi-miRN35c/b/a	evm.model.chr6.1115	1.5	1	21	940	960	UCAAAAGAGUUCAAGAAUUUC	.::::::: :::::::::::	UGAAUUCUUCAACUCUUUUGA	PYR5-6	ADE76137.1 unknown [Picea sitchensis]	Global and overview maps;Nucleotide metabolism	ko01100//Metabolic pathways;ko00240//Pyrimidine metabolism	K13421	GO:0005575//cellular_component;GO:0005576//extracellular region;GO:0005622//intracellular;GO:0005623//cell;GO:0005634//nucleus;GO:0005737//cytoplasm;GO:0005829//cytosol;GO:0031012//extracellular matrix;GO:0043226//organelle;GO:0043227//membrane-bounded organelle;GO:0043229//intracellular organelle;GO:0043231//intracellular membrane-bounded organelle;GO:0044421//extracellular region part;GO:004442…	GO:0003674//molecular_function;GO:0003824//catalytic activity;GO:0004588//orotate phosphoribosyltransferase activity;GO:0004590//orotidine-5'-phosphate decarboxylase activity;GO:0005488//binding;GO:0005515//protein binding;GO:0016740//transferase activity;GO:0016757//transferase activity, transferring glycosyl groups;GO:0016763//transferase activity, transferring pentosyl groups;GO:0016829//lyase…	GO:0000003//reproduction;GO:0006139//nucleobase-containing compound metabolic process;GO:0006206//pyrimidine nucleobase metabolic process;GO:0006207//'de novo' pyrimidine nucleobase biosynthetic process;GO:0006213//pyrimidine nucleoside metabolic process;GO:0006220//pyrimidine nucleotide metabolic process;GO:0006221//pyrimidine nucleotide biosynthetic process;GO:0006222//UMP biosynthetic process;…
gbi-miRN39	evm.model.chr5.301	1.5	1	21	446	466	UGGUUGUAUUAAGAAGAUUUU	::::::::::::::::: :::	AAAAUCUUCUUAAUACAUCCA	--	-	-	-	-	-	GO:0003676//nucleic acid binding	-
gbi-miRN4	evm.model.chr1.2085	1.5	1	21	2458	2478	UUUGGCAUCUGCAUCUAUGAC	:::.:::.:::::::::.:::	GUCGUAGGUGCAGAUGCUAAA	pol	XP_027101489.1 uncharacterized protein LOC113722284 [Coffea arabica]	-	-	-	GO:0000123//histone acetyltransferase complex;GO:0005634//nucleus	GO:0003676//nucleic acid binding;GO:0003713//transcription coactivator activity;GO:0004402//histone acetyltransferase activity;GO:0004523//RNA-DNA hybrid ribonuclease activity	GO:0006355//regulation of transcription, DNA-templated;GO:0016573//histone acetylation
gbi-miRN5	evm.model.chr10.1358	1.5	1	21	585	605	UCGAUUUGUAGUAGAGGUUCC	: :::.::::.:::::::.::	GCAACUUCUAUUACAAAUUGA	--	RVX22559.1 Pentatricopeptide repeat-containing protein, mitochondrial [Vitis vinifera]	-	-	-	GO:0005575//cellular_component;GO:0005622//intracellular;GO:0005623//cell;GO:0005737//cytoplasm;GO:0005739//mitochondrion;GO:0043226//organelle;GO:0043227//membrane-bounded organelle;GO:0043229//intracellular organelle;GO:0043231//intracellular membrane-bounded organelle;GO:0044424//intracellular part;GO:0044444//cytoplasmic part;GO:0044464//cell part	GO:0003674//molecular_function;GO:0003676//nucleic acid binding;GO:0003723//RNA binding;GO:0003824//catalytic activity;GO:0004518//nuclease activity;GO:0004519//endonuclease activity;GO:0005488//binding;GO:0016787//hydrolase activity;GO:0016788//hydrolase activity, acting on ester bonds;GO:0097159//organic cyclic compound binding;GO:1901363//heterocyclic compound binding	GO:0006139//nucleobase-containing compound metabolic process;GO:0006725//cellular aromatic compound metabolic process;GO:0006807//nitrogen compound metabolic process;GO:0006886//intracellular protein transport;GO:0008150//biological_process;GO:0008152//metabolic process;GO:0009451//RNA modification;GO:0009987//cellular process;GO:0016070//RNA metabolic process;GO:0016192//vesicle-mediated transpo…
gbi-miRN54	evm.model.chr7.1660	1.5	1	21	1678	1698	CAAUUAUAUGGGAUGUAGGCC	::.:::::.:.:::::::::	UGCUUACAUUCUAUAUAAUUG	NDF5	RWR80382.1 protein NDH-DEPENDENT CYCLIC ELECTRON FLOW 5 [Cinnamomum micranthum f. kanehirae]	-	-	-	-	-	-
gbi-miRN56	evm.model.chr2.1302	1.5	1	21	625	645	AAAUAAGGGGAUGAUUUUGUU	:::::::: ::::::::::::	AACAAAAUAAUCCCCUUAUUU	RUN1	XP_031476713.1 TMV resistance protein N-like isoform X2 [Nymphaea colorata]	-	-	-	-	GO:0003723//RNA binding;GO:0005515//protein binding;GO:0005524//ATP binding;GO:0008173//RNA methyltransferase activity;GO:0016887//ATPase activity;GO:0043531//ADP binding	GO:0006396//RNA processing;GO:0007165//signal transduction
gbi-miRN56	evm.model.chr2.1292	1.5	1	21	1369	1389	AAAUAAGGGGAUGAUUUUGUU	::::::::::::::::::: :	AACAAAAUCAUCCCCUUAUAU	RUN1	XP_031501115.1 TMV resistance protein N-like isoform X1 [Nymphaea colorata]	-	-	-	GO:0009337//sulfite reductase complex (NADPH)	GO:0003677//DNA binding;GO:0004783//sulfite reductase (NADPH) activity;GO:0005515//protein binding;GO:0005524//ATP binding;GO:0005525//GTP binding;GO:0016887//ATPase activity;GO:0043531//ADP binding	GO:0006790//sulfur compound metabolic process;GO:0007165//signal transduction
gbi-miRN56	evm.model.chr10.535	1.5	1	21	625	645	AAAUAAGGGGAUGAUUUUGUU	:::::.:::::.:::::.:::	AACAAGAUCAUUCCCUUGUUU	RUN1	XP_031476713.1 TMV resistance protein N-like isoform X2 [Nymphaea colorata]	-	-	-	-	GO:0005515//protein binding;GO:0005524//ATP binding;GO:0016887//ATPase activity;GO:0043531//ADP binding	GO:0007165//signal transduction
gbi-miRN56	evm.model.chr2.1301	1.5	1	21	559	579	AAAUAAGGGGAUGAUUUUGUU	:::::::: ::::::::::::	AACAAAAUAAUCCCCUUAUUU	RUN1	XP_031505375.1 disease resistance protein TAO1-like [Nymphaea colorata]	-	-	-	GO:0009898//cytoplasmic side of plasma membrane;GO:0055052//ATP-binding cassette (ABC) transporter complex, substrate-binding subunit-containing	GO:0005515//protein binding;GO:0005524//ATP binding;GO:0015416//organic phosphonate transmembrane-transporting ATPase activity;GO:0016772//transferase activity, transferring phosphorus-containing groups;GO:0016887//ATPase activity;GO:0043531//ADP binding	GO:0007165//signal transduction;GO:0015716//organic phosphonate transport;GO:0015809//arginine transport;GO:0015819//lysine transport;GO:0015822//ornithine transport
gbi-miRN56	evm.model.chr1.2437	1.5	1	21	625	645	AAAUAAGGGGAUGAUUUUGUU	:::: :::::::::.::::::	AACACAAUCAUCCCUUUAUUU	RUN1	XP_010065337.1 PREDICTED: TMV resistance protein N-like [Eucalyptus grandis]	-	-	-	GO:0005575//cellular_component;GO:0005622//intracellular;GO:0005623//cell;GO:0005737//cytoplasm;GO:0044424//intracellular part;GO:0044464//cell part	GO:0000166//nucleotide binding;GO:0003674//molecular_function;GO:0003743//translation initiation factor activity;GO:0005488//binding;GO:0005515//protein binding;GO:0005524//ATP binding;GO:0008144//drug binding;GO:0017076//purine nucleotide binding;GO:0030554//adenyl nucleotide binding;GO:0032553//ribonucleotide binding;GO:0032555//purine ribonucleotide binding;GO:0032559//adenyl ribonucleotide bi…	GO:0002376//immune system process;GO:0006413//translational initiation;GO:0006950//response to stress;GO:0006952//defense response;GO:0006955//immune response;GO:0007154//cell communication;GO:0007165//signal transduction;GO:0008150//biological_process;GO:0008219//cell death;GO:0009626//plant-type hypersensitive response;GO:0009987//cellular process;GO:0012501//programmed cell death;GO:0023052//s…
gbi-miRN56	evm.model.chr11.417	1.5	1	21	625	645	AAAUAAGGGGAUGAUUUUGUU	:::: ::::::::::::.:::	AACACAAUCAUCCCCUUGUUU	ROQ1	XP_010263414.1 PREDICTED: TMV resistance protein N-like [Nelumbo nucifera]	-	-	-	-	GO:0003735//structural constituent of ribosome;GO:0005515//protein binding;GO:0005524//ATP binding;GO:0016887//ATPase activity;GO:0043531//ADP binding	GO:0006412//translation;GO:0007165//signal transduction
gbi-miRN56	evm.model.chr11.519	1.5	1	21	613	633	AAAUAAGGGGAUGAUUUUGUU	:::: :::::::::.::::::	AACACAAUCAUCCCUUUAUUU	RUN1	XP_031476713.1 TMV resistance protein N-like isoform X2 [Nymphaea colorata]	-	-	-	-	GO:0005515//protein binding;GO:0005524//ATP binding;GO:0005525//GTP binding;GO:0016772//transferase activity, transferring phosphorus-containing groups;GO:0016887//ATPase activity;GO:0043531//ADP binding	GO:0007165//signal transduction;GO:0015809//arginine transport;GO:0015819//lysine transport;GO:0015822//ornithine transport
gbi-miRN56	evm.model.chr11.414	1.5	1	21	610	630	AAAUAAGGGGAUGAUUUUGUU	:::: ::::::::::::.:::	AACACAAUCAUCCCCUUGUUU	RPV1	XP_031476713.1 TMV resistance protein N-like isoform X2 [Nymphaea colorata]	-	-	-	GO:0005737//cytoplasm	GO:0000155//phosphorelay sensor kinase activity;GO:0004673//protein histidine kinase activity;GO:0005515//protein binding;GO:0005524//ATP binding;GO:0005525//GTP binding;GO:0009378//four-way junction helicase activity;GO:0016887//ATPase activity;GO:0043531//ADP binding	GO:0000160//phosphorelay signal transduction system;GO:0006281//DNA repair;GO:0006310//DNA recombination;GO:0006935//chemotaxis;GO:0007165//signal transduction
gbi-miRN56	evm.model.ctg29153.1	1.5	1	21	625	645	AAAUAAGGGGAUGAUUUUGUU	:::: ::::::.:::::::::	AACACAAUCAUUCCCUUAUUU	-	-	-	-	-	-	-	-
gbi-miRN56	evm.model.ctg60050.1	1.5	1	21	625	645	AAAUAAGGGGAUGAUUUUGUU	:::: ::::::.:::::::::	AACACAAUCAUUCCCUUAUUU	L6	XP_031478207.1 TMV resistance protein N-like [Nymphaea colorata]	-	-	-	-	GO:0005515//protein binding	GO:0007165//signal transduction
gbi-miRN57	evm.model.chr10.513	1.5	1	21	1168	1188	ACAUGGCAUUGUGUAAUUGGC	:::::::.:::..::::::::	GCCAAUUGCACGGUGCCAUGU	GGCT2;1	ABK22553.1 unknown [Picea sitchensis]	Global and overview maps;Metabolism of other amino acids	ko01100//Metabolic pathways;ko00480//Glutathione metabolism	K22596	GO:0005575//cellular_component;GO:0005622//intracellular;GO:0005623//cell;GO:0005737//cytoplasm;GO:0044424//intracellular part;GO:0044464//cell part	GO:0003674//molecular_function;GO:0003824//catalytic activity;GO:0003839//gamma-glutamylcyclotransferase activity;GO:0016829//lyase activity;GO:0016840//carbon-nitrogen lyase activity;GO:0016842//amidine-lyase activity	GO:0006518//peptide metabolic process;GO:0006575//cellular modified amino acid metabolic process;GO:0006749//glutathione metabolic process;GO:0006751//glutathione catabolic process;GO:0006790//sulfur compound metabolic process;GO:0006807//nitrogen compound metabolic process;GO:0008150//biological_process;GO:0008152//metabolic process;GO:0009056//catabolic process;GO:0009987//cellular process;GO:0…
gbi-miRN57	evm.model.chr6.501	1.5	1	21	462	482	ACAUGGCAUUGUGUAAUUGGC	:::.:::.::::.::::::::	GCCGAUUGCACAGUGCCAUGU	--	-	-	-	-	-	-	-
gbi-miRN57	evm.model.chr5.830	1.5	1	21	1658	1678	ACAUGGCAUUGUGUAAUUGGC	:.:::::.::::.::.:::::	GUCAAUUGCACAGUGUCAUGU	SSL4	ABR18309.1 unknown [Picea sitchensis]	-	-	-	-	GO:0005515//protein binding;GO:0016844//strictosidine synthase activity	GO:0009058//biosynthetic process
gbi-miRN57	evm.model.chr2.1399	1.5	1	21	39	59	ACAUGGCAUUGUGUAAUUGGC	::::::.::.:.::::::::	ACCAAUUGCAUAGUGCCAUGU	CYP76T24	AKH41023.1 cytochrome P450 CYP76AA23 [Thuja plicata]	-	-	-	-	GO:0005506//iron ion binding;GO:0016705//oxidoreductase activity, acting on paired donors, with incorporation or reduction of molecular oxygen;GO:0020037//heme binding	GO:0055114//oxidation-reduction process
gbi-miRN57	evm.model.chr1.2535	1.5	1	21	25	45	ACAUGGCAUUGUGUAAUUGGC	::::::::::::::::: ::	ACCAAUUACACAAUGCCACGU	At4g26790	ABK26273.1 unknown [Picea sitchensis]	-	-	-	-	GO:0016788//hydrolase activity, acting on ester bonds	-
gbi-miRN57	evm.model.chr1.2806	1.5	1	21	147	167	ACAUGGCAUUGUGUAAUUGGC	::::::.:::..::::::::	ACCAAUUGCACGGUGCCAUGU	LIGB	ABK23305.1 unknown [Picea sitchensis]	Biosynthesis of other secondary metabolites	ko00965//Betalain biosynthesis	K15777	-	GO:0003674//molecular_function;GO:0003824//catalytic activity;GO:0005488//binding;GO:0005506//iron ion binding;GO:0008198//ferrous iron binding;GO:0008270//zinc ion binding;GO:0016491//oxidoreductase activity;GO:0016701//oxidoreductase activity, acting on single donors with incorporation of molecular oxygen;GO:0043167//ion binding;GO:0043169//cation binding;GO:0046872//metal ion binding;GO:004691…	GO:0006725//cellular aromatic compound metabolic process;GO:0008150//biological_process;GO:0008152//metabolic process;GO:0009987//cellular process;GO:0044237//cellular metabolic process;GO:0055114//oxidation-reduction process
gbi-miRN57	evm.model.chr8.1777	1.5	1	21	1149	1169	ACAUGGCAUUGUGUAAUUGGC	::::::.:::..::::::::	CCCAAUUGCACGGUGCCAUGU	ERF017	ABK20977.1 unknown [Picea sitchensis]	-	-	-	-	GO:0003700//transcription factor activity, sequence-specific DNA binding	GO:0006355//regulation of transcription, DNA-templated
gbi-miRN57	evm.model.chr3.468	1.5	1	21	209	229	ACAUGGCAUUGUGUAAUUGGC	: :::::.:::::::.:.:::	GACAAUUGCACAAUGUCGUGU	CRK2	XP_006840433.1 cysteine-rich receptor-like protein kinase 2 [Amborella trichopoda]	-	-	-	GO:0005737//cytoplasm	GO:0004129//cytochrome-c oxidase activity;GO:0004672//protein kinase activity;GO:0004844//uracil DNA N-glycosylase activity;GO:0005524//ATP binding	GO:0006284//base-excision repair;GO:0006468//protein phosphorylation;GO:0055114//oxidation-reduction process
gbi-miRN58	evm.model.chr3.2097	1.5	1	21	139	159	UCUGACUAUGUGAUAAUGAAU	:::::::::::::: ::::::	AUUCAUUAUCACAUUGUCAGA	-	-	-	-	-	-	-	-
gbi-miRN63a/b	evm.model.chr10.1009	1.5	1	21	478	498	CAGAUUGAGAUCGAUUUCCUU	:::::: ::::::::.:::::	AAGGAACUCGAUCUCGAUCUG	--	XP_028244098.1 uncharacterized protein LOC114422095 [Glycine soja]	-	-	-	-	-	-
gbi-miRN67	evm.model.chr4.132	1.5	1	21	1409	1429	UAUUUUCAGUAGGCAUUUGCA	:::.::::::..::::::::	AGCAGAUGCCUGUUGAAAAUA	DDM1	XP_010936285.1 ATP-dependent DNA helicase DDM1 isoform X2 [Elaeis guineensis]	-	-	-	GO:0000785//chromatin;GO:0000786//nucleosome;GO:0005575//cellular_component;GO:0005622//intracellular;GO:0005623//cell;GO:0005634//nucleus;GO:0005694//chromosome;GO:0032991//macromolecular complex;GO:0032993//protein-DNA complex;GO:0043226//organelle;GO:0043227//membrane-bounded organelle;GO:0043228//non-membrane-bounded organelle;GO:0043229//intracellular organelle;GO:0043231//intracellular memb…	GO:0000166//nucleotide binding;GO:0003674//molecular_function;GO:0003676//nucleic acid binding;GO:0003677//DNA binding;GO:0003678//DNA helicase activity;GO:0003824//catalytic activity;GO:0004003//ATP-dependent DNA helicase activity;GO:0004386//helicase activity;GO:0005488//binding;GO:0005524//ATP binding;GO:0008026//ATP-dependent helicase activity;GO:0008094//DNA-dependent ATPase activity;GO:0008…	GO:0006139//nucleobase-containing compound metabolic process;GO:0006259//DNA metabolic process;GO:0006325//chromatin organization;GO:0006342//chromatin silencing;GO:0006344//maintenance of chromatin silencing;GO:0006346//methylation-dependent chromatin silencing;GO:0006349//regulation of gene expression by genetic imprinting;GO:0006351//transcription, DNA-templated;GO:0006355//regulation of trans…
gbi-miRN71a	evm.model.chr4.143	1.5	1	21	282	302	AUUUUGAUUGCCUCUGUGAUG	.:.:::::::..::::::::	AGUUACAGAGGUGAUCAAAAU	nifk	ABK23784.1 unknown [Picea sitchensis]	-	-	-	GO:0005575//cellular_component;GO:0005622//intracellular;GO:0005623//cell;GO:0005634//nucleus;GO:0005730//nucleolus;GO:0005737//cytoplasm;GO:0030684//preribosome;GO:0030687//preribosome, large subunit precursor;GO:0031974//membrane-enclosed lumen;GO:0031981//nuclear lumen;GO:0032991//macromolecular complex;GO:0043226//organelle;GO:0043227//membrane-bounded organelle;GO:0043228//non-membrane-bound…	GO:0003674//molecular_function;GO:0003676//nucleic acid binding;GO:0003723//RNA binding;GO:0005488//binding;GO:0019843//rRNA binding;GO:0097159//organic cyclic compound binding;GO:1901363//heterocyclic compound binding	GO:0000910//cytokinesis;GO:0000912//assembly of actomyosin apparatus involved in cytokinesis;GO:0000915//actomyosin contractile ring assembly;GO:0006139//nucleobase-containing compound metabolic process;GO:0006364//rRNA processing;GO:0006396//RNA processing;GO:0006725//cellular aromatic compound metabolic process;GO:0006807//nitrogen compound metabolic process;GO:0006996//organelle organization;G…
gbi-miRN71b	evm.model.chr4.1389	1.5	1	21	764	784	CUUUGAUUAGCUCUGUGAUGG	::::.::::::.::.::::	GAAUCAUAGAGCUGAUUAAAG	--	-	-	-	-	-	-	-
gbi-miRN71b	evm.model.chr4.1244	1.5	1	21	764	784	CUUUGAUUAGCUCUGUGAUGG	::::.::::::.::.::::	GAAUCAUAGAGCUGAUUAAAG	--	-	-	-	-	-	-	-
gbi-miRN72	evm.model.chr11.482	1.5	1	22	484	505	UGGAGAAAAUGGGAAUGUGAAU	:::: .::::::::::::::::	AUUCUUAUUCCCAUUUUCUCCA	ROQ1	XP_010263414.1 PREDICTED: TMV resistance protein N-like [Nelumbo nucifera]	-	-	-	GO:0016020//membrane	GO:0003677//DNA binding;GO:0003678//DNA helicase activity;GO:0003688//DNA replication origin binding;GO:0005515//protein binding;GO:0005524//ATP binding;GO:0009029//tetraacyldisaccharide 4'-kinase activity;GO:0009055//electron carrier activity;GO:0016887//ATPase activity;GO:0043531//ADP binding	GO:0000723//telomere maintenance;GO:0006270//DNA replication initiation;GO:0006275//regulation of DNA replication;GO:0006281//DNA repair;GO:0007165//signal transduction;GO:0009245//lipid A biosynthetic process
gbi-miRN73a	evm.model.chr12.1426	1.5	1	21	1022	1042	UUACAACGCGUGGCACUGUGC	::::::::::::: :::::::	GCACAGUGCCACGGGUUGUAA	--	-	-	-	-	-	-	-
gbi-miRN73a	evm.model.chr8.1871	1.5	1	21	201	221	UUACAACGCGUGGCACUGUGC	:.::.:::::.::.:::::::	GUACGGUGCCGCGUGUUGUAA	NSP2	XP_006843846.1 nodulation-signaling pathway 2 protein [Amborella trichopoda]	-	-	-	-	-	-
gbi-miRN73a	evm.model.chr11.836	1.5	1	21	114	134	UUACAACGCGUGGCACUGUGC	::::: :::::::.:::::::	GCACACUGCCACGUGUUGUAA	--	ABK22136.1 unknown [Picea sitchensis]	-	-	-	GO:0005634//nucleus;GO:0005876//spindle microtubule;GO:0016021//integral component of membrane;GO:0033179//proton-transporting V-type ATPase, V0 domain;GO:0042729//DASH complex	GO:0004674//protein serine/threonine kinase activity;GO:0005524//ATP binding;GO:0008134//transcription factor binding;GO:0008855//exodeoxyribonuclease VII activity;GO:0015078//hydrogen ion transmembrane transporter activity;GO:0015161//capsular polysaccharide transmembrane transporter activity;GO:0042803//protein homodimerization activity;GO:0051082//unfolded protein binding;GO:0070840//dynein co…	GO:0006415//translational termination;GO:0006468//protein phosphorylation;GO:0006606//protein import into nucleus;GO:0006886//intracellular protein transport;GO:0007059//chromosome segregation;GO:0008608//attachment of spindle microtubules to kinetochore;GO:0015776//capsular polysaccharide transport;GO:0016192//vesicle-mediated transport;GO:0030261//chromosome condensation;GO:0051382//kinetochore…
gbi-miRN73b	evm.model.chr12.1426	1.5	1	21	1022	1042	UUACAACGCGUGGCACUGUGU	.:::::::::::: :::::::	GCACAGUGCCACGGGUUGUAA	--	-	-	-	-	-	-	-
gbi-miRN73b	evm.model.chr8.1871	1.5	1	21	201	221	UUACAACGCGUGGCACUGUGU	..::.:::::.::.:::::::	GUACGGUGCCGCGUGUUGUAA	NSP2	XP_006843846.1 nodulation-signaling pathway 2 protein [Amborella trichopoda]	-	-	-	-	-	-
gbi-miRN73b	evm.model.chr11.836	1.5	1	21	114	134	UUACAACGCGUGGCACUGUGU	.:::: :::::::.:::::::	GCACACUGCCACGUGUUGUAA	--	ABK22136.1 unknown [Picea sitchensis]	-	-	-	GO:0005634//nucleus;GO:0005876//spindle microtubule;GO:0016021//integral component of membrane;GO:0033179//proton-transporting V-type ATPase, V0 domain;GO:0042729//DASH complex	GO:0004674//protein serine/threonine kinase activity;GO:0005524//ATP binding;GO:0008134//transcription factor binding;GO:0008855//exodeoxyribonuclease VII activity;GO:0015078//hydrogen ion transmembrane transporter activity;GO:0015161//capsular polysaccharide transmembrane transporter activity;GO:0042803//protein homodimerization activity;GO:0051082//unfolded protein binding;GO:0070840//dynein co…	GO:0006415//translational termination;GO:0006468//protein phosphorylation;GO:0006606//protein import into nucleus;GO:0006886//intracellular protein transport;GO:0007059//chromosome segregation;GO:0008608//attachment of spindle microtubules to kinetochore;GO:0015776//capsular polysaccharide transport;GO:0016192//vesicle-mediated transport;GO:0030261//chromosome condensation;GO:0051382//kinetochore…
gbi-miRN77	evm.model.chr7.1503	1.5	1	21	373	393	UAAGGCACCACCUAUCAGACU	: ::::::::::::::::.	CCUGUGAUAGGUGGUGCCUUG	--	XP_024390930.1 probable 2-carboxy-D-arabinitol-1-phosphatase isoform X2 [Physcomitrella patens]	-	-	-	-	-	-
gbi-miRN77	evm.model.chr4.593	1.5	1	21	2545	2565	UAAGGCACCACCUAUCAGACU	: ::::::::::::::::.	CCUGUGAUAGGUGGUGCCUUG	ATX5	XP_010267648.1 PREDICTED: histone-lysine N-methyltransferase ATX5-like [Nelumbo nucifera]	-	-	-	-	GO:0003677//DNA binding;GO:0005515//protein binding	GO:0032784//regulation of DNA-templated transcription, elongation
gbi-miRN7a	evm.model.chr3.2455	1.5	1	21	154	174	UUUACUCCCCUCACCCCAUCU	.:: ::::::.::::::::::	GGAGGGGGUGGGGGGAGUAAA	SCPL50	ADE76440.1 unknown [Picea sitchensis]	-	-	-	-	GO:0004185//serine-type carboxypeptidase activity	GO:0006508//proteolysis
gbi-miRN80	evm.model.chr10.243	1.5	1	21	1437	1457	UUACCUUGUUGCAGAGCUGCC	: .:::::::::::::::::	AGGGGCUCUGCAACAAGGUAA	-	-	-	-	-	-	-	-
gbi-miRN80	evm.model.chr4.660	1.5	1	21	1083	1103	UUACCUUGUUGCAGAGCUGCC	:::::::::: ::::::::::	GGCAGCUCUGGAACAAGGUAA	-	-	-	-	-	-	-	-
gbi-miRN80	evm.model.chr4.661	1.5	1	21	324	344	UUACCUUGUUGCAGAGCUGCC	:::::::::: ::::::::::	GGCAGCUCUGGAACAAGGUAA	-	-	-	-	-	-	-	-
gbi-miRN80	evm.model.chr12.1314	1.5	1	21	192	212	UUACCUUGUUGCAGAGCUGCC	:.: ::::::::::::::::	AGUAACUCUGCAACAAGGUAA	-	-	-	-	-	-	-	-
gbi-miRN80	evm.model.chr6.729	1.5	1	21	711	731	UUACCUUGUUGCAGAGCUGCC	::::::::::::::::: :	AUCAGCUCUGCAACAAGGUCA	PCMP-H40	ABR17838.1 unknown [Picea sitchensis]	-	-	-	-	GO:0045182//translation regulator activity	GO:0006417//regulation of translation
gbi-miRN80	evm.model.chr6.730	1.5	1	21	294	314	UUACCUUGUUGCAGAGCUGCC	::::::::::::::::: :	AUCAGCUCUGCAACAAGGUCA	-	-	-	-	-	-	-	-
gbi-miRN80	evm.model.chr9.1466	1.5	1	21	1869	1889	UUACCUUGUUGCAGAGCUGCC	::::::::::::::::: ::	AGCAGCUCUGCAACAAGGCAA	-	-	-	-	-	-	-	-
gbi-miRN80	evm.model.chr12.142	1.5	1	21	798	818	UUACCUUGUUGCAGAGCUGCC	:::::::: :::::::::::	AGCAGCUCUACAACAAGGUAA	CRR2	OVA14272.1 Pentatricopeptide repeat [Macleaya cordata]	-	-	-	GO:0005575//cellular_component;GO:0005622//intracellular;GO:0005623//cell;GO:0043226//organelle;GO:0043227//membrane-bounded organelle;GO:0043229//intracellular organelle;GO:0043231//intracellular membrane-bounded organelle;GO:0044424//intracellular part;GO:0044464//cell part	GO:0003674//molecular_function;GO:0003676//nucleic acid binding;GO:0003723//RNA binding;GO:0003824//catalytic activity;GO:0004518//nuclease activity;GO:0004519//endonuclease activity;GO:0005488//binding;GO:0008270//zinc ion binding;GO:0016787//hydrolase activity;GO:0016788//hydrolase activity, acting on ester bonds;GO:0097159//organic cyclic compound binding;GO:1901363//heterocyclic compound bind…	GO:0006139//nucleobase-containing compound metabolic process;GO:0006725//cellular aromatic compound metabolic process;GO:0006807//nitrogen compound metabolic process;GO:0008150//biological_process;GO:0008152//metabolic process;GO:0009451//RNA modification;GO:0009987//cellular process;GO:0016070//RNA metabolic process;GO:0034641//cellular nitrogen compound metabolic process;GO:0043170//macromolecu…
gbi-miRN80	evm.model.chr4.681	1.5	1	21	450	470	UUACCUUGUUGCAGAGCUGCC	::::::::::::::::: ::	AGCAGCUCUGCAACAAGGCAA	-	-	-	-	-	-	-	-
gbi-miRN80	evm.model.chr10.637	1.5	1	21	864	884	UUACCUUGUUGCAGAGCUGCC	:::::::: :::::::::::	AGCAGCUCUUCAACAAGGUAA	-	-	-	-	-	-	-	-
gbi-miRN80	evm.model.chr10.813	1.5	1	21	513	533	UUACCUUGUUGCAGAGCUGCC	:.:::::::::.::.:::::	AGUAGCUCUGCAGCAGGGUAA	-	-	-	-	-	-	-	-
gbi-miRN80	evm.model.chr12.1464	1.5	1	21	1518	1538	UUACCUUGUUGCAGAGCUGCC	::::.:.::::::::::::.	AGCAGUUUUGCAACAAGGUAG	PCMP-H40	XP_010243611.1 PREDICTED: pentatricopeptide repeat-containing protein At1g11290, chloroplastic [Nelumbo nucifera]	-	-	-	GO:0005575//cellular_component;GO:0005622//intracellular;GO:0005623//cell;GO:0005737//cytoplasm;GO:0009507//chloroplast;GO:0009536//plastid;GO:0030288//outer membrane-bounded periplasmic space;GO:0043226//organelle;GO:0043227//membrane-bounded organelle;GO:0043229//intracellular organelle;GO:0043231//intracellular membrane-bounded organelle;GO:0044424//intracellular part;GO:0044444//cytoplasmic p…	GO:0003674//molecular_function;GO:0003676//nucleic acid binding;GO:0003723//RNA binding;GO:0003824//catalytic activity;GO:0004518//nuclease activity;GO:0004519//endonuclease activity;GO:0004674//protein serine/threonine kinase activity;GO:0005488//binding;GO:0005524//ATP binding;GO:0008270//zinc ion binding;GO:0008963//phospho-N-acetylmuramoyl-pentapeptide-transferase activity;GO:0016787//hydrola…	GO:0006139//nucleobase-containing compound metabolic process;GO:0006396//RNA processing;GO:0006397//mRNA processing;GO:0006468//protein phosphorylation;GO:0006725//cellular aromatic compound metabolic process;GO:0006807//nitrogen compound metabolic process;GO:0008150//biological_process;GO:0008152//metabolic process;GO:0009252//peptidoglycan biosynthetic process;GO:0009451//RNA modification;GO:00…
gbi-miRN80	evm.model.chr10.958	1.5	1	21	252	272	UUACCUUGUUGCAGAGCUGCC	: ::::::::::::.:::::	AGGAGCUCUGCAACAGGGUAA	-	-	-	-	-	-	-	-
gbi-miRN80	evm.model.chr8.678	1.5	1	21	4472	4492	UUACCUUGUUGCAGAGCUGCC	::.:::::::::::::::	ACGAGUUCUGCAACAAGGUAA	SAC3B	XP_020527027.1 SAC3 family protein B isoform X1 [Amborella trichopoda]	-	-	-	GO:0005575//cellular_component;GO:0005622//intracellular;GO:0005623//cell;GO:0005634//nucleus;GO:0005635//nuclear envelope;GO:0012505//endomembrane system;GO:0031967//organelle envelope;GO:0031974//membrane-enclosed lumen;GO:0031975//envelope;GO:0031981//nuclear lumen;GO:0032991//macromolecular complex;GO:0034399//nuclear periphery;GO:0043226//organelle;GO:0043227//membrane-bounded organelle;GO:0…	GO:0003674//molecular_function;GO:0005488//binding;GO:0005515//protein binding	GO:0000278//mitotic cell cycle;GO:0000956//nuclear-transcribed mRNA catabolic process;GO:0000972//transcription-dependent tethering of RNA polymerase II gene DNA at nuclear periphery;GO:0000973//posttranscriptional tethering of RNA polymerase II gene DNA at nuclear periphery;GO:0006139//nucleobase-containing compound metabolic process;GO:0006259//DNA metabolic process;GO:0006281//DNA repair;GO:00…
gbi-miRN80	evm.model.chr1.756	1.5	1	21	720	740	UUACCUUGUUGCAGAGCUGCC	:::::::::: ::::::::	AUCAGCUCUGCACCAAGGUAA	-	-	-	-	-	-	-	-
gbi-miRN80	evm.model.chr10.899	1.5	1	21	552	572	UUACCUUGUUGCAGAGCUGCC	:::::.::::::..:::::	AUCAGCUUUGCAACGGGGUAA	PCMP-H40	KAF3781954.1 Pentatricopeptide repeat-containing protein [Nymphaea thermarum]	-	-	-	-	GO:0008270//zinc ion binding;GO:0016740//transferase activity;GO:0016787//hydrolase activity;GO:0016866//intramolecular transferase activity;GO:0031419//cobalamin binding;GO:0045182//translation regulator activity	GO:0006417//regulation of translation;GO:0009058//biosynthetic process
gbi-miRN83	evm.model.chr7.142	1.5	1	21	512	532	UGUGGGCAUGGACCAGUUUGC	::::.: ::::::::::::::	GCAAGCAGGUCCAUGCCCACA	PCMP-E52	XP_010243341.1 PREDICTED: pentatricopeptide repeat-containing protein At4g39530 [Nelumbo nucifera]	-	-	-	GO:0005575//cellular_component;GO:0005622//intracellular;GO:0005623//cell;GO:0043226//organelle;GO:0043227//membrane-bounded organelle;GO:0043229//intracellular organelle;GO:0043231//intracellular membrane-bounded organelle;GO:0044424//intracellular part;GO:0044464//cell part	GO:0003674//molecular_function;GO:0003676//nucleic acid binding;GO:0003723//RNA binding;GO:0003824//catalytic activity;GO:0004197//cysteine-type endopeptidase activity;GO:0004518//nuclease activity;GO:0004519//endonuclease activity;GO:0005488//binding;GO:0008270//zinc ion binding;GO:0016787//hydrolase activity;GO:0016788//hydrolase activity, acting on ester bonds;GO:0045182//translation regulator…	GO:0006139//nucleobase-containing compound metabolic process;GO:0006417//regulation of translation;GO:0006725//cellular aromatic compound metabolic process;GO:0006807//nitrogen compound metabolic process;GO:0008150//biological_process;GO:0008152//metabolic process;GO:0009451//RNA modification;GO:0009987//cellular process;GO:0016070//RNA metabolic process;GO:0034641//cellular nitrogen compound met…
gbi-miRN83	evm.model.chr7.1696	1.5	1	21	1289	1309	UGUGGGCAUGGACCAGUUUGC	::::.: ::::::::::::::	GCAAGCAGGUCCAUGCCCACA	-	-	-	-	-	-	-	-
gbi-miRN83	evm.model.chr6.536	1.5	1	21	1367	1387	UGUGGGCAUGGACCAGUUUGC	::::.: ::::::::::::::	GCAAGCAGGUCCAUGCCCACA	PCMP-H40	XP_024374050.1 pentatricopeptide repeat-containing protein At3g12770-like [Physcomitrella patens]	-	-	-	-	GO:0045182//translation regulator activity;GO:0046872//metal ion binding;GO:0047429//nucleoside-triphosphate diphosphatase activity	GO:0006417//regulation of translation
gbi-miRN83	evm.model.chr12.1315	1.5	1	21	122	142	UGUGGGCAUGGACCAGUUUGC	::::.: ::::::::::::::	GCAAGCAGGUCCAUGCCCACA	PCMP-H42	XP_011628407.1 pentatricopeptide repeat-containing protein At4g21065 [Amborella trichopoda]	-	-	-	GO:0000814//ESCRT II complex	GO:0008270//zinc ion binding	GO:0071985//multivesicular body sorting pathway
gbi-miRN83	evm.model.chr3.2065	1.5	1	21	434	454	UGUGGGCAUGGACCAGUUUGC	::::::: ::::::::.::::	GCAAACUAGUCCAUGCUCACA	-	-	-	-	-	-	-	-
gbi-miRN83	evm.model.chr9.202	1.5	1	21	767	787	UGUGGGCAUGGACCAGUUUGC	::::.: ::::::::::::::	GCAAGCAGGUCCAUGCCCACA	-	-	-	-	-	-	-	-
gbi-miRN83	evm.model.chr7.1682	1.5	1	21	605	625	UGUGGGCAUGGACCAGUUUGC	::::.: ::::::::::::::	GCAAGCAGGUCCAUGCCCACA	PCMP-H22	RWR85401.1 pentatricopeptide repeat-containing protein [Cinnamomum micranthum f. kanehirae]	-	-	-	GO:0005575//cellular_component;GO:0005622//intracellular;GO:0005623//cell;GO:0043226//organelle;GO:0043227//membrane-bounded organelle;GO:0043229//intracellular organelle;GO:0043231//intracellular membrane-bounded organelle;GO:0044424//intracellular part;GO:0044464//cell part	GO:0003674//molecular_function;GO:0003676//nucleic acid binding;GO:0003723//RNA binding;GO:0003824//catalytic activity;GO:0004518//nuclease activity;GO:0004519//endonuclease activity;GO:0005488//binding;GO:0008270//zinc ion binding;GO:0016787//hydrolase activity;GO:0016788//hydrolase activity, acting on ester bonds;GO:0043167//ion binding;GO:0043169//cation binding;GO:0045182//translation regulat…	GO:0006139//nucleobase-containing compound metabolic process;GO:0006417//regulation of translation;GO:0006725//cellular aromatic compound metabolic process;GO:0006807//nitrogen compound metabolic process;GO:0008150//biological_process;GO:0008152//metabolic process;GO:0009451//RNA modification;GO:0009987//cellular process;GO:0016070//RNA metabolic process;GO:0034641//cellular nitrogen compound met…
gbi-miRN83	evm.model.chr5.1104	1.5	1	21	510	530	UGUGGGCAUGGACCAGUUUGC	::::.:::::::::.::::.	ACAAAUUGGUCCAUGUCCACG	GPA3	XP_024948743.1 rab9 effector protein with kelch motifs isoform X2 [Citrus sinensis]	-	-	-	GO:0005575//cellular_component;GO:0005622//intracellular;GO:0005623//cell;GO:0005634//nucleus;GO:0005635//nuclear envelope;GO:0005654//nucleoplasm;GO:0005737//cytoplasm;GO:0012505//endomembrane system;GO:0016020//membrane;GO:0016604//nuclear body;GO:0030286//dynein complex;GO:0031090//organelle membrane;GO:0031965//nuclear membrane;GO:0031967//organelle envelope;GO:0031974//membrane-enclosed lume…	GO:0003674//molecular_function;GO:0003677//DNA binding;GO:0005488//binding;GO:0005515//protein binding;GO:0005524//ATP binding;GO:0008569//ATP-dependent microtubule motor activity, minus-end-directed;GO:0043167//ion binding;GO:0043169//cation binding;GO:0046872//metal ion binding	GO:0006310//DNA recombination;GO:0007018//microtubule-based movement
gbi-miRN94	evm.model.chr10.520	1.5	1	21	465	485	ACGGCUUUUGAAAGAGUGGUC	::::::::::::::::::: :	GACCACUCUUUCAAAAGCCCU	RUN1	XP_010245185.1 PREDICTED: TMV resistance protein N-like [Nelumbo nucifera]	-	-	-	-	GO:0005515//protein binding;GO:0043531//ADP binding	-
gbi-miRN94	evm.model.chr10.535	1.5	1	21	1005	1025	ACGGCUUUUGAAAGAGUGGUC	::::::::::::::::::: :	GACCACUCUUUCAAAAGCCCU	RUN1	XP_031476713.1 TMV resistance protein N-like isoform X2 [Nymphaea colorata]	-	-	-	-	GO:0005515//protein binding;GO:0005524//ATP binding;GO:0016887//ATPase activity;GO:0043531//ADP binding	GO:0007165//signal transduction
gbi-miRN94	evm.model.chr2.1292	1.5	1	21	1749	1769	ACGGCUUUUGAAAGAGUGGUC	::::::::::::::::::: :	GACCACUCUUUCAAAAGCCCU	RUN1	XP_031501115.1 TMV resistance protein N-like isoform X1 [Nymphaea colorata]	-	-	-	GO:0009337//sulfite reductase complex (NADPH)	GO:0003677//DNA binding;GO:0004783//sulfite reductase (NADPH) activity;GO:0005515//protein binding;GO:0005524//ATP binding;GO:0005525//GTP binding;GO:0016887//ATPase activity;GO:0043531//ADP binding	GO:0006790//sulfur compound metabolic process;GO:0007165//signal transduction
gbi-miRN94	evm.model.chr2.1295	1.5	1	21	993	1013	ACGGCUUUUGAAAGAGUGGUC	::::::::::::::::::: :	GACCACUCUUUCAAAAGCCCU	RUN1	XP_010065337.1 PREDICTED: TMV resistance protein N-like [Eucalyptus grandis]	-	-	-	-	GO:0005515//protein binding;GO:0005524//ATP binding;GO:0005525//GTP binding;GO:0016887//ATPase activity;GO:0043531//ADP binding	GO:0007165//signal transduction
gbi-miRN94	evm.model.chr11.417	1.5	1	21	945	965	ACGGCUUUUGAAAGAGUGGUC	:::::::::: ::::::::::	GACCACUCUUGCAAAAGCCGU	ROQ1	XP_010263414.1 PREDICTED: TMV resistance protein N-like [Nelumbo nucifera]	-	-	-	-	GO:0003735//structural constituent of ribosome;GO:0005515//protein binding;GO:0005524//ATP binding;GO:0016887//ATPase activity;GO:0043531//ADP binding	GO:0006412//translation;GO:0007165//signal transduction
gbi-miRN94	evm.model.chr2.1302	1.5	1	21	996	1016	ACGGCUUUUGAAAGAGUGGUC	:::::::::: ::::::::::	GACCACUCUUGCAAAAGCCGU	RUN1	XP_031476713.1 TMV resistance protein N-like isoform X2 [Nymphaea colorata]	-	-	-	-	GO:0003723//RNA binding;GO:0005515//protein binding;GO:0005524//ATP binding;GO:0008173//RNA methyltransferase activity;GO:0016887//ATPase activity;GO:0043531//ADP binding	GO:0006396//RNA processing;GO:0007165//signal transduction
gbi-miRN94	evm.model.chr12.1322	1.5	1	21	927	947	ACGGCUUUUGAAAGAGUGGUC	::::::::::::::::: ::	AACCACUCUUUCAAAAGCAGU	ROQ1	XP_010263414.1 PREDICTED: TMV resistance protein N-like [Nelumbo nucifera]	-	-	-	-	GO:0005515//protein binding;GO:0005524//ATP binding;GO:0016787//hydrolase activity;GO:0016887//ATPase activity;GO:0043531//ADP binding	GO:0007165//signal transduction;GO:0008152//metabolic process
gbi-miRN94	evm.model.chr11.683	1.5	1	21	999	1019	ACGGCUUUUGAAAGAGUGGUC	::::::::: ::::::::::	AACCACUCUUGCAAAAGCCGU	RUN1	XP_031474705.1 disease resistance protein TAO1-like isoform X2 [Nymphaea colorata]	-	-	-	-	GO:0005515//protein binding;GO:0005524//ATP binding;GO:0009378//four-way junction helicase activity;GO:0016887//ATPase activity;GO:0043531//ADP binding	GO:0006281//DNA repair;GO:0006310//DNA recombination;GO:0007165//signal transduction
gbi-miRN98	evm.model.chr1.356	1.5	1	21	1641	1661	UCUUCGUGCAAGUAGGCGAGA	::.::.::.:::::::::::	GCUUGCUUAUUUGCACGAAGA	At1g11050	XP_023922936.1 probable receptor-like protein kinase At1g11050 [Quercus suber]	-	-	-	-	GO:0004672//protein kinase activity;GO:0005524//ATP binding	GO:0006468//protein phosphorylation
gbi-miRN98	evm.model.chr1.355	1.5	1	21	1617	1637	UCUUCGUGCAAGUAGGCGAGA	::.::.::.:::::::::::	GCUUGCUUAUUUGCACGAAGA	At1g11050	XP_023922936.1 probable receptor-like protein kinase At1g11050 [Quercus suber]	-	-	-	-	GO:0004672//protein kinase activity;GO:0005524//ATP binding	GO:0006468//protein phosphorylation
gbi-miRN98	evm.model.chr4.399	1.5	1	21	1602	1622	UCUUCGUGCAAGUAGGCGAGA	::.::.::.:::::::::::	GCUUGCUUAUUUGCACGAAGA	At1g11050	PTQ40979.1 hypothetical protein MARPO_0037s0144 [Marchantia polymorpha]	-	-	-	-	GO:0004672//protein kinase activity;GO:0005524//ATP binding	GO:0006468//protein phosphorylation
gbi-miRN98	evm.model.chr4.407	1.5	1	21	1602	1622	UCUUCGUGCAAGUAGGCGAGA	::.::.::.:::::::::::	GCUUGCUUAUUUGCACGAAGA	At1g11050	XP_007019172.2 PREDICTED: probable receptor-like protein kinase At1g11050 [Theobroma cacao]	-	-	-	GO:0005575//cellular_component;GO:0005623//cell;GO:0005886//plasma membrane;GO:0016020//membrane;GO:0016021//integral component of membrane;GO:0031224//intrinsic component of membrane;GO:0044425//membrane part;GO:0044464//cell part;GO:0071944//cell periphery	GO:0000166//nucleotide binding;GO:0003674//molecular_function;GO:0003824//catalytic activity;GO:0004672//protein kinase activity;GO:0004674//protein serine/threonine kinase activity;GO:0005488//binding;GO:0005524//ATP binding;GO:0008144//drug binding;GO:0016301//kinase activity;GO:0016740//transferase activity;GO:0016772//transferase activity, transferring phosphorus-containing groups;GO:0016773/…	GO:0006464//cellular protein modification process;GO:0006468//protein phosphorylation;GO:0006793//phosphorus metabolic process;GO:0006796//phosphate-containing compound metabolic process;GO:0006807//nitrogen compound metabolic process;GO:0008150//biological_process;GO:0008152//metabolic process;GO:0009987//cellular process;GO:0016310//phosphorylation;GO:0019538//protein metabolic process;GO:00362…
gbi-miRN98	evm.model.chr4.401	1.5	1	21	1602	1622	UCUUCGUGCAAGUAGGCGAGA	::.::.::.:::::::::::	GCUUGCUUAUUUGCACGAAGA	At1g11050	PTQ40979.1 hypothetical protein MARPO_0037s0144 [Marchantia polymorpha]	-	-	-	GO:0005575//cellular_component;GO:0005623//cell;GO:0005886//plasma membrane;GO:0016020//membrane;GO:0016021//integral component of membrane;GO:0031224//intrinsic component of membrane;GO:0044425//membrane part;GO:0044464//cell part;GO:0071944//cell periphery	GO:0000166//nucleotide binding;GO:0003674//molecular_function;GO:0003824//catalytic activity;GO:0004672//protein kinase activity;GO:0004674//protein serine/threonine kinase activity;GO:0005488//binding;GO:0005524//ATP binding;GO:0008144//drug binding;GO:0016301//kinase activity;GO:0016740//transferase activity;GO:0016772//transferase activity, transferring phosphorus-containing groups;GO:0016773/…	GO:0006464//cellular protein modification process;GO:0006468//protein phosphorylation;GO:0006793//phosphorus metabolic process;GO:0006796//phosphate-containing compound metabolic process;GO:0006807//nitrogen compound metabolic process;GO:0008150//biological_process;GO:0008152//metabolic process;GO:0009987//cellular process;GO:0016310//phosphorylation;GO:0019538//protein metabolic process;GO:00362…
gbi-miRN98	evm.model.chr4.400	1.5	1	21	1505	1525	UCUUCGUGCAAGUAGGCGAGA	::.::.::.:::::::::::	GCUUGCUUAUUUGCACGAAGA	At1g11050	XP_016181528.1 probable receptor-like protein kinase At1g11050 [Arachis ipaensis]	-	-	-	GO:0005575//cellular_component;GO:0005623//cell;GO:0005886//plasma membrane;GO:0016020//membrane;GO:0016021//integral component of membrane;GO:0031224//intrinsic component of membrane;GO:0044425//membrane part;GO:0044464//cell part;GO:0071944//cell periphery	GO:0000166//nucleotide binding;GO:0003674//molecular_function;GO:0003824//catalytic activity;GO:0004672//protein kinase activity;GO:0004674//protein serine/threonine kinase activity;GO:0005488//binding;GO:0005524//ATP binding;GO:0008144//drug binding;GO:0016301//kinase activity;GO:0016740//transferase activity;GO:0016772//transferase activity, transferring phosphorus-containing groups;GO:0016773/…	GO:0006464//cellular protein modification process;GO:0006468//protein phosphorylation;GO:0006793//phosphorus metabolic process;GO:0006796//phosphate-containing compound metabolic process;GO:0006807//nitrogen compound metabolic process;GO:0008150//biological_process;GO:0008152//metabolic process;GO:0009987//cellular process;GO:0016310//phosphorylation;GO:0019538//protein metabolic process;GO:00362…
gbi-miRN98	evm.model.chr4.456	1.5	1	21	1350	1370	UCUUCGUGCAAGUAGGCGAGA	::.::.::.:::::::::::	GCUUGCUUAUUUGCACGAAGA	RKF3	XP_024544730.1 probable LRR receptor-like serine/threonine-protein kinase RKF3 [Selaginella moellendorffii]	-	-	-	GO:0005575//cellular_component;GO:0005623//cell;GO:0005886//plasma membrane;GO:0016020//membrane;GO:0016021//integral component of membrane;GO:0031224//intrinsic component of membrane;GO:0044425//membrane part;GO:0044464//cell part;GO:0071944//cell periphery	GO:0000166//nucleotide binding;GO:0003674//molecular_function;GO:0003824//catalytic activity;GO:0004672//protein kinase activity;GO:0004674//protein serine/threonine kinase activity;GO:0005488//binding;GO:0005524//ATP binding;GO:0008144//drug binding;GO:0016301//kinase activity;GO:0016740//transferase activity;GO:0016772//transferase activity, transferring phosphorus-containing groups;GO:0016773/…	GO:0006464//cellular protein modification process;GO:0006468//protein phosphorylation;GO:0006793//phosphorus metabolic process;GO:0006796//phosphate-containing compound metabolic process;GO:0006807//nitrogen compound metabolic process;GO:0008150//biological_process;GO:0008152//metabolic process;GO:0009987//cellular process;GO:0016310//phosphorylation;GO:0019538//protein metabolic process;GO:00362…
gbi-miRN98	evm.model.chr3.2114	1.5	1	21	1638	1658	UCUUCGUGCAAGUAGGCGAGA	: :.:: ::::::::::::::	UAUUGCAUACUUGCACGAAGA	CRK2	XP_018834145.1 PREDICTED: cysteine-rich receptor-like protein kinase 2 [Juglans regia]	-	-	-	-	GO:0004672//protein kinase activity;GO:0005524//ATP binding	GO:0006468//protein phosphorylation
gbi-miRN98	evm.model.chr3.2099	1.5	1	21	1563	1583	UCUUCGUGCAAGUAGGCGAGA	: :.:: ::::::::::::::	UAUUGCAUACUUGCACGAAGA	CRK2	XP_006847936.2 cysteine-rich receptor-like protein kinase 2 isoform X2 [Amborella trichopoda]	-	-	-	-	GO:0004672//protein kinase activity;GO:0005524//ATP binding	GO:0006468//protein phosphorylation
gbi-miRN98	evm.model.chr9.121	1.5	1	21	1497	1517	UCUUCGUGCAAGUAGGCGAGA	:::: ::::::::::.:::	GAUCGCAUACUUGCACGGAGA	LRK10L-2.4	KAA8533613.1 hypothetical protein F0562_030953 [Nyssa sinensis]	-	-	-	-	GO:0004672//protein kinase activity;GO:0005515//protein binding;GO:0005524//ATP binding	GO:0006468//protein phosphorylation;GO:0009405//pathogenesis
gbi-miR1030a	evm.model.chr3.1684	2	1	21	450	470	UCUGCAUCUGCACCUGCACCU	::::::::::::::.:::: :	AGGUGCAGGUGCAGGUGCAAA	--	XP_024521363.1 uncharacterized protein LOC112342937 [Selaginella moellendorffii]	-	-	-	-	-	-
gbi-miR1030a	evm.model.chr10.1826	2	1	21	2454	2474	UCUGCAUCUGCACCUGCACCU	::::: :::::::.:::::.	UGGUGCUGGUGCAGGUGCAGG	HSP70	RWR76768.1 heat shock cognate protein 2 [Cinnamomum micranthum f. kanehirae]	Folding, sorting and degradation;Transcription;Transport and catabolism	ko04141//Protein processing in endoplasmic reticulum;ko03040//Spliceosome;ko04144//Endocytosis	K03283	-	GO:0004856//xylulokinase activity;GO:0005515//protein binding;GO:0005524//ATP binding;GO:0016773//phosphotransferase activity, alcohol group as acceptor;GO:0016887//ATPase activity;GO:0051082//unfolded protein binding	GO:0005975//carbohydrate metabolic process;GO:0005997//xylulose metabolic process;GO:0006457//protein folding;GO:0006935//chemotaxis;GO:0006950//response to stress;GO:0007165//signal transduction;GO:0008360//regulation of cell shape;GO:0042732//D-xylose metabolic process;GO:0043093//FtsZ-dependent cytokinesis
gbi-miR1083	evm.model.chr5.202	2	1	20	197	216	UAGCCUGGAACGAAGCACGU	::::::.::::::::.::	UGGUGCUUUGUUCCAGGUUA	-	-	-	-	-	-	-	-
gbi-miR11407a/b	evm.model.chr3.2126	2	1	21	462	482	UCAAAAACUCUGCGGGCGUCA	:::.:::::::::::::: ::	UGAUGCCCGCAGAGUUUUGGA	-	-	-	-	-	-	-	-
gbi-miR11407a/b	evm.model.chr9.153	2	1	21	231	251	UCAAAAACUCUGCGGGCGUCA	:::::.::::::::::: ::	GGACGCUCGCAGAGUUUUGGA	-	-	-	-	-	-	-	-
gbi-miR11407a/b	evm.model.chr4.1427	2	1	21	480	500	UCAAAAACUCUGCGGGCGUCA	::.::::::: :::::::::	GGAUGCCCGCACAGUUUUUGA	PCMP-H85	ABR17838.1 unknown [Picea sitchensis]	-	-	-	GO:0045203//integral component of cell outer membrane	GO:0005215//transporter activity;GO:0008270//zinc ion binding;GO:0045182//translation regulator activity	GO:0006417//regulation of translation;GO:0015774//polysaccharide transport;GO:0042710//biofilm formation
gbi-miR11407a/b	evm.model.chr9.1909	2	1	21	474	494	UCAAAAACUCUGCGGGCGUCA	:::::.::::::::::: ::	GGACGCUCGCAGAGUUUUGGA	-	-	-	-	-	-	-	-
gbi-miR11407a/b	evm.model.chr1.1055	2	1	21	609	629	UCAAAAACUCUGCGGGCGUCA	:::::.::::::::::: ::	GGACGCUCGCAGAGUUUUCGA	-	-	-	-	-	-	-	-
gbi-miR11407c.1	evm.model.chr8.1371	2	1	20	612	631	UUUGGUCGAAAACUCUGCGA	::::::::::::.::: :::	UCGCAGAGUUUUUGACGAAA	-	-	-	-	-	-	-	-
gbi-miR11407c.1	evm.model.chr1.42	2	1	20	534	553	UUUGGUCGAAAACUCUGCGA	::::::::::::.::: :::	UCGCAGAGUUUUUGACGAAA	-	-	-	-	-	-	-	-
gbi-miR11407c.1	evm.model.chr1.1050	2	1	20	570	589	UUUGGUCGAAAACUCUGCGA	::::::::::::.::: :::	UCGCAGAGUUUUUGACGAAA	PCMP-H85	XP_030452996.1 putative pentatricopeptide repeat-containing protein At3g13770, mitochondrial isoform X1 [Syzygium oleosum]	-	-	-	GO:0005575//cellular_component;GO:0005622//intracellular;GO:0005623//cell;GO:0005737//cytoplasm;GO:0005739//mitochondrion;GO:0043226//organelle;GO:0043227//membrane-bounded organelle;GO:0043229//intracellular organelle;GO:0043231//intracellular membrane-bounded organelle;GO:0044424//intracellular part;GO:0044444//cytoplasmic part;GO:0044464//cell part	GO:0003674//molecular_function;GO:0003676//nucleic acid binding;GO:0003723//RNA binding;GO:0003824//catalytic activity;GO:0004518//nuclease activity;GO:0004519//endonuclease activity;GO:0005488//binding;GO:0008270//zinc ion binding;GO:0016787//hydrolase activity;GO:0016788//hydrolase activity, acting on ester bonds;GO:0043167//ion binding;GO:0043169//cation binding;GO:0046872//metal ion binding;G…	GO:0000959//mitochondrial RNA metabolic process;GO:0006139//nucleobase-containing compound metabolic process;GO:0006725//cellular aromatic compound metabolic process;GO:0006807//nitrogen compound metabolic process;GO:0008150//biological_process;GO:0008152//metabolic process;GO:0009307//DNA restriction-modification system;GO:0009451//RNA modification;GO:0009987//cellular process;GO:0016070//RNA me…
gbi-miR11407c.1	evm.model.chr2.1207	2	1	20	597	616	UUUGGUCGAAAACUCUGCGA	::::::.::::: :::::::	UCGCAGGGUUUUGGACCAAA	-	-	-	-	-	-	-	-
gbi-miR11407c.1	evm.model.chr7.1811	2	1	20	327	346	UUUGGUCGAAAACUCUGCGA	:.::::::::::.:.:::.:	UUGCAGAGUUUUUGGCCAGA	--	ADE76025.1 unknown [Picea sitchensis]	-	-	-	-	-	-
gbi-miR11407c.1	evm.model.chr3.2065	2	1	20	540	559	UUUGGUCGAAAACUCUGCGA	:::: :.:::::.:::::::	UCGCUGGGUUUUUGACCAAA	-	-	-	-	-	-	-	-
gbi-miR11407c.1	evm.model.chr4.1393	2	1	20	237	256	UUUGGUCGAAAACUCUGCGA	:::::::::::.::::: :	GCGCAGAGUUUUUGACCACA	-	-	-	-	-	-	-	-
gbi-miR11411b.1	evm.model.chr6.474	2	1	21	1064	1084	CCUGCCAAGAAUGAUUUGCCA	.::::::::.::::::::	CUUUAAAUCAUUUUUGGCAGG	-	-	-	-	-	-	-	-
gbi-miR11458.1	evm.model.chr3.1072	2	1	21	416	436	UUCUAUUCAUACUGUCUGGCA	::::::.:::::::::::: :	UGCCAGGCAGUAUGAAUAGCA	TAR2	XP_024358905.1 tryptophan aminotransferase-related protein 1-like [Physcomitrella patens]	Global and overview maps;Amino acid metabolism	ko01100//Metabolic pathways;ko00380//Tryptophan metabolism	K16903	GO:0005737//cytoplasm	GO:0003824//catalytic activity;GO:0004400//histidinol-phosphate transaminase activity;GO:0016846//carbon-sulfur lyase activity;GO:0030170//pyridoxal phosphate binding;GO:0048472//threonine-phosphate decarboxylase activity	GO:0000105//histidine biosynthetic process;GO:0009058//biosynthetic process;GO:0009236//cobalamin biosynthetic process;GO:0042398//cellular modified amino acid biosynthetic process
gbi-miR11485	evm.model.chr1.560	2	1	22	312	333	UAGAAUGCCAAAAGUCUGCUGC	::.:::::::::: :.::::::	GCGGCAGACUUUUUGUAUUCUA	PME53	QIR83194.1 pectin methylesterase 36 [Cunninghamia lanceolata]	Global and overview maps;Carbohydrate metabolism	ko01100//Metabolic pathways;ko00040//Pentose and glucuronate interconversions	K01051	-	GO:0030599//pectinesterase activity	GO:0042545//cell wall modification
gbi-miR11485	evm.model.chr10.1835	2	1	22	257	278	UAGAAUGCCAAAAGUCUGCUGC	: :::: :::::::::::::	ACUGCAGUCUUUUGGCAUUCUU	ORRM6	ABK22494.1 unknown [Picea sitchensis]	-	-	-	GO:0005575//cellular_component;GO:0005622//intracellular;GO:0005623//cell;GO:0005634//nucleus;GO:0005654//nucleoplasm;GO:0005730//nucleolus;GO:0005737//cytoplasm;GO:0005846//nuclear cap binding complex;GO:0009507//chloroplast;GO:0009536//plastid;GO:0010494//cytoplasmic stress granule;GO:0031974//membrane-enclosed lumen;GO:0031981//nuclear lumen;GO:0032991//macromolecular complex;GO:0035770//ribon…	GO:0003674//molecular_function;GO:0003676//nucleic acid binding;GO:0003723//RNA binding;GO:0003727//single-stranded RNA binding;GO:0003729//mRNA binding;GO:0003730//mRNA 3'-UTR binding;GO:0005488//binding;GO:0008187//poly-pyrimidine tract binding;GO:0008266//poly(U) RNA binding;GO:0019843//rRNA binding;GO:0030371//translation repressor activity;GO:0045182//translation regulator activity;GO:007018…	GO:0001558//regulation of cell growth;GO:0006417//regulation of translation;GO:0006950//response to stress;GO:0006996//organelle organization;GO:0008150//biological_process;GO:0008380//RNA splicing;GO:0009266//response to temperature stimulus;GO:0009314//response to radiation;GO:0009409//response to cold;GO:0009411//response to UV;GO:0009416//response to light stimulus;GO:0009628//response to abi…
gbi-miR11485	evm.model.chr10.614	2	1	22	4044	4065	UAGAAUGCCAAAAGUCUGCUGC	:::: .:::::::.:::::	UAUGCAGCUUUUUGGCGUUCUA	PRAF1	OVA01155.1 FYVE zinc finger [Macleaya cordata]	-	-	-	-	GO:0005524//ATP binding;GO:0046872//metal ion binding	GO:0007059//chromosome segregation;GO:0007094//mitotic spindle assembly checkpoint;GO:0030261//chromosome condensation
gbi-miR11530b	evm.model.chr3.359	2	1	20	130	149	UCUUCAUGGACCUCCUUGCC	::::::::::::::::.: :	GGCAAGGAGGUCCAUGGAAA	-	-	-	-	-	-	-	-
gbi-miR11530b	evm.model.chr9.2060	2	1	20	526	545	UCUUCAUGGACCUCCUUGCC	::::::::::: :::::.::	GGCAAGGAGGUACAUGAGGA	-	-	-	-	-	-	-	-
gbi-miR156d/e	evm.model.chr3.1569	2	1	20	197	216	UGACAGAAGAGAGUGAGCAC	::.:::.:.:.::::::::	UUGUUCAUUUUUUUCUGUCA	XPO1	XP_002275630.1 PREDICTED: protein EXPORTIN 1A [Vitis vinifera]	Translation;Translation	ko03013//RNA transport;ko03008//Ribosome biogenesis in eukaryotes	K14290	GO:0000775//chromosome, centromeric region;GO:0000776//kinetochore;GO:0005575//cellular_component;GO:0005622//intracellular;GO:0005623//cell;GO:0005634//nucleus;GO:0005635//nuclear envelope;GO:0005642//annulate lamellae;GO:0005654//nucleoplasm;GO:0005694//chromosome;GO:0005730//nucleolus;GO:0005737//cytoplasm;GO:0005829//cytosol;GO:0012505//endomembrane system;GO:0015030//Cajal body;GO:0016020//m…	GO:0003674//molecular_function;GO:0003676//nucleic acid binding;GO:0003723//RNA binding;GO:0005049//nuclear export signal receptor activity;GO:0005215//transporter activity;GO:0005488//binding;GO:0005515//protein binding;GO:0008536//Ran GTPase binding;GO:0008565//protein transporter activity;GO:0017016//Ras GTPase binding;GO:0019899//enzyme binding;GO:0019904//protein domain specific binding;GO:0…	GO:0000054//ribosomal subunit export from nucleus;GO:0000055//ribosomal large subunit export from nucleus;GO:0000056//ribosomal small subunit export from nucleus;GO:0000122//negative regulation of transcription from RNA polymerase II promoter;GO:0006355//regulation of transcription, DNA-templated;GO:0006357//regulation of transcription from RNA polymerase II promoter;GO:0006403//RNA localization;…
gbi-miR156f	evm.model.chr9.1444	2	1	21	1607	1627	UUGACAGAAGAUAGAGGGCAC	::::.:::: :::::::::::	GUGCUCUCUCUCUUCUGUCAA	SPL10	AJP06353.1 SPL1 [Pinus tabuliformis]	-	-	-	-	GO:0003677//DNA binding	-
gbi-miR156f	evm.model.chr7.1148	2	1	21	846	866	UUGACAGAAGAUAGAGGGCAC	::..::::.::::::::.::	CUGUUCUCUGUCUUCUGUUAA	AMSH3	RWR82224.1 AMSH-like protein ubiquitin thioesterase 1 [Cinnamomum micranthum f. kanehirae]	Transport and catabolism	ko04144//Endocytosis	K11866	GO:0005575//cellular_component;GO:0005622//intracellular;GO:0005623//cell;GO:0005737//cytoplasm;GO:0016020//membrane;GO:0044424//intracellular part;GO:0044464//cell part	GO:0003674//molecular_function;GO:0003824//catalytic activity;GO:0005488//binding;GO:0005515//protein binding;GO:0008233//peptidase activity;GO:0008237//metallopeptidase activity;GO:0016787//hydrolase activity;GO:0043167//ion binding;GO:0043169//cation binding;GO:0046872//metal ion binding;GO:0070011//peptidase activity, acting on L-amino acid peptides;GO:0070122//isopeptidase activity	GO:0006464//cellular protein modification process;GO:0006508//proteolysis;GO:0006807//nitrogen compound metabolic process;GO:0008150//biological_process;GO:0008152//metabolic process;GO:0009987//cellular process;GO:0016579//protein deubiquitination;GO:0019538//protein metabolic process;GO:0036211//protein modification process;GO:0043170//macromolecule metabolic process;GO:0043412//macromolecule m…
gbi-miR160g.1	evm.model.chr4.563	2	1	21	1736	1756	GCAUGGAGGGAACCAAGCAGA	.::.:::::::..::::::.	CUUGUUUGGUUCUUUCCAUGU	-	-	-	-	-	-	-	-
gbi-miR162a	evm.model.chr7.1121	2	1	21	1743	1763	UCGAUAAACCUCUGCAUCCGG	.: :::::::::::::.:.::	UCAGAUGCAGAGGUUUGUUGA	dap4	PTQ48415.1 hypothetical protein MARPO_0005s0073 [Marchantia polymorpha]	-	-	-	GO:0005575//cellular_component;GO:0005622//intracellular;GO:0005623//cell;GO:0005737//cytoplasm;GO:0005829//cytosol;GO:0030288//outer membrane-bounded periplasmic space;GO:0044424//intracellular part;GO:0044444//cytoplasmic part;GO:0044464//cell part	GO:0003674//molecular_function;GO:0003824//catalytic activity;GO:0004177//aminopeptidase activity;GO:0005215//transporter activity;GO:0008233//peptidase activity;GO:0008236//serine-type peptidase activity;GO:0008238//exopeptidase activity;GO:0016787//hydrolase activity;GO:0017171//serine hydrolase activity;GO:0018738//S-formylglutathione hydrolase activity;GO:0070011//peptidase activity, acting o…	GO:0006508//proteolysis;GO:0006807//nitrogen compound metabolic process;GO:0006810//transport;GO:0008150//biological_process;GO:0008152//metabolic process;GO:0009405//pathogenesis;GO:0019538//protein metabolic process;GO:0043170//macromolecule metabolic process;GO:0044238//primary metabolic process;GO:0046292//formaldehyde metabolic process;GO:0071704//organic substance metabolic process;GO:19015…
gbi-miR162a	evm.model.chr10.1045	2	1	21	692	712	UCGAUAAACCUCUGCAUCCGG	:::::.::.:::::.:.::	UGGGAUGUAGGGGUUUGUUGA	--	-	-	-	-	-	-	-
gbi-miR162b	evm.model.chr7.1121	2	1	21	1743	1763	UCGAUAAACCUCUGCAUCCAG	:::::::::::::.:.::	UCAGAUGCAGAGGUUUGUUGA	dap4	PTQ48415.1 hypothetical protein MARPO_0005s0073 [Marchantia polymorpha]	-	-	-	GO:0005575//cellular_component;GO:0005622//intracellular;GO:0005623//cell;GO:0005737//cytoplasm;GO:0005829//cytosol;GO:0030288//outer membrane-bounded periplasmic space;GO:0044424//intracellular part;GO:0044444//cytoplasmic part;GO:0044464//cell part	GO:0003674//molecular_function;GO:0003824//catalytic activity;GO:0004177//aminopeptidase activity;GO:0005215//transporter activity;GO:0008233//peptidase activity;GO:0008236//serine-type peptidase activity;GO:0008238//exopeptidase activity;GO:0016787//hydrolase activity;GO:0017171//serine hydrolase activity;GO:0018738//S-formylglutathione hydrolase activity;GO:0070011//peptidase activity, acting o…	GO:0006508//proteolysis;GO:0006807//nitrogen compound metabolic process;GO:0006810//transport;GO:0008150//biological_process;GO:0008152//metabolic process;GO:0009405//pathogenesis;GO:0019538//protein metabolic process;GO:0043170//macromolecule metabolic process;GO:0044238//primary metabolic process;GO:0046292//formaldehyde metabolic process;GO:0071704//organic substance metabolic process;GO:19015…
gbi-miR162b	evm.model.chr10.1045	2	1	21	692	712	UCGAUAAACCUCUGCAUCCAG	:::::.::.:::::.:.::	UGGGAUGUAGGGGUUUGUUGA	--	-	-	-	-	-	-	-
gbi-miR167a	evm.model.chr9.1508	2	1	21	2085	2105	AGAUCAUCUGGUAGCUUCAAC	::::: ::::.:.::::::	UCUGAAGAUACCGGGUGAUCU	At1g31672	KAF3973896.1 hypothetical protein CMV_002715 [Castanea mollissima]	Global and overview maps;Global and overview maps;Amino acid metabolism;Amino acid metabolism;Metabolism of other amino acids;Amino acid metabolism;Biosynthesis of other secondary metabolites;Biosynthesis of other secondary metabolites	ko01100//Metabolic pathways;ko01110//Biosynthesis of secondary metabolites;ko00260//Glycine, serine and threonine metabolism;ko00350//Tyrosine metabolism;ko00410//beta-Alanine metabolism;ko00360//Phenylalanine metabolism;ko00950//Isoquinoline alkaloid biosynthesis;ko00960//Tropane, piperidine and pyridine alkaloid biosynthesis	K00276	-	GO:0005507//copper ion binding;GO:0008131//primary amine oxidase activity;GO:0048038//quinone binding	GO:0009308//amine metabolic process;GO:0055114//oxidation-reduction process
gbi-miR169a	evm.model.chr2.1401	2	1	21	1365	1385	AAGCCAAGGAUGACUUGCCCA	::::: ::::::::::::	AUGGCAAUUCAUCCUUGGCUG	NFYA7	ACN40089.1 unknown [Picea sitchensis]	-	-	-	-	GO:0003700//transcription factor activity, sequence-specific DNA binding	GO:0006355//regulation of transcription, DNA-templated
gbi-miR169h/i	evm.model.chr9.380	2	1	23	1986	2008	UAGCCAAGGAUGACUUGCCUGAA	::::.::::::.:::::.:.	AGAAGGCGAGUCAUUCUUGGUUG	TPR2	XP_024384333.1 protein TPR2-like isoform X2 [Physcomitrella patens]	-	-	-	-	GO:0005515//protein binding	-
gbi-miR169h/i	evm.model.chr5.1988	2	1	23	1109	1131	UAGCCAAGGAUGACUUGCCUGAA	::::: ::::.:::::::.	CUGCGGCAAAUCAUUCUUGGCUG	NFYA1	ACN40089.1 unknown [Picea sitchensis]	-	-	-	GO:0005575//cellular_component;GO:0005622//intracellular;GO:0005623//cell;GO:0005634//nucleus;GO:0005667//transcription factor complex;GO:0016602//CCAAT-binding factor complex;GO:0032991//macromolecular complex;GO:0043226//organelle;GO:0043227//membrane-bounded organelle;GO:0043229//intracellular organelle;GO:0043231//intracellular membrane-bounded organelle;GO:0044422//organelle part;GO:0044424/…	GO:0003674//molecular_function;GO:0003676//nucleic acid binding;GO:0003677//DNA binding;GO:0003700//transcription factor activity, sequence-specific DNA binding;GO:0005488//binding;GO:0097159//organic cyclic compound binding;GO:1901363//heterocyclic compound binding	GO:0000003//reproduction;GO:0003006//developmental process involved in reproduction;GO:0006139//nucleobase-containing compound metabolic process;GO:0006351//transcription, DNA-templated;GO:0006355//regulation of transcription, DNA-templated;GO:0006725//cellular aromatic compound metabolic process;GO:0006807//nitrogen compound metabolic process;GO:0007275//multicellular organism development;GO:000…
gbi-miR171e	evm.model.chr8.1632	2	1	21	1837	1857	UUGAGUCGCGCCAAUAUCACU	::::: :::::.:.:::::	GAUGAUAAUGGCGUGGCUCAA	AAE7	ABK25037.1 unknown [Picea sitchensis]	Global and overview maps;Global and overview maps;Global and overview maps;Carbohydrate metabolism;Carbohydrate metabolism;Carbohydrate metabolism;Carbohydrate metabolism	ko01100//Metabolic pathways;ko01110//Biosynthesis of secondary metabolites;ko01200//Carbon metabolism;ko00010//Glycolysis / Gluconeogenesis;ko00620//Pyruvate metabolism;ko00630//Glyoxylate and dicarboxylate metabolism;ko00650//Butanoate metabolism	K01913	GO:0005575//cellular_component;GO:0005622//intracellular;GO:0005623//cell;GO:0005737//cytoplasm;GO:0005777//peroxisome;GO:0042579//microbody;GO:0043226//organelle;GO:0043227//membrane-bounded organelle;GO:0043229//intracellular organelle;GO:0043231//intracellular membrane-bounded organelle;GO:0044424//intracellular part;GO:0044444//cytoplasmic part;GO:0044464//cell part	GO:0003674//molecular_function;GO:0003824//catalytic activity;GO:0003987//acetate-CoA ligase activity;GO:0004043//L-aminoadipate-semialdehyde dehydrogenase activity;GO:0008668//(2,3-dihydroxybenzoyl)adenylate synthase activity;GO:0008756//o-succinylbenzoate-CoA ligase activity;GO:0016405//CoA-ligase activity;GO:0016874//ligase activity;GO:0016877//ligase activity, forming carbon-sulfur bonds;GO:0…	GO:0005975//carbohydrate metabolic process;GO:0006081//cellular aldehyde metabolic process;GO:0006082//organic acid metabolic process;GO:0006083//acetate metabolic process;GO:0006097//glyoxylate cycle;GO:0006629//lipid metabolic process;GO:0006631//fatty acid metabolic process;GO:0008150//biological_process;GO:0008152//metabolic process;GO:0009234//menaquinone biosynthetic process;GO:0009987//cel…
gbi-miR171g/i	evm.model.chr4.2271	2	1	22	1037	1058	CGAGCCGAAUCAAUAUCACUUU	: :: :::::::::::::::	UAUGUAAUAUUGAUUCGGCUCA	ATL78	RWR80480.1 RING-H2 finger protein ATL74 [Cinnamomum micranthum f. kanehirae]	-	-	-	GO:0000109//nucleotide-excision repair complex;GO:0005575//cellular_component;GO:0005680//anaphase-promoting complex;GO:0016020//membrane;GO:0016021//integral component of membrane;GO:0031224//intrinsic component of membrane;GO:0044425//membrane part	GO:0003674//molecular_function;GO:0003824//catalytic activity;GO:0004842//ubiquitin-protein transferase activity;GO:0005488//binding;GO:0008270//zinc ion binding;GO:0016740//transferase activity;GO:0019787//ubiquitin-like protein transferase activity;GO:0043167//ion binding;GO:0043169//cation binding;GO:0046872//metal ion binding;GO:0061630//ubiquitin protein ligase activity;GO:0061659//ubiquitin…	GO:0006289//nucleotide-excision repair;GO:0006464//cellular protein modification process;GO:0006508//proteolysis;GO:0006511//ubiquitin-dependent protein catabolic process;GO:0006807//nitrogen compound metabolic process;GO:0008150//biological_process;GO:0008152//metabolic process;GO:0009056//catabolic process;GO:0009057//macromolecule catabolic process;GO:0009987//cellular process;GO:0010498//prot…
gbi-miR171g/i	evm.model.chr10.1307	2	1	22	1421	1442	CGAGCCGAAUCAAUAUCACUUU	: ::::: :::.::.::::::	UAUGUGAUUUUGGUUUGGCUCG	CDKG-2	ACN40935.1 unknown [Picea sitchensis]	-	-	-	-	GO:0004672//protein kinase activity;GO:0005524//ATP binding	GO:0006468//protein phosphorylation
gbi-miR171g/i	evm.model.chr10.4	2	1	22	1514	1535	CGAGCCGAAUCAAUAUCACUUU	: ::::: :::.::.::::::	UAUGUGAUUUUGGUUUGGCUCG	CDKG-2	ACN40935.1 unknown [Picea sitchensis]	-	-	-	-	GO:0004672//protein kinase activity;GO:0005524//ATP binding	GO:0006468//protein phosphorylation
gbi-miR2118	evm.model.chr2.534	2	1	22	734	755	UUGCCUAUUCCUCCCAUUCCUA	:.:::::::: :::.:::::::	UGGGAAUGGGUGGAGUAGGCAA	--	ABR18473.1 unknown [Picea sitchensis]	Environmental adaptation	ko04626//Plant-pathogen interaction	K13459	GO:0005737//cytoplasm;GO:0009898//cytoplasmic side of plasma membrane;GO:0055052//ATP-binding cassette (ABC) transporter complex, substrate-binding subunit-containing	GO:0003674//molecular_function;GO:0003924//GTPase activity;GO:0004140//dephospho-CoA kinase activity;GO:0005515//protein binding;GO:0005524//ATP binding;GO:0005525//GTP binding;GO:0015416//organic phosphonate transmembrane-transporting ATPase activity;GO:0016818//hydrolase activity, acting on acid anhydrides, in phosphorus-containing anhydrides;GO:0042626//ATPase activity, coupled to transmembran…	GO:0000910//cytokinesis;GO:0006810//transport;GO:0015716//organic phosphonate transport;GO:0015937//coenzyme A biosynthetic process;GO:0019634//organic phosphonate metabolic process;GO:0032297//negative regulation of DNA-dependent DNA replication initiation
gbi-miR2118	evm.model.chr2.536	2	1	22	851	872	UUGCCUAUUCCUCCCAUUCCUA	:.:::::::: :::.:::::::	UGGGAAUGGGUGGAGUAGGCAA	RPS2	ABR18473.1 unknown [Picea sitchensis]	Environmental adaptation	ko04626//Plant-pathogen interaction	K13459	GO:0009898//cytoplasmic side of plasma membrane;GO:0055052//ATP-binding cassette (ABC) transporter complex, substrate-binding subunit-containing	GO:0003924//GTPase activity;GO:0005515//protein binding;GO:0005524//ATP binding;GO:0005525//GTP binding;GO:0015416//organic phosphonate transmembrane-transporting ATPase activity;GO:0016818//hydrolase activity, acting on acid anhydrides, in phosphorus-containing anhydrides;GO:0043531//ADP binding	GO:0000910//cytokinesis;GO:0006810//transport;GO:0006855//drug transmembrane transport;GO:0015716//organic phosphonate transport;GO:0032297//negative regulation of DNA-dependent DNA replication initiation;GO:0042493//response to drug
gbi-miR2118	evm.model.chr2.535	2	1	22	851	872	UUGCCUAUUCCUCCCAUUCCUA	:.:::::::: :::.:::::::	UGGGAAUGGGUGGAGUAGGCAA	RPS2	ABR18096.1 unknown [Picea sitchensis]	Environmental adaptation	ko04626//Plant-pathogen interaction	K13459	-	GO:0003924//GTPase activity;GO:0005515//protein binding;GO:0005524//ATP binding;GO:0005525//GTP binding;GO:0016818//hydrolase activity, acting on acid anhydrides, in phosphorus-containing anhydrides;GO:0043531//ADP binding	GO:0032297//negative regulation of DNA-dependent DNA replication initiation
gbi-miR2118	evm.model.chr10.1110	2	1	22	685	706	UUGCCUAUUCCUCCCAUUCCUA	: :..::::::::::.::.::	AAAGGGUGGGAGGAAUGGGUAA	SPP1	ABB80136.1 sucrose-phosphatase 1 [Ginkgo biloba]	Global and overview maps;Carbohydrate metabolism	ko01110//Biosynthesis of secondary metabolites;ko00500//Starch and sucrose metabolism	K07024	-	GO:0000287//magnesium ion binding;GO:0003674//molecular_function;GO:0003824//catalytic activity;GO:0004615//phosphomannomutase activity;GO:0004805//trehalose-phosphatase activity;GO:0005488//binding;GO:0008967//phosphoglycolate phosphatase activity;GO:0016787//hydrolase activity;GO:0016788//hydrolase activity, acting on ester bonds;GO:0016791//phosphatase activity;GO:0019203//carbohydrate phospha…	GO:0005975//carbohydrate metabolic process;GO:0005984//disaccharide metabolic process;GO:0005985//sucrose metabolic process;GO:0005986//sucrose biosynthetic process;GO:0005992//trehalose biosynthetic process;GO:0006793//phosphorus metabolic process;GO:0006796//phosphate-containing compound metabolic process;GO:0008150//biological_process;GO:0008152//metabolic process;GO:0009058//biosynthetic proc…
gbi-miR2950a	evm.model.chr1.1241	2	1	21	453	473	UUCCAUCUCUUGCACACUGAG	.:..:: ::::::::::::::	UUUGGUCUGCAAGAGAUGGAA	SKIP2	OVA19372.1 F-box domain [Macleaya cordata]	-	-	-	-	GO:0005515//protein binding	-
gbi-miR2950a	evm.model.chr1.1232	2	1	21	609	629	UUCCAUCUCUUGCACACUGAG	:::::::::::::::::	GUGUGUGUGCAAGAGAUGGAA	At5g43190	OAE31559.1 hypothetical protein AXG93_3415s1190 [Marchantia polymorpha subsp. ruderalis] [Marchantia polymorpha]	-	-	-	-	GO:0005515//protein binding	-
gbi-miR2950a	evm.model.chr4.2350	2	1	21	402	422	UUCCAUCUCUUGCACACUGAG	:: :: ::::::::::::::	AUCCGUUUGCAAGAGAUGGAA	At1g10780	ERN07587.1 hypothetical protein AMTR_s00157p00048060 [Amborella trichopoda]	-	-	-	GO:0005575//cellular_component;GO:0005911//cell-cell junction;GO:0009506//plasmodesma;GO:0030054//cell junction;GO:0055044//symplast	GO:0005515//protein binding	-
gbi-miR2950b	evm.model.chr1.1232	2	1	20	610	629	UUCCAUCUCUUGCACACUUU	:::::::::::::::::	UGUGUGUGCAAGAGAUGGAA	At5g43190	OAE31559.1 hypothetical protein AXG93_3415s1190 [Marchantia polymorpha subsp. ruderalis] [Marchantia polymorpha]	-	-	-	-	GO:0005515//protein binding	-
gbi-miR2950b	evm.model.chr5.31	2	1	20	529	548	UUCCAUCUCUUGCACACUUU	: ::: ::::::::::::::	ACAGUUUGCAAGAGAUGGAA	At3g61590	XP_031503624.1 F-box/kelch-repeat protein At3g61590-like isoform X2 [Nymphaea colorata]	-	-	-	-	GO:0003674//molecular_function;GO:0003824//catalytic activity;GO:0004842//ubiquitin-protein transferase activity;GO:0005515//protein binding;GO:0016740//transferase activity;GO:0019787//ubiquitin-like protein transferase activity	GO:0006464//cellular protein modification process;GO:0006807//nitrogen compound metabolic process;GO:0007275//multicellular organism development;GO:0008150//biological_process;GO:0008152//metabolic process;GO:0009987//cellular process;GO:0016567//protein ubiquitination;GO:0019538//protein metabolic process;GO:0032446//protein modification by small protein conjugation;GO:0032501//multicellular org…
gbi-miR390	evm.model.chr8.795	2	1	21	550	570	AAGCUCAGGAGGGAUAGCGCC	::::::::::. :::::::::	GGCGCUAUCCUCCCUGAGCUU	--	-	-	-	-	-	-	-
gbi-miR390	evm.model.chr4.1309	2	1	21	1294	1314	AAGCUCAGGAGGGAUAGCGCC	::.:. :::::::::::::::	GGUGUCAUCCCUCCUGAGCUU	PEPR1	TYI14617.1 hypothetical protein ES332_A08G133400v1 [Gossypium tomentosum]	-	-	-	-	GO:0004672//protein kinase activity;GO:0005515//protein binding;GO:0005524//ATP binding	GO:0006468//protein phosphorylation
gbi-miR395b	evm.model.chr1.722	2	1	21	663	683	UGAAGUGUUUGGGGGAACUCC	:::::::.:::::: :::::	CGAGUUCCUCCAAACUCUUCA	APS1	XP_031473053.1 ATP sulfurylase 1, chloroplastic-like [Nymphaea colorata]	Global and overview maps;Global and overview maps;Nucleotide metabolism;Energy metabolism;Metabolism of other amino acids;Biosynthesis of other secondary metabolites	ko01100//Metabolic pathways;ko01110//Biosynthesis of secondary metabolites;ko00230//Purine metabolism;ko00920//Sulfur metabolism;ko00450//Selenocompound metabolism;ko00261//Monobactam biosynthesis	K13811	GO:0005575//cellular_component;GO:0005622//intracellular;GO:0005623//cell;GO:0005737//cytoplasm;GO:0005886//plasma membrane;GO:0009507//chloroplast;GO:0009532//plastid stroma;GO:0009536//plastid;GO:0009570//chloroplast stroma;GO:0016020//membrane;GO:0043226//organelle;GO:0043227//membrane-bounded organelle;GO:0043229//intracellular organelle;GO:0043231//intracellular membrane-bounded organelle;GO…	GO:0000166//nucleotide binding;GO:0000287//magnesium ion binding;GO:0003674//molecular_function;GO:0003723//RNA binding;GO:0003824//catalytic activity;GO:0004020//adenylylsulfate kinase activity;GO:0004427//inorganic diphosphatase activity;GO:0004779//sulfate adenylyltransferase activity;GO:0004781//sulfate adenylyltransferase (ATP) activity;GO:0005488//binding;GO:0005524//ATP binding;GO:0008144/…	GO:0000103//sulfate assimilation;GO:0001522//pseudouridine synthesis;GO:0001887//selenium compound metabolic process;GO:0006790//sulfur compound metabolic process;GO:0006793//phosphorus metabolic process;GO:0006796//phosphate-containing compound metabolic process;GO:0008150//biological_process;GO:0008152//metabolic process;GO:0009058//biosynthetic process;GO:0009403//toxin biosynthetic process;GO…
gbi-miR395b	evm.model.chr4.1321	2	1	21	907	927	UGAAGUGUUUGGGGGAACUCC	::::::.:::::::: :::	CAAGUUCCUCCAAACACCUCA	--	-	-	-	-	-	-	-
gbi-miR395b	evm.model.chr1.1278	2	1	21	1550	1570	UGAAGUGUUUGGGGGAACUCC	::::.::.::.::.:::::	AAAGUUUCCUCAGACGCUUCA	CYCA2-1	OAE18696.1 hypothetical protein AXG93_4448s1310 [Marchantia polymorpha subsp. ruderalis] [Marchantia polymorpha]	-	-	-	-	-	-
gbi-miR395b	evm.model.chr6.1031	2	1	21	781	801	UGAAGUGUUUGGGGGAACUCC	::::.::.:::::..::::	AAAGUUUCCUCAAACGUUUCA	--	ACN39861.1 unknown [Picea sitchensis]	-	-	-	-	GO:0003723//RNA binding;GO:0003724//RNA helicase activity;GO:0005515//protein binding;GO:0005524//ATP binding;GO:0016887//ATPase activity;GO:0043531//ADP binding	-
gbi-miR395b	evm.model.chr5.1246	2	1	21	780	800	UGAAGUGUUUGGGGGAACUCC	: ::.::::::::.:::::	CCAAUUUCCCCAAACGCUUCA	LPS	Q947C4.1 RecName: Full=Bifunctional levopimaradiene synthase, chloroplastic; AltName: Full=Diterpene synthase; AltName: Full=GbTPS-Lev; Includes: RecName: Full=Levopimaradiene synthase; Includes: RecName: Full=Copalyl diphosphate synthase; Flags: Precursor [Ginkgo biloba]	-	-	-	-	GO:0000287//magnesium ion binding;GO:0010333//terpene synthase activity;GO:0016829//lyase activity	-
gbi-miR396b	evm.model.chr1.2204	2	1	20	203	222	GCCAAGAAAGCUGUGGGAAA	:::::.::::::.:::::	GAUCCCAUAGCUUUUUUGGC	AGC1-5	XP_002982650.2 protein kinase PINOID [Selaginella moellendorffii]	-	-	-	-	GO:0004672//protein kinase activity;GO:0005524//ATP binding	GO:0006468//protein phosphorylation
gbi-miR396b	evm.model.chr7.1824	2	1	20	341	360	GCCAAGAAAGCUGUGGGAAA	:::::...:::::.:::::	CUUCCCGUGGCUUUUUUGGC	-	-	-	-	-	-	-	-
gbi-miR396f	evm.model.chr3.2312	2	1	21	690	710	UUCCACAGCUUUCUUGAUUUC	:. :::::::::::::::.:	AAGCUCAAGAAAGCUGUGGGA	--	-	-	-	-	-	-	-
gbi-miR396f	evm.model.chr4.2213	2	1	21	1180	1200	UUCCACAGCUUUCUUGAUUUC	::: .::::::::::::::.	CAAAGUAAGAAAGCUGUGGAG	PXC1	XP_006293797.1 leucine-rich repeat receptor-like protein kinase PXC1 [Capsella rubella]	-	-	-	GO:0005575//cellular_component;GO:0005623//cell;GO:0005634//nucleus;GO:0005886//plasma membrane;GO:0016020//membrane;GO:0016021//integral component of membrane;GO:0031224//intrinsic component of membrane;GO:0044425//membrane part;GO:0044464//cell part;GO:0071944//cell periphery	GO:0000166//nucleotide binding;GO:0003674//molecular_function;GO:0003677//DNA binding;GO:0003824//catalytic activity;GO:0004672//protein kinase activity;GO:0005488//binding;GO:0005515//protein binding;GO:0005524//ATP binding;GO:0008144//drug binding;GO:0016301//kinase activity;GO:0016740//transferase activity;GO:0016772//transferase activity, transferring phosphorus-containing groups;GO:0016773//…	GO:0006355//regulation of transcription, DNA-templated;GO:0006464//cellular protein modification process;GO:0006468//protein phosphorylation;GO:0006793//phosphorus metabolic process;GO:0006796//phosphate-containing compound metabolic process;GO:0006807//nitrogen compound metabolic process;GO:0008150//biological_process;GO:0008152//metabolic process;GO:0009832//plant-type cell wall biogenesis;GO:0…
gbi-miR396f	evm.model.chr3.576	2	1	21	625	645	UUCCACAGCUUUCUUGAUUUC	::::::.::::::::::.	ACCAUCAAGGAAGCUGUGGAG	PER42	ABK22252.1 unknown [Picea sitchensis]	Global and overview maps;Global and overview maps;Biosynthesis of other secondary metabolites	ko01100//Metabolic pathways;ko01110//Biosynthesis of secondary metabolites;ko00940//Phenylpropanoid biosynthesis	K00430	-	GO:0004096//catalase activity;GO:0004601//peroxidase activity;GO:0020037//heme binding	GO:0006979//response to oxidative stress;GO:0055114//oxidation-reduction process
gbi-miR396g/k	evm.model.chr5.1057	2	1	21	373	393	UUCCACAGCUUUCUUGAACUU	:::: :::.::::::::::.	CAGUUAAAGGAAGCUGUGGAG	CIP111	ADE77215.1 unknown [Picea sitchensis]	-	-	-	GO:0000502//proteasome complex;GO:0005575//cellular_component;GO:0005622//intracellular;GO:0005623//cell;GO:0005737//cytoplasm;GO:0009368//endopeptidase Clp complex;GO:0009376//HslUV protease complex;GO:0009379//Holliday junction helicase complex;GO:0009507//chloroplast;GO:0009534//chloroplast thylakoid;GO:0009535//chloroplast thylakoid membrane;GO:0009536//plastid;GO:0009579//thylakoid;GO:001602…	GO:0000166//nucleotide binding;GO:0003674//molecular_function;GO:0003678//DNA helicase activity;GO:0003824//catalytic activity;GO:0004176//ATP-dependent peptidase activity;GO:0004222//metalloendopeptidase activity;GO:0004252//serine-type endopeptidase activity;GO:0005488//binding;GO:0005515//protein binding;GO:0005516//calmodulin binding;GO:0005524//ATP binding;GO:0008144//drug binding;GO:0009378…	GO:0006281//DNA repair;GO:0006310//DNA recombination;GO:0006508//proteolysis;GO:0009306//protein secretion;GO:0010498//proteasomal protein catabolic process;GO:0019941//modification-dependent protein catabolic process;GO:0030436//asexual sporulation;GO:0043335//protein unfolding;GO:0051301//cell division
gbi-miR396i	evm.model.chr4.262	2	1	20	1799	1818	UUCAAGAAAUUUGUGGGAAA	:::.: ::::.:::::::::	UUUUCAACAAGUUUCUUGAA	NDX	ERN12298.1 hypothetical protein AMTR_s00025p00031700 [Amborella trichopoda]	-	-	-	-	-	-
gbi-miR396m	evm.model.chr6.2013	2	1	20	143	162	CUCAAGAAAGCUGUGGGAAA	:::..::::::::::::::	UUUUUCACAGCUUUCUUGAU	-	-	-	-	-	-	-	-
gbi-miR396m	evm.model.chr11.1225	2	1	20	911	930	CUCAAGAAAGCUGUGGGAAA	::::: :::::::::::::	UUUCCGACAGCUUUCUUGAA	UFO	AJP06363.1 UFO1 [Pinus tabuliformis]	-	-	-	-	GO:0005515//protein binding	-
gbi-miR396m	evm.model.chr11.1165	2	1	20	509	528	CUCAAGAAAGCUGUGGGAAA	::::: :::::::::::::	UUUCCGACAGCUUUCUUGAA	UFO	ADE76251.1 unknown [Picea sitchensis]	-	-	-	-	GO:0005515//protein binding	-
gbi-miR396m	evm.model.chr7.285	2	1	20	240	259	CUCAAGAAAGCUGUGGGAAA	::: :.::::.:::::::::	UUUGCUACAGUUUUCUUGAG	BZIP24	XP_010279543.1 PREDICTED: basic leucine zipper 23-like [Nelumbo nucifera]	-	-	-	-	GO:0003700//transcription factor activity, sequence-specific DNA binding	GO:0006355//regulation of transcription, DNA-templated
gbi-miR396n	evm.model.chr3.1847	2	1	20	853	872	CUAAAGAAAGCUGUGGGAAA	:::.::..:::::::::.:	CUUCUCAUGGCUUUCUUUGG	CXE15	ABK22844.1 unknown [Picea sitchensis]	-	-	-	GO:0005576//extracellular region	GO:0003824//catalytic activity;GO:0008236//serine-type peptidase activity;GO:0016491//oxidoreductase activity;GO:0016787//hydrolase activity;GO:0050660//flavin adenine dinucleotide binding	GO:0006508//proteolysis;GO:0009102//biotin biosynthetic process;GO:0055114//oxidation-reduction process
gbi-miR396n	evm.model.chr3.1850	2	1	20	853	872	CUAAAGAAAGCUGUGGGAAA	:::.::..:::::::::.:	CUUCUCAUGGCUUUCUUUGG	CXE15	ABK22844.1 unknown [Picea sitchensis]	-	-	-	GO:0005576//extracellular region	GO:0003824//catalytic activity;GO:0008236//serine-type peptidase activity;GO:0016491//oxidoreductase activity;GO:0016787//hydrolase activity;GO:0050660//flavin adenine dinucleotide binding	GO:0006508//proteolysis;GO:0009102//biotin biosynthetic process;GO:0055114//oxidation-reduction process
gbi-miR396n	evm.model.chr3.1846	2	1	20	853	872	CUAAAGAAAGCUGUGGGAAA	:::.::..:::::::::.:	CUUCUCAUGGCUUUCUUUGG	CXE15	ABK22844.1 unknown [Picea sitchensis]	-	-	-	GO:0005576//extracellular region	GO:0016491//oxidoreductase activity;GO:0016787//hydrolase activity;GO:0050660//flavin adenine dinucleotide binding	GO:0055114//oxidation-reduction process
gbi-miR397a	evm.model.chr8.1986	2	1	22	656	677	UCAUCAUUGAGAGCAGCAUUGG	..:: ::::::::..:::::::	UUAACGCUGCUCUUGAUGAUGA	--	-	-	-	-	-	-	-
gbi-miR397a	evm.model.chr2.355	2	1	22	515	536	UCAUCAUUGAGAGCAGCAUUGG	.:: ::::.::::::::::	AAUGUGAUGCUUUCAAUGAUGA	--	-	-	-	-	-	-	-
gbi-miR397b	evm.model.chr8.1986	2	1	22	656	677	UCAUCAUUGAGAGCAGCAUUGA	:.:: ::::::::..:::::::	UUAACGCUGCUCUUGAUGAUGA	--	-	-	-	-	-	-	-
gbi-miR397b	evm.model.chr2.355	2	1	22	515	536	UCAUCAUUGAGAGCAGCAUUGA	.:: ::::.::::::::::	AAUGUGAUGCUUUCAAUGAUGA	--	-	-	-	-	-	-	-
gbi-miR397c	evm.model.chr11.494	2	1	21	1051	1071	AUUCAGUGCAGCGUUGACGAU	::::::::.::::: ::::::	AUCGUCAAUGCUGCCCUGAAU	LAC3	QBC40966.1 laccase-like protein [Cunninghamia lanceolata]	-	-	-	GO:0005575//cellular_component;GO:0005576//extracellular region;GO:0048046//apoplast	GO:0003674//molecular_function;GO:0003824//catalytic activity;GO:0005375//copper ion transmembrane transporter activity;GO:0005488//binding;GO:0005507//copper ion binding;GO:0016491//oxidoreductase activity;GO:0016679//oxidoreductase activity, acting on diphenols and related substances as donors;GO:0016682//oxidoreductase activity, acting on diphenols and related substances as donors, oxygen as a…	GO:0006725//cellular aromatic compound metabolic process;GO:0006825//copper ion transport;GO:0008150//biological_process;GO:0008152//metabolic process;GO:0009056//catabolic process;GO:0009698//phenylpropanoid metabolic process;GO:0009808//lignin metabolic process;GO:0009987//cellular process;GO:0019439//aromatic compound catabolic process;GO:0019748//secondary metabolic process;GO:0044237//cellul…
gbi-miR397c	evm.model.chr5.377	2	1	21	997	1017	AUUCAGUGCAGCGUUGACGAU	.:::::::.:::::::: :::	GUCGUCAAUGCUGCACUCAAU	LAC3	AFV52384.1 laccase [Picea abies]	-	-	-	GO:0016021//integral component of membrane	GO:0005375//copper ion transmembrane transporter activity;GO:0005507//copper ion binding;GO:0008827//cytochrome o ubiquinol oxidase activity;GO:0016491//oxidoreductase activity	GO:0006825//copper ion transport;GO:0015990//electron transport coupled proton transport;GO:0055114//oxidation-reduction process
gbi-miR397d	evm.model.chr3.140	2	1	21	993	1013	UCACUGAGUGCAGCGUUGACG	:::::::::::::.: :::	AAUCAACGCUGCACUUAAUGA	LAC22	ACN39933.1 unknown [Picea sitchensis]	-	-	-	GO:0005575//cellular_component;GO:0005576//extracellular region;GO:0048046//apoplast	GO:0003674//molecular_function;GO:0003824//catalytic activity;GO:0005375//copper ion transmembrane transporter activity;GO:0005488//binding;GO:0005507//copper ion binding;GO:0016491//oxidoreductase activity;GO:0016679//oxidoreductase activity, acting on diphenols and related substances as donors;GO:0016682//oxidoreductase activity, acting on diphenols and related substances as donors, oxygen as a…	GO:0006725//cellular aromatic compound metabolic process;GO:0006825//copper ion transport;GO:0008150//biological_process;GO:0008152//metabolic process;GO:0009056//catabolic process;GO:0009058//biosynthetic process;GO:0009698//phenylpropanoid metabolic process;GO:0009699//phenylpropanoid biosynthetic process;GO:0009808//lignin metabolic process;GO:0009809//lignin biosynthetic process;GO:0009832//p…
gbi-miR397d	evm.model.chr3.139	2	1	21	993	1013	UCACUGAGUGCAGCGUUGACG	:::::::::::::.: :::	AAUCAACGCUGCACUUAAUGA	LAC11	AAK37829.1 laccase [Pinus taeda]	-	-	-	-	GO:0005375//copper ion transmembrane transporter activity;GO:0005507//copper ion binding;GO:0016491//oxidoreductase activity	GO:0006825//copper ion transport;GO:0055114//oxidation-reduction process
gbi-miR397d	evm.model.chr3.159	2	1	21	993	1013	UCACUGAGUGCAGCGUUGACG	::::.:::::::::: :::	AAUCAAUGCUGCACUCAAUGA	LAC11	ACN39933.1 unknown [Picea sitchensis]	-	-	-	-	GO:0005375//copper ion transmembrane transporter activity;GO:0005507//copper ion binding;GO:0016491//oxidoreductase activity	GO:0006825//copper ion transport;GO:0055114//oxidation-reduction process
gbi-miR397f	evm.model.chr9.2171	2	1	21	1002	1022	UCAUUGAGUGCAGCAUUGAUU	:::.:::::::: ::::::::	AAUUAAUGCUGCUCUCAAUGA	LAC17	AZA14790.1 Laccase-17 [Pinus taeda]	-	-	-	-	GO:0005375//copper ion transmembrane transporter activity;GO:0005507//copper ion binding;GO:0016491//oxidoreductase activity	GO:0006825//copper ion transport;GO:0055114//oxidation-reduction process
gbi-miR397f	evm.model.chr9.734	2	1	21	305	325	UCAUUGAGUGCAGCAUUGAUU	:::::.::::.:::::::	UUCCAAUGUUGCAUUCAAUGA	--	-	-	-	-	-	GO:0000287//magnesium ion binding;GO:0010333//terpene synthase activity;GO:0016829//lyase activity	-
gbi-miR397g.1	evm.model.chr2.1642	2	1	21	987	1007	UUGAGUGCAGCGUUGACGAUU	..:: :.::.:::::::::::	GGUCAUUAAUGCUGCACUCAA	LAC4	XP_010919279.1 laccase-6 [Elaeis guineensis]	-	-	-	GO:0005575//cellular_component;GO:0005576//extracellular region;GO:0048046//apoplast	GO:0003674//molecular_function;GO:0003824//catalytic activity;GO:0005375//copper ion transmembrane transporter activity;GO:0005488//binding;GO:0005507//copper ion binding;GO:0016491//oxidoreductase activity;GO:0016679//oxidoreductase activity, acting on diphenols and related substances as donors;GO:0016682//oxidoreductase activity, acting on diphenols and related substances as donors, oxygen as a…	GO:0006725//cellular aromatic compound metabolic process;GO:0006825//copper ion transport;GO:0008150//biological_process;GO:0008152//metabolic process;GO:0009056//catabolic process;GO:0009698//phenylpropanoid metabolic process;GO:0009808//lignin metabolic process;GO:0009987//cellular process;GO:0019439//aromatic compound catabolic process;GO:0019748//secondary metabolic process;GO:0044237//cellul…
gbi-miR397g.1	evm.model.chr3.137	2	1	21	957	977	UUGAGUGCAGCGUUGACGAUU	:: ::::::::::::::::	CAUAAUCAACGCUGCACUCAA	LAC11	ACN39933.1 unknown [Picea sitchensis]	-	-	-	GO:0005575//cellular_component;GO:0005576//extracellular region;GO:0048046//apoplast	GO:0003674//molecular_function;GO:0003824//catalytic activity;GO:0005375//copper ion transmembrane transporter activity;GO:0005488//binding;GO:0005507//copper ion binding;GO:0016491//oxidoreductase activity;GO:0016679//oxidoreductase activity, acting on diphenols and related substances as donors;GO:0016682//oxidoreductase activity, acting on diphenols and related substances as donors, oxygen as a…	GO:0006725//cellular aromatic compound metabolic process;GO:0006825//copper ion transport;GO:0008150//biological_process;GO:0008152//metabolic process;GO:0009056//catabolic process;GO:0009698//phenylpropanoid metabolic process;GO:0009808//lignin metabolic process;GO:0009987//cellular process;GO:0019439//aromatic compound catabolic process;GO:0019748//secondary metabolic process;GO:0044237//cellul…
gbi-miR399b/c	evm.model.chr9.201	2	1	21	548	568	CGCCAAAGGAGAGUUGCCCUG	::::::::::::..::::::	CAGGGCAACUCUUUUUUGGCU	PHT1-4	BAE92291.1 putative phosphate transporter [Cryptomeria japonica]	-	-	-	GO:0005575//cellular_component;GO:0005623//cell;GO:0005886//plasma membrane;GO:0005887//integral component of plasma membrane;GO:0016020//membrane;GO:0016021//integral component of membrane;GO:0031224//intrinsic component of membrane;GO:0031226//intrinsic component of plasma membrane;GO:0044425//membrane part;GO:0044459//plasma membrane part;GO:0044464//cell part;GO:0071944//cell periphery	GO:0003674//molecular_function;GO:0005215//transporter activity;GO:0005315//inorganic phosphate transmembrane transporter activity;GO:0008028//monocarboxylic acid transmembrane transporter activity;GO:0008509//anion transmembrane transporter activity;GO:0015075//ion transmembrane transporter activity;GO:0015114//phosphate ion transmembrane transporter activity;GO:0015238//drug transmembrane trans…	GO:0006810//transport;GO:0006811//ion transport;GO:0006812//cation transport;GO:0006817//phosphate ion transport;GO:0006820//anion transport;GO:0006855//drug transmembrane transport;GO:0008150//biological_process;GO:0008643//carbohydrate transport;GO:0015698//inorganic anion transport;GO:0015718//monocarboxylic acid transport;GO:0015893//drug transport;GO:0034220//ion transmembrane transport;GO:0…
gbi-miR399b/c	evm.model.chr9.203	2	1	21	548	568	CGCCAAAGGAGAGUUGCCCUG	::::::::::::..::::::	CAGGGCAACUCUUUUUUGGCU	PHT1-4	BAE92291.1 putative phosphate transporter [Cryptomeria japonica]	-	-	-	GO:0005575//cellular_component;GO:0005623//cell;GO:0005886//plasma membrane;GO:0005887//integral component of plasma membrane;GO:0016020//membrane;GO:0016021//integral component of membrane;GO:0031224//intrinsic component of membrane;GO:0031226//intrinsic component of plasma membrane;GO:0044425//membrane part;GO:0044459//plasma membrane part;GO:0044464//cell part;GO:0071944//cell periphery	GO:0003674//molecular_function;GO:0005215//transporter activity;GO:0005315//inorganic phosphate transmembrane transporter activity;GO:0008028//monocarboxylic acid transmembrane transporter activity;GO:0008509//anion transmembrane transporter activity;GO:0015075//ion transmembrane transporter activity;GO:0015114//phosphate ion transmembrane transporter activity;GO:0015238//drug transmembrane trans…	GO:0006810//transport;GO:0006811//ion transport;GO:0006812//cation transport;GO:0006817//phosphate ion transport;GO:0006820//anion transport;GO:0006855//drug transmembrane transport;GO:0008150//biological_process;GO:0008643//carbohydrate transport;GO:0015698//inorganic anion transport;GO:0015718//monocarboxylic acid transport;GO:0015893//drug transport;GO:0034220//ion transmembrane transport;GO:0…
gbi-miR399b/c	evm.model.chr4.1334	2	1	21	519	539	CGCCAAAGGAGAGUUGCCCUG	..::::::::.:: :::::::	UGGGGCAACUUUCGUUUGGCG	At4g10955	XP_011069421.1 GDSL esterase/lipase At4g10955-like [Sesamum indicum]	-	-	-	-	GO:0003674//molecular_function;GO:0003824//catalytic activity;GO:0016787//hydrolase activity	GO:0006629//lipid metabolic process;GO:0008150//biological_process;GO:0008152//metabolic process;GO:0009056//catabolic process;GO:0016042//lipid catabolic process;GO:0044238//primary metabolic process;GO:0071704//organic substance metabolic process;GO:1901575//organic substance catabolic process
gbi-miR399b/c	evm.model.chr9.208	2	1	21	548	568	CGCCAAAGGAGAGUUGCCCUG	: ::::::::::..::::::	CCGGGCAACUCUUUUUUGGCU	PHT1-4	BAE92291.1 putative phosphate transporter [Cryptomeria japonica]	-	-	-	GO:0005887//integral component of plasma membrane;GO:0016020//membrane;GO:0016021//integral component of membrane	GO:0008028//monocarboxylic acid transmembrane transporter activity;GO:0015114//phosphate ion transmembrane transporter activity;GO:0015238//drug transmembrane transporter activity;GO:0015295//solute:proton symporter activity;GO:0015307//drug:proton antiporter activity;GO:0022857//transmembrane transporter activity;GO:0042910//xenobiotic transporter activity;GO:0051119//sugar transmembrane transpo…	GO:0006810//transport;GO:0006817//phosphate ion transport;GO:0006855//drug transmembrane transport;GO:0008643//carbohydrate transport;GO:0015718//monocarboxylic acid transport;GO:0015893//drug transport;GO:0042493//response to drug;GO:0042908//xenobiotic transport;GO:0055085//transmembrane transport
gbi-miR399b/c	evm.model.chr9.206	2	1	21	548	568	CGCCAAAGGAGAGUUGCCCUG	: ::::::::::..::::::	CCGGGCAACUCUUUUUUGGCU	PHT1-4	BAE92291.1 putative phosphate transporter [Cryptomeria japonica]	-	-	-	GO:0005887//integral component of plasma membrane;GO:0016020//membrane;GO:0016021//integral component of membrane	GO:0008028//monocarboxylic acid transmembrane transporter activity;GO:0015114//phosphate ion transmembrane transporter activity;GO:0015238//drug transmembrane transporter activity;GO:0015295//solute:proton symporter activity;GO:0015307//drug:proton antiporter activity;GO:0022857//transmembrane transporter activity;GO:0042910//xenobiotic transporter activity;GO:0051119//sugar transmembrane transpo…	GO:0006810//transport;GO:0006817//phosphate ion transport;GO:0006855//drug transmembrane transport;GO:0008643//carbohydrate transport;GO:0015718//monocarboxylic acid transport;GO:0015893//drug transport;GO:0042493//response to drug;GO:0042908//xenobiotic transport;GO:0055085//transmembrane transport
gbi-miR399e/f	evm.model.chr6.1251	2	1	21	398	418	UGCCAAAGAAGAGUUGCCCUG	:.:::. :::.::::::::::	CGGGGUCACUUUUCUUUGGCA	scn4aa	XP_024515160.1 voltage-dependent R-type calcium channel subunit alpha-1E isoform X1 [Selaginella moellendorffii]	-	-	-	GO:0016020//membrane	GO:0005216//ion channel activity	GO:0006811//ion transport;GO:0055085//transmembrane transport
gbi-miR399g	evm.model.chr10.2112	2	1	21	637	657	GGCAAUUUCUCCUUUGGCAGC	:. :::.:::::::::::::.	GUGGCCGAAGGAGAAAUUGCU	LTA2	KAA8529182.1 hypothetical protein F0562_034019 [Nyssa sinensis]	Global and overview maps;Global and overview maps;Global and overview maps;Carbohydrate metabolism;Carbohydrate metabolism;Carbohydrate metabolism	ko01100//Metabolic pathways;ko01110//Biosynthesis of secondary metabolites;ko01200//Carbon metabolism;ko00010//Glycolysis / Gluconeogenesis;ko00620//Pyruvate metabolism;ko00020//Citrate cycle (TCA cycle)	K00627	GO:0005575//cellular_component;GO:0005622//intracellular;GO:0005623//cell;GO:0005737//cytoplasm;GO:0032991//macromolecular complex;GO:0044424//intracellular part;GO:0044444//cytoplasmic part;GO:0044464//cell part;GO:0045252//oxoglutarate dehydrogenase complex;GO:0045254//pyruvate dehydrogenase complex;GO:1902494//catalytic complex;GO:1990204//oxidoreductase complex	GO:0003674//molecular_function;GO:0003824//catalytic activity;GO:0004149//dihydrolipoyllysine-residue succinyltransferase activity;GO:0004736//pyruvate carboxylase activity;GO:0004738//pyruvate dehydrogenase activity;GO:0004742//dihydrolipoyllysine-residue acetyltransferase activity;GO:0004847//urea carboxylase activity;GO:0008948//oxaloacetate decarboxylase activity;GO:0015081//sodium ion transm…	GO:0005975//carbohydrate metabolic process;GO:0006082//organic acid metabolic process;GO:0006086//acetyl-CoA biosynthetic process from pyruvate;GO:0006090//pyruvate metabolic process;GO:0006091//generation of precursor metabolites and energy;GO:0006094//gluconeogenesis;GO:0006096//glycolytic process;GO:0006099//tricarboxylic acid cycle;GO:0006139//nucleobase-containing compound metabolic process;…
gbi-miR399g	evm.model.chr11.1641	2	1	21	2241	2261	GGCAAUUUCUCCUUUGGCAGC	:::::::: .:::::::::	UGUGCCAAAGAGGAAAUUGCC	HD16	GER57116.1 casein kinase [Striga asiatica]	-	-	-	GO:0005575//cellular_component;GO:0005622//intracellular;GO:0005623//cell;GO:0005634//nucleus;GO:0005737//cytoplasm;GO:0005794//Golgi apparatus;GO:0005815//microtubule organizing center;GO:0005819//spindle;GO:0005856//cytoskeleton;GO:0005886//plasma membrane;GO:0012505//endomembrane system;GO:0015630//microtubule cytoskeleton;GO:0016020//membrane;GO:0043226//organelle;GO:0043227//membrane-bounded…	GO:0000166//nucleotide binding;GO:0003674//molecular_function;GO:0003824//catalytic activity;GO:0004672//protein kinase activity;GO:0004674//protein serine/threonine kinase activity;GO:0005488//binding;GO:0005524//ATP binding;GO:0008144//drug binding;GO:0016301//kinase activity;GO:0016740//transferase activity;GO:0016772//transferase activity, transferring phosphorus-containing groups;GO:0016773/…	GO:0006464//cellular protein modification process;GO:0006468//protein phosphorylation;GO:0006793//phosphorus metabolic process;GO:0006796//phosphate-containing compound metabolic process;GO:0006807//nitrogen compound metabolic process;GO:0007154//cell communication;GO:0007165//signal transduction;GO:0007166//cell surface receptor signaling pathway;GO:0007267//cell-cell signaling;GO:0007623//circa…
gbi-miR408	evm.model.chr2.1937	2	1	21	305	325	AUGCACUGCCUCUUCCCUGGC	: :::::::::::::::::	CCAAGGGAAGAGGCAGUGCAG	ARPN	BBG96086.1 plantacyanin, partial [Prunus dulcis]	-	-	-	GO:0005575//cellular_component;GO:0005576//extracellular region;GO:0005623//cell;GO:0005886//plasma membrane;GO:0016020//membrane;GO:0031012//extracellular matrix;GO:0031224//intrinsic component of membrane;GO:0031225//anchored component of membrane;GO:0031226//intrinsic component of plasma membrane;GO:0044421//extracellular region part;GO:0044425//membrane part;GO:0044459//plasma membrane part;G…	GO:0003674//molecular_function;GO:0003824//catalytic activity;GO:0005488//binding;GO:0009055//electron carrier activity;GO:0016491//oxidoreductase activity;GO:0043167//ion binding;GO:0043169//cation binding;GO:0046872//metal ion binding	GO:0000003//reproduction;GO:0003006//developmental process involved in reproduction;GO:0006091//generation of precursor metabolites and energy;GO:0007275//multicellular organism development;GO:0008150//biological_process;GO:0008152//metabolic process;GO:0009791//post-embryonic development;GO:0009856//pollination;GO:0009908//flower development;GO:0009987//cellular process;GO:0022414//reproductive …
gbi-miR408	evm.model.chr11.697	2	1	21	807	827	AUGCACUGCCUCUUCCCUGGC	::::: :::::::::::::	CCCAGGAAAGAGGCAGUGCAC	--	XP_017222132.1 PREDICTED: uncharacterized protein LOC108198871 [Daucus carota subsp. sativus] [Daucus carota]	-	-	-	-	GO:0009055//electron carrier activity	-
gbi-miR472	evm.model.chr2.533	2	1	22	853	874	UUUUGCCUGCUCCUCCCAUACC	:: ::::: ::::..:::::::	GGCAUGGGCGGAGUGGGCAAAA	RPS2	ABR18473.1 unknown [Picea sitchensis]	Environmental adaptation	ko04626//Plant-pathogen interaction	K13459	GO:0009898//cytoplasmic side of plasma membrane;GO:0055052//ATP-binding cassette (ABC) transporter complex, substrate-binding subunit-containing	GO:0003924//GTPase activity;GO:0005515//protein binding;GO:0005524//ATP binding;GO:0005525//GTP binding;GO:0015416//organic phosphonate transmembrane-transporting ATPase activity;GO:0016818//hydrolase activity, acting on acid anhydrides, in phosphorus-containing anhydrides;GO:0033221//urea-transporting ATPase activity;GO:0043531//ADP binding	GO:0001887//selenium compound metabolic process;GO:0006400//tRNA modification;GO:0015716//organic phosphonate transport;GO:0015840//urea transport;GO:0032297//negative regulation of DNA-dependent DNA replication initiation
gbi-miR477b	evm.model.chr1.1337	2	1	21	1404	1424	ACCUCUCCCUCAACGGCUUCC	:::::: ::::::::::::	AGAAGCCUUUGAGGGAGAGGA	RAM1	XP_002322227.1 DELLA protein RGL1 [Populus trichocarpa]	-	-	-	-	GO:0004520//endodeoxyribonuclease activity	GO:0006281//DNA repair;GO:0006310//DNA recombination
gbi-miR482a	evm.model.chr9.520	2	1	22	541	562	UUUUUCCAACACCUCCCAUUCC	: :::::::::::::..:::	CCAUUGGGAGGUGUUGGGGAAA	RNJ	XP_031480174.1 ribonuclease J isoform X1 [Nymphaea colorata]	-	-	-	GO:0005575//cellular_component;GO:0005622//intracellular;GO:0005623//cell;GO:0005737//cytoplasm;GO:0009507//chloroplast;GO:0009536//plastid;GO:0043226//organelle;GO:0043227//membrane-bounded organelle;GO:0043229//intracellular organelle;GO:0043231//intracellular membrane-bounded organelle;GO:0044424//intracellular part;GO:0044444//cytoplasmic part;GO:0044464//cell part	GO:0003674//molecular_function;GO:0003676//nucleic acid binding;GO:0003723//RNA binding;GO:0003824//catalytic activity;GO:0004416//hydroxyacylglutathione hydrolase activity;GO:0004518//nuclease activity;GO:0004519//endonuclease activity;GO:0004521//endoribonuclease activity;GO:0004527//exonuclease activity;GO:0004532//exoribonuclease activity;GO:0004534//5'-3' exoribonuclease activity;GO:0004540/…	GO:0000003//reproduction;GO:0000578//embryonic axis specification;GO:0003006//developmental process involved in reproduction;GO:0006139//nucleobase-containing compound metabolic process;GO:0006364//rRNA processing;GO:0006396//RNA processing;GO:0006401//RNA catabolic process;GO:0006725//cellular aromatic compound metabolic process;GO:0006807//nitrogen compound metabolic process;GO:0006810//transpo…
gbi-miR482a	evm.model.chr11.695	2	1	22	412	433	UUUUUCCAACACCUCCCAUUCC	: ::: : ::::::::::::::	GAAAUAGAAGGUGUUGGAAAAA	--	-	-	-	-	GO:0005575//cellular_component	GO:0003674//molecular_function	GO:0008150//biological_process
gbi-miR482a	evm.model.chr1.1129	2	1	22	903	924	UUUUUCCAACACCUCCCAUUCC	::::::::: :::::.:::	GCUAUGGGAGGUUUUGGAGAAA	CYP74A	ATG29971.1 CYP74A73 [Taxus chinensis]	Global and overview maps;Global and overview maps;Lipid metabolism	ko01100//Metabolic pathways;ko01110//Biosynthesis of secondary metabolites;ko00592//alpha-Linolenic acid metabolism	K01723	-	GO:0004106//chorismate mutase activity;GO:0005506//iron ion binding;GO:0016705//oxidoreductase activity, acting on paired donors, with incorporation or reduction of molecular oxygen;GO:0020037//heme binding	GO:0055114//oxidation-reduction process
gbi-miR482b	evm.model.chr6.1202	2	1	22	931	952	UUUUGCCAGCUCCUCCCAUACC	:: :::::.::::.:::.::.:	GGCAUGGGGGGAGUUGGUAAGA	ROQ1	ABR18194.1 unknown [Picea sitchensis]	-	-	-	GO:0005737//cytoplasm;GO:0043190//ATP-binding cassette (ABC) transporter complex	GO:0003924//GTPase activity;GO:0005515//protein binding;GO:0005524//ATP binding;GO:0005525//GTP binding;GO:0008134//transcription factor binding;GO:0016887//ATPase activity;GO:0043214//bacteriocin-transporting ATPase activity;GO:0043531//ADP binding	GO:0006355//regulation of transcription, DNA-templated;GO:0007165//signal transduction;GO:0042254//ribosome biogenesis;GO:0043213//bacteriocin transport
gbi-miR482b	evm.model.chr9.603	2	1	22	1036	1057	UUUUGCCAGCUCCUCCCAUACC	:: ::::::::. :::::::::	GGGAUGGGAGGGACUGGCAAAA	--	XP_024362717.1 disease resistance protein TAO1-like [Physcomitrella patens]	-	-	-	GO:0043190//ATP-binding cassette (ABC) transporter complex	GO:0003723//RNA binding;GO:0003724//RNA helicase activity;GO:0003896//DNA primase activity;GO:0004798//thymidylate kinase activity;GO:0005515//protein binding;GO:0005524//ATP binding;GO:0016887//ATPase activity;GO:0043214//bacteriocin-transporting ATPase activity;GO:0043531//ADP binding	GO:0006260//DNA replication;GO:0007165//signal transduction;GO:0015949//nucleobase-containing small molecule interconversion;GO:0043213//bacteriocin transport
gbi-miR482e	evm.model.chr2.478	2	1	22	859	880	UCUUCCCAAUGCCACCUAUUCC	:: ::.:::::::: :::::::	GGCAUGGGUGGCAUCGGGAAGA	At4g27190	ABR18473.1 unknown [Picea sitchensis]	Environmental adaptation	ko04626//Plant-pathogen interaction	K13459	GO:0005575//cellular_component;GO:0005623//cell;GO:0005886//plasma membrane;GO:0016020//membrane;GO:0044464//cell part;GO:0071944//cell periphery	GO:0000166//nucleotide binding;GO:0003674//molecular_function;GO:0003678//DNA helicase activity;GO:0003924//GTPase activity;GO:0005488//binding;GO:0005515//protein binding;GO:0005524//ATP binding;GO:0005525//GTP binding;GO:0008144//drug binding;GO:0017076//purine nucleotide binding;GO:0030554//adenyl nucleotide binding;GO:0032553//ribonucleotide binding;GO:0032555//purine ribonucleotide binding;G…	GO:0000723//telomere maintenance;GO:0006281//DNA repair;GO:0006950//response to stress;GO:0006952//defense response;GO:0007154//cell communication;GO:0007165//signal transduction;GO:0008150//biological_process;GO:0009987//cellular process;GO:0023052//signaling;GO:0050789//regulation of biological process;GO:0050794//regulation of cellular process;GO:0050896//response to stimulus;GO:0051716//cellu…
gbi-miR482e	evm.model.chr2.481	2	1	22	787	808	UCUUCCCAAUGCCACCUAUUCC	:: ::.:::::::: :::::::	GGCAUGGGUGGCAUCGGGAAGA	At1g61190	ABR18473.1 unknown [Picea sitchensis]	Environmental adaptation	ko04626//Plant-pathogen interaction	K13459	-	GO:0003924//GTPase activity;GO:0005515//protein binding;GO:0005524//ATP binding;GO:0005525//GTP binding;GO:0043531//ADP binding	-
gbi-miR482e	evm.model.chr11.1251	2	1	22	342	363	UCUUCCCAAUGCCACCUAUUCC	:: : :::::::::::::::	UAAACAAGUGGCAUUGGGAAGA	--	PIN24452.1 hypothetical protein CDL12_02803 [Handroanthus impetiginosus]	-	-	-	-	GO:0022857//transmembrane transporter activity	GO:0055085//transmembrane transport
gbi-miR482f	evm.model.chr4.794	2	1	22	973	994	UCUUUCCUACACCUCCCAUACC	:::::::: :::::.::.::::	GGUAUGGGCGGUGUGGGGAAGA	RUN1	XP_031475622.1 TMV resistance protein N-like isoform X1 [Nymphaea colorata]	-	-	-	GO:0005575//cellular_component;GO:0009898//cytoplasmic side of plasma membrane;GO:0055052//ATP-binding cassette (ABC) transporter complex, substrate-binding subunit-containing	GO:0003677//DNA binding;GO:0003924//GTPase activity;GO:0004020//adenylylsulfate kinase activity;GO:0004252//serine-type endopeptidase activity;GO:0005515//protein binding;GO:0005524//ATP binding;GO:0005525//GTP binding;GO:0016787//hydrolase activity;GO:0016887//ATPase activity;GO:0017111//nucleoside-triphosphatase activity;GO:0033221//urea-transporting ATPase activity;GO:0043531//ADP binding	GO:0006508//proteolysis;GO:0006790//sulfur compound metabolic process;GO:0007165//signal transduction;GO:0008150//biological_process;GO:0015840//urea transport
gbi-miR482f	evm.model.chr4.795	2	1	22	973	994	UCUUUCCUACACCUCCCAUACC	:::::::: :::::.::.::::	GGUAUGGGCGGUGUGGGGAAGA	RUN1	XP_022734197.1 TMV resistance protein N-like [Durio zibethinus]	-	-	-	GO:0009898//cytoplasmic side of plasma membrane;GO:0055052//ATP-binding cassette (ABC) transporter complex, substrate-binding subunit-containing	GO:0003677//DNA binding;GO:0003924//GTPase activity;GO:0004020//adenylylsulfate kinase activity;GO:0005515//protein binding;GO:0005524//ATP binding;GO:0005525//GTP binding;GO:0016787//hydrolase activity;GO:0016887//ATPase activity;GO:0017111//nucleoside-triphosphatase activity;GO:0033221//urea-transporting ATPase activity;GO:0043531//ADP binding	GO:0006790//sulfur compound metabolic process;GO:0007165//signal transduction;GO:0015840//urea transport
gbi-miR529a/b	evm.model.chr3.478	2	1	21	58	78	AGAAGAGAGAGAGUACAGCCC	: : : :::::::::::::::	GAGAUCUACUCUCUCUCUUCU	--	XP_015890889.2 fasciclin-like arabinogalactan protein 21 [Ziziphus jujuba]	-	-	-	-	-	-
gbi-miR529c	evm.model.chr6.1710	2	1	21	929	949	AGAAGAGAGAGAGCGCAGCCC	::.::: :::::::::::.:	AGGUUGCCCUCUCUCUCUUUU	-	-	-	-	-	-	-	-
gbi-miR529d	evm.model.chr1.1405	2	1	21	801	821	AGAAGAGAGAGAGCACUGCCU	::: ::::::::::::::::	AGGGUGUGCUCUCUCUCUUCU	--	AJP06353.1 SPL1 [Pinus tabuliformis]	-	-	-	-	-	-
gbi-miR529d	evm.model.chr8.1251	2	1	21	699	719	AGAAGAGAGAGAGCACUGCCU	::: ::::::::::::::::	AGGGCGUGCUCUCUCUCUUCU	--	AJP06353.1 SPL1 [Pinus tabuliformis]	-	-	-	-	-	-
gbi-miR529d	evm.model.chr1.642	2	1	21	1362	1382	AGAAGAGAGAGAGCACUGCCU	:: ::::::::::::::::	UGGACGUGCUCUCUCUCUUCU	SPL7	XP_011621379.1 squamosa promoter-binding-like protein 9 isoform X2 [Amborella trichopoda]	-	-	-	-	GO:0003677//DNA binding	-
gbi-miR529e	evm.model.chr1.1405	2	1	21	802	822	CCGAAGAGAGAGAGCACAUCC	::.:::::::::::::::: :	GGGUGUGCUCUCUCUCUUCUG	--	AJP06353.1 SPL1 [Pinus tabuliformis]	-	-	-	-	-	-
gbi-miR529e	evm.model.chr11.329	2	1	21	524	544	CCGAAGAGAGAGAGCACAUCC	: .::: ::::::.:::::::	GUGUGUUCUCUCUUUCUUCGG	--	-	-	-	-	-	-	-
gbi-miR529f	evm.model.chr11.1017	2	1	21	1476	1496	AGAAGAGAGAGAGCACAGCUU	:::::::::::.:.::::	CCUCUGUGCUCUCUUUUUUCU	--	OVA01156.1 Conserved hypothetical protein CHP01589 [Macleaya cordata]	-	-	-	-	-	-
gbi-miR529f	evm.model.chr8.1251	2	1	21	699	719	AGAAGAGAGAGAGCACAGCUU	:.: ::::::::::::::::	AGGGCGUGCUCUCUCUCUUCU	--	AJP06353.1 SPL1 [Pinus tabuliformis]	-	-	-	-	-	-
gbi-miR529f	evm.model.chr9.1444	2	1	21	1603	1622	AGAAGAGAGAGAGCACAGCUU	::: ::::::::::::::::	CAGC-GUGCUCUCUCUCUUCU	SPL10	AJP06353.1 SPL1 [Pinus tabuliformis]	-	-	-	-	GO:0003677//DNA binding	-
gbi-miR529g/h	evm.model.chr9.1444	2	1	21	1603	1623	CAGAAGAGAGAGAGCACAGCA	:::::::::::::::::	CAGCGUGCUCUCUCUCUUCUG	SPL10	AJP06353.1 SPL1 [Pinus tabuliformis]	-	-	-	-	GO:0003677//DNA binding	-
gbi-miR529g/h	evm.model.chr1.642	2	1	21	1363	1383	CAGAAGAGAGAGAGCACAGCA	:::::::::::::::::	GGACGUGCUCUCUCUCUUCUG	SPL7	XP_011621379.1 squamosa promoter-binding-like protein 9 isoform X2 [Amborella trichopoda]	-	-	-	-	GO:0003677//DNA binding	-
gbi-miR529g/h	evm.model.chr8.1251	2	1	21	700	720	CAGAAGAGAGAGAGCACAGCA	:::::::::::::::::	GGGCGUGCUCUCUCUCUUCUG	--	AJP06353.1 SPL1 [Pinus tabuliformis]	-	-	-	-	-	-
gbi-miR535a	evm.model.chr7.1167	2	1	21	467	487	UGACAAAGAGAGAGAGCACGC	:: :::::::::::::::	CAGUUAUCUCUCUCUUUGUCA	MYB5	XP_018846740.1 PREDICTED: myb-related protein Hv1-like [Juglans regia]	-	-	-	-	-	-
gbi-miR535b	evm.model.chr9.1347	2	1	21	877	897	UGACAACGAGAGAGAGCACGC	: :::::.:.:::::::::..	GGGUGCUUUUUCUCGUUGUUG	--	PIA53453.1 hypothetical protein AQUCO_00900204v1 [Aquilegia coerulea]	-	-	-	-	-	-
gbi-miR5641b.1	evm.model.chr9.507	2	1	21	2445	2465	AUUAAGAUAGAAGAGGGAAGA	::::.:::::::: :::::	GGUUCCUUCUUCUAUAUUAAU	TCP8	PTQ35895.1 hypothetical protein MARPO_0068s0102 [Marchantia polymorpha]	-	-	-	-	-	-
gbi-miR5641b.1	evm.model.chr2.1051	2	1	21	904	924	AUUAAGAUAGAAGAGGGAAGA	:::. :::::::::.:::::	CCUUUGCUCUUCUAUUUUAAU	--	ADE76043.1 unknown [Picea sitchensis]	-	-	-	-	-	-
gbi-miR6150	evm.model.chr3.278	2	1	21	1577	1597	AGAUAUGUUUGAUAAUCUUGG	: :::.::::.::.:::::.:	CAAAGGUUAUUAAGCAUAUUU	--	ABK26470.1 unknown [Picea sitchensis]	Metabolism of cofactors and vitamins	ko00760//Nicotinate and nicotinamide metabolism	K18551	-	GO:0008967//phosphoglycolate phosphatase activity;GO:0016787//hydrolase activity;GO:0016791//phosphatase activity;GO:0016827//hydrolase activity, acting on acid carbon-phosphorus bonds;GO:0018784//(S)-2-haloacid dehalogenase activity	GO:0006805//xenobiotic metabolic process;GO:0008152//metabolic process;GO:0009636//response to toxic substance;GO:0009853//photorespiration;GO:0019635//2-aminoethylphosphonate catabolic process;GO:0019636//phosphonoacetate metabolic process;GO:0019700//organic phosphonate catabolic process;GO:0043094//cellular metabolic compound salvage
gbi-miR6150	evm.model.chr12.494	2	1	21	70	90	AGAUAUGUUUGAUAAUCUUGG	.:::::.:::::.::::.:	UAGAGAUUGUCAAAUAUAUUU	--	RRT55698.1 hypothetical protein B296_00048256 [Ensete ventricosum]	-	-	-	-	GO:0008839//4-hydroxy-tetrahydrodipicolinate reductase;GO:0016491//oxidoreductase activity;GO:0016620//oxidoreductase activity, acting on the aldehyde or oxo group of donors, NAD or NADP as acceptor;GO:0051287//NAD binding	GO:0009089//lysine biosynthetic process via diaminopimelate;GO:0055114//oxidation-reduction process
gbi-miR6150	evm.model.chr11.1027	2	1	21	255	275	AGAUAUGUUUGAUAAUCUUGG	: .:: ::::::::.::::::	CAGAGUUUAUCAAAUAUAUCU	--	XP_021684982.1 uncharacterized protein LOC110668159 isoform X1 [Hevea brasiliensis]	-	-	-	-	-	-
gbi-miR828	evm.model.chr2.2108	2	1	21	626	646	UCUUACUCAGAUGAGUGUUCC	:::::::::::.:::: ::::	GGAACACUCAUUUGAGCAAGA	MYB2	ANB66413.1 transcription factor MYB30 [Picea abies]	-	-	-	GO:0005575//cellular_component;GO:0005622//intracellular;GO:0005623//cell;GO:0005634//nucleus;GO:0043226//organelle;GO:0043227//membrane-bounded organelle;GO:0043229//intracellular organelle;GO:0043231//intracellular membrane-bounded organelle;GO:0044424//intracellular part;GO:0044464//cell part	GO:0003674//molecular_function;GO:0003676//nucleic acid binding;GO:0003677//DNA binding;GO:0005488//binding;GO:0097159//organic cyclic compound binding;GO:1901363//heterocyclic compound binding	GO:0006139//nucleobase-containing compound metabolic process;GO:0006351//transcription, DNA-templated;GO:0006355//regulation of transcription, DNA-templated;GO:0006725//cellular aromatic compound metabolic process;GO:0006807//nitrogen compound metabolic process;GO:0008150//biological_process;GO:0008152//metabolic process;GO:0009058//biosynthetic process;GO:0009059//macromolecule biosynthetic proc…
gbi-miR828	evm.model.chr2.2107	2	1	21	623	643	UCUUACUCAGAUGAGUGUUCC	:::::::::::.:::: ::::	GGAACACUCAUUUGAGCAAGA	MYB6	ABR16491.1 unknown [Picea sitchensis]	-	-	-	-	-	-
gbi-miRN102	evm.model.chr5.590	2	1	20	1321	1340	UAAGGAAUGAGGCCAUUACA	: :.:::.:::::::::::	GGAAGUGGUCUCAUUCCUUA	TKL-1	XP_031497659.1 transketolase, chloroplastic [Nymphaea colorata]	Global and overview maps;Global and overview maps;Global and overview maps;Global and overview maps;Energy metabolism;Carbohydrate metabolism	ko01100//Metabolic pathways;ko01110//Biosynthesis of secondary metabolites;ko01200//Carbon metabolism;ko01230//Biosynthesis of amino acids;ko00710//Carbon fixation in photosynthetic organisms;ko00030//Pentose phosphate pathway	K00615	GO:0005737//cytoplasm;GO:0045250//cytosolic pyruvate dehydrogenase complex	GO:0003824//catalytic activity;GO:0004738//pyruvate dehydrogenase activity;GO:0004739//pyruvate dehydrogenase (acetyl-transferring) activity;GO:0004802//transketolase activity;GO:0008661//1-deoxy-D-xylulose-5-phosphate synthase activity;GO:0016624//oxidoreductase activity, acting on the aldehyde or oxo group of donors, disulfide as acceptor;GO:0016832//aldehyde-lyase activity;GO:0030976//thiamine…	GO:0005975//carbohydrate metabolic process;GO:0006086//acetyl-CoA biosynthetic process from pyruvate;GO:0006098//pentose-phosphate shunt;GO:0008615//pyridoxine biosynthetic process;GO:0009228//thiamine biosynthetic process;GO:0009240//isopentenyl diphosphate biosynthetic process
gbi-miRN103	evm.model.chr3.833	2	1	21	623	643	AAUCAAAGUUGACAUGGAGGU	..:::::::..::::::.::	UUUUCCAUGUUGACUUUGGUU	VPS34	PKA49313.1 Phosphatidylinositol 3-kinase, root isoform [Apostasia shenzhenica]	Global and overview maps;Transport and catabolism;Carbohydrate metabolism;Signal transduction;Transport and catabolism	ko01100//Metabolic pathways;ko04145//Phagosome;ko00562//Inositol phosphate metabolism;ko04070//Phosphatidylinositol signaling system;ko04136//Autophagy - other eukaryotes	K00914	-	-	-
gbi-miRN105	evm.model.chr12.1175	2	1	21	1296	1316	UUACAGUAGAGUCAGCGGAGC	:.:.::::::::::::::	CUCCUGUUGACUCUACUGUAA	--	-	-	-	-	-	-	-
gbi-miRN107	evm.model.chr1.1801	2	1	21	1061	1081	UAGGCUAUAAGUUUUGAAGUG	.::.::::.:::::::.::	GUUUUUAAAAUUUAUAGCUUA	NTF2A	ABR17049.1 unknown [Picea sitchensis]	-	-	-	-	-	-
gbi-miRN108	evm.model.chr2.1795	2	1	22	544	565	UAAUCUUUGAAUGCAAGGAGAG	::::.:: :::::::::.:::	AUCUCUUUCCAUUCAAAGGUUA	-	-	-	-	-	-	-	-
gbi-miRN109	evm.model.chr1.1166	2	1	22	1571	1592	UUGAAUGUGAGAAGAGUUUCUC	:.:.:.:::::::::::::..:	GGGGAGCUCUUCUCACAUUUGA	CSLD2	AFM37967.1 cellulose synthase-like protein D [Cunninghamia lanceolata]	-	-	-	GO:0000139//Golgi membrane;GO:0005575//cellular_component;GO:0005622//intracellular;GO:0005623//cell;GO:0005737//cytoplasm;GO:0005768//endosome;GO:0005783//endoplasmic reticulum;GO:0005794//Golgi apparatus;GO:0005802//trans-Golgi network;GO:0005886//plasma membrane;GO:0012505//endomembrane system;GO:0016020//membrane;GO:0016021//integral component of membrane;GO:0031004//potassium ion-transportin…	GO:0000030//mannosyltransferase activity;GO:0003674//molecular_function;GO:0003824//catalytic activity;GO:0008194//UDP-glycosyltransferase activity;GO:0008375//acetylglucosaminyltransferase activity;GO:0008556//potassium-transporting ATPase activity;GO:0016740//transferase activity;GO:0016757//transferase activity, transferring glycosyl groups;GO:0016758//transferase activity, transferring hexosy…	GO:0000271//polysaccharide biosynthetic process;GO:0005975//carbohydrate metabolic process;GO:0005976//polysaccharide metabolic process;GO:0006073//cellular glucan metabolic process;GO:0006813//potassium ion transport;GO:0006950//response to stress;GO:0008150//biological_process;GO:0008152//metabolic process;GO:0009058//biosynthetic process;GO:0009059//macromolecule biosynthetic process;GO:000925…
gbi-miRN117	evm.model.chr2.2119	2	1	21	681	701	UCUAGUUUUUGGCUGCAGGGA	:::: .:::::::::.::::	ACCCUCUAGCCAAAAAUUAGA	TGA21	XP_006826801.1 transcription factor TGA2.3 [Amborella trichopoda]	Signal transduction	ko04075//Plant hormone signal transduction	K14431	-	GO:0003677//DNA binding;GO:0003700//transcription factor activity, sequence-specific DNA binding;GO:0043565//sequence-specific DNA binding	GO:0006351//transcription, DNA-templated;GO:0006355//regulation of transcription, DNA-templated
gbi-miRN117	evm.model.chr1.2172	2	1	21	158	178	UCUAGUUUUUGGCUGCAGGGA	::::::.:.:::::::::	UGACUGCAGUCGAAAACUAGA	--	ADE77093.1 unknown [Picea sitchensis]	-	-	-	-	-	-
gbi-miRN120	evm.model.chr3.187	2	1	21	723	743	AGGAUUUGUGCUAGUUUUUCA	:::::.::::::::.::..:	GGAAAAGCUAGCACAGAUUUU	-	-	-	-	-	-	-	-
gbi-miRN121	evm.model.chr12.1318	2	1	21	138	158	UCGAUCUUCUCAGACAGUCUU	..::.:: .::::::::::::	GGGAUUGAUUGAGAAGAUCGA	--	XP_020530931.1 uncharacterized protein LOC18446883 isoform X2 [Amborella trichopoda]	-	-	-	-	-	-
gbi-miRN122b	evm.model.chr10.708	2	1	21	613	633	UCUGCCAUCAUAGAGAUAAUC	:::: ::::::::.:::.:::	GAUUCUCUCUAUGGUGGUAGA	--	ABR17577.1 unknown [Picea sitchensis]	-	-	-	GO:0005575//cellular_component;GO:0005622//intracellular;GO:0005623//cell;GO:0005634//nucleus;GO:0005654//nucleoplasm;GO:0005694//chromosome;GO:0005737//cytoplasm;GO:0005783//endoplasmic reticulum;GO:0005829//cytosol;GO:0012505//endomembrane system;GO:0016604//nuclear body;GO:0016605//PML body;GO:0031974//membrane-enclosed lumen;GO:0031981//nuclear lumen;GO:0043226//organelle;GO:0043227//membrane…	GO:0000976//transcription regulatory region sequence-specific DNA binding;GO:0000977//RNA polymerase II regulatory region sequence-specific DNA binding;GO:0000981//RNA polymerase II transcription factor activity, sequence-specific DNA binding;GO:0001012//RNA polymerase II regulatory region DNA binding;GO:0001067//regulatory region nucleic acid binding;GO:0001227//transcriptional repressor activit…	GO:0000122//negative regulation of transcription from RNA polymerase II promoter;GO:0006139//nucleobase-containing compound metabolic process;GO:0006259//DNA metabolic process;GO:0006265//DNA topological change;GO:0006351//transcription, DNA-templated;GO:0006355//regulation of transcription, DNA-templated;GO:0006357//regulation of transcription from RNA polymerase II promoter;GO:0006725//cellular…
gbi-miRN124	evm.model.chr7.976	2	1	21	1076	1096	CUGAUGUGUAACGGCCUGAGU	:::: :.:::.::::::::	CAUCAGCCUGUUGCACAUCAG	D6PKL2	XP_004486363.1 serine/threonine-protein kinase D6PK [Cicer arietinum]	-	-	-	-	GO:0004672//protein kinase activity;GO:0005524//ATP binding	GO:0006468//protein phosphorylation
gbi-miRN127	evm.model.chr4.1216	2	1	21	165	185	CUUACCAUCUAAUACCUCUGU	::::::::: :.:::::::::	ACAGAGGUACUGGAUGGUAAG	-	-	-	-	-	-	-	-
gbi-miRN132	evm.model.chr1.10	2	1	21	30	50	UAUAGCAAGUGGCACUGUGCA	::::::::::::: ::::.::	UGCACAGUGCCACCUGCUGUA	RPM1	TXG70948.1 hypothetical protein EZV62_005883 [Acer yangbiense]	-	-	-	-	GO:0005515//protein binding;GO:0043531//ADP binding	-
gbi-miRN132	evm.model.chr1.1323	2	1	21	30	50	UAUAGCAAGUGGCACUGUGCA	:::::.::::::.:::.:.::	UGCACGGUGCCAUUUGUUGUA	BXL6	XP_006850394.1 probable beta-D-xylosidase 6 [Amborella trichopoda]	-	-	-	GO:0005575//cellular_component;GO:0005576//extracellular region;GO:0005622//intracellular;GO:0005623//cell;GO:0005737//cytoplasm;GO:0005773//vacuole;GO:0005774//vacuolar membrane;GO:0016020//membrane;GO:0031090//organelle membrane;GO:0043226//organelle;GO:0043227//membrane-bounded organelle;GO:0043229//intracellular organelle;GO:0043231//intracellular membrane-bounded organelle;GO:0044422//organe…	GO:0003674//molecular_function;GO:0003824//catalytic activity;GO:0004553//hydrolase activity, hydrolyzing O-glycosyl compounds;GO:0009044//xylan 1,4-beta-xylosidase activity;GO:0016787//hydrolase activity;GO:0016798//hydrolase activity, acting on glycosyl bonds;GO:0097599//xylanase activity	GO:0005975//carbohydrate metabolic process;GO:0008150//biological_process;GO:0008152//metabolic process;GO:0044238//primary metabolic process;GO:0071704//organic substance metabolic process
gbi-miRN132	evm.model.chr4.1885	2	1	21	136	156	UAUAGCAAGUGGCACUGUGCA	::::::::::::. :::::::	UGCACAGUGCCAUGUGCUAUA	MYB4	ASR18095.1 R2R3MYB10 [Ginkgo biloba]	-	-	-	GO:0005575//cellular_component;GO:0005622//intracellular;GO:0005623//cell;GO:0005634//nucleus;GO:0043226//organelle;GO:0043227//membrane-bounded organelle;GO:0043229//intracellular organelle;GO:0043231//intracellular membrane-bounded organelle;GO:0044424//intracellular part;GO:0044464//cell part	GO:0000981//RNA polymerase II transcription factor activity, sequence-specific DNA binding;GO:0000988//transcription factor activity, protein binding;GO:0000989//transcription factor activity, transcription factor binding;GO:0001067//regulatory region nucleic acid binding;GO:0001076//transcription factor activity, RNA polymerase II transcription factor binding;GO:0001134//transcription factor act…	GO:0000003//reproduction;GO:0000902//cell morphogenesis;GO:0000904//cell morphogenesis involved in differentiation;GO:0003006//developmental process involved in reproduction;GO:0006139//nucleobase-containing compound metabolic process;GO:0006351//transcription, DNA-templated;GO:0006355//regulation of transcription, DNA-templated;GO:0006357//regulation of transcription from RNA polymerase II promo…
gbi-miRN132	evm.model.chr11.1440	2	1	21	23	43	UAUAGCAAGUGGCACUGUGCA	::::::::::::: ::::.::	UGCACAGUGCCACCUGCUGUA	4CLL5	ABR17473.1 unknown [Picea sitchensis]	Global and overview maps;Global and overview maps;Lipid metabolism	ko01100//Metabolic pathways;ko01110//Biosynthesis of secondary metabolites;ko00592//alpha-Linolenic acid metabolism	K10526	-	GO:0003987//acetate-CoA ligase activity;GO:0004043//L-aminoadipate-semialdehyde dehydrogenase activity;GO:0008668//(2,3-dihydroxybenzoyl)adenylate synthase activity;GO:0008756//o-succinylbenzoate-CoA ligase activity;GO:0030729//acetoacetate-CoA ligase activity;GO:0047473//D-alanine-poly(phosphoribitol) ligase activity;GO:0050218//propionate-CoA ligase activity	GO:0009234//menaquinone biosynthetic process;GO:0019287//isopentenyl diphosphate biosynthetic process, mevalonate pathway;GO:0019290//siderophore biosynthetic process;GO:0019350//teichoic acid biosynthetic process;GO:0019427//acetyl-CoA biosynthetic process from acetate;GO:0019878//lysine biosynthetic process via aminoadipic acid
gbi-miRN132	evm.model.chr1.2957	2	1	21	20	40	UAUAGCAAGUGGCACUGUGCA	:::::.::::::: :::::::	UGCACGGUGCCACGUGCUAUA	DMAS1-A	XP_031400287.1 NADPH-dependent codeinone reductase 1-4-like isoform X2 [Punica granatum]	-	-	-	-	GO:0047834//D-threo-aldose 1-dehydrogenase activity	-
gbi-miRN132	evm.model.chr3.1578	2	1	21	352	372	UAUAGCAAGUGGCACUGUGCA	::::::::::::: ::::.::	UGCACAGUGCCACCUGCUGUA	--	-	-	-	-	-	-	-
gbi-miRN132	evm.model.chr5.448	2	1	21	658	678	UAUAGCAAGUGGCACUGUGCA	::::::::::::: ::::.::	UGCACAGUGCCACCUGCUGUA	--	ABK24871.1 unknown [Picea sitchensis]	-	-	-	-	-	-
gbi-miRN132	evm.model.chr11.708	2	1	21	3171	3191	UAUAGCAAGUGGCACUGUGCA	: ::::::::::. :::::::	UACACAGUGCCAUGUGCUAUA	RLP26	XP_024929574.1 receptor-like protein EIX1 [Ziziphus jujuba]	-	-	-	-	GO:0005515//protein binding	-
gbi-miRN133	evm.model.chr2.1195	2	1	23	161	183	UCUAUAGGCGUGGAUGACCCUCA	::::::::::: ::::::::.::	UGAGGGUCAUCGACGCCUAUGGA	--	-	-	-	-	-	-	-
gbi-miRN133	evm.model.chr4.2112	2	1	23	53	75	UCUAUAGGCGUGGAUGACCCUCA	::::::::: :.:::::::::	GAAGGGUCAUCGAUGCCUAUAGA	CCDC130	XP_012082019.1 coiled-coil domain-containing protein 130 [Jatropha curcas]	-	-	-	-	-	-
gbi-miRN133	evm.model.chr7.1650	2	1	23	853	875	UCUAUAGGCGUGGAUGACCCUCA	:: : :::.::.:::::::::::	UGCGAGUCGUCUACGCCUAUAGA	POLD4	ABK23801.1 unknown [Picea sitchensis]	Replication and repair;Replication and repair;Replication and repair;Replication and repair;Replication and repair	ko03420//Nucleotide excision repair;ko03440//Homologous recombination;ko03030//DNA replication;ko03410//Base excision repair;ko03430//Mismatch repair	K03505	GO:0000228//nuclear chromosome;GO:0005575//cellular_component;GO:0005622//intracellular;GO:0005623//cell;GO:0005634//nucleus;GO:0005657//replication fork;GO:0005694//chromosome;GO:0005730//nucleolus;GO:0005737//cytoplasm;GO:0005739//mitochondrion;GO:0005829//cytosol;GO:0030894//replisome;GO:0031974//membrane-enclosed lumen;GO:0031981//nuclear lumen;GO:0032991//macromolecular complex;GO:0032993//p…	GO:0003674//molecular_function;GO:0003824//catalytic activity;GO:0003887//DNA-directed DNA polymerase activity;GO:0016740//transferase activity;GO:0016772//transferase activity, transferring phosphorus-containing groups;GO:0016779//nucleotidyltransferase activity;GO:0034061//DNA polymerase activity	GO:0000278//mitotic cell cycle;GO:0000731//DNA synthesis involved in DNA repair;GO:0001936//regulation of endothelial cell proliferation;GO:0001938//positive regulation of endothelial cell proliferation;GO:0006139//nucleobase-containing compound metabolic process;GO:0006259//DNA metabolic process;GO:0006260//DNA replication;GO:0006261//DNA-dependent DNA replication;GO:0006271//DNA strand elongati…
gbi-miRN133	evm.model.chr4.2059	2	1	23	9	31	UCUAUAGGCGUGGAUGACCCUCA	: :: ::::.:::.:::::::	CAACGGACAUCUACGUCUAUAGA	At3g47110	ABR18056.1 unknown [Picea sitchensis]	-	-	-	-	GO:0003674//molecular_function;GO:0005515//protein binding	GO:0043571//maintenance of CRISPR repeat elements
gbi-miRN134	evm.model.chr9.2129	2	1	21	511	531	UGGCAUUGCAUAGAGAGGACC	::::.::::: ::::::::	UCUCCUUUCUAUACAAUGCCA	--	-	-	-	-	-	-	-
gbi-miRN135b/a	evm.model.chr3.1641	2	1	21	516	536	UCGGAUAAAACGUUCUUUGAC	:::.::::::::: :::::::	GUCGAAGAACGUUCUAUCCGA	BHLH35	OVA19498.1 Myc-type [Macleaya cordata]	-	-	-	-	GO:0046983//protein dimerization activity	GO:0006357//regulation of transcription from RNA polymerase II promoter
gbi-miRN136	evm.model.chr7.541	2	1	21	1972	1992	UGUUGUUGAGUUGGUGUUGCU	:::::.::.::::::.:.::	CGCAACGCCGACUCAAUAGCA	Os02g0190300	XP_019711302.1 putative multidrug resistance protein [Elaeis guineensis]	Membrane transport	ko02010//ABC transporters	K05658	GO:0005575//cellular_component;GO:0005737//cytoplasm;GO:0005887//integral component of plasma membrane;GO:0009288//bacterial-type flagellum;GO:0009380//excinuclease repair complex;GO:0009898//cytoplasmic side of plasma membrane;GO:0016021//integral component of membrane;GO:0043190//ATP-binding cassette (ABC) transporter complex;GO:0055051//ATP-binding cassette (ABC) transporter complex, integrate…	GO:0003674//molecular_function;GO:0003924//GTPase activity;GO:0004020//adenylylsulfate kinase activity;GO:0004140//dephospho-CoA kinase activity;GO:0005260//channel-conductance-controlling ATPase activity;GO:0005319//lipid transporter activity;GO:0005524//ATP binding;GO:0005525//GTP binding;GO:0008565//protein transporter activity;GO:0009381//excinuclease ABC activity;GO:0015220//choline transmem…	GO:0000910//cytokinesis;GO:0001539//cilium or flagellum-dependent cell motility;GO:0006289//nucleotide-excision repair;GO:0006777//Mo-molybdopterin cofactor biosynthetic process;GO:0006790//sulfur compound metabolic process;GO:0006810//transport;GO:0006817//phosphate ion transport;GO:0006824//cobalt ion transport;GO:0006855//drug transmembrane transport;GO:0006869//lipid transport;GO:0007186//G-p…
gbi-miRN136	evm.model.chr10.1538	2	1	21	504	524	UGUUGUUGAGUUGGUGUUGCU	: :::::::...::::::.::	ACCAACACCGGUUCAACAGCA	RH36	AIU49494.1 RNA helicase 36, partial [Ginkgo biloba]	-	-	-	GO:0005575//cellular_component;GO:0005622//intracellular;GO:0005623//cell;GO:0005634//nucleus;GO:0005654//nucleoplasm;GO:0005658//alpha DNA polymerase:primase complex;GO:0005730//nucleolus;GO:0005737//cytoplasm;GO:0009380//excinuclease repair complex;GO:0010494//cytoplasmic stress granule;GO:0016281//eukaryotic translation initiation factor 4F complex;GO:0030684//preribosome;GO:0030686//90S preri…	GO:0000166//nucleotide binding;GO:0003674//molecular_function;GO:0003676//nucleic acid binding;GO:0003677//DNA binding;GO:0003688//DNA replication origin binding;GO:0003723//RNA binding;GO:0003724//RNA helicase activity;GO:0003743//translation initiation factor activity;GO:0003824//catalytic activity;GO:0004003//ATP-dependent DNA helicase activity;GO:0004004//ATP-dependent RNA helicase activity;G…	GO:0000447//endonucleolytic cleavage in ITS1 to separate SSU-rRNA from 5.8S rRNA and LSU-rRNA from tricistronic rRNA transcript (SSU-rRNA, 5.8S rRNA, LSU-rRNA);GO:0000460//maturation of 5.8S rRNA;GO:0000462//maturation of SSU-rRNA from tricistronic rRNA transcript (SSU-rRNA, 5.8S rRNA, LSU-rRNA);GO:0000466//maturation of 5.8S rRNA from tricistronic rRNA transcript (SSU-rRNA, 5.8S rRNA, LSU-rRNA);…
gbi-miRN136	evm.model.chr4.1699	2	1	21	1554	1574	UGUUGUUGAGUUGGUGUUGCU	:::.: :::.:::::::::	GUCAAUAGCAAUUCAACAACA	ndc80	XP_003594432.1 kinetochore protein NDC80 homolog [Medicago truncatula]	-	-	-	GO:0031262//Ndc80 complex;GO:0061617//MICOS complex	GO:0005524//ATP binding	GO:0007059//chromosome segregation;GO:0030261//chromosome condensation;GO:0042407//cristae formation;GO:0051315//attachment of mitotic spindle microtubules to kinetochore
gbi-miRN137	evm.model.chr6.1544	2	1	21	2326	2346	ACAAUUUACAGCACGUGGCAC	:::::.::::::::::.:::	GUGCCGCGUGCUGUAAGUUGA	SULTR3;3	ABR16213.1 unknown [Picea sitchensis]	-	-	-	GO:0005575//cellular_component;GO:0005623//cell;GO:0005886//plasma membrane;GO:0005887//integral component of plasma membrane;GO:0016020//membrane;GO:0016021//integral component of membrane;GO:0031224//intrinsic component of membrane;GO:0031226//intrinsic component of plasma membrane;GO:0044425//membrane part;GO:0044459//plasma membrane part;GO:0044464//cell part;GO:0071944//cell periphery	GO:0003674//molecular_function;GO:0005215//transporter activity;GO:0008271//secondary active sulfate transmembrane transporter activity;GO:0008509//anion transmembrane transporter activity;GO:0015075//ion transmembrane transporter activity;GO:0015103//inorganic anion transmembrane transporter activity;GO:0015116//sulfate transmembrane transporter activity;GO:0015291//secondary active transmembran…	GO:0006355//regulation of transcription, DNA-templated;GO:0006810//transport;GO:0006811//ion transport;GO:0006820//anion transport;GO:0008150//biological_process;GO:0008272//sulfate transport;GO:0015698//inorganic anion transport;GO:0030436//asexual sporulation;GO:0034220//ion transmembrane transport;GO:0051179//localization;GO:0051234//establishment of localization;GO:0055085//transmembrane tran…
gbi-miRN137	evm.model.chr10.669	2	1	21	253	273	ACAAUUUACAGCACGUGGCAC	:::::.::::::::::.:::	GUGCCGCGUGCUGUAAGUUGA	At1g11710	XP_003633738.2 PREDICTED: pentatricopeptide repeat-containing protein At1g66345, mitochondrial [Vitis vinifera]	-	-	-	GO:0005575//cellular_component;GO:0005622//intracellular;GO:0005623//cell;GO:0005737//cytoplasm;GO:0005739//mitochondrion;GO:0043226//organelle;GO:0043227//membrane-bounded organelle;GO:0043229//intracellular organelle;GO:0043231//intracellular membrane-bounded organelle;GO:0044424//intracellular part;GO:0044444//cytoplasmic part;GO:0044464//cell part;GO:1990904//ribonucleoprotein complex	GO:0003674//molecular_function;GO:0003676//nucleic acid binding;GO:0003723//RNA binding;GO:0003824//catalytic activity;GO:0004518//nuclease activity;GO:0004519//endonuclease activity;GO:0005488//binding;GO:0005515//protein binding;GO:0016787//hydrolase activity;GO:0016788//hydrolase activity, acting on ester bonds;GO:0097159//organic cyclic compound binding;GO:1901363//heterocyclic compound bindi…	GO:0000372//Group I intron splicing;GO:0006139//nucleobase-containing compound metabolic process;GO:0006725//cellular aromatic compound metabolic process;GO:0006807//nitrogen compound metabolic process;GO:0008150//biological_process;GO:0008152//metabolic process;GO:0009451//RNA modification;GO:0009987//cellular process;GO:0010468//regulation of gene expression;GO:0016070//RNA metabolic process;GO…
gbi-miRN137	evm.model.chr2.1981	2	1	21	262	282	ACAAUUUACAGCACGUGGCAC	:::::.::::::::.:::::	GUGCCGCGUGCUGUGAAUUGA	--	-	-	-	-	-	-	-
gbi-miRN137	evm.model.chr4.1885	2	1	21	142	162	ACAAUUUACAGCACGUGGCAC	::::::.::::: ::::::::	GUGCCAUGUGCUAUAAAUUGU	MYB4	ASR18095.1 R2R3MYB10 [Ginkgo biloba]	-	-	-	GO:0005575//cellular_component;GO:0005622//intracellular;GO:0005623//cell;GO:0005634//nucleus;GO:0043226//organelle;GO:0043227//membrane-bounded organelle;GO:0043229//intracellular organelle;GO:0043231//intracellular membrane-bounded organelle;GO:0044424//intracellular part;GO:0044464//cell part	GO:0000981//RNA polymerase II transcription factor activity, sequence-specific DNA binding;GO:0000988//transcription factor activity, protein binding;GO:0000989//transcription factor activity, transcription factor binding;GO:0001067//regulatory region nucleic acid binding;GO:0001076//transcription factor activity, RNA polymerase II transcription factor binding;GO:0001134//transcription factor act…	GO:0000003//reproduction;GO:0000902//cell morphogenesis;GO:0000904//cell morphogenesis involved in differentiation;GO:0003006//developmental process involved in reproduction;GO:0006139//nucleobase-containing compound metabolic process;GO:0006351//transcription, DNA-templated;GO:0006355//regulation of transcription, DNA-templated;GO:0006357//regulation of transcription from RNA polymerase II promo…
gbi-miRN137	evm.model.chr1.2806	2	1	21	159	179	ACAAUUUACAGCACGUGGCAC	::::::.:::.:::.:.::::	GUGCCAUGUGUUGUGAGUUGU	LIGB	ABK23305.1 unknown [Picea sitchensis]	Biosynthesis of other secondary metabolites	ko00965//Betalain biosynthesis	K15777	-	GO:0003674//molecular_function;GO:0003824//catalytic activity;GO:0005488//binding;GO:0005506//iron ion binding;GO:0008198//ferrous iron binding;GO:0008270//zinc ion binding;GO:0016491//oxidoreductase activity;GO:0016701//oxidoreductase activity, acting on single donors with incorporation of molecular oxygen;GO:0043167//ion binding;GO:0043169//cation binding;GO:0046872//metal ion binding;GO:004691…	GO:0006725//cellular aromatic compound metabolic process;GO:0008150//biological_process;GO:0008152//metabolic process;GO:0009987//cellular process;GO:0044237//cellular metabolic process;GO:0055114//oxidation-reduction process
gbi-miRN137	evm.model.chr8.459	2	1	21	77	97	ACAAUUUACAGCACGUGGCAC	: :::: :::::::::::::	AUACCACCUGCUGUAAAUUGU	COR2	ABK22537.1 unknown [Picea sitchensis]	-	-	-	GO:0042721//mitochondrial inner membrane protein insertion complex	GO:0003674//molecular_function;GO:0003824//catalytic activity;GO:0008897//holo-[acyl-carrier-protein] synthase activity;GO:0016491//oxidoreductase activity;GO:0047834//D-threo-aldose 1-dehydrogenase activity	GO:0008150//biological_process;GO:0008152//metabolic process;GO:0008610//lipid biosynthetic process;GO:0055114//oxidation-reduction process
gbi-miRN137	evm.model.chr5.448	2	1	21	664	684	ACAAUUUACAGCACGUGGCAC	::::::: ::::::::::::	GUGCCACCUGCUGUAAAUUGG	--	ABK24871.1 unknown [Picea sitchensis]	-	-	-	-	-	-
gbi-miRN137	evm.model.chr8.1441	2	1	21	101	121	ACAAUUUACAGCACGUGGCAC	:: :::.:::.::::::::::	GUACCAUGUGUUGUAAAUUGU	CRK2	ACN39857.1 unknown [Picea sitchensis]	-	-	-	-	GO:0004672//protein kinase activity;GO:0005524//ATP binding	GO:0006468//protein phosphorylation
gbi-miRN137	evm.model.chr1.2094	2	1	21	51	71	ACAAUUUACAGCACGUGGCAC	:::::::::.: ::::::::	AUGCCACGUGUUAUAAAUUGU	NEET	XP_012090374.1 CDGSH iron-sulfur domain-containing protein NEET [Jatropha curcas]	-	-	-	GO:0005575//cellular_component;GO:0005622//intracellular;GO:0005623//cell;GO:0005737//cytoplasm;GO:0005739//mitochondrion;GO:0005740//mitochondrial envelope;GO:0005741//mitochondrial outer membrane;GO:0005783//endoplasmic reticulum;GO:0005789//endoplasmic reticulum membrane;GO:0009507//chloroplast;GO:0009532//plastid stroma;GO:0009536//plastid;GO:0009570//chloroplast stroma;GO:0012505//endomembra…	GO:0003674//molecular_function;GO:0005488//binding;GO:0005515//protein binding;GO:0042802//identical protein binding;GO:0042803//protein homodimerization activity;GO:0043167//ion binding;GO:0043169//cation binding;GO:0046872//metal ion binding;GO:0046983//protein dimerization activity;GO:0048037//cofactor binding;GO:0051536//iron-sulfur cluster binding;GO:0051537//2 iron, 2 sulfur cluster binding…	GO:0000422//mitophagy;GO:0006914//autophagy;GO:0006996//organelle organization;GO:0007005//mitochondrion organization;GO:0007275//multicellular organism development;GO:0007568//aging;GO:0008150//biological_process;GO:0008152//metabolic process;GO:0009056//catabolic process;GO:0009894//regulation of catabolic process;GO:0009987//cellular process;GO:0010150//leaf senescence;GO:0010259//multicellula…
gbi-miRN137	evm.model.chr2.1510	2	1	21	89	109	ACAAUUUACAGCACGUGGCAC	:::.::::::::::.:::	UGGCCGCGUGCUGUAAGUUGA	CYP750A1	ATG29905.1 CYP750C24 [Taxus chinensis]	-	-	-	-	GO:0005506//iron ion binding;GO:0016705//oxidoreductase activity, acting on paired donors, with incorporation or reduction of molecular oxygen;GO:0020037//heme binding	GO:0055114//oxidation-reduction process
gbi-miRN137	evm.model.chr1.778	2	1	21	34	54	ACAAUUUACAGCACGUGGCAC	::::::::.:::: :::::	UAGCCACGUGUUGUACAUUGU	GULLO3	OVA20297.1 FAD linked oxidase [Macleaya cordata]	Global and overview maps;Carbohydrate metabolism	ko01100//Metabolic pathways;ko00053//Ascorbate and aldarate metabolism	K00103	GO:0005575//cellular_component;GO:0005622//intracellular;GO:0005623//cell;GO:0005737//cytoplasm;GO:0005773//vacuole;GO:0005783//endoplasmic reticulum;GO:0005789//endoplasmic reticulum membrane;GO:0012505//endomembrane system;GO:0016020//membrane;GO:0016021//integral component of membrane;GO:0031090//organelle membrane;GO:0031224//intrinsic component of membrane;GO:0031984//organelle subcompartmen…	GO:0000166//nucleotide binding;GO:0003674//molecular_function;GO:0003824//catalytic activity;GO:0003885//D-arabinono-1,4-lactone oxidase activity;GO:0005488//binding;GO:0008891//glycolate oxidase activity;GO:0016491//oxidoreductase activity;GO:0016614//oxidoreductase activity, acting on CH-OH group of donors;GO:0016899//oxidoreductase activity, acting on the CH-OH group of donors, oxygen as accep…	GO:0005975//carbohydrate metabolic process;GO:0005996//monosaccharide metabolic process;GO:0006082//organic acid metabolic process;GO:0006732//coenzyme metabolic process;GO:0006766//vitamin metabolic process;GO:0006767//water-soluble vitamin metabolic process;GO:0008150//biological_process;GO:0008152//metabolic process;GO:0009058//biosynthetic process;GO:0009108//coenzyme biosynthetic process;GO:…
gbi-miRN138b	evm.model.chr10.1984	2	1	21	201	221	UCAUGGUGCAUUGUAAACGGG	:::::.:.::::::::::	CAAGUUUAUAGUGCACCAUGA	NHX7	XP_031491542.1 sodium/hydrogen exchanger 8 isoform X1 [Nymphaea colorata]	-	-	-	-	GO:0016891//endoribonuclease activity, producing 5'-phosphomonoesters	GO:0042779//tRNA 3'-trailer cleavage
gbi-miRN138b	evm.model.chr2.1227	2	1	21	1988	2008	UCAUGGUGCAUUGUAAACGGG	.::::.:.:::::.:::::	AAUGUUUGCGAUGCAUCAUGA	HST	XP_006853006.1 vinorine synthase [Amborella trichopoda]	Global and overview maps;Global and overview maps;Biosynthesis of other secondary metabolites;Biosynthesis of other secondary metabolites;Biosynthesis of other secondary metabolites	ko01100//Metabolic pathways;ko01110//Biosynthesis of secondary metabolites;ko00940//Phenylpropanoid biosynthesis;ko00941//Flavonoid biosynthesis;ko00945//Stilbenoid, diarylheptanoid and gingerol biosynthesis	K13065	-	GO:0016747//transferase activity, transferring acyl groups other than amino-acyl groups	-
gbi-miRN139	evm.model.chr1.2271	2	1	21	699	719	CAGACCUCCAUAUCAGCUUUG	.:::::::::::::::::. :	UAAAGCUGAUAUGGAGGUUAG	GLY1	KAF3776569.1 Glycerol-3-phosphate dehydrogenase NAD(+) 2 [Nymphaea thermarum]	Global and overview maps;Lipid metabolism	ko01110//Biosynthesis of secondary metabolites;ko00564//Glycerophospholipid metabolism	K00006	GO:0005575//cellular_component;GO:0005622//intracellular;GO:0005623//cell;GO:0005737//cytoplasm;GO:0009331//glycerol-3-phosphate dehydrogenase complex;GO:0009507//chloroplast;GO:0009526//plastid envelope;GO:0009536//plastid;GO:0009941//chloroplast envelope;GO:0031967//organelle envelope;GO:0031975//envelope;GO:0032991//macromolecular complex;GO:0043226//organelle;GO:0043227//membrane-bounded orga…	GO:0000166//nucleotide binding;GO:0003674//molecular_function;GO:0003824//catalytic activity;GO:0004367//glycerol-3-phosphate dehydrogenase [NAD+] activity;GO:0005488//binding;GO:0008677//2-dehydropantoate 2-reductase activity;GO:0016491//oxidoreductase activity;GO:0016614//oxidoreductase activity, acting on CH-OH group of donors;GO:0016616//oxidoreductase activity, acting on the CH-OH group of d…	GO:0002376//immune system process;GO:0005975//carbohydrate metabolic process;GO:0006072//glycerol-3-phosphate metabolic process;GO:0006629//lipid metabolic process;GO:0006644//phospholipid metabolic process;GO:0006650//glycerophospholipid metabolic process;GO:0006793//phosphorus metabolic process;GO:0006796//phosphate-containing compound metabolic process;GO:0006950//response to stress;GO:0006952…
gbi-miRN140	evm.model.chr3.161	2	1	21	222	242	AUUGGAUGAAAACGAAAAUGA	: ::::::::::::.:...::	UAAUUUUCGUUUUCGUUUGAU	--	-	-	-	-	-	-	-
gbi-miRN145	evm.model.chr8.375	2	1	21	2689	2709	AAGGUGAAUGGACAUAUCAAC	:::::::: ::::.:::::	UCUGAUAUGUACAUUUACCUU	RFS1	XP_006857632.1 probable galactinol--sucrose galactosyltransferase 1 [Amborella trichopoda]	Global and overview maps;Carbohydrate metabolism	ko01100//Metabolic pathways;ko00052//Galactose metabolism	K06617	-	GO:0003674//molecular_function;GO:0003824//catalytic activity;GO:0008378//galactosyltransferase activity;GO:0016740//transferase activity;GO:0016757//transferase activity, transferring glycosyl groups;GO:0016758//transferase activity, transferring hexosyl groups;GO:0047274//galactinol-sucrose galactosyltransferase activity	GO:0005975//carbohydrate metabolic process;GO:0008150//biological_process;GO:0008152//metabolic process;GO:0044238//primary metabolic process;GO:0071704//organic substance metabolic process
gbi-miRN149	evm.model.chr8.2207	2	1	21	1006	1026	AACGGUGCCACCUGCUGCAUA	:: ::::::::::::..:::	CAUACAGCAGGUGGCAUUGUU	PCPR1-3	ABK22883.1 unknown [Picea sitchensis]	-	-	-	-	-	GO:0006952//defense response
gbi-miRN150	evm.model.chr7.1592	2	1	21	308	328	AGAGAUCUUUGCUAUGUUUGA	..: ::::::::::.:::::	AUGACCAUAGCAAAGGUCUCU	DHX36	XP_024388808.1 DExH-box ATP-dependent RNA helicase DExH1-like isoform X1 [Physcomitrella patens]	-	-	-	-	GO:0003676//nucleic acid binding;GO:0004386//helicase activity;GO:0005515//protein binding;GO:0005524//ATP binding;GO:0008026//ATP-dependent helicase activity	GO:0006139//nucleobase-containing compound metabolic process
gbi-miRN151	evm.model.chr10.502	2	1	21	1574	1594	UGAUUGAAAUUUGAGUGCAUG	::::::.::::::.:.:.:	UUUGCACUUAAAUUUUAGUUA	DJ1D	ADE76454.1 unknown [Picea sitchensis]	Global and overview maps;Carbohydrate metabolism	ko01100//Metabolic pathways;ko00620//Pyruvate metabolism	K18881	GO:0005951//carbamoyl-phosphate synthase complex	GO:0000107//imidazoleglycerol-phosphate synthase activity;GO:0003674//molecular_function;GO:0003824//catalytic activity;GO:0003922//GMP synthase (glutamine-hydrolyzing) activity;GO:0004088//carbamoyl-phosphate synthase (glutamine-hydrolyzing) activity;GO:0004359//glutaminase activity;GO:0004462//lactoylglutathione lyase activity;GO:0004642//phosphoribosylformylglycinamidine synthase activity;GO:0…	GO:0000105//histidine biosynthetic process;GO:0006081//cellular aldehyde metabolic process;GO:0006082//organic acid metabolic process;GO:0006089//lactate metabolic process;GO:0006177//GMP biosynthetic process;GO:0006508//proteolysis;GO:0008150//biological_process;GO:0008152//metabolic process;GO:0009056//catabolic process;GO:0009058//biosynthetic process;GO:0009152//purine ribonucleotide biosynth…
gbi-miRN151	evm.model.chr10.1656	2	1	21	256	276	UGAUUGAAAUUUGAGUGCAUG	::::::.:.::::.:::.:	AUUGCACUUAGAUUUUAAUUA	--	XP_021607966.1 uncharacterized protein LOC110611793 isoform X2 [Manihot esculenta]	-	-	-	-	-	-
gbi-miRN153a/b	evm.model.chr3.1269	2	1	21	851	871	UGUCAGAGAGCAUGCUAGCCA	:::: : ::::::::::::::	UGGCGAUCAUGCUCUCUGACA	ACS3	ABM60748.1 ACC synthase [Picea engelmannii x Picea glauca]	Global and overview maps;Global and overview maps;Amino acid metabolism	ko01100//Metabolic pathways;ko01110//Biosynthesis of secondary metabolites;ko00270//Cysteine and methionine metabolism	K01762	GO:0005737//cytoplasm	GO:0003674//molecular_function;GO:0003824//catalytic activity;GO:0004400//histidinol-phosphate transaminase activity;GO:0004838//L-tyrosine:2-oxoglutarate aminotransferase activity;GO:0005488//binding;GO:0005515//protein binding;GO:0008144//drug binding;GO:0009016//succinyldiaminopimelate transaminase activity;GO:0016829//lyase activity;GO:0016846//carbon-sulfur lyase activity;GO:0016847//1-amino…	GO:0000003//reproduction;GO:0000105//histidine biosynthetic process;GO:0003006//developmental process involved in reproduction;GO:0006082//organic acid metabolic process;GO:0006520//cellular amino acid metabolic process;GO:0006531//aspartate metabolic process;GO:0006559//L-phenylalanine catabolic process;GO:0006572//tyrosine catabolic process;GO:0006807//nitrogen compound metabolic process;GO:000…
gbi-miRN153a/b	evm.model.chr3.1264	2	1	21	1310	1330	UGUCAGAGAGCAUGCUAGCCA	:::: : ::::::::::::::	UGGCGAACAUGCUCUCUGACA	ACS7	ABM60747.1 ACC synthase [Picea glauca]	Global and overview maps;Global and overview maps;Amino acid metabolism	ko01100//Metabolic pathways;ko01110//Biosynthesis of secondary metabolites;ko00270//Cysteine and methionine metabolism	K01762	GO:0005737//cytoplasm	GO:0003824//catalytic activity;GO:0004400//histidinol-phosphate transaminase activity;GO:0004838//L-tyrosine:2-oxoglutarate aminotransferase activity;GO:0009016//succinyldiaminopimelate transaminase activity;GO:0016829//lyase activity;GO:0030170//pyridoxal phosphate binding;GO:0047688//aspartate 4-decarboxylase activity;GO:0048472//threonine-phosphate decarboxylase activity	GO:0000105//histidine biosynthetic process;GO:0006520//cellular amino acid metabolic process;GO:0006531//aspartate metabolic process;GO:0006559//L-phenylalanine catabolic process;GO:0006572//tyrosine catabolic process;GO:0009058//biosynthetic process;GO:0009236//cobalamin biosynthetic process;GO:0019877//diaminopimelate biosynthetic process;GO:0042398//cellular modified amino acid biosynthetic pr…
gbi-miRN153a/b	evm.model.chr4.234	2	1	21	2513	2533	UGUCAGAGAGCAUGCUAGCCA	: :::::..::::::::::..	UUGCUAGUGUGCUCUCUGAUG	SKIP22	XP_006857066.1 putative F-box protein At1g23770 [Amborella trichopoda]	-	-	-	GO:0000151//ubiquitin ligase complex;GO:0005575//cellular_component;GO:0005622//intracellular;GO:0005623//cell;GO:0005634//nucleus;GO:0005737//cytoplasm;GO:0005739//mitochondrion;GO:0005829//cytosol;GO:0016234//inclusion body;GO:0019005//SCF ubiquitin ligase complex;GO:0031461//cullin-RING ubiquitin ligase complex;GO:0032991//macromolecular complex;GO:0042995//cell projection;GO:0043005//neuron p…	GO:0003674//molecular_function;GO:0003824//catalytic activity;GO:0004842//ubiquitin-protein transferase activity;GO:0005488//binding;GO:0005515//protein binding;GO:0016740//transferase activity;GO:0019787//ubiquitin-like protein transferase activity;GO:0019899//enzyme binding;GO:0019900//kinase binding;GO:0019901//protein kinase binding;GO:0031625//ubiquitin protein ligase binding;GO:0032182//ubi…	GO:0000079//regulation of cyclin-dependent protein serine/threonine kinase activity;GO:0000209//protein polyubiquitination;GO:0000422//mitophagy;GO:0001932//regulation of protein phosphorylation;GO:0001933//negative regulation of protein phosphorylation;GO:0002682//regulation of immune system process;GO:0002683//negative regulation of immune system process;GO:0002694//regulation of leukocyte acti…
gbi-miRN156	evm.model.chr3.1696	2	1	20	739	758	AGACUUUGACUUCACUGGCC	::::::.:::::::::.:	UUCCAGUGGAGUCAAAGUUU	-	-	-	-	-	-	-	-
gbi-miRN156	evm.model.chr9.1228	2	1	20	725	744	AGACUUUGACUUCACUGGCC	:.::: ::.::::::::::	AGUCAGAGAGGUCAAAGUCU	HMGB3	XP_021988385.1 high mobility group B protein 1-like [Helianthus annuus]	-	-	-	-	-	-
gbi-miRN157	evm.model.chr1.2987	2	1	21	721	741	UUUUGUAUGAGGUUGAUUGAG	::::.:.:::::::::::	AAAAAUCGAUCUCAUACAAAA	--	ACN39861.1 unknown [Picea sitchensis]	-	-	-	-	GO:0005515//protein binding;GO:0005524//ATP binding;GO:0016772//transferase activity, transferring phosphorus-containing groups;GO:0016887//ATPase activity;GO:0043531//ADP binding	GO:0015809//arginine transport;GO:0015819//lysine transport;GO:0015822//ornithine transport
gbi-miRN157	evm.model.chr1.2988	2	1	21	832	852	UUUUGUAUGAGGUUGAUUGAG	::::.:.:::::::::::	AAAAAUCGAUCUCAUACAAAA	--	ACN39861.1 unknown [Picea sitchensis]	-	-	-	-	GO:0005524//ATP binding;GO:0016887//ATPase activity;GO:0043531//ADP binding	GO:0002949//tRNA threonylcarbamoyladenosine modification
gbi-miRN159	evm.model.chr4.421	2	1	21	5914	5934	UUGGGUUUAAGGUAGGUUAUU	:::::.::::::::::::: :	AAUAAUCUACCUUAAACCCCA	-	-	-	-	-	-	-	-
gbi-miRN160	evm.model.chr3.486	2	1	21	212	232	UGGGUUAGGAAUUAAUUGUUC	.:::::::::::::::.:	UUGCAAUUAAUUCCUAACUCC	WRI1	XP_024517870.1 AP2-like ethylene-responsive transcription factor At2g41710 [Selaginella moellendorffii]	-	-	-	GO:0005840//ribosome	GO:0003700//transcription factor activity, sequence-specific DNA binding;GO:0003735//structural constituent of ribosome	GO:0006355//regulation of transcription, DNA-templated;GO:0006412//translation
gbi-miRN164	evm.model.chr7.1759	2	1	21	1297	1317	UGGAGCCACACUUUGAACAUC	:::::::.::::::.:..:	UUUGUUCAAGGUGUGGUUUUA	BIG	XP_020522820.1 auxin transport protein BIG [Amborella trichopoda]	-	-	-	GO:0005575//cellular_component;GO:0005622//intracellular;GO:0005623//cell;GO:0005737//cytoplasm;GO:0005829//cytosol;GO:0005911//cell-cell junction;GO:0009506//plasmodesma;GO:0016020//membrane;GO:0016021//integral component of membrane;GO:0030054//cell junction;GO:0031224//intrinsic component of membrane;GO:0044424//intracellular part;GO:0044425//membrane part;GO:0044444//cytoplasmic part;GO:00444…	GO:0003674//molecular_function;GO:0005488//binding;GO:0008270//zinc ion binding;GO:0043167//ion binding;GO:0043169//cation binding;GO:0046872//metal ion binding;GO:0046914//transition metal ion binding	GO:0000003//reproduction;GO:0000902//cell morphogenesis;GO:0003006//developmental process involved in reproduction;GO:0006810//transport;GO:0007154//cell communication;GO:0007165//signal transduction;GO:0007275//multicellular organism development;GO:0008150//biological_process;GO:0009314//response to radiation;GO:0009416//response to light stimulus;GO:0009605//response to external stimulus;GO:000…
gbi-miRN167	evm.model.chr8.1300	2	1	21	685	705	UUCGGAAAAGAAUGAUAAAGG	::::.:::::.:::::.::.	GCUUUGUCAUUUUUUUCUGAG	--	XP_021283388.1 peptidyl-tRNA hydrolase 2, mitochondrial isoform X2 [Herrania umbratica]	-	-	-	-	GO:0004045//aminoacyl-tRNA hydrolase activity	-
gbi-miRN167	evm.model.chr1.3067	2	1	21	1578	1598	UUCGGAAAAGAAUGAUAAAGG	.:::.::.::.::::.::::	AUUUUGUCGUUUUUUUUCGAA	PER9	ABR17480.1 unknown [Picea sitchensis]	Global and overview maps;Global and overview maps;Biosynthesis of other secondary metabolites	ko01100//Metabolic pathways;ko01110//Biosynthesis of secondary metabolites;ko00940//Phenylpropanoid biosynthesis	K00430	-	GO:0004096//catalase activity;GO:0004601//peroxidase activity;GO:0020037//heme binding	GO:0006979//response to oxidative stress;GO:0055114//oxidation-reduction process
gbi-miRN168	evm.model.chr12.859	2	1	21	737	757	UUACCUUAGCAUAACAUUCCU	:: :::::::.::::::.:	CAGAUUGUUAUGUUAAGGUGA	--	-	-	-	-	GO:0019013//viral nucleocapsid	GO:0003723//RNA binding	-
gbi-miRN168	evm.model.chr2.348	2	1	21	898	918	UUACCUUAGCAUAACAUUCCU	:: : ::::::::::::::	CAGAUUAUUAUGCUAAGGUAA	KIC	ACH60154.1 calcium binding protein with EF-hand motif, partial [Pseudotsuga menziesii]	Replication and repair	ko03420//Nucleotide excision repair	K10840	-	GO:0003674//molecular_function;GO:0005488//binding;GO:0005509//calcium ion binding;GO:0005515//protein binding;GO:0043167//ion binding;GO:0043169//cation binding;GO:0046872//metal ion binding	GO:0000902//cell morphogenesis;GO:0000904//cell morphogenesis involved in differentiation;GO:0008150//biological_process;GO:0009653//anatomical structure morphogenesis;GO:0009888//tissue development;GO:0009987//cellular process;GO:0010026//trichome differentiation;GO:0010090//trichome morphogenesis;GO:0010091//trichome branching;GO:0016043//cellular component organization;GO:0030154//cell differe…
gbi-miRN170	evm.model.chr9.1608	2	1	21	3342	3362	UGUUCAUAAGAGUGUAACCCU	::::: ::::::.::::.:	CUGGUUAGACUCUUGUGAAUA	--	XP_031092381.1 H/ACA ribonucleoprotein complex non-core subunit NAF1-like [Ipomoea triloba]	-	-	-	-	-	GO:0001522//pseudouridine synthesis;GO:0042254//ribosome biogenesis
gbi-miRN174	evm.model.chr7.1900	2	1	21	318	338	UCGUAAUGUCCAUAAUGAAAA	:::::::::::.:: ::::	GCUUCAUUAUGGAUAUCACGA	-	-	-	-	-	-	-	-
gbi-miRN175	evm.model.chr11.1093	2	1	21	537	557	AUGUUGGGUUUUAUGUUUUGC	:::.:::::::::::::: :	ACAAGACAUAAAACCCAACUU	-	-	-	-	-	-	-	-
gbi-miRN175	evm.model.chr1.1559	2	1	21	1095	1115	AUGUUGGGUUUUAUGUUUUGC	: ::::..:.::::::.::::	GGAAAAUGUGAAACCCGACAU	CRR2	KAA0059294.1 pentatricopeptide repeat-containing protein [Cucumis melo var. makuwa] [Cucumis melo]	-	-	-	-	GO:0008270//zinc ion binding	-
gbi-miRN177	evm.model.chr5.309	2	1	21	1118	1138	UGUUGCUGAGAAACGAAAGAG	:::::::::::::::: ::.:	CUCUUUCGUUUCUCAGAAAUA	At3g02645	TKS05108.1 hypothetical protein D5086_0000132050 [Populus alba]	-	-	-	-	-	-
gbi-miRN182	evm.model.chr5.615	2	1	21	88	108	UAUUGUACAAAACUUCUCUUC	:.:::::::::::.::::	ACUGGGAAGUUUUGUAUAAUA	--	XP_021597575.1 uncharacterized protein LOC110603894 [Manihot esculenta]	-	-	-	-	-	-
gbi-miRN182	evm.model.chr2.517	2	1	21	323	343	UAUUGUACAAAACUUCUCUUC	..:::: ::::::::::::.	AGGGAGACGUUUUGUACAAUG	-	-	-	-	-	-	-	-
gbi-miRN185	evm.model.chr1.1490	2	1	21	1350	1370	UUGCUCUUGGACAGCUUUUCU	::::::: ::::::.::::	CCAAAAGCUAUCCAAGGGCAA	WRKY6	XP_006842141.1 probable WRKY transcription factor 72 [Amborella trichopoda]	-	-	-	-	GO:0003700//transcription factor activity, sequence-specific DNA binding;GO:0043565//sequence-specific DNA binding	GO:0006355//regulation of transcription, DNA-templated
gbi-miRN185	evm.model.chr6.153	2	1	21	1704	1724	UUGCUCUUGGACAGCUUUUCU	: :::: .::::::::::.::	AAAAAAAUUGUCCAAGAGUAA	MVD2	AAV32433.1 mevalonate disphosphate decarboxylase [Ginkgo biloba]	Global and overview maps;Global and overview maps;Metabolism of terpenoids and polyketides	ko01100//Metabolic pathways;ko01110//Biosynthesis of secondary metabolites;ko00900//Terpenoid backbone biosynthesis	K01597	GO:0005575//cellular_component;GO:0005622//intracellular;GO:0005623//cell;GO:0005737//cytoplasm;GO:0005829//cytosol;GO:0044424//intracellular part;GO:0044444//cytoplasmic part;GO:0044464//cell part	GO:0000166//nucleotide binding;GO:0003674//molecular_function;GO:0003824//catalytic activity;GO:0004163//diphosphomevalonate decarboxylase activity;GO:0004496//mevalonate kinase activity;GO:0004765//shikimate kinase activity;GO:0005488//binding;GO:0005515//protein binding;GO:0005524//ATP binding;GO:0008144//drug binding;GO:0016829//lyase activity;GO:0016830//carbon-carbon lyase activity;GO:001683…	GO:0006066//alcohol metabolic process;GO:0006084//acetyl-CoA metabolic process;GO:0006139//nucleobase-containing compound metabolic process;GO:0006163//purine nucleotide metabolic process;GO:0006464//cellular protein modification process;GO:0006486//protein glycosylation;GO:0006487//protein N-linked glycosylation;GO:0006488//dolichol-linked oligosaccharide biosynthetic process;GO:0006489//dolichy…
gbi-miRN188	evm.model.chr3.1901	2	1	21	1639	1659	UGUAAGCAAUGCAACAGAGAA	:::.:::::.::::.::.::	CUCUUUGUUGUAUUGUUUGCA	CKI1	OAE21075.1 hypothetical protein AXG93_3661s1000 [Marchantia polymorpha subsp. ruderalis] [Marchantia polymorpha]	-	-	-	GO:0005575//cellular_component;GO:0005622//intracellular;GO:0005623//cell;GO:0005886//plasma membrane;GO:0016020//membrane;GO:0016021//integral component of membrane;GO:0031224//intrinsic component of membrane;GO:0044425//membrane part;GO:0044464//cell part;GO:0071944//cell periphery	GO:0000155//phosphorelay sensor kinase activity;GO:0000156//phosphorelay response regulator activity;GO:0003674//molecular_function;GO:0003824//catalytic activity;GO:0004672//protein kinase activity;GO:0004673//protein histidine kinase activity;GO:0005524//ATP binding;GO:0016301//kinase activity;GO:0016740//transferase activity;GO:0016772//transferase activity, transferring phosphorus-containing …	GO:0000160//phosphorelay signal transduction system;GO:0006464//cellular protein modification process;GO:0006468//protein phosphorylation;GO:0006793//phosphorus metabolic process;GO:0006796//phosphate-containing compound metabolic process;GO:0006807//nitrogen compound metabolic process;GO:0006817//phosphate ion transport;GO:0007154//cell communication;GO:0007165//signal transduction;GO:0008150//b…
gbi-miRN188	evm.model.chr8.1239	2	1	21	544	564	UGUAAGCAAUGCAACAGAGAA	.::::::::::::::: ::	GGUUCUGUUGCAUUGCUUCCA	--	ADE75936.1 unknown [Picea sitchensis]	-	-	-	GO:0005575//cellular_component;GO:0005622//intracellular;GO:0005623//cell;GO:0005737//cytoplasm;GO:0005739//mitochondrion;GO:0005740//mitochondrial envelope;GO:0005743//mitochondrial inner membrane;GO:0016020//membrane;GO:0016021//integral component of membrane;GO:0019866//organelle inner membrane;GO:0031090//organelle membrane;GO:0031224//intrinsic component of membrane;GO:0031300//intrinsic com…	GO:0003674//molecular_function	GO:0006810//transport;GO:0006811//ion transport;GO:0006812//cation transport;GO:0006813//potassium ion transport;GO:0006839//mitochondrial transport;GO:0008150//biological_process;GO:0009987//cellular process;GO:0015672//monovalent inorganic cation transport;GO:0030001//metal ion transport;GO:0034220//ion transmembrane transport;GO:0051179//localization;GO:0051234//establishment of localization;G…
gbi-miRN196a	evm.model.chr11.1276	2	1	21	494	514	UGGCGCAGCGUAGGGAGGACC	::::.::::::::: ::::::	GGUCUUCCCUACGCGGCGCCA	PGL3	ABR16440.1 unknown [Picea sitchensis]	-	-	-	-	-	-
gbi-miRN196a	evm.model.chr11.1280	2	1	21	394	414	UGGCGCAGCGUAGGGAGGACC	::::.::::::::: ::::::	GGUCUUCCCUACGCGGCGCCA	PGL3	ABR16440.1 unknown [Picea sitchensis]	-	-	-	-	-	-
gbi-miRN196a	evm.model.chr6.1211	2	1	21	2015	2035	UGGCGCAGCGUAGGGAGGACC	:::::::::::::. ::::::	GGUCCUCCCUACGUGGCGCCA	-	-	-	-	-	-	-	-
gbi-miRN196a	evm.model.chr1.1989	2	1	21	25	45	UGGCGCAGCGUAGGGAGGACC	:::::::::::::: :.::::	GGUCCUCCCUACGCGGUGCCA	--	PIA31644.1 hypothetical protein AQUCO_04900147v1 [Aquilegia coerulea]	-	-	-	-	GO:0016747//transferase activity, transferring acyl groups other than amino-acyl groups	-
gbi-miRN196a	evm.model.chr1.2371	2	1	21	1678	1698	UGGCGCAGCGUAGGGAGGACC	:::::::::::. ::::::	UCUCCUCCCUACGUGGCGCCA	JGB	XP_021634786.1 protein JINGUBANG [Manihot esculenta]	-	-	-	-	GO:0005515//protein binding	-
gbi-miRN196b	evm.model.chr10.700	2	1	21	25	45	UGGCGCCGCGUAGGGAGAACC	::: :: ::::::::::::::	GGUCCUGCCUACGCGGCGCCA	--	ACN40546.1 unknown [Picea sitchensis]	Signal transduction	ko04075//Plant hormone signal transduction	K13464	GO:0005575//cellular_component;GO:0005622//intracellular;GO:0005623//cell;GO:0005634//nucleus;GO:0043226//organelle;GO:0043227//membrane-bounded organelle;GO:0043229//intracellular organelle;GO:0043231//intracellular membrane-bounded organelle;GO:0044424//intracellular part;GO:0044464//cell part	GO:0003674//molecular_function;GO:0003712//transcription cofactor activity;GO:0003714//transcription corepressor activity	GO:0000003//reproduction;GO:0003006//developmental process involved in reproduction;GO:0006139//nucleobase-containing compound metabolic process;GO:0006351//transcription, DNA-templated;GO:0006355//regulation of transcription, DNA-templated;GO:0006725//cellular aromatic compound metabolic process;GO:0006807//nitrogen compound metabolic process;GO:0006950//response to stress;GO:0006952//defense re…
gbi-miRN198	evm.model.chr9.103	2	1	21	717	737	UUUUGGAACCAGUAAAACACG	.::::: ::.::::::::.::	UGUGUUCUAUUGGUUCCAGAA	WOX4	ALN42230.1 WUSCHEL homeobox protein WOX5 [Pinus pinaster]	-	-	-	GO:0005575//cellular_component;GO:0005622//intracellular;GO:0005623//cell;GO:0005634//nucleus;GO:0005737//cytoplasm;GO:0005829//cytosol;GO:0043226//organelle;GO:0043227//membrane-bounded organelle;GO:0043229//intracellular organelle;GO:0043231//intracellular membrane-bounded organelle;GO:0044424//intracellular part;GO:0044444//cytoplasmic part;GO:0044464//cell part;GO:0048353//primary endosperm n…	GO:0003674//molecular_function;GO:0003676//nucleic acid binding;GO:0003677//DNA binding;GO:0003700//transcription factor activity, sequence-specific DNA binding;GO:0005488//binding;GO:0097159//organic cyclic compound binding;GO:1901363//heterocyclic compound binding	GO:0000003//reproduction;GO:0001558//regulation of cell growth;GO:0003006//developmental process involved in reproduction;GO:0006139//nucleobase-containing compound metabolic process;GO:0006351//transcription, DNA-templated;GO:0006355//regulation of transcription, DNA-templated;GO:0006725//cellular aromatic compound metabolic process;GO:0006807//nitrogen compound metabolic process;GO:0007275//mul…
gbi-miRN198	evm.model.chr5.51	2	1	21	2681	2701	UUUUGGAACCAGUAAAACACG	:::::::::::::.::.:	UUGGUUUUACUGGUUCUAAGA	RING1	OAE22339.1 hypothetical protein AXG93_1024s1070 [Marchantia polymorpha subsp. ruderalis] [Marchantia polymorpha]	-	-	-	GO:0000109//nucleotide-excision repair complex;GO:0005680//anaphase-promoting complex	GO:0003674//molecular_function;GO:0003824//catalytic activity;GO:0004842//ubiquitin-protein transferase activity;GO:0005488//binding;GO:0005506//iron ion binding;GO:0008270//zinc ion binding;GO:0016705//oxidoreductase activity, acting on paired donors, with incorporation or reduction of molecular oxygen;GO:0016740//transferase activity;GO:0019787//ubiquitin-like protein transferase activity;GO:00…	GO:0000209//protein polyubiquitination;GO:0006289//nucleotide-excision repair;GO:0006464//cellular protein modification process;GO:0006508//proteolysis;GO:0006511//ubiquitin-dependent protein catabolic process;GO:0006807//nitrogen compound metabolic process;GO:0008150//biological_process;GO:0008152//metabolic process;GO:0009056//catabolic process;GO:0009057//macromolecule catabolic process;GO:000…
gbi-miRN2	evm.model.chr6.1581	2	1	21	45	65	UACACAUGUAUACAUACGUAC	::..::::::.::.:::::::	GUGUGUAUGUGUAUAUGUGUA	EMB2654	XP_018816357.1 PREDICTED: pentatricopeptide repeat-containing protein At2g41720 isoform X1 [Juglans regia]	-	-	-	GO:0005575//cellular_component;GO:0005622//intracellular;GO:0005623//cell;GO:0005737//cytoplasm;GO:0008274//gamma-tubulin ring complex;GO:0009507//chloroplast;GO:0009536//plastid;GO:0043226//organelle;GO:0043227//membrane-bounded organelle;GO:0043229//intracellular organelle;GO:0043231//intracellular membrane-bounded organelle;GO:0044424//intracellular part;GO:0044444//cytoplasmic part;GO:0044464…	GO:0003674//molecular_function;GO:0003676//nucleic acid binding;GO:0003723//RNA binding;GO:0003735//structural constituent of ribosome;GO:0003824//catalytic activity;GO:0004518//nuclease activity;GO:0004519//endonuclease activity;GO:0005198//structural molecule activity;GO:0005215//transporter activity;GO:0005488//binding;GO:0005515//protein binding;GO:0016787//hydrolase activity;GO:0016788//hydr…	GO:0000003//reproduction;GO:0003006//developmental process involved in reproduction;GO:0006139//nucleobase-containing compound metabolic process;GO:0006396//RNA processing;GO:0006397//mRNA processing;GO:0006725//cellular aromatic compound metabolic process;GO:0006807//nitrogen compound metabolic process;GO:0006886//intracellular protein transport;GO:0007275//multicellular organism development;GO:…
gbi-miRN2	evm.model.chr6.554	2	1	21	191	211	UACACAUGUAUACAUACGUAC	:..::::::::..:::::::	AUGUGUAUGUAUGUAUGUGUA	HTH	XP_021803860.1 protein HOTHEAD [Prunus avium]	Global and overview maps;Amino acid metabolism	ko01100//Metabolic pathways;ko00260//Glycine, serine and threonine metabolism	K00108	-	GO:0008812//choline dehydrogenase activity;GO:0016614//oxidoreductase activity, acting on CH-OH group of donors;GO:0050660//flavin adenine dinucleotide binding	GO:0019285//glycine betaine biosynthetic process from choline;GO:0055114//oxidation-reduction process
gbi-miRN2	evm.model.chr2.649	2	1	21	2165	2185	UACACAUGUAUACAUACGUAC	::: :::::::::::::::	AUACCCAUGUAUACAUGUGUA	CBSPPR1	XP_006845608.1 pentatricopeptide repeat-containing protein At5g10690 isoform X1 [Amborella trichopoda]	-	-	-	GO:0005575//cellular_component;GO:0005622//intracellular;GO:0005623//cell;GO:0005737//cytoplasm;GO:0005829//cytosol;GO:0043226//organelle;GO:0043227//membrane-bounded organelle;GO:0043229//intracellular organelle;GO:0043231//intracellular membrane-bounded organelle;GO:0044424//intracellular part;GO:0044444//cytoplasmic part;GO:0044464//cell part	GO:0003674//molecular_function;GO:0003676//nucleic acid binding;GO:0003723//RNA binding;GO:0003824//catalytic activity;GO:0004518//nuclease activity;GO:0004519//endonuclease activity;GO:0005488//binding;GO:0016787//hydrolase activity;GO:0016788//hydrolase activity, acting on ester bonds;GO:0097159//organic cyclic compound binding;GO:1901363//heterocyclic compound binding	GO:0006139//nucleobase-containing compound metabolic process;GO:0006725//cellular aromatic compound metabolic process;GO:0006807//nitrogen compound metabolic process;GO:0008150//biological_process;GO:0008152//metabolic process;GO:0009451//RNA modification;GO:0009987//cellular process;GO:0016070//RNA metabolic process;GO:0034641//cellular nitrogen compound metabolic process;GO:0043170//macromolecu…
gbi-miRN2	evm.model.chr11.1492	2	1	21	2000	2020	UACACAUGUAUACAUACGUAC	:. ::::::::.:::::::	UAAUAUAUGUAUAUAUGUGUA	UBA2C	ACN39907.1 unknown [Picea sitchensis]	Transcription	ko03040//Spliceosome	K12741	GO:0005575//cellular_component;GO:0005622//intracellular;GO:0005623//cell;GO:0005634//nucleus;GO:0005730//nucleolus;GO:0031974//membrane-enclosed lumen;GO:0031981//nuclear lumen;GO:0043226//organelle;GO:0043227//membrane-bounded organelle;GO:0043228//non-membrane-bounded organelle;GO:0043229//intracellular organelle;GO:0043231//intracellular membrane-bounded organelle;GO:0043232//intracellular no…	GO:0003674//molecular_function;GO:0003676//nucleic acid binding;GO:0003723//RNA binding;GO:0003729//mRNA binding;GO:0005488//binding;GO:0097159//organic cyclic compound binding;GO:1901363//heterocyclic compound binding	GO:0006950//response to stress;GO:0006952//defense response;GO:0007275//multicellular organism development;GO:0007568//aging;GO:0008150//biological_process;GO:0008152//metabolic process;GO:0008219//cell death;GO:0008380//RNA splicing;GO:0009058//biosynthetic process;GO:0009692//ethylene metabolic process;GO:0009693//ethylene biosynthetic process;GO:0009987//cellular process;GO:0010150//leaf senes…
gbi-miRN200	evm.model.chr10.1468	2	1	21	1648	1668	UGCUAUUUCAUCAAUCCGCUC	:::::::::::: ::.:::::	GAGCGGAUUGAUAAAGUAGCA	--	ACN39861.1 unknown [Picea sitchensis]	-	-	-	-	GO:0005524//ATP binding;GO:0016887//ATPase activity;GO:0043531//ADP binding	-
gbi-miRN202	evm.model.chr9.1224	2	1	21	1276	1296	AAUCUUCUUCAAGCACCUGCC	::: ::.:::::::::.::	AUCAGCUGUUUGAAGAAGGUU	--	ADE76876.1 unknown [Picea sitchensis]	-	-	-	-	GO:0046983//protein dimerization activity	-
gbi-miRN204	evm.model.chr10.1263	2	1	21	62	82	UCGAUGUUCAUAGUGUGGCUC	:::::::.::::.::::.:.	UAGCCACAUUAUGGACAUUGG	PAD4	ABR16483.1 unknown [Picea sitchensis]	Environmental adaptation	ko04626//Plant-pathogen interaction	K18875	-	-	-
gbi-miRN204	evm.model.chr9.893	2	1	21	695	715	UCGAUGUUCAUAGUGUGGCUC	.:::::::::::.:.::.:.	UGGCCACACUAUGGAUAUUGG	EDS1	ABK24815.1 unknown [Picea sitchensis]	Environmental adaptation	ko04626//Plant-pathogen interaction	K18875	-	GO:0016787//hydrolase activity;GO:0016788//hydrolase activity, acting on ester bonds	GO:0006629//lipid metabolic process
gbi-miRN212	evm.model.chr10.1678	2	1	21	167	187	AAAGUACUCAUGGAUUUUUGU	:::::::::: ::::.:::	CAAAAAAUCCAUCAGUAUUUU	--	-	-	-	-	-	-	-
gbi-miRN213	evm.model.chr2.713	2	1	21	614	634	UGGCAAGUGCAGGAAGAUGAA	.::::: ::::::::::::	ACUAUCUUACUGCACUUGCCA	P4H1	XP_011623689.2 prolyl 4-hydroxylase 1 [Amborella trichopoda]	Global and overview maps;Amino acid metabolism	ko01100//Metabolic pathways;ko00330//Arginine and proline metabolism	K00472	GO:0005575//cellular_component;GO:0005622//intracellular;GO:0005623//cell;GO:0005737//cytoplasm;GO:0005783//endoplasmic reticulum;GO:0005789//endoplasmic reticulum membrane;GO:0005794//Golgi apparatus;GO:0012505//endomembrane system;GO:0016020//membrane;GO:0016021//integral component of membrane;GO:0019012//virion;GO:0031224//intrinsic component of membrane;GO:0031984//organelle subcompartment;GO…	GO:0003674//molecular_function;GO:0003824//catalytic activity;GO:0004656//procollagen-proline 4-dioxygenase activity;GO:0005488//binding;GO:0005506//iron ion binding;GO:0016491//oxidoreductase activity;GO:0016705//oxidoreductase activity, acting on paired donors, with incorporation or reduction of molecular oxygen;GO:0016706//oxidoreductase activity, acting on paired donors, with incorporation or…	GO:0006082//organic acid metabolic process;GO:0006464//cellular protein modification process;GO:0006520//cellular amino acid metabolic process;GO:0006575//cellular modified amino acid metabolic process;GO:0006807//nitrogen compound metabolic process;GO:0008150//biological_process;GO:0008152//metabolic process;GO:0009987//cellular process;GO:0018126//protein hydroxylation;GO:0018193//peptidyl-amin…
gbi-miRN216	evm.model.chr12.75	2	1	21	134	154	AAAAUUAGGAAACGGGCUCCA	:::::.::: :::::::::::	UGGAGUCCGCUUCCUAAUUUU	At1g74360	XP_024538509.1 probable LRR receptor-like serine/threonine-protein kinase At1g74360 isoform X1 [Selaginella moellendorffii]	-	-	-	-	GO:0005515//protein binding	-
gbi-miRN219	evm.model.chr1.2254	2	1	21	2937	2957	UUACUAAGGCAUACAUGAUGG	::::::::.::::: :::::	GCAUCAUGUGUGCCUGAGUAA	PLIP2	XP_020529894.1 uncharacterized protein LOC18445098 [Amborella trichopoda]	-	-	-	-	GO:0003674//molecular_function;GO:0003824//catalytic activity;GO:0004806//triglyceride lipase activity;GO:0005488//binding;GO:0016298//lipase activity;GO:0016787//hydrolase activity;GO:0016788//hydrolase activity, acting on ester bonds;GO:0043167//ion binding;GO:0043169//cation binding;GO:0046872//metal ion binding;GO:0052689//carboxylic ester hydrolase activity	GO:0006629//lipid metabolic process;GO:0008150//biological_process;GO:0008152//metabolic process;GO:0009056//catabolic process;GO:0016042//lipid catabolic process;GO:0044238//primary metabolic process;GO:0071704//organic substance metabolic process;GO:1901575//organic substance catabolic process
gbi-miRN21a	evm.model.chr6.1511	2	1	21	664	684	UUGGAAAGGGCAAUGAAAUAC	: :::::::::.::::::.:	GCAUUUCAUUGUCCUUUCUAU	KIN5A	XP_006828246.1 kinesin-like protein KIN-5D [Amborella trichopoda]	-	-	-	-	GO:0005524//ATP binding;GO:0008017//microtubule binding	GO:0007018//microtubule-based movement;GO:0007059//chromosome segregation;GO:0030261//chromosome condensation
gbi-miRN21a	evm.model.chr7.1989	2	1	21	264	284	UUGGAAAGGGCAAUGAAAUAC	::::: ::::.:::::.:::	AUAUUUGAUUGUCCUUUUCAA	SGS3	AJP06351.1 SGS3 [Pinus tabuliformis]	-	-	-	-	GO:0008270//zinc ion binding	GO:0031047//gene silencing by RNA
gbi-miRN21b	evm.model.chr5.84	2	1	21	969	989	ACGCCAUUUUCCUGUCCAAGA	:::::::::::::.::::: :	UCUUGGACAGGAAGAUGGCUU	ZDP	ABR18091.1 unknown [Picea sitchensis]	-	-	-	GO:0005575//cellular_component;GO:0005622//intracellular;GO:0005623//cell;GO:0005634//nucleus;GO:0005654//nucleoplasm;GO:0005730//nucleolus;GO:0005737//cytoplasm;GO:0005739//mitochondrion;GO:0031974//membrane-enclosed lumen;GO:0031981//nuclear lumen;GO:0043226//organelle;GO:0043227//membrane-bounded organelle;GO:0043228//non-membrane-bounded organelle;GO:0043229//intracellular organelle;GO:004323…	GO:0000166//nucleotide binding;GO:0003674//molecular_function;GO:0003676//nucleic acid binding;GO:0003677//DNA binding;GO:0003690//double-stranded DNA binding;GO:0003824//catalytic activity;GO:0005488//binding;GO:0005524//ATP binding;GO:0008144//drug binding;GO:0008270//zinc ion binding;GO:0016301//kinase activity;GO:0016740//transferase activity;GO:0016772//transferase activity, transferring pho…	GO:0000012//single strand break repair;GO:0006139//nucleobase-containing compound metabolic process;GO:0006259//DNA metabolic process;GO:0006281//DNA repair;GO:0006351//transcription, DNA-templated;GO:0006355//regulation of transcription, DNA-templated;GO:0006725//cellular aromatic compound metabolic process;GO:0006753//nucleoside phosphate metabolic process;GO:0006793//phosphorus metabolic proce…
gbi-miRN222	evm.model.chr3.889	2	1	21	1180	1200	AAUUUGAUUGCAUAAGGAAGC	::::::::::::: ::::.::	GCUUCCUUAUGCAUUCAAGUU	RBSK	ABK20996.1 unknown [Picea sitchensis]	Global and overview maps;Carbohydrate metabolism	ko01100//Metabolic pathways;ko00030//Pentose phosphate pathway	K00852	-	GO:0003700//transcription factor activity, sequence-specific DNA binding;GO:0004747//ribokinase activity;GO:0008478//pyridoxal kinase activity;GO:0008662//1-phosphofructokinase activity;GO:0008902//hydroxymethylpyrimidine kinase activity;GO:0008972//phosphomethylpyrimidine kinase activity;GO:0009024//tagatose-6-phosphate kinase activity;GO:0016773//phosphotransferase activity, alcohol group as ac…	GO:0005990//lactose catabolic process;GO:0006352//DNA-templated transcription, initiation;GO:0006355//regulation of transcription, DNA-templated;GO:0009228//thiamine biosynthetic process;GO:0009244//lipopolysaccharide core region biosynthetic process;GO:0009443//pyridoxal 5'-phosphate salvage;GO:0019303//D-ribose catabolic process;GO:0019310//inositol catabolic process
gbi-miRN222	evm.model.chr1.1090	2	1	21	6	26	AAUUUGAUUGCAUAAGGAAGC	.:::.: :::.:::::::::	UUUUCUUAAUGUAAUCAAAUU	COMT	ABK22718.1 unknown [Picea sitchensis]	Global and overview maps;Amino acid metabolism;Biosynthesis of other secondary metabolites	ko01100//Metabolic pathways;ko00350//Tyrosine metabolism;ko00965//Betalain biosynthesis	K00545	-	GO:0008168//methyltransferase activity;GO:0008171//O-methyltransferase activity;GO:0008176//tRNA (guanine-N7-)-methyltransferase activity;GO:0008276//protein methyltransferase activity;GO:0008757//S-adenosylmethionine-dependent methyltransferase activity;GO:0046025//precorrin-6Y C5,15-methyltransferase (decarboxylating) activity	GO:0001510//RNA methylation;GO:0006400//tRNA modification;GO:0006412//translation;GO:0008152//metabolic process;GO:0008610//lipid biosynthetic process;GO:0009452//7-methylguanosine RNA capping;GO:0018364//peptidyl-glutamine methylation;GO:0042273//ribosomal large subunit biogenesis;GO:0046140//corrin biosynthetic process
gbi-miRN222	evm.model.chr9.504	2	1	21	1245	1265	AAUUUGAUUGCAUAAGGAAGC	:: .::::::::::::.::	UGUUAUUUAUGCAAUCAAGUU	GSVIVT00026920001	ABR18040.1 unknown [Picea sitchensis]	-	-	-	-	GO:0004650//polygalacturonase activity	GO:0005975//carbohydrate metabolic process
gbi-miRN226	evm.model.chr4.328	2	1	21	1532	1552	UGUCUAAUCAGGGUGCCCAUU	:::::::: .:::::::::::	AAUGGGCAGUCUGAUUAGACA	CHIT5B	QEL09530.1 class V chitinase [Pinus banksiana]	Global and overview maps;Carbohydrate metabolism	ko01100//Metabolic pathways;ko00520//Amino sugar and nucleotide sugar metabolism	K01183	-	-	GO:0005975//carbohydrate metabolic process
gbi-miRN226	evm.model.chr4.268	2	1	21	84	104	UGUCUAAUCAGGGUGCCCAUU	:::::::: ::::::::::.:	AAUGGGCAGCCUGAUUAGAUA	KIN14I	AMS24255.1 kinesin 14-VIa protein [Marsilea vestita]	-	-	-	GO:0005575//cellular_component;GO:0005622//intracellular;GO:0005623//cell;GO:0005737//cytoplasm;GO:0005819//spindle;GO:0005856//cytoskeleton;GO:0005871//kinesin complex;GO:0005874//microtubule;GO:0005875//microtubule associated complex;GO:0005881//cytoplasmic microtubule;GO:0005938//cell cortex;GO:0009524//phragmoplast;GO:0015630//microtubule cytoskeleton;GO:0030863//cortical cytoskeleton;GO:0030…	GO:0000166//nucleotide binding;GO:0003674//molecular_function;GO:0003774//motor activity;GO:0003777//microtubule motor activity;GO:0003779//actin binding;GO:0003824//catalytic activity;GO:0004511//tyrosine 3-monooxygenase activity;GO:0005488//binding;GO:0005509//calcium ion binding;GO:0005515//protein binding;GO:0005516//calmodulin binding;GO:0005524//ATP binding;GO:0008017//microtubule binding;G…	GO:0000226//microtubule cytoskeleton organization;GO:0000902//cell morphogenesis;GO:0000904//cell morphogenesis involved in differentiation;GO:0001578//microtubule bundle formation;GO:0003002//regionalization;GO:0006570//tyrosine metabolic process;GO:0006928//movement of cell or subcellular component;GO:0006996//organelle organization;GO:0007010//cytoskeleton organization;GO:0007017//microtubule-…
gbi-miRN227	evm.model.chr8.253	2	1	21	2322	2342	UGUUAUGUUCCUCUUGCCUGG	::::::::::::.: ::::	GGAGGCAAGAGGAAUAAAACA	CLC-F	XP_006849554.1 chloride channel protein CLC-f isoform X1 [Amborella trichopoda]	-	-	-	GO:0005575//cellular_component;GO:0005622//intracellular;GO:0005623//cell;GO:0005737//cytoplasm;GO:0005794//Golgi apparatus;GO:0009507//chloroplast;GO:0009536//plastid;GO:0009898//cytoplasmic side of plasma membrane;GO:0012505//endomembrane system;GO:0016020//membrane;GO:0016021//integral component of membrane;GO:0031224//intrinsic component of membrane;GO:0032991//macromolecular complex;GO:00347…	GO:0003674//molecular_function;GO:0003938//IMP dehydrogenase activity;GO:0004122//cystathionine beta-synthase activity;GO:0005215//transporter activity;GO:0005216//ion channel activity;GO:0005244//voltage-gated ion channel activity;GO:0005247//voltage-gated chloride channel activity;GO:0005253//anion channel activity;GO:0005254//chloride channel activity;GO:0005524//ATP binding;GO:0008308//voltag…	GO:0005975//carbohydrate metabolic process;GO:0006810//transport;GO:0006811//ion transport;GO:0006820//anion transport;GO:0006821//chloride transport;GO:0008150//biological_process;GO:0009152//purine ribonucleotide biosynthetic process;GO:0015698//inorganic anion transport;GO:0015837//amine transport;GO:0019344//cysteine biosynthetic process;GO:0032879//regulation of localization;GO:0034220//ion …
gbi-miRN230	evm.model.chr6.738	2	1	21	106	126	UUUGGUUCUCUAUGAUUAUGG	.::::::.:: ::::::::::	UCAUAAUUAUUGAGAACCAAA	--	ATG70703.1 FG-GAP repeat-containing protein [Thuja plicata]	-	-	-	GO:0016020//membrane	-	-
gbi-miRN230	evm.model.chr9.437	2	1	21	504	524	UUUGGUUCUCUAUGAUUAUGG	.::: ::::::::::::.:.:	UCAUCAUCAUAGAGAACUAGA	--	-	-	-	-	-	-	-
gbi-miRN230	evm.model.chr6.192	2	1	21	776	796	UUUGGUUCUCUAUGAUUAUGG	..:: .::::::::::::.::	UUAUCGUCAUAGAGAACCGAA	--	XP_027081024.1 uncharacterized protein LOC113703746 [Coffea arabica]	-	-	-	-	-	-
gbi-miRN232	evm.model.chr4.1075	2	1	21	3363	3383	AUUCGCAAUGCACCUUGAAGC	:::::::::::::::::	GGCUCAAGGUGCAUUGCGAAG	NCOR2	XP_010253595.1 PREDICTED: uncharacterized protein LOC104594807 isoform X3 [Nelumbo nucifera]	-	-	-	-	-	-
gbi-miRN234	evm.model.chr6.1232	2	1	21	12	32	UGGCCGCAUAGAUCACUCGUG	.: :::::.::::::::::.:	UAAGAGUGGUCUAUGCGGCUA	NHL1	ABK23490.1 unknown [Picea sitchensis]	-	-	-	-	-	-
gbi-miRN234	evm.model.chr11.787	2	1	21	365	385	UGGCCGCAUAGAUCACUCGUG	:.:: :::::::::::::::	CGCGCUUGAUCUAUGCGGCCA	--	XP_019194080.1 PREDICTED: protein ACCELERATED CELL DEATH 6-like [Ipomoea nil]	-	-	-	-	GO:0005515//protein binding	-
gbi-miRN234	evm.model.chr12.1178	2	1	21	289	309	UGGCCGCAUAGAUCACUCGUG	:::::.::::::.:::::	ACAGAGUGGUCUAUGUGGCCA	AHL10	ADE76363.1 unknown [Picea sitchensis]	-	-	-	-	-	-
gbi-miRN234	evm.model.chr4.2226	2	1	21	60	80	UGGCCGCAUAGAUCACUCGUG	:::::.:.::::::::::	UGGGAGUGGUUUAUGCGGCCA	--	-	-	-	-	-	-	-
gbi-miRN234	evm.model.chr3.59	2	1	21	1163	1183	UGGCCGCAUAGAUCACUCGUG	:::: :::::::::::::	ACGGAGUAAUCUAUGCGGCCA	--	ABK22190.1 unknown [Picea sitchensis]	-	-	-	GO:0016021//integral component of membrane;GO:0042765//GPI-anchor transamidase complex	-	-
gbi-miRN235	evm.model.chr3.1311	2	1	21	3812	3832	UCCUCUUGUCCAUUGAUAGAC	::: ::::::::::::::	UACUAGGAAUGGACAAGAGGA	--	GAQ78443.1 hypothetical protein KFL_000130240 [Klebsormidium nitens]	-	-	-	GO:0016020//membrane	GO:0005315//inorganic phosphate transmembrane transporter activity;GO:0005515//protein binding	GO:0006817//phosphate ion transport
gbi-miRN236	evm.model.chr3.2007	2	1	21	1454	1474	AGCAUGAAGUUCCUUUGUCCA	:::::.::::::.::..::::	UGGACGAAGGAAUUUUGUGCU	PME68	QIR83159.1 pectin methylesterase 1 [Cunninghamia lanceolata]	-	-	-	-	GO:0030599//pectinesterase activity	GO:0042545//cell wall modification
gbi-miRN236	evm.model.chr7.1602	2	1	21	382	402	AGCAUGAAGUUCCUUUGUCCA	::::::::::::::: :.:	GUGACAAAGGAACUUCAGGUU	-	-	-	-	-	-	-	-
gbi-miRN242	evm.model.chr6.8	2	1	23	508	530	UCGAACUUGGGAUGCUUCCUUGA	::. ::::::::::::::.	GCCUGGGCGCAUCCCAAGUUCGG	SEC13A	ABK22893.1 unknown [Picea sitchensis]	Folding, sorting and degradation;Translation	ko04141//Protein processing in endoplasmic reticulum;ko03013//RNA transport	K14004	-	GO:0005515//protein binding	-
gbi-miRN245	evm.model.ctg15945.1	2	1	21	4158	4178	UGCCCGGCCGUGCAUUCUGAU	:::. :.::::::::::::::	AUCGAAGUGCACGGCCGGGCA	TAR1-A	KRH17804.1 hypothetical protein GLYMA_13G017200 [Glycine max]	-	-	-	-	-	-
gbi-miRN245	evm.model.chr2.965	2	1	21	485	505	UGCCCGGCCGUGCAUUCUGAU	..:::::.:.:::::::::	GCUGGAAUGUAUGGCCGGGCA	SEC23	XP_010255698.1 PREDICTED: protein transport protein SEC23-like [Nelumbo nucifera]	Folding, sorting and degradation	ko04141//Protein processing in endoplasmic reticulum	K14006	GO:0030127//COPII vesicle coat	GO:0008270//zinc ion binding	GO:0006886//intracellular protein transport;GO:0006888//ER to Golgi vesicle-mediated transport
gbi-miRN248	evm.model.chr8.1947	2	1	21	892	912	UUGAAGAAGACAAGGAGGGCA	: :.::::::::.::.:::.:	UCCUCUCCUUGUUUUUUUCGA	FAB1B	XP_010917373.1 1-phosphatidylinositol-3-phosphate 5-kinase FAB1B isoform X2 [Elaeis guineensis]	Global and overview maps;Transport and catabolism;Carbohydrate metabolism;Signal transduction	ko01100//Metabolic pathways;ko04145//Phagosome;ko00562//Inositol phosphate metabolism;ko04070//Phosphatidylinositol signaling system	K00921	-	GO:0005524//ATP binding;GO:0016307//phosphatidylinositol phosphate kinase activity;GO:0016887//ATPase activity;GO:0046872//metal ion binding	GO:0046488//phosphatidylinositol metabolic process
gbi-miRN248	evm.model.chr1.623	2	1	21	2201	2221	UUGAAGAAGACAAGGAGGGCA	.:::::::::::::::: :	CUUCCUCCUUGUCUUCUUCUA	--	PSS26152.1 Swi5-dependent recombination DNA repair protein [Actinidia chinensis var. chinensis] [Actinidia chinensis]	-	-	-	-	-	-
gbi-miRN249	evm.model.chr7.1327	2	1	21	195	215	UUGGGUUGUUCAAUAAUGUCC	::::: ::::::.:::::.:	CGACAUCAUUGAAUAACCCGA	--	-	-	-	-	-	-	-
gbi-miRN255	evm.model.chr2.1664	2	1	21	822	842	CCAUGAUGAAACUUUGAAUCU	:.::::::::::::::: ::	UGGUUCAAAGUUUCAUCAAGG	At4g17620	XP_008465904.1 PREDICTED: decapping nuclease DXO homolog, chloroplastic isoform X2 [Cucumis melo]	-	-	-	GO:0005575//cellular_component;GO:0005622//intracellular;GO:0005623//cell;GO:0005634//nucleus;GO:0005737//cytoplasm;GO:0005829//cytosol;GO:0005886//plasma membrane;GO:0009507//chloroplast;GO:0009536//plastid;GO:0016020//membrane;GO:0032991//macromolecular complex;GO:0043226//organelle;GO:0043227//membrane-bounded organelle;GO:0043229//intracellular organelle;GO:0043231//intracellular membrane-bou…	GO:0000166//nucleotide binding;GO:0000287//magnesium ion binding;GO:0001882//nucleoside binding;GO:0001883//purine nucleoside binding;GO:0003674//molecular_function;GO:0003676//nucleic acid binding;GO:0003677//DNA binding;GO:0003723//RNA binding;GO:0003729//mRNA binding;GO:0003824//catalytic activity;GO:0004518//nuclease activity;GO:0004519//endonuclease activity;GO:0004521//endoribonuclease acti…	GO:0000291//nuclear-transcribed mRNA catabolic process, exonucleolytic;GO:0000448//cleavage in ITS2 between 5.8S rRNA and LSU-rRNA of tricistronic rRNA transcript (SSU-rRNA, 5.8S rRNA, LSU-rRNA);GO:0000460//maturation of 5.8S rRNA;GO:0000463//maturation of LSU-rRNA from tricistronic rRNA transcript (SSU-rRNA, 5.8S rRNA, LSU-rRNA);GO:0000466//maturation of 5.8S rRNA from tricistronic rRNA transcri…
gbi-miRN255	evm.model.chr5.214	2	1	21	1285	1305	CCAUGAUGAAACUUUGAAUCU	::::::::::::::.:: :	GAAUUCAAAGUUUCAUUAUAG	-	-	-	-	-	-	-	-
gbi-miRN255	evm.model.chr5.214	2	1	21	1324	1344	CCAUGAUGAAACUUUGAAUCU	::::::::::::::.:: :	GAAUUCAAAGUUUCAUUAUAG	-	-	-	-	-	-	-	-
gbi-miRN256b/a	evm.model.chr8.2248	2	1	21	3779	3799	UGUGUCGAACCUUUCCCAGCA	:::::::.:::::: ::::::	UGCUGGGGAAGGUUAGACACA	At3g47110	XP_024018370.1 putative receptor-like protein kinase At3g47110, partial [Morus notabilis]	Environmental adaptation;Signal transduction	ko04626//Plant-pathogen interaction;ko04016//MAPK signaling pathway - plant	K13420	-	GO:0004672//protein kinase activity;GO:0005515//protein binding;GO:0005524//ATP binding	GO:0006468//protein phosphorylation
gbi-miRN256b/a	evm.model.chr9.1872	2	1	21	3278	3298	UGUGUCGAACCUUUCCCAGCA	::::: ::::::::::::	CACUGGGCAAGGUUCGACACC	GSO1	EFJ20857.1 hypothetical protein SELMODRAFT_50240, partial [Selaginella moellendorffii]	-	-	-	-	GO:0004672//protein kinase activity;GO:0005515//protein binding;GO:0005524//ATP binding	GO:0006468//protein phosphorylation
gbi-miRN26	evm.model.chr1.2956	2	1	21	492	512	UCAUCAGUGUGUUCUUAUAGC	::: ::::::.:.::::::	UGUAUCAGAACAUAUUGAUGA	MAKR3	ABK25133.1 unknown [Picea sitchensis]	-	-	-	-	-	-
gbi-miRN260	evm.model.chr11.615	2	1	21	861	881	UCAAGGAUGAGAAGCUAUUGC	:: :: :::::::::::::	CAAAGAGGUUCUCAUCCUUGA	--	-	-	-	-	-	-	-
gbi-miRN261	evm.model.chr4.70	2	1	21	9	29	CUUGGCUUCUAACUUGAGGAA	:: :::::::::::::::..:	UUGCUCAAGUUAGAAGCCGGG	JAR4	KAF3968561.1 hypothetical protein CMV_007564 [Castanea mollissima]	Signal transduction	ko04075//Plant hormone signal transduction	K14506	GO:0005575//cellular_component;GO:0005622//intracellular;GO:0005623//cell;GO:0005737//cytoplasm;GO:0005773//vacuole;GO:0043226//organelle;GO:0043227//membrane-bounded organelle;GO:0043229//intracellular organelle;GO:0043231//intracellular membrane-bounded organelle;GO:0044424//intracellular part;GO:0044444//cytoplasmic part;GO:0044464//cell part	GO:0003674//molecular_function;GO:0003700//transcription factor activity, sequence-specific DNA binding;GO:0003824//catalytic activity;GO:0005488//binding;GO:0005515//protein binding;GO:0016740//transferase activity;GO:0016772//transferase activity, transferring phosphorus-containing groups;GO:0016779//nucleotidyltransferase activity;GO:0016874//ligase activity;GO:0016879//ligase activity, formin…	GO:0000302//response to reactive oxygen species;GO:0001101//response to acid chemical;GO:0002218//activation of innate immune response;GO:0002252//immune effector process;GO:0002253//activation of immune response;GO:0002376//immune system process;GO:0002682//regulation of immune system process;GO:0002684//positive regulation of immune system process;GO:0006082//organic acid metabolic process;GO:0…
gbi-miRN264	evm.model.chr1.106	2	1	21	314	334	UUACCUCUGUGAUCGUGGACC	::::::: :::.:.:::::::	GGUCCACCAUCGCGGAGGUAA	--	XP_024163069.1 carboxypeptidase A6 [Rosa chinensis]	-	-	-	GO:0005575//cellular_component;GO:0005576//extracellular region;GO:0005615//extracellular space;GO:0044421//extracellular region part	GO:0003674//molecular_function;GO:0003824//catalytic activity;GO:0004180//carboxypeptidase activity;GO:0004181//metallocarboxypeptidase activity;GO:0005488//binding;GO:0008233//peptidase activity;GO:0008235//metalloexopeptidase activity;GO:0008237//metallopeptidase activity;GO:0008238//exopeptidase activity;GO:0008270//zinc ion binding;GO:0016787//hydrolase activity;GO:0043167//ion binding;GO:004…	GO:0006508//proteolysis;GO:0006807//nitrogen compound metabolic process;GO:0008150//biological_process;GO:0008152//metabolic process;GO:0019538//protein metabolic process;GO:0043170//macromolecule metabolic process;GO:0044238//primary metabolic process;GO:0071704//organic substance metabolic process;GO:1901564//organonitrogen compound metabolic process
gbi-miRN266	evm.model.chr1.1666	2	1	21	14	34	UGGGUCGAUUAGUCAUUCACU	:::::::. ::::::::::	GAUGAAUGAUAAAUCGACCCA	--	-	-	-	-	-	-	-
gbi-miRN266	evm.model.chr1.1661	2	1	21	114	134	UGGGUCGAUUAGUCAUUCACU	:::::::. ::::::::::	GAUGAAUGAUAAAUCGACCCA	--	-	-	-	-	GO:0034464//BBSome	GO:0003824//catalytic activity	GO:0019464//glycine decarboxylation via glycine cleavage system
gbi-miRN267	evm.model.chr8.1387	2	1	21	1671	1691	AACAGUGACCAUGUAAUGUGA	.:: ::.::::::::.::::	AUACUUUGCAUGGUCAUUGUU	BGLU44	ABR17739.1 unknown [Picea sitchensis]	Global and overview maps;Global and overview maps;Biosynthesis of other secondary metabolites;Carbohydrate metabolism;Metabolism of other amino acids	ko01100//Metabolic pathways;ko01110//Biosynthesis of secondary metabolites;ko00940//Phenylpropanoid biosynthesis;ko00500//Starch and sucrose metabolism;ko00460//Cyanoamino acid metabolism	K05350	GO:0005575//cellular_component;GO:0005576//extracellular region;GO:0005618//cell wall;GO:0005622//intracellular;GO:0005623//cell;GO:0005737//cytoplasm;GO:0005829//cytosol;GO:0005840//ribosome;GO:0009341//beta-galactosidase complex;GO:0009505//plant-type cell wall;GO:0022626//cytosolic ribosome;GO:0030312//external encapsulating structure;GO:0032991//macromolecular complex;GO:0043226//organelle;GO…	GO:0003674//molecular_function;GO:0003824//catalytic activity;GO:0004553//hydrolase activity, hydrolyzing O-glycosyl compounds;GO:0004565//beta-galactosidase activity;GO:0004567//beta-mannosidase activity;GO:0005488//binding;GO:0008422//beta-glucosidase activity;GO:0015923//mannosidase activity;GO:0015926//glucosidase activity;GO:0016787//hydrolase activity;GO:0016798//hydrolase activity, acting …	GO:0005975//carbohydrate metabolic process;GO:0006012//galactose metabolic process;GO:0008150//biological_process;GO:0008152//metabolic process;GO:0044238//primary metabolic process;GO:0071704//organic substance metabolic process;GO:1901135//carbohydrate derivative metabolic process;GO:1901657//glycosyl compound metabolic process
gbi-miRN268a	evm.model.chr5.325	2	1	21	943	963	AUUUGUUUUCGCCUUCGCUAC	:.::::.::.:::.::::::	AUGGCGAGGGUGAAGACAAAU	SYP43	ADE76322.1 unknown [Picea sitchensis]	Folding, sorting and degradation	ko04130//SNARE interactions in vesicular transport	K08489	GO:0016020//membrane;GO:0016021//integral component of membrane	GO:0043015//gamma-tubulin binding	GO:0007165//signal transduction
gbi-miRN272	evm.model.chr3.133	2	1	22	1619	1640	UGAAUCCAAUCCUGACCUUCUG	: :::::.:::.::::::::	AACAAGGUUAGGGUUGGAUUCC	--	ABK24731.1 unknown [Picea sitchensis]	-	-	-	-	-	-
gbi-miRN281	evm.model.chr11.836	2	1	21	106	126	UGUGACAGUGUGCAAUUGACU	:::::::::::::::: :::.	AGUCAAUUGCACACUGCCACG	--	ABK22136.1 unknown [Picea sitchensis]	-	-	-	GO:0005634//nucleus;GO:0005876//spindle microtubule;GO:0016021//integral component of membrane;GO:0033179//proton-transporting V-type ATPase, V0 domain;GO:0042729//DASH complex	GO:0004674//protein serine/threonine kinase activity;GO:0005524//ATP binding;GO:0008134//transcription factor binding;GO:0008855//exodeoxyribonuclease VII activity;GO:0015078//hydrogen ion transmembrane transporter activity;GO:0015161//capsular polysaccharide transmembrane transporter activity;GO:0042803//protein homodimerization activity;GO:0051082//unfolded protein binding;GO:0070840//dynein co…	GO:0006415//translational termination;GO:0006468//protein phosphorylation;GO:0006606//protein import into nucleus;GO:0006886//intracellular protein transport;GO:0007059//chromosome segregation;GO:0008608//attachment of spindle microtubules to kinetochore;GO:0015776//capsular polysaccharide transport;GO:0016192//vesicle-mediated transport;GO:0030261//chromosome condensation;GO:0051382//kinetochore…
gbi-miRN282	evm.model.chr8.740	2	1	21	2312	2332	UUUGUAGGCUUUCUUCAUUGG	...::::::::::::::::.	UUGAUGAAGAAAGCCUACAGC	SFR2	CAJ87639.1 putative beta-glycosidase [Pinus taeda]	Lipid metabolism	ko00561//Glycerolipid metabolism	K21362	GO:0005575//cellular_component;GO:0005622//intracellular;GO:0005623//cell;GO:0005737//cytoplasm;GO:0009341//beta-galactosidase complex;GO:0009507//chloroplast;GO:0009526//plastid envelope;GO:0009527//plastid outer membrane;GO:0009536//plastid;GO:0009707//chloroplast outer membrane;GO:0009941//chloroplast envelope;GO:0016020//membrane;GO:0016021//integral component of membrane;GO:0019867//outer me…	GO:0003674//molecular_function;GO:0003824//catalytic activity;GO:0004553//hydrolase activity, hydrolyzing O-glycosyl compounds;GO:0004565//beta-galactosidase activity;GO:0008378//galactosyltransferase activity;GO:0008422//beta-glucosidase activity;GO:0015926//glucosidase activity;GO:0016740//transferase activity;GO:0016757//transferase activity, transferring glycosyl groups;GO:0016758//transferas…	GO:0005975//carbohydrate metabolic process;GO:0006012//galactose metabolic process;GO:0006950//response to stress;GO:0008150//biological_process;GO:0008152//metabolic process;GO:0009266//response to temperature stimulus;GO:0009409//response to cold;GO:0009628//response to abiotic stimulus;GO:0044238//primary metabolic process;GO:0050826//response to freezing;GO:0050896//response to stimulus;GO:00…
gbi-miRN282	evm.model.chr6.1562	2	1	21	502	522	UUUGUAGGCUUUCUUCAUUGG	:: :::.:.:::::::::::	GCACUGAGGGAAGCCUACAAA	RPL35	ABK22760.1 unknown [Picea sitchensis]	Translation	ko03010//Ribosome	K02918	GO:0000315//organellar large ribosomal subunit;GO:0005840//ribosome;GO:0022625//cytosolic large ribosomal subunit	GO:0003735//structural constituent of ribosome	GO:0006412//translation
gbi-miRN282	evm.model.chr3.1718	2	1	21	1569	1589	UUUGUAGGCUUUCUUCAUUGG	:.: :::::::::::.::::	ACGAGGAAGAAAGCCUGCAAA	MYC2	ABR16623.1 unknown [Picea sitchensis]	Signal transduction;Signal transduction	ko04075//Plant hormone signal transduction;ko04016//MAPK signaling pathway - plant	K13422	-	GO:0046983//protein dimerization activity	-
gbi-miRN282	evm.model.chr2.1445	2	1	21	1099	1119	UUUGUAGGCUUUCUUCAUUGG	: :::::::::::.: :::::	CGAAUGAAGAAAGUCCACAAA	CYP750A1	ATG29993.1 CYP750C22 [Taxus chinensis]	-	-	-	-	GO:0005506//iron ion binding;GO:0016705//oxidoreductase activity, acting on paired donors, with incorporation or reduction of molecular oxygen;GO:0020037//heme binding	GO:0055114//oxidation-reduction process
gbi-miRN282	evm.model.chr2.1478	2	1	21	1075	1095	UUUGUAGGCUUUCUUCAUUGG	: ::::::::::::: :::.:	CGAAUGAAGAAAGCCCACAGA	CYP750A1	ATG29906.1 CYP750C3 [Taxus chinensis]	-	-	-	-	GO:0005506//iron ion binding;GO:0016705//oxidoreductase activity, acting on paired donors, with incorporation or reduction of molecular oxygen;GO:0020037//heme binding	GO:0055114//oxidation-reduction process
gbi-miRN282	evm.model.chr12.5	2	1	21	2740	2760	UUUGUAGGCUUUCUUCAUUGG	:.:::::.:.::.::::::	AGAGUGAAGGAGGCUUACAAA	At4g01570	OVA19953.1 Pentatricopeptide repeat [Macleaya cordata]	-	-	-	GO:1990904//ribonucleoprotein complex	GO:0004540//ribonuclease activity;GO:0005515//protein binding	GO:0000372//Group I intron splicing;GO:0006886//intracellular protein transport;GO:0016192//vesicle-mediated transport;GO:0042981//regulation of apoptotic process
gbi-miRN282	evm.model.chr8.326	2	1	21	607	627	UUUGUAGGCUUUCUUCAUUGG	.:: ::::::::::::::.	GAGAUUAAGAAAGCCUACAAG	--	ADE76477.1 unknown [Picea sitchensis]	-	-	-	-	-	-
gbi-miRN282	evm.model.chr10.1096	2	1	21	919	939	UUUGUAGGCUUUCUUCAUUGG	: ::.:::::::::.::::	GAACUGGAGAAAGCCUGCAAA	ABA2	OVA15824.1 Forkhead-associated (FHA) domain [Macleaya cordata]	Global and overview maps;Global and overview maps;Metabolism of terpenoids and polyketides	ko01100//Metabolic pathways;ko01110//Biosynthesis of secondary metabolites;ko00906//Carotenoid biosynthesis	K09838	GO:0005575//cellular_component;GO:0005622//intracellular;GO:0005623//cell;GO:0005634//nucleus;GO:0005737//cytoplasm;GO:0009507//chloroplast;GO:0009526//plastid envelope;GO:0009536//plastid;GO:0009941//chloroplast envelope;GO:0016020//membrane;GO:0016021//integral component of membrane;GO:0031967//organelle envelope;GO:0031975//envelope;GO:0043226//organelle;GO:0043227//membrane-bounded organelle;…	GO:0000166//nucleotide binding;GO:0003674//molecular_function;GO:0003824//catalytic activity;GO:0004497//monooxygenase activity;GO:0004506//squalene monooxygenase activity;GO:0005488//binding;GO:0005515//protein binding;GO:0009540//zeaxanthin epoxidase [overall] activity;GO:0016491//oxidoreductase activity;GO:0016701//oxidoreductase activity, acting on single donors with incorporation of molecula…	GO:0001101//response to acid chemical;GO:0006066//alcohol metabolic process;GO:0006082//organic acid metabolic process;GO:0006355//regulation of transcription, DNA-templated;GO:0006629//lipid metabolic process;GO:0006714//sesquiterpenoid metabolic process;GO:0006720//isoprenoid metabolic process;GO:0006721//terpenoid metabolic process;GO:0006744//ubiquinone biosynthetic process;GO:0006950//respon…
gbi-miRN282	evm.model.chr4.1499	2	1	21	2151	2171	UUUGUAGGCUUUCUUCAUUGG	.: :::::::::::.::::	AAGAGGAAGAAAGCCUGCAAA	MYC2	AHL44338.1 bHLH transcription factor [Taxus mairei]	Signal transduction;Signal transduction	ko04075//Plant hormone signal transduction;ko04016//MAPK signaling pathway - plant	K13422	GO:0005575//cellular_component;GO:0005622//intracellular;GO:0005623//cell;GO:0005634//nucleus;GO:0043226//organelle;GO:0043227//membrane-bounded organelle;GO:0043229//intracellular organelle;GO:0043231//intracellular membrane-bounded organelle;GO:0044424//intracellular part;GO:0044464//cell part	GO:0003674//molecular_function;GO:0003676//nucleic acid binding;GO:0003677//DNA binding;GO:0005488//binding;GO:0005515//protein binding;GO:0046983//protein dimerization activity;GO:0097159//organic cyclic compound binding;GO:1901363//heterocyclic compound binding	GO:0006139//nucleobase-containing compound metabolic process;GO:0006351//transcription, DNA-templated;GO:0006355//regulation of transcription, DNA-templated;GO:0006725//cellular aromatic compound metabolic process;GO:0006807//nitrogen compound metabolic process;GO:0008150//biological_process;GO:0008152//metabolic process;GO:0009058//biosynthetic process;GO:0009059//macromolecule biosynthetic proc…
gbi-miRN29	evm.model.chr5.1404	2	1	21	498	518	GAAGCCUGCGAGGAAGAGGCA	: : :: ::::::::::::::	UUCAUCCUCCUCGCAGGCUUC	At2g05160	XP_010270170.1 PREDICTED: zinc finger CCCH domain-containing protein 18-like isoform X2 [Nelumbo nucifera]	-	-	-	-	GO:0003676//nucleic acid binding;GO:0003723//RNA binding;GO:0046872//metal ion binding	GO:0008380//RNA splicing
gbi-miRN31c	evm.model.chr11.1378	2	1	21	424	444	GGAGUCAUUGGGGGAAGGACA	: ::.:::::.:.::::::.:	UCUCUUUCCCUCGAUGACUUC	REP	PTQ47725.1 hypothetical protein MARPO_0007s0130 [Marchantia polymorpha]	-	-	-	GO:0000922//spindle pole;GO:0005575//cellular_component;GO:0005622//intracellular;GO:0005623//cell;GO:0005737//cytoplasm;GO:0005818//aster;GO:0005819//spindle;GO:0005829//cytosol;GO:0005856//cytoskeleton;GO:0005968//Rab-protein geranylgeranyltransferase complex;GO:0008021//synaptic vesicle;GO:0012505//endomembrane system;GO:0015630//microtubule cytoskeleton;GO:0016020//membrane;GO:0030133//transp…	GO:0003674//molecular_function;GO:0005092//GDP-dissociation inhibitor activity;GO:0005093//Rab GDP-dissociation inhibitor activity;GO:0005096//GTPase activator activity;GO:0005488//binding;GO:0005515//protein binding;GO:0008047//enzyme activator activity;GO:0017016//Ras GTPase binding;GO:0017137//Rab GTPase binding;GO:0019899//enzyme binding;GO:0030234//enzyme regulator activity;GO:0030695//GTPas…	GO:0001505//regulation of neurotransmitter levels;GO:0006464//cellular protein modification process;GO:0006605//protein targeting;GO:0006612//protein targeting to membrane;GO:0006807//nitrogen compound metabolic process;GO:0006810//transport;GO:0006836//neurotransmitter transport;GO:0006886//intracellular protein transport;GO:0007154//cell communication;GO:0007165//signal transduction;GO:0007264/…
gbi-miRN32	evm.model.chr6.69	2	1	21	874	894	UGGAGCUUUAGAGAUUGGACA	:.::.:::::.:.::::::	GCUUCAGUCUCUGAGGCUCCA	Os06g0130600	ADE76107.1 unknown [Picea sitchensis]	-	-	-	GO:0005575//cellular_component;GO:0005622//intracellular;GO:0005623//cell;GO:0005634//nucleus;GO:0005730//nucleolus;GO:0031974//membrane-enclosed lumen;GO:0031981//nuclear lumen;GO:0043226//organelle;GO:0043227//membrane-bounded organelle;GO:0043228//non-membrane-bounded organelle;GO:0043229//intracellular organelle;GO:0043231//intracellular membrane-bounded organelle;GO:0043232//intracellular no…	GO:0003674//molecular_function;GO:0003676//nucleic acid binding;GO:0003677//DNA binding;GO:0003700//transcription factor activity, sequence-specific DNA binding;GO:0005488//binding;GO:0005515//protein binding;GO:0042802//identical protein binding;GO:0042803//protein homodimerization activity;GO:0043565//sequence-specific DNA binding;GO:0046983//protein dimerization activity;GO:0097159//organic cy…	GO:0006139//nucleobase-containing compound metabolic process;GO:0006351//transcription, DNA-templated;GO:0006355//regulation of transcription, DNA-templated;GO:0006725//cellular aromatic compound metabolic process;GO:0006807//nitrogen compound metabolic process;GO:0008150//biological_process;GO:0008152//metabolic process;GO:0009058//biosynthetic process;GO:0009059//macromolecule biosynthetic proc…
gbi-miRN32	evm.model.chr1.1019	2	1	21	147	167	UGGAGCUUUAGAGAUUGGACA	::::: :::::.::::.::	AAUCCAAGCUCUAGAGCUUCA	2023-08-06	XP_010248846.1 PREDICTED: AUGMIN subunit 6-like [Nelumbo nucifera]	-	-	-	GO:0005575//cellular_component;GO:0005622//intracellular;GO:0005623//cell;GO:0005737//cytoplasm;GO:0005819//spindle;GO:0005856//cytoskeleton;GO:0005874//microtubule;GO:0005875//microtubule associated complex;GO:0009524//phragmoplast;GO:0015630//microtubule cytoskeleton;GO:0032991//macromolecular complex;GO:0043226//organelle;GO:0043228//non-membrane-bounded organelle;GO:0043229//intracellular org…	GO:0003674//molecular_function;GO:0005488//binding;GO:0005515//protein binding;GO:0008017//microtubule binding;GO:0008092//cytoskeletal protein binding;GO:0015631//tubulin binding;GO:0051011//microtubule minus-end binding	GO:0000226//microtubule cytoskeleton organization;GO:0006996//organelle organization;GO:0007010//cytoskeleton organization;GO:0007017//microtubule-based process;GO:0007049//cell cycle;GO:0007051//spindle organization;GO:0007275//multicellular organism development;GO:0008150//biological_process;GO:0009553//embryo sac development;GO:0009555//pollen development;GO:0009561//megagametogenesis;GO:00099…
gbi-miRN35c/b/a	evm.model.chr1.2767	2	1	21	82	102	UCAAAAGAGUUCAAGAAUUUC	::::: ::::.:::::::::.	GAAAUGCUUGGACUCUUUUGG	NPF8.3	XP_024537737.1 protein NRT1/ PTR FAMILY 8.1 [Selaginella moellendorffii]	-	-	-	GO:0016020//membrane	GO:0015333//peptide:proton symporter activity;GO:0022857//transmembrane transporter activity	GO:0015833//peptide transport;GO:0055085//transmembrane transport
gbi-miRN35c/b/a	evm.model.chr1.1021	2	1	21	168	188	UCAAAAGAGUUCAAGAAUUUC	::.: ::::.::::::::::	UAAGUACUUGGACUCUUUUGA	--	XP_002266100.1 PREDICTED: microtubule-associated protein futsch [Vitis vinifera]	-	-	-	-	-	-
gbi-miRN35c/b/a	evm.model.chr5.1315	2	1	21	76	96	UCAAAAGAGUUCAAGAAUUUC	.::::.::::: ::::::::	AGAAUUUUUGAAGUCUUUUGA	nol6	XP_010254816.1 PREDICTED: nucleolar protein 6 isoform X2 [Nelumbo nucifera]	Translation	ko03008//Ribosome biogenesis in eukaryotes	K14544	GO:0000228//nuclear chromosome;GO:0000793//condensed chromosome;GO:0000794//condensed nuclear chromosome;GO:0005575//cellular_component;GO:0005622//intracellular;GO:0005623//cell;GO:0005634//nucleus;GO:0005654//nucleoplasm;GO:0005694//chromosome;GO:0005730//nucleolus;GO:0005737//cytoplasm;GO:0005739//mitochondrion;GO:0030684//preribosome;GO:0030686//90S preribosome;GO:0031974//membrane-enclosed l…	GO:0003674//molecular_function;GO:0003676//nucleic acid binding;GO:0003723//RNA binding;GO:0005488//binding;GO:0030515//snoRNA binding;GO:0097159//organic cyclic compound binding;GO:1901363//heterocyclic compound binding	GO:0000462//maturation of SSU-rRNA from tricistronic rRNA transcript (SSU-rRNA, 5.8S rRNA, LSU-rRNA);GO:0006139//nucleobase-containing compound metabolic process;GO:0006364//rRNA processing;GO:0006396//RNA processing;GO:0006403//RNA localization;GO:0006405//RNA export from nucleus;GO:0006409//tRNA export from nucleus;GO:0006611//protein export from nucleus;GO:0006725//cellular aromatic compound m…
gbi-miRN35c/b/a	evm.model.chr3.789	2	1	21	841	861	UCAAAAGAGUUCAAGAAUUUC	::::.:::::.:.:::::.	AUAAUUUUUGAAUUUUUUUGG	--	-	-	-	-	-	-	-
gbi-miRN38	evm.model.chr2.1087	2	1	21	1432	1452	AUGCCUCCUUGCCUUAUGUGC	..::::::::::::.::::	AUGCAUAAGGCAAGGGGGCAA	-	-	-	-	-	-	-	-
gbi-miRN39	evm.model.chr1.3133	2	1	21	1941	1961	UGGUUGUAUUAAGAAGAUUUU	.:::.::.::::::.::.::	UGAAUUUUUUUAAUAUAAUCA	GA20OX2	AGI99537.1 gibberellin 20-oxidase 1 [Pinus densiflora]	Global and overview maps;Global and overview maps;Metabolism of terpenoids and polyketides	ko01100//Metabolic pathways;ko01110//Biosynthesis of secondary metabolites;ko00904//Diterpenoid biosynthesis	K05282	GO:0005575//cellular_component;GO:0005622//intracellular;GO:0005623//cell;GO:0005737//cytoplasm;GO:0044424//intracellular part;GO:0044464//cell part	GO:0003674//molecular_function;GO:0003824//catalytic activity;GO:0005488//binding;GO:0016491//oxidoreductase activity;GO:0016705//oxidoreductase activity, acting on paired donors, with incorporation or reduction of molecular oxygen;GO:0016706//oxidoreductase activity, acting on paired donors, with incorporation or reduction of molecular oxygen, 2-oxoglutarate as one donor, and incorporation of on…	GO:0000003//reproduction;GO:0000902//cell morphogenesis;GO:0001101//response to acid chemical;GO:0003006//developmental process involved in reproduction;GO:0006082//organic acid metabolic process;GO:0006629//lipid metabolic process;GO:0006720//isoprenoid metabolic process;GO:0006721//terpenoid metabolic process;GO:0007154//cell communication;GO:0007165//signal transduction;GO:0007275//multicellul…
gbi-miRN39	evm.model.chr9.601	2	1	21	2414	2434	UGGUUGUAUUAAGAAGAUUUU	: :.:::::::.::.::.:::	ACAGUCUUCUUGAUGCAGCCA	-	-	-	-	-	-	-	-
gbi-miRN4	evm.model.chr4.590	2	1	21	1003	1023	UUUGGCAUCUGCAUCUAUGAC	: ::::: :::::.::::::.	GCCAUAGUUGCAGGUGCCAAG	pgk	ABR16612.1 unknown [Picea sitchensis]	Global and overview maps;Global and overview maps;Global and overview maps;Global and overview maps;Carbohydrate metabolism;Energy metabolism	ko01100//Metabolic pathways;ko01110//Biosynthesis of secondary metabolites;ko01200//Carbon metabolism;ko01230//Biosynthesis of amino acids;ko00010//Glycolysis / Gluconeogenesis;ko00710//Carbon fixation in photosynthetic organisms	K00927	-	GO:0004618//phosphoglycerate kinase activity	GO:0006096//glycolytic process
gbi-miRN40b/a	evm.model.chr8.592	2	1	22	430	451	UAUGUAGAGCCGUCUGGCCUAG	::.::.::::: ::::::::::	CUGGGUCAGACUGCUCUACAUA	--	-	-	-	-	-	-	-
gbi-miRN40b/a	evm.model.chr8.589	2	1	22	436	457	UAUGUAGAGCCGUCUGGCCUAG	::.::.::::: ::::::::::	CUGGGUCAGACUGCUCUACAUA	--	-	-	-	-	-	-	-
gbi-miRN40b/a	evm.model.chr2.1150	2	1	22	1021	1042	UAUGUAGAGCCGUCUGGCCUAG	::. ::::::::::::::.	GAUGGUAAGACGGCUCUACAUG	--	-	-	-	-	-	GO:0005515//protein binding	-
gbi-miRN40b/a	evm.model.chr2.1142	2	1	22	1036	1057	UAUGUAGAGCCGUCUGGCCUAG	::. ::::::::::::::.	GAUGGUAAGACGGCUCUACAUG	--	-	-	-	-	-	GO:0005515//protein binding	-
gbi-miRN41	evm.model.chr9.1255	2	1	21	86	106	UUAGAGCAAUUGAUGUAGAGG	:::::::::::::::. ::	AAUCUACAUCAAUUGCUUCAA	--	-	-	-	-	-	-	-
gbi-miRN42	evm.model.chr1.270	2	1	21	137	157	UGGAGAUAUGAUUACAGAGGC	:::: :.:::::::.::::	AACUCUUUGAUCAUAUUUCCA	--	XP_030461993.1 54S ribosomal protein L10, mitochondrial [Syzygium oleosum]	Translation	ko03010//Ribosome	K02876	GO:0000313//organellar ribosome;GO:0000315//organellar large ribosomal subunit;GO:0005575//cellular_component;GO:0005622//intracellular;GO:0005623//cell;GO:0005737//cytoplasm;GO:0005739//mitochondrion;GO:0005740//mitochondrial envelope;GO:0005743//mitochondrial inner membrane;GO:0005759//mitochondrial matrix;GO:0005761//mitochondrial ribosome;GO:0005762//mitochondrial large ribosomal subunit;GO:0…	GO:0003674//molecular_function;GO:0003735//structural constituent of ribosome;GO:0005198//structural molecule activity	GO:0000002//mitochondrial genome maintenance;GO:0006412//translation;GO:0006414//translational elongation;GO:0006415//translational termination;GO:0006518//peptide metabolic process;GO:0006807//nitrogen compound metabolic process;GO:0006996//organelle organization;GO:0007005//mitochondrion organization;GO:0008150//biological_process;GO:0008152//metabolic process;GO:0009058//biosynthetic process;G…
gbi-miRN44	evm.model.chr1.515	2	1	21	418	438	UACUCAUAAACCCAUAAGAAC	::::: :::::::.::.:::	UUUCUUCUGGGUUUGUGGGUA	PTRH2	ABK26479.1 unknown [Picea sitchensis]	-	-	-	GO:0005575//cellular_component;GO:0005622//intracellular;GO:0005623//cell;GO:0005737//cytoplasm;GO:0005739//mitochondrion;GO:0043226//organelle;GO:0043227//membrane-bounded organelle;GO:0043229//intracellular organelle;GO:0043231//intracellular membrane-bounded organelle;GO:0044424//intracellular part;GO:0044444//cytoplasmic part;GO:0044464//cell part	GO:0003674//molecular_function;GO:0003824//catalytic activity;GO:0004045//aminoacyl-tRNA hydrolase activity;GO:0016787//hydrolase activity;GO:0016788//hydrolase activity, acting on ester bonds;GO:0052689//carboxylic ester hydrolase activity	GO:0006412//translation
gbi-miRN45	evm.model.chr8.2148	2	1	21	217	237	CGGACGUUGGUUUGUCUUGCG	.:::::: ::::::.::::.:	UGCAAGAAAAACCAGCGUCUG	--	AAU00105.1 pathogenesis-related protein 10-3.3 [Pinus monticola]	-	-	-	-	-	GO:0006952//defense response
gbi-miRN45	evm.model.chr8.2146	2	1	21	204	224	CGGACGUUGGUUUGUCUUGCG	::::: ::::::.::::.:	UACAAGAAAAACCAGCGUCUG	--	ADJ53040.1 pathogenesis-related protein 10 [Pinus pinaster]	-	-	-	-	-	GO:0006952//defense response
gbi-miRN48	evm.model.chr9.1757	2	1	21	80	100	UAGGCUACAGAUGGGAAGUCA	:::::::::::.::: :::::	UGACUUCCCAUUUGUCGCCUA	--	ABK24749.1 unknown [Picea sitchensis]	-	-	-	-	-	-
gbi-miRN48	evm.model.chr1.2202	2	1	21	29	49	UAGGCUACAGAUGGGAAGUCA	::::::::.:::::: :::::	UGACUUCCUAUCUGUCGCCUA	--	ABK20912.1 unknown [Picea sitchensis]	-	-	-	-	-	GO:0009292//genetic transfer;GO:0071705//nitrogen compound transport
gbi-miRN49b	evm.model.chr2.2180	2	1	22	498	519	UGAGACGGUGGAGGCUGGUAUG	:::::::::::.::.:::	UCCUCCAGCCUCCACUGUUUCA	LON1	XP_008788653.1 LOW QUALITY PROTEIN: lon protease homolog 2, peroxisomal-like [Phoenix dactylifera]	-	-	-	GO:0005575//cellular_component;GO:0009368//endopeptidase Clp complex;GO:0009379//Holliday junction helicase complex;GO:0009898//cytoplasmic side of plasma membrane;GO:0055052//ATP-binding cassette (ABC) transporter complex, substrate-binding subunit-containing	GO:0003674//molecular_function;GO:0003723//RNA binding;GO:0003724//RNA helicase activity;GO:0003924//GTPase activity;GO:0004176//ATP-dependent peptidase activity;GO:0004222//metalloendopeptidase activity;GO:0004252//serine-type endopeptidase activity;GO:0005198//structural molecule activity;GO:0005524//ATP binding;GO:0005525//GTP binding;GO:0009378//four-way junction helicase activity;GO:0016887/…	GO:0006281//DNA repair;GO:0006310//DNA recombination;GO:0006457//protein folding;GO:0006508//proteolysis;GO:0008150//biological_process;GO:0030436//asexual sporulation;GO:0031412//gas vesicle organization;GO:0033223//2-aminoethylphosphonate transport;GO:0043335//protein unfolding;GO:0051301//cell division
gbi-miRN50	evm.model.chr11.622	2	1	21	435	455	AGCAAGUCAUUGUUGGCAGUG	::::::::::::.::: ::	UCCUGCCAACAAUGGCUUCCU	At5g59900	ERM96565.1 hypothetical protein AMTR_s00001p00269540 [Amborella trichopoda]	-	-	-	-	-	GO:0035556//intracellular signal transduction
gbi-miRN51	evm.model.chr9.1547	2	1	21	1195	1215	UUUCUUAUGCUUGUAUUUACC	:: :::::::..:::::::	AAUACAUACAAGUGUAAGAAA	GER1	ABK24902.1 unknown [Picea sitchensis]	Global and overview maps;Carbohydrate metabolism;Carbohydrate metabolism	ko01100//Metabolic pathways;ko00520//Amino sugar and nucleotide sugar metabolism;ko00051//Fructose and mannose metabolism	K02377	-	GO:0003674//molecular_function;GO:0003824//catalytic activity;GO:0003854//3-beta-hydroxy-delta5-steroid dehydrogenase activity;GO:0003978//UDP-glucose 4-epimerase activity;GO:0005488//binding;GO:0008460//dTDP-glucose 4,6-dehydratase activity;GO:0008712//ADP-glyceromanno-heptose 6-epimerase activity;GO:0008831//dTDP-4-dehydrorhamnose reductase activity;GO:0016491//oxidoreductase activity;GO:001661…	GO:0005975//carbohydrate metabolic process;GO:0006012//galactose metabolic process;GO:0006139//nucleobase-containing compound metabolic process;GO:0006694//steroid biosynthetic process;GO:0006725//cellular aromatic compound metabolic process;GO:0006793//phosphorus metabolic process;GO:0006807//nitrogen compound metabolic process;GO:0008150//biological_process;GO:0008152//metabolic process;GO:0009…
gbi-miRN52	evm.model.chr7.1938	2	1	21	2912	2932	CUGAACUGUUUAAUGGAGGGG	:.:.::::::::::::: :::	CUCUUCCAUUAAACAGUGCAG	UPL3	XP_031494618.1 E3 ubiquitin-protein ligase UPL3 [Nymphaea colorata]	Folding, sorting and degradation	ko04120//Ubiquitin mediated proteolysis	K10590	-	GO:0004842//ubiquitin-protein transferase activity;GO:0005515//protein binding	-
gbi-miRN53	evm.model.chr4.1171	2	1	22	748	769	AUGUCAGACUACCAUCUCCAUG	:::: ::::::::.::.:::	GUUGGAAAUGGUAGUUUGGCAU	HMG1	AXV45367.1 3-hydroxy-3-methylglutaryl coenzyme A reductase [Ginkgo biloba]	Global and overview maps;Global and overview maps;Metabolism of terpenoids and polyketides	ko01100//Metabolic pathways;ko01110//Biosynthesis of secondary metabolites;ko00900//Terpenoid backbone biosynthesis	K00021	-	GO:0004420//hydroxymethylglutaryl-CoA reductase (NADPH) activity	GO:0008299//isoprenoid biosynthetic process;GO:0015936//coenzyme A metabolic process;GO:0016054//organic acid catabolic process;GO:0055114//oxidation-reduction process
gbi-miRN54	evm.model.chr6.1024	2	1	21	201	221	CAAUUAUAUGGGAUGUAGGCC	:::: :::::::::::::	UUCCUAACUCCCAUAUAAUUG	NHL10	ABK21301.1 unknown [Picea sitchensis]	-	-	-	GO:0009523//photosystem II;GO:0016020//membrane	-	GO:0015979//photosynthesis
gbi-miRN55	evm.model.chr3.468	2	1	21	223	243	CUUCGAUUUAUUGCACGUGAC	:::..:::::::::.:.::::	GUCGUGUGCAAUAAGUUGAAG	CRK2	XP_006840433.1 cysteine-rich receptor-like protein kinase 2 [Amborella trichopoda]	-	-	-	GO:0005737//cytoplasm	GO:0004129//cytochrome-c oxidase activity;GO:0004672//protein kinase activity;GO:0004844//uracil DNA N-glycosylase activity;GO:0005524//ATP binding	GO:0006284//base-excision repair;GO:0006468//protein phosphorylation;GO:0055114//oxidation-reduction process
gbi-miRN56	evm.model.chr3.1728	2	1	21	625	645	AAAUAAGGGGAUGAUUUUGUU	:::: :::.:::::.::::::	AACACAAUUAUCCCUUUAUUU	RUN1	XP_031476713.1 TMV resistance protein N-like isoform X2 [Nymphaea colorata]	-	-	-	-	GO:0005515//protein binding;GO:0005524//ATP binding;GO:0005525//GTP binding;GO:0016887//ATPase activity;GO:0043531//ADP binding	GO:0007165//signal transduction
gbi-miRN56	evm.model.chr11.683	2	1	21	613	633	AAAUAAGGGGAUGAUUUUGUU	:::: :: :::::::::::::	AACACAACCAUCCCCUUAUUU	RUN1	XP_031474705.1 disease resistance protein TAO1-like isoform X2 [Nymphaea colorata]	-	-	-	-	GO:0005515//protein binding;GO:0005524//ATP binding;GO:0009378//four-way junction helicase activity;GO:0016887//ATPase activity;GO:0043531//ADP binding	GO:0006281//DNA repair;GO:0006310//DNA recombination;GO:0007165//signal transduction
gbi-miRN56	evm.model.chr10.1364	2	1	21	601	621	AAAUAAGGGGAUGAUUUUGUU	..::::::::: ::.::::::	GGCAAAAUCAUGCCUUUAUUU	N	PSS18206.1 TMV resistance protein like [Actinidia chinensis var. chinensis] [Actinidia chinensis]	-	-	-	-	GO:0005515//protein binding;GO:0043531//ADP binding	GO:0007165//signal transduction
gbi-miRN56	evm.model.chr2.125	2	1	21	619	639	AAAUAAGGGGAUGAUUUUGUU	:::::::::.:::::.::	CUCAAAAUCAUUCCCUUGUUC	-	-	-	-	-	-	-	-
gbi-miRN56	evm.model.chr10.856	2	1	21	883	903	AAAUAAGGGGAUGAUUUUGUU	: :::::::::....::::::	AUCAAAAUCAUUUUUUUAUUU	--	XP_019703885.1 uncharacterized protein LOC109505514 isoform X1 [Elaeis guineensis]	-	-	-	-	-	-
gbi-miRN57	evm.model.ctg91983.1	2	1	21	55	75	ACAUGGCAUUGUGUAAUUGGC	:::::::.::...::::::::	GCCAAUUGCAUGGUGCCAUGU	At4g34880	ADE75643.1 unknown [Picea sitchensis]	Global and overview maps;Amino acid metabolism;Amino acid metabolism;Amino acid metabolism	ko01100//Metabolic pathways;ko00330//Arginine and proline metabolism;ko00360//Phenylalanine metabolism;ko00380//Tryptophan metabolism	K01426	GO:0030956//glutamyl-tRNA(Gln) amidotransferase complex	GO:0003674//molecular_function;GO:0003824//catalytic activity;GO:0004039//allophanate hydrolase activity;GO:0004040//amidase activity;GO:0016787//hydrolase activity;GO:0016810//hydrolase activity, acting on carbon-nitrogen (but not peptide) bonds;GO:0016811//hydrolase activity, acting on carbon-nitrogen (but not peptide) bonds, in linear amides;GO:0050567//glutaminyl-tRNA synthase (glutamine-hydr…	GO:0006424//glutamyl-tRNA aminoacylation;GO:0019627//urea metabolic process
[truncated: 48,662 more rows]
