# Supplementary material for: Inferring the Regulatory Network of miRNAs on Terpene Trilactone Biosynthesis Affected by Environmental Conditions
Source: Int J Mol Sci. 2023 Nov 30;24(23):17002. doi: 10.3390/ijms242317002 (PMC10707241; doi:10.3390/ijms242317002)
Supplement: Supplementary file 1 [file ijms-24-17002-s001.zip › Table S4. Differentially expressed miRNAs in the three environments.xlsx]

## Sheet: Sheet1
Table S4. Expression analysis of miRNAs
id	S2-S1			S3-S1			S3-S2			TPM
	FC_log2	FDR	Group	FC_log2	FDR	Group	FC_log2	FDR	Group	S1_1	S1_2	S1_3	S2_1	S2_2	S2_3	S3_1	S3_2	S3_3
gbi-miR166a/c/e/f	-0.145412	0.955537	NOT_CHANGE	-0.0363714	0.972178	NOT_CHANGE	-0.10904	0.89035	NOT_CHANGE	37205.6	32576	41170.9	18252.5	32871.6	20943.9	30466.7	34628.3	39234.4
gbi-miRN98	-1.66664	0.00725396	DOWN	-2.66853	6.77e-09	DOWN	1.00189	0.104615	NOT_CHANGE	105.021	147.05	113.046	22.9261	41.2551	17.7744	28.2803	15.9716	10.0569
gbi-miR482e	0.203316	0.955537	NOT_CHANGE	0.376067	0.500878	NOT_CHANGE	-0.17275	0.810606	NOT_CHANGE	5272.89	5065.55	4808.43	3039.87	5238.78	4213.82	6167.16	7360.34	5254.62
gbi-miRN72	0.00277269	0.992969	NOT_CHANGE	0.287422	0.614242	NOT_CHANGE	-0.284649	0.594579	NOT_CHANGE	3459.38	3802.07	4197.62	1888.46	3210.82	3095.03	4289.07	4057.3	5102.71
gbi-miR482c	0.595773	0.955537	NOT_CHANGE	-0.553154	0.261164	NOT_CHANGE	1.14893	0.00128503	UP	6538.69	5962.88	6404.33	4878.94	8412.3	7186.29	4787.63	4299.11	3215.04
gbi-miR472	0.42167	0.955537	NOT_CHANGE	-0.0637179	0.945646	NOT_CHANGE	0.485388	0.299987	NOT_CHANGE	6235.26	6284.31	6309.69	4579.59	8080.07	5410.29	6262.81	6148.38	4786.57
gbi-miR535b	-8.01198	NA	NOT_CHANGE	-0.99625	NA	NOT_CHANGE	-7.0157	NA	NOT_CHANGE	824.005	6.55062	12.6178	0.393019	1.45852	0.716709	1.58878	0.858689	452.562
gbi-miR396g/k	-0.159858	0.955537	NOT_CHANGE	0.594221	0.205394	NOT_CHANGE	-0.754078	0.0623868	NOT_CHANGE	3640.03	4366.56	4718.69	1789.15	3613.05	2800.04	4681.34	6536.51	7240.33
gbi-miRN67	-1.89659	0.000378018	DOWN	-2.95602	1.08e-11	DOWN	1.05943	0.0676188	NOT_CHANGE	133.057	228.255	110.213	17.4239	32.1915	40.709	26.3737	18.3759	12.7035
gbi-miR482d	0.555297	0.955537	NOT_CHANGE	0.51284	0.310136	NOT_CHANGE	0.0424577	0.966351	NOT_CHANGE	3418.9	3341.5	3097.81	2614.63	4147.39	3559.6	3790.83	5694.48	3964.42
gbi-miR535a	-0.322768	0.955537	NOT_CHANGE	-0.239478	0.754065	NOT_CHANGE	-0.0832889	0.930676	NOT_CHANGE	4358.78	5908.21	6135.36	2325.1	4263.34	2781.55	4956.51	4860.69	3346.84
gbi-miR162a	-0.216618	0.955537	NOT_CHANGE	-0.784266	0.0665893	NOT_CHANGE	0.567648	0.228514	NOT_CHANGE	497.297	438.327	585.957	218.126	393.278	328.969	296.943	314.452	232.633
gbi-miR162b	-0.765052	0.372864	NOT_CHANGE	-0.823087	0.0285777	DOWN	0.0580354	0.948076	NOT_CHANGE	1030.43	1049.79	993.204	288.869	608.409	412.967	583.717	543.722	538.046
gbi-miR529e	0.136463	0.955537	NOT_CHANGE	-0.269292	0.731257	NOT_CHANGE	0.405755	0.51358	NOT_CHANGE	2575.12	3709.23	3739.39	1916.89	3279.26	2635.34	2917.95	3144	1791.06
gbi-miR482a	0.791965	0.196764	NOT_CHANGE	0.358679	0.482554	NOT_CHANGE	0.433286	0.326623	NOT_CHANGE	982.499	1117.67	1033.38	1034.95	1449.24	1340.82	1291.04	1392.45	1152.18
gbi-miR397g.1	-1.7536	0.149199	NOT_CHANGE	-2.48464	0.000224715	DOWN	0.731035	0.491596	NOT_CHANGE	137.353	361.414	77.8958	16.1138	39.7966	66.6539	55.1306	18.8912	22.7604
gbi-miR1083	-0.544943	0.955537	NOT_CHANGE	-1.13716	0.00290244	DOWN	0.592222	0.215335	NOT_CHANGE	1707.25	2493.76	3035.49	795.602	1409.76	1325.77	1163.3	993.16	972.744
gbi-miRN94	-1.25625	0.00503763	DOWN	-1.06271	0.00736538	DOWN	-0.193544	0.802833	NOT_CHANGE	172.737	285.856	245.919	49.3894	93.0324	67.944	120.429	82.0907	119.757
gbi-miR396m	-1.05067	0.0683447	NOT_CHANGE	-0.273186	0.709691	NOT_CHANGE	-0.777486	0.0795467	NOT_CHANGE	839.38	1097	1045.48	235.681	501	302.451	993.304	607.952	754.932
gbi-miRN21b	0.986405	0.293484	NOT_CHANGE	-1.11673	0.0152025	DOWN	2.10313	4.04e-08	UP	74.2724	71.0404	113.818	84.2371	159.707	124.851	36.383	48.7735	28.5829
gbi-miRN162	-1.43853	0.955537	NOT_CHANGE	-4.22777	0.108464	NOT_CHANGE	2.78924	0.35414	NOT_CHANGE	106.943	75.784	166.478	13.6247	44.7972	37.1255	0.317756	17.002	0
gbi-miRN40b/a	-0.24918	0.955537	NOT_CHANGE	-1.87638	1.17e-05	DOWN	1.6272	0.000212796	UP	278.776	302.684	280.039	145.679	275.659	99.7658	99.7753	55.643	69.2076
gbi-miR319b/d	-1.87264	8.47e-07	DOWN	-0.418456	0.49939	NOT_CHANGE	-1.45419	0.000127302	DOWN	67.8287	81.9958	87.2949	10.0875	20.6276	15.7676	64.981	41.0453	64.3115
gbi-miRN56	-0.00581426	0.98622	NOT_CHANGE	-0.100706	0.907145	NOT_CHANGE	0.0948917	0.91074	NOT_CHANGE	1223.52	1175.84	1354.36	611.276	1217.55	870.944	899.249	1067.35	1418.16
gbi-miRN154	0.163012	0.955537	NOT_CHANGE	0.461603	0.463005	NOT_CHANGE	-0.29859	0.676554	NOT_CHANGE	112.935	139.596	82.4022	67.3373	119.598	81.2748	106.448	171.91	164.616
gbi-miR11458.1	-1.22935	0.00332428	DOWN	-0.296263	0.646796	NOT_CHANGE	-0.933084	0.0153248	DOWN	84.5598	94.9841	85.106	18.9959	30.8372	30.5318	54.8129	71.6146	80.9848
gbi-miRN83	-0.360236	0.955537	NOT_CHANGE	-0.194067	0.771407	NOT_CHANGE	-0.166168	0.801918	NOT_CHANGE	1093.29	1238.41	1014.06	472.54	803.225	584.691	1018.41	846.324	938.868
gbi-miRN153a/b	-0.637896	0.955537	NOT_CHANGE	-0.301324	0.729909	NOT_CHANGE	-0.336572	0.669787	NOT_CHANGE	151.145	146.486	105.192	32.4896	99.9083	59.4868	82.2987	130.692	100.834
gbi-miR169l.1	-0.146253	0.955537	NOT_CHANGE	-5.86465	7.78e-22	DOWN	5.71839	1.49e-20	UP	53.3586	24.3954	65.1493	19.1269	40.4217	34.5454	0.476634	1.71738	0.264656
gbi-miR156d/e	-0.0694506	0.955537	NOT_CHANGE	-0.311172	0.762374	NOT_CHANGE	0.241722	0.819663	NOT_CHANGE	50.7585	80.4146	92.96	33.2756	72.4049	48.0195	86.4296	28.3367	57.4304
gbi-miRN256b/a	-1.88343	0.0284003	DOWN	-1.83987	0.00485048	DOWN	-0.0435549	0.982245	NOT_CHANGE	10.8526	10.7295	13.0041	1.17906	1.97941	3.58354	3.97195	3.43476	1.85259
gbi-miR169h/i	1.84281	0.00774049	UP	-5.45458	9.54e-05	DOWN	7.29738	2.08e-08	UP	4.63496	4.06591	5.27889	7.99139	19.1691	9.31721	0.158878	0.171738	0
gbi-miR169b	0.645239	0.955537	NOT_CHANGE	-4.75615	1.95e-18	DOWN	5.40139	7.72e-24	UP	217.73	100.518	234.46	113.583	327.645	202.112	5.08409	12.3651	2.11725
gbi-miRN200	0.348409	0.955537	NOT_CHANGE	0.229877	0.713246	NOT_CHANGE	0.118532	0.871197	NOT_CHANGE	366.727	404.896	393.728	249.829	450.681	362.368	386.073	479.148	444.226
gbi-miRN192	-0.0476623	0.955537	NOT_CHANGE	-0.0200055	0.985948	NOT_CHANGE	-0.0276565	0.977038	NOT_CHANGE	361.301	421.047	380.08	178.169	363.17	269.769	355.092	384.864	356.624
gbi-miRN80	-0.00841131	0.982374	NOT_CHANGE	0.102429	0.92087	NOT_CHANGE	-0.11084	0.908652	NOT_CHANGE	26.4532	33.9955	30.3858	12.1836	28.9619	24.2248	33.3644	29.5389	30.3031
gbi-miRN110	1.04867	0.955537	NOT_CHANGE	-0.171754	0.911348	NOT_CHANGE	1.22043	0.0921171	NOT_CHANGE	262.497	365.254	513.855	406.775	724.361	550.719	86.2707	266.88	639.939
gbi-miR164a/e	-1.89841	2e-05	DOWN	-1.83662	9.16e-06	DOWN	-0.0617939	0.959355	NOT_CHANGE	250.401	349.668	253.001	39.3019	76.4679	48.3062	112.327	50.1474	64.9731
gbi-miR171d	0.119846	0.955537	NOT_CHANGE	-0.0171794	0.988878	NOT_CHANGE	0.137026	0.854839	NOT_CHANGE	196.703	241.695	247.335	141.225	239.405	149.649	230.373	186.679	232.368
gbi-miR529f	-0.195192	0.955537	NOT_CHANGE	-0.564525	0.517247	NOT_CHANGE	0.369333	0.711591	NOT_CHANGE	11.5309	12.8754	21.1156	5.76428	11.8765	10.894	8.42053	14.0825	6.74873
gbi-miRN193	1.18473	0.955537	NOT_CHANGE	0.946459	0.341447	NOT_CHANGE	0.238267	0.877253	NOT_CHANGE	2.48705	2.59766	2.83258	1.83409	5.1048	6.16369	2.38317	5.83908	6.48408
gbi-miR11407a/b	-0.358711	0.955537	NOT_CHANGE	0.131919	0.876823	NOT_CHANGE	-0.49063	0.323883	NOT_CHANGE	50.0802	57.1486	60.7716	19.782	41.3593	33.2553	61.168	56.6735	58.3567
gbi-miRN205	-0.201484	0.955537	NOT_CHANGE	-0.0625466	0.952993	NOT_CHANGE	-0.138937	0.873254	NOT_CHANGE	298.333	528.116	431.839	165.854	377.755	245.831	407.045	318.745	424.112
gbi-miR408	-2.48279	0.000109109	DOWN	-1.65507	0.00980567	DOWN	-0.827717	0.344558	NOT_CHANGE	21.366	58.0521	19.9568	2.22711	5.00062	5.44699	14.6168	7.55646	7.5427
gbi-miRN63a/b	0.755909	0.955537	NOT_CHANGE	1.47453	0.000158488	UP	-0.718618	0.145691	NOT_CHANGE	98.3516	116.443	67.5956	75.8527	148.873	118.83	293.447	252.798	202.065
gbi-miR397a	0.214408	0.955537	NOT_CHANGE	-1.45336	0.133454	NOT_CHANGE	1.66777	0.0599231	NOT_CHANGE	3.27839	11.0683	3.6051	6.1573	3.43793	4.15691	2.22429	1.20216	2.77889
gbi-miRN210	-0.184591	0.955537	NOT_CHANGE	-0.175571	0.887725	NOT_CHANGE	-0.00901868	0.995026	NOT_CHANGE	18.5398	32.5272	36.566	9.03944	24.7948	22.0746	15.8878	20.2651	38.6398
gbi-miR169c/d/f	-1.34899	0.257538	NOT_CHANGE	-6.81624	3.01e-24	DOWN	5.46724	6.64e-15	UP	63.4198	47.3226	73.7757	6.28831	23.5446	23.9381	0.794389	0.858689	0
gbi-miR397c	-2.31727	0.000196898	DOWN	-1.53624	0.0158989	DOWN	-0.781031	0.344257	NOT_CHANGE	88.5164	234.128	87.6811	11.5286	21.2526	25.5148	71.6539	21.639	40.3601
gbi-miR156a/b/c	-1.35201	0.31155	NOT_CHANGE	-2.46108	1.44e-05	DOWN	1.10908	0.144308	NOT_CHANGE	15.2615	25.7507	18.4117	4.0612	6.98004	5.44699	5.87848	1.20216	3.17588
gbi-miR168d	-1.27401	0.0386739	DOWN	-0.464257	0.513317	NOT_CHANGE	-0.809748	0.131577	NOT_CHANGE	59.011	101.986	73.9045	17.9479	25.7324	24.5114	75.6259	36.2367	50.02
gbi-miRN260	-0.470772	0.955537	NOT_CHANGE	-1.52649	0.00670072	DOWN	1.05572	0.102292	NOT_CHANGE	11.757	18.7483	15.4504	6.55032	10.5221	6.30704	2.70092	6.86951	5.69011
gbi-miR168a/b/c/f	-0.821338	0.955537	NOT_CHANGE	-0.0170302	0.992015	NOT_CHANGE	-0.804307	0.142939	NOT_CHANGE	19.8964	22.5884	17.768	5.24026	8.64691	10.4639	22.084	15.1129	19.9815
gbi-miRN194a	-1.82863	0.955537	NOT_CHANGE	-1.58489	0.212467	NOT_CHANGE	-0.243738	0.922244	NOT_CHANGE	5.65239	1.80707	11.2016	0.655032	0.520898	2.58015	0.794389	3.09128	2.11725
gbi-miR11530b	-1.46101	0.0116046	DOWN	-0.958607	0.0754041	NOT_CHANGE	-0.502402	0.484725	NOT_CHANGE	23.2878	34.6731	40.5573	6.68133	9.89707	8.6005	20.6541	10.6477	17.0703
gbi-miR156f	-1.07192	0.955537	NOT_CHANGE	-0.823363	NA	NOT_CHANGE	-0.248553	0.949161	NOT_CHANGE	0.904382	1.12942	0.901274	0.131006	0.729258	0.143342	0.317756	0.343476	0.926297
gbi-miR398.1	-1.34811	0.0772844	NOT_CHANGE	-0.472731	0.576088	NOT_CHANGE	-0.875373	0.153269	NOT_CHANGE	65.5677	180.594	75.192	27.7734	24.6906	33.2553	81.5043	66.119	71.1925
gbi-miRN177	0.454614	0.955537	NOT_CHANGE	-0.103946	0.94369	NOT_CHANGE	0.558561	0.51035	NOT_CHANGE	28.6011	38.9649	31.4158	20.568	58.0281	21.0712	15.4112	44.8236	27.5243
gbi-miR529d	-0.889858	0.750552	NOT_CHANGE	-2.68141	2.87e-12	DOWN	1.79155	1.87e-05	UP	115.535	200.02	181.156	43.3631	96.0536	53.6098	26.3737	29.7106	17.0703
gbi-miR11485	0.317317	0.955537	NOT_CHANGE	1.69569	1.28e-07	UP	-1.37838	3.68e-05	DOWN	100.16	127.511	147.294	91.8355	143.768	94.7489	352.073	431.405	375.018
gbi-miR171j	-0.535482	0.955537	NOT_CHANGE	-0.508341	0.437999	NOT_CHANGE	-0.0271405	0.982271	NOT_CHANGE	21.253	28.2355	24.9782	10.4805	16.1478	9.6039	20.4952	14.2542	15.2177
gbi-miRN274	-1.32482	0.110386	NOT_CHANGE	-1.12388	0.0494732	DOWN	-0.200941	0.863465	NOT_CHANGE	15.0354	15.586	14.2916	2.88214	5.20898	4.73028	4.60746	6.01082	9.26297
gbi-miRN8	0.110471	0.955537	NOT_CHANGE	-0.184392	0.89517	NOT_CHANGE	0.294863	0.806496	NOT_CHANGE	6.78287	6.55062	5.92266	3.66818	6.77168	4.44359	8.10277	4.29344	3.83752
gbi-miRN135b/a	1.44723	0.0514835	NOT_CHANGE	1.81268	0.000292089	UP	-0.365448	0.688245	NOT_CHANGE	6.89592	11.8589	15.4504	17.4239	33.65	15.3376	25.7382	50.8344	37.4489
gbi-miR11530a	-0.174012	0.955537	NOT_CHANGE	-1.37717	0.0324398	DOWN	1.20316	0.0703794	NOT_CHANGE	9.72211	17.2801	18.4117	5.10925	16.252	8.02714	7.62614	3.43476	5.55778
gbi-miR168e	-0.507182	0.955537	NOT_CHANGE	-1.68582	0.00290244	DOWN	1.17864	0.0654954	NOT_CHANGE	11.1917	26.8802	22.7894	6.94334	15.0019	8.6005	8.10277	3.60649	6.21942
gbi-miR1030b/c	1.11843	0.955537	NOT_CHANGE	2.02038	0.000850231	UP	-0.90195	0.258676	NOT_CHANGE	18.0876	10.1648	27.9395	22.2711	51.7773	15.1942	85.6352	92.3949	38.2428
gbi-miRN149	-0.0424002	0.955537	NOT_CHANGE	-0.505498	0.513921	NOT_CHANGE	0.463098	0.54882	NOT_CHANGE	13.6788	13.4401	15.7079	5.89529	13.7517	10.4639	12.0747	6.69777	10.1893
gbi-miRN27	0.712675	0.955537	NOT_CHANGE	1.08462	0.00908566	UP	-0.371942	0.554699	NOT_CHANGE	82.5249	84.2546	85.106	68.3853	135.746	93.6021	188.906	110.427	217.415
gbi-miR828	-0.774744	0.955537	NOT_CHANGE	-1.13687	0.0264689	DOWN	0.362122	0.657593	NOT_CHANGE	40.9233	65.1674	44.4199	20.437	29.1703	11.8974	23.5139	18.2042	23.6867
gbi-miR390	-0.79711	0.955537	NOT_CHANGE	0.991911	0.369127	NOT_CHANGE	-1.78902	0.0365786	DOWN	12.4353	2.25884	7.72521	3.40617	1.66687	3.87023	8.5794	10.9912	24.8777
gbi-miR396j	-0.451349	0.955537	NOT_CHANGE	0.450891	0.564711	NOT_CHANGE	-0.902239	0.105236	NOT_CHANGE	22.0443	21.9107	22.2744	7.46737	18.4398	9.31721	37.1774	19.0629	30.8325
gbi-miRN21a	-0.427397	0.955537	NOT_CHANGE	-1.05115	0.0118926	DOWN	0.623752	0.216098	NOT_CHANGE	59.4631	50.7109	60.2566	20.306	40.2133	30.9618	31.1401	20.7803	27.2596
gbi-miR1030a	1.74047	0.00287187	UP	1.66838	0.000960547	UP	0.0720905	0.957165	NOT_CHANGE	10.0613	11.8589	20.9868	25.4152	51.6731	25.8015	52.7475	47.9148	28.1859
gbi-miRN158	-0.416325	0.955537	NOT_CHANGE	1.31102	0.00101632	UP	-1.72735	5.93e-06	DOWN	14.9223	17.0542	16.2229	5.63328	12.6057	7.74045	39.7195	34.5193	40.4924
gbi-miRN50	-2.25333	0.0114706	DOWN	-5.50137	8.82e-08	DOWN	3.24804	0.00771716	UP	8.47859	9.26123	11.8453	0.917045	2.08359	1.43342	0	0.686951	0
gbi-miRN241	-0.565144	0.955537	NOT_CHANGE	-0.436489	0.505971	NOT_CHANGE	-0.128655	0.893072	NOT_CHANGE	41.2625	42.0144	51.3726	14.0177	30.2121	21.5013	39.7195	24.902	30.7001
gbi-miR160a/e/f	-0.257511	0.955537	NOT_CHANGE	-0.988515	0.0368081	DOWN	0.731005	0.163654	NOT_CHANGE	29.7316	30.4943	41.8449	15.4588	27.0867	18.3477	18.7476	17.002	13.3651
gbi-miR529g/h	-2.00833	2.53e-05	DOWN	-1.76838	7.33e-05	DOWN	-0.239952	0.813327	NOT_CHANGE	27.0184	40.3202	41.0724	4.45422	6.25078	8.31382	13.1869	7.7282	9.3953
gbi-miR159e	0.13643	0.955537	NOT_CHANGE	0.0860764	0.984416	NOT_CHANGE	0.0503546	0.989054	NOT_CHANGE	0.791335	0	2.57507	0.393019	0.833437	1.43342	0.635511	1.71738	1.05863
gbi-miR2950a	-1.17776	0.0560204	NOT_CHANGE	-0.0708962	0.950173	NOT_CHANGE	-1.10687	0.0132995	DOWN	31.5403	34.2214	45.45	6.81233	15.3144	13.3308	27.4859	35.8932	38.2428
gbi-miRN49b	-1.07408	0.955537	NOT_CHANGE	-5.69575	0.00316579	DOWN	4.62166	0.0258749	UP	3.50448	1.46824	3.8626	0.655032	2.29195	0.143342	0	0.171738	0
gbi-miRN14	0.138712	0.955537	NOT_CHANGE	0.209556	0.892973	NOT_CHANGE	-0.0708443	0.969785	NOT_CHANGE	3.39143	2.7106	5.27889	1.83409	3.85465	3.29686	4.2897	2.91954	5.42545
gbi-miRN230	0.182106	0.955537	NOT_CHANGE	0.0898774	0.955606	NOT_CHANGE	0.0922293	0.952783	NOT_CHANGE	5.2002	5.19532	3.99136	3.14415	3.95883	4.44359	6.35511	3.60649	4.76381
gbi-miRN156	-1.75574	0.000180937	DOWN	-0.992167	0.048614	DOWN	-0.763573	0.177639	NOT_CHANGE	32.7839	53.4215	51.5014	5.50227	14.1684	9.74724	22.5607	16.8303	26.8626
gbi-miR4414b/c	-0.839062	0.955537	NOT_CHANGE	0.656111	0.75946	NOT_CHANGE	-1.49517	0.338195	NOT_CHANGE	1.58267	0.451767	2.70382	0.131006	1.25016	0.573367	1.4299	4.12171	1.58794
gbi-miR319e/f	-0.456463	0.955537	NOT_CHANGE	1.57068	0.000612423	UP	-2.02714	2.71e-06	DOWN	37.6449	30.1555	77.2521	22.1401	31.6706	20.6412	143.149	126.742	143.179
gbi-miR477b	-3.39839	0.502922	NOT_CHANGE	-3.26035	0.0672356	NOT_CHANGE	-0.138042	0.978581	NOT_CHANGE	3.16534	0.451767	4.50637	0	0.416719	0.143342	0.158878	0.686951	0
gbi-miRN131	-1.87073	0.955537	NOT_CHANGE	-0.698469	NA	NOT_CHANGE	-1.17226	0.710695	NOT_CHANGE	0.904382	0.903534	0.643767	0	0.208359	0.286683	0.317756	0.343476	0.793969
gbi-miR169e	-2.10487	0.0170654	DOWN	-8.04206	1.36e-07	DOWN	5.93718	0.000305428	UP	16.1658	7.34122	21.5018	1.70308	3.85465	2.00678	0.158878	0	0
gbi-miR11407c.1	-0.401467	0.955537	NOT_CHANGE	0.526606	0.414126	NOT_CHANGE	-0.928073	0.0585408	NOT_CHANGE	22.6096	37.9484	31.5446	14.6727	18.8565	15.0509	45.5979	27.8215	53.8576
gbi-miRN41	-0.08995	0.955537	NOT_CHANGE	-0.247827	0.89363	NOT_CHANGE	0.157878	0.938429	NOT_CHANGE	1.58267	2.7106	3.34759	1.44107	2.29195	1.29008	1.90653	2.23259	1.98492
gbi-miRN257b	0.733201	0.955537	NOT_CHANGE	0.135042	0.898154	NOT_CHANGE	0.598159	0.309998	NOT_CHANGE	11.6439	11.633	12.6178	11.1355	19.0649	12.3274	13.5046	13.3955	10.8509
gbi-miRN257a	0.635947	0.955537	NOT_CHANGE	0.697465	0.518848	NOT_CHANGE	-0.0615172	0.974278	NOT_CHANGE	4.06972	4.63061	3.73385	3.01315	4.27137	6.45038	11.1215	4.12171	3.96984
gbi-miRN13	0.469638	0.955537	NOT_CHANGE	-0.468819	0.798972	NOT_CHANGE	0.938457	0.483851	NOT_CHANGE	2.26096	1.92001	1.80255	1.31006	2.50031	2.15013	2.54205	0.686951	0.926297
gbi-miRN261	-0.616757	0.955537	NOT_CHANGE	0.230218	0.886404	NOT_CHANGE	-0.846975	0.412281	NOT_CHANGE	3.84363	3.95296	4.24886	1.9651	2.50031	1.00339	5.24297	2.40433	5.95477
gbi-miRN123	-1.23721	0.955537	NOT_CHANGE	-1.11907	0.243701	NOT_CHANGE	-0.118138	0.952783	NOT_CHANGE	3.27839	5.98592	7.08144	1.83409	1.77105	1.14673	3.17756	1.71738	2.24958
gbi-miRN189a/b	-1.34207	0.955537	NOT_CHANGE	-1.09932	NA	NOT_CHANGE	-0.242743	0.95872	NOT_CHANGE	1.24353	0.790593	0.38626	0.131006	0.416719	0.143342	0.794389	0.171738	0.132328
gbi-miR166b	1.89805	0.000588988	UP	0.259281	0.816109	NOT_CHANGE	1.63877	0.00116373	UP	13.7918	16.2636	22.0168	33.1446	45.4223	58.0534	13.1869	31.7715	14.1591
gbi-miRN228	0.333062	0.955537	NOT_CHANGE	0.225766	0.901006	NOT_CHANGE	0.107297	0.957817	NOT_CHANGE	2.6001	1.92001	2.31756	2.0961	2.50031	1.43342	3.33644	1.71738	2.64656
gbi-miRN5	-1.38522	0.225455	NOT_CHANGE	-0.313649	0.775593	NOT_CHANGE	-1.07157	0.128501	NOT_CHANGE	7.68725	7.34122	7.4677	1.57208	2.39613	2.15013	5.40185	6.18256	5.82244
gbi-miRN35c/b/a	0.789624	0.955537	NOT_CHANGE	-0.755961	0.230742	NOT_CHANGE	1.54559	0.000778632	UP	18.879	17.2801	11.5878	13.2316	28.8578	17.9177	7.46726	10.3043	9.52763
gbi-miRN146	-2.05181	0.955537	NOT_CHANGE	-0.678878	NA	NOT_CHANGE	-1.37293	NA	NOT_CHANGE	0.226096	0.451767	0.128753	0.131006	0	0	0.476634	0	0
gbi-miRN182	0.257144	0.955537	NOT_CHANGE	0.345291	0.797699	NOT_CHANGE	-0.0881461	0.960531	NOT_CHANGE	2.14791	4.96944	6.82393	2.22711	5.52152	4.15691	4.92521	4.63692	7.27805
gbi-miRN26	-0.77421	0.955537	NOT_CHANGE	-0.682073	0.537738	NOT_CHANGE	-0.0921357	0.963005	NOT_CHANGE	3.84363	4.74356	4.12011	1.04805	1.97941	2.29347	2.54205	2.40433	2.64656
gbi-miRN59	0.698975	0.955537	NOT_CHANGE	0.52901	0.83063	NOT_CHANGE	0.169966	0.953545	NOT_CHANGE	0.565239	0.677651	1.03003	0.524026	1.25016	0.86005	0.476634	1.20216	1.45561
gbi-miRN208b	-0.498351	0.955537	NOT_CHANGE	0.829339	0.374161	NOT_CHANGE	-1.32769	0.0845401	NOT_CHANGE	4.18277	3.84002	6.56643	1.9651	2.29195	3.01018	3.97195	11.5064	9.3953
gbi-miR3627	-1.37974	0.955537	NOT_CHANGE	-0.720608	NA	NOT_CHANGE	-0.659127	NA	NOT_CHANGE	0.565239	0.225884	0.643767	0.262013	0.10418	0	0.158878	0.686951	0
gbi-miR482f	1.14525	0.955537	NOT_CHANGE	0.177376	0.9175	NOT_CHANGE	0.967874	0.26899	NOT_CHANGE	3.61753	2.03295	3.6051	3.40617	6.1466	5.1603	2.8598	4.9804	2.24958
gbi-miRN122a	1.37327	0.955537	NOT_CHANGE	1.04835	0.601836	NOT_CHANGE	0.324921	0.900577	NOT_CHANGE	0.226096	0.903534	0.643767	0.393019	1.0418	1.86344	0.953267	1.20216	1.32328
gbi-miRN81	-2.11218	0.955537	NOT_CHANGE	-3.24883	NA	NOT_CHANGE	1.13662	NA	NOT_CHANGE	0.452191	0.112942	0.257507	0.131006	0	0	0	0	0
gbi-miRN31a/b	-3.01812	0.955537	NOT_CHANGE	-5.10633	NA	NOT_CHANGE	2.08819	NA	NOT_CHANGE	0.904382	1.24236	0.901274	0	0	0.286683	0	0	0
gbi-miRN58	-0.0545735	0.955537	NOT_CHANGE	0.371427	0.697555	NOT_CHANGE	-0.426	0.625357	NOT_CHANGE	9.94821	9.713	12.6178	5.50227	11.3556	5.44699	10.8037	10.1325	19.4522
gbi-miRN108	1.45371	0.0290406	UP	0.141846	0.909612	NOT_CHANGE	1.31187	0.0121262	UP	6.10458	11.1812	7.98272	16.6378	19.3774	11.754	8.42053	6.86951	11.3802
gbi-miR397f	-1.22831	0.955537	NOT_CHANGE	-0.422958	0.858701	NOT_CHANGE	-0.805353	0.686558	NOT_CHANGE	2.03486	0.677651	3.21884	0.131006	0.729258	1.00339	1.4299	1.3739	1.45561
gbi-miR391d.1	-1.37305	0.955537	NOT_CHANGE	-1.53755	NA	NOT_CHANGE	0.1645	0.967867	NOT_CHANGE	1.13048	1.46824	1.15878	0.131006	0.625078	0.286683	0.635511	0.343476	0.264656
gbi-miRN196b	-2.2924	0.955537	NOT_CHANGE	0.0629255	NA	NOT_CHANGE	-2.35531	NA	NOT_CHANGE	0.339143	0	0.128753	0	0	0	0.476634	0	0
gbi-miRN202	-0.240267	0.958683	NOT_CHANGE	-0.417632	NA	NOT_CHANGE	0.177354	NA	NOT_CHANGE	0.113048	0.112942	0	0.131006	0	0	0	0.171738	0
gbi-miRN130	-3.00777	0.955537	NOT_CHANGE	-0.123845	NA	NOT_CHANGE	-2.88392	NA	NOT_CHANGE	0.565239	0.338825	0.643767	0.131006	0	0	0.794389	0.171738	0.396984
gbi-miRN222	-0.251027	0.955537	NOT_CHANGE	-0.54428	NA	NOT_CHANGE	0.293253	NA	NOT_CHANGE	0.339143	0.677651	0.643767	0.393019	0.416719	0.143342	0.476634	0.343476	0.264656
gbi-miR529c	0.282761	0.955537	NOT_CHANGE	1.80784	0.00357381	UP	-1.52508	0.0190334	DOWN	5.87849	5.53415	11.7166	3.93019	12.7099	4.01357	20.813	36.4084	19.5846
gbi-miR11534l	-1.60642	0.955537	NOT_CHANGE	0.864167	0.664177	NOT_CHANGE	-2.47058	0.0926536	NOT_CHANGE	0.791335	0.677651	2.44632	0.131006	0.625078	0.143342	2.8598	2.91954	0.926297
gbi-miRN107	0.483357	0.955537	NOT_CHANGE	1.37673	0.0067517	UP	-0.893372	0.129147	NOT_CHANGE	6.55677	6.66357	6.95269	3.66818	10.1054	6.73706	18.5887	12.8803	18.9229
gbi-miRN127	0.239168	0.955537	NOT_CHANGE	1.61488	0.270624	NOT_CHANGE	-1.37571	0.374085	NOT_CHANGE	0.678287	0.903534	0.643767	0.131006	0.937617	0.86005	1.27102	1.3739	3.96984
gbi-miRN9	0.145836	0.96019	NOT_CHANGE	-3.17434	NA	NOT_CHANGE	3.32015	NA	NOT_CHANGE	0.339143	0.451767	0	0.131006	0.520898	0	0	0	0
gbi-miRN216	-3.34849	0.955537	NOT_CHANGE	-3.50465	NA	NOT_CHANGE	0.156149	NA	NOT_CHANGE	0.565239	0.225884	1.15878	0	0.10418	0	0	0	0.132328
gbi-miRN137	0.0430072	0.961468	NOT_CHANGE	-0.996369	0.47882	NOT_CHANGE	1.03938	0.439375	NOT_CHANGE	2.03486	1.80707	2.83258	1.83409	1.45852	1.43342	1.58878	0.686951	0.926297
gbi-miR171h	-0.819696	0.955537	NOT_CHANGE	-6.2067	0.000297509	DOWN	5.387	0.00246375	UP	3.84363	2.14589	6.69518	1.17906	2.39613	1.57676	0	0.171738	0
gbi-miRN140	-0.744137	0.955537	NOT_CHANGE	0.301729	NA	NOT_CHANGE	-1.04586	NA	NOT_CHANGE	0.226096	0.112942	0.38626	0	0.312539	0	0.158878	0.171738	0.529313
gbi-miR171a	0.590483	0.955537	NOT_CHANGE	1.40852	NA	NOT_CHANGE	-0.818024	NA	NOT_CHANGE	0.113048	0	0	0	0.10418	0	0.317756	0	0
gbi-miRN4	-0.956876	0.955537	NOT_CHANGE	-0.19387	0.95217	NOT_CHANGE	-0.763005	0.752815	NOT_CHANGE	0.904382	1.12942	1.6738	0.393019	0.937617	0	0.794389	1.3739	0.926297
gbi-miR166d	-0.684911	0.955537	NOT_CHANGE	-1.55717	0.396315	NOT_CHANGE	0.872263	0.713235	NOT_CHANGE	2.03486	0.677651	1.54504	0.786038	0.625078	0.430025	0.635511	0.515213	0.264656
gbi-miR2118	0.850358	0.955537	NOT_CHANGE	1.36648	0.0241664	UP	-0.516121	0.55502	NOT_CHANGE	4.40886	4.74356	6.05141	3.79919	7.08422	8.74384	8.10277	16.8303	12.5712
gbi-miRN148	-0.203342	0.955537	NOT_CHANGE	-0.875194	NA	NOT_CHANGE	0.671852	0.818809	NOT_CHANGE	0.678287	1.24236	0.772521	0.262013	1.14598	0.286683	0.794389	0.343476	0.264656
gbi-miRN175	-0.36075	0.955537	NOT_CHANGE	0.863285	NA	NOT_CHANGE	-1.22403	0.650903	NOT_CHANGE	0.791335	0.677651	0.128753	0.262013	0.625078	0	1.4299	0.343476	1.05863
gbi-miRN109	0.734704	0.955537	NOT_CHANGE	1.18732	NA	NOT_CHANGE	-0.452616	0.884546	NOT_CHANGE	0.678287	0.338825	0.257507	0.393019	0.416719	0.716709	0.317756	0.686951	1.85259
gbi-miRN227	-0.871528	0.955537	NOT_CHANGE	-2.34019	NA	NOT_CHANGE	1.46866	NA	NOT_CHANGE	0.452191	0.338825	0.772521	0.524026	0	0	0.158878	0	0.132328
gbi-miRN219	-0.792756	0.955537	NOT_CHANGE	-0.593416	NA	NOT_CHANGE	-0.199339	0.958712	NOT_CHANGE	1.01743	0.451767	1.15878	0.393019	0.520898	0.143342	0.635511	0.515213	0.529313
gbi-miRN3	3.89547	0.276535	NOT_CHANGE	-1.58742	0.602819	NOT_CHANGE	5.48289	0.0013197	UP	0.904382	4.51767	0.257507	9.69447	45.0056	8.6005	0.476634	0	1.32328
gbi-miRN211	-0.332147	0.955809	NOT_CHANGE	-1.47373	NA	NOT_CHANGE	1.14154	NA	NOT_CHANGE	0.113048	0	0.128753	0	0	0.143342	0	0	0
gbi-miRN16	-0.375874	0.955537	NOT_CHANGE	-0.517386	NA	NOT_CHANGE	0.141512	0.974704	NOT_CHANGE	0.678287	0.451767	0.772521	0.262013	0.208359	0.573367	0.635511	0.515213	0.132328
gbi-miR171c	-1.99645	0.598384	NOT_CHANGE	-1.31521	0.27952	NOT_CHANGE	-0.681241	0.712877	NOT_CHANGE	2.26096	3.27531	3.73385	0.655032	0.520898	0.430025	1.4299	1.20216	0.926297
gbi-miRN66	-0.310776	0.955537	NOT_CHANGE	-2.89777	NA	NOT_CHANGE	2.58698	NA	NOT_CHANGE	0.678287	0.451767	0.128753	0.262013	0.312539	0.143342	0.158878	0	0
gbi-miRN42	-0.756134	0.955537	NOT_CHANGE	0.511145	0.785875	NOT_CHANGE	-1.26728	0.350855	NOT_CHANGE	2.26096	1.3553	1.41629	0.131006	1.35434	0.716709	2.38317	2.06085	2.51423
gbi-miRN87	-1.3932	0.955537	NOT_CHANGE	-0.497105	0.791426	NOT_CHANGE	-0.896094	0.579041	NOT_CHANGE	2.14791	2.93649	2.57507	0.786038	0.937617	0.286683	2.8598	0.858689	1.45561
gbi-miRN73a	-1.36665	0.955537	NOT_CHANGE	-1.29083	0.1518	NOT_CHANGE	-0.0758159	0.971841	NOT_CHANGE	3.95667	10.5036	7.33895	1.04805	3.43793	1.57676	1.58878	2.91954	3.96984
gbi-miRN57	0.830675	0.955537	NOT_CHANGE	0.00484241	0.998618	NOT_CHANGE	0.825833	0.553027	NOT_CHANGE	2.374	1.92001	0.901274	1.04805	3.95883	1.86344	2.22429	1.3739	1.45561
gbi-miR529a/b	-0.813171	0.955537	NOT_CHANGE	5.02379	9e-28	UP	-5.83696	4.11e-32	DOWN	3.05229	5.08238	4.89263	1.31006	1.77105	2.15013	149.027	187.881	59.8123
gbi-miRN280	-0.557072	0.955537	NOT_CHANGE	-0.936788	NA	NOT_CHANGE	0.379716	0.912459	NOT_CHANGE	1.69572	0.338825	0.901274	0.524026	0.312539	0.573367	0.158878	0.686951	0.661641
gbi-miRN229	0.058424	0.959337	NOT_CHANGE	0.356983	0.889064	NOT_CHANGE	-0.298557	0.909297	NOT_CHANGE	1.13048	0.338825	2.44632	0.524026	1.56269	0.86005	1.74766	0.686951	2.38191
gbi-miRN264	0.333712	0.955537	NOT_CHANGE	-0.23995	NA	NOT_CHANGE	0.573663	0.86556	NOT_CHANGE	0.226096	0.677651	0.772521	0.393019	0.208359	0.86005	0.635511	0.171738	0.529313
gbi-miRN277	0.735086	0.955537	NOT_CHANGE	-0.0144184	0.995768	NOT_CHANGE	0.749505	0.612961	NOT_CHANGE	2.26096	1.92001	0.643767	1.70308	2.60449	1.43342	1.58878	1.20216	1.85259
gbi-miRN207	-1.27268	0.955537	NOT_CHANGE	-0.473175	NA	NOT_CHANGE	-0.799519	NA	NOT_CHANGE	0.226096	0	0	0	0	0	0	0	0.132328
gbi-miRN251	-0.978927	0.955537	NOT_CHANGE	-0.197324	0.908813	NOT_CHANGE	-0.781603	0.495678	NOT_CHANGE	3.50448	4.29179	4.50637	0.917045	2.39613	1.14673	3.65419	4.46518	2.11725
gbi-miR159b	-0.466781	0.955537	NOT_CHANGE	-0.665885	0.721966	NOT_CHANGE	0.199105	0.939274	NOT_CHANGE	1.13048	2.59766	1.54504	0.786038	0.729258	1.14673	1.11215	0.858689	1.19095
gbi-miR11477a/b.1	-2.61431	0.294004	NOT_CHANGE	-0.796776	0.637266	NOT_CHANGE	-1.81753	0.21716	NOT_CHANGE	2.48705	2.14589	3.47634	0.131006	0.520898	0.286683	1.74766	2.06085	0.661641
gbi-miR167a	0.484853	0.955537	NOT_CHANGE	0.897327	NA	NOT_CHANGE	-0.412471	0.905501	NOT_CHANGE	0.452191	0.112942	0.901274	0	0.520898	1.00339	0.953267	0.858689	0.793969
gbi-miRN246	0.536802	0.955537	NOT_CHANGE	-0.0936932	0.96139	NOT_CHANGE	0.630496	0.570958	NOT_CHANGE	3.16534	3.84002	3.21884	1.83409	6.1466	2.86683	3.81307	2.06085	3.3082
gbi-miRN253	0.749663	0.955537	NOT_CHANGE	0.791406	NA	NOT_CHANGE	-0.0417416	0.991121	NOT_CHANGE	0.339143	0.451767	0.515014	0.393019	0.729258	0.430025	0.794389	0.171738	1.19095
gbi-miRN15	0.2166	0.955537	NOT_CHANGE	0.268519	0.898067	NOT_CHANGE	-0.0519173	0.982428	NOT_CHANGE	1.13048	2.48472	1.41629	1.04805	2.08359	1.00339	2.06541	1.20216	2.51423
gbi-miRN167	0.182561	0.955537	NOT_CHANGE	0.0243378	0.993869	NOT_CHANGE	0.158224	0.944228	NOT_CHANGE	1.92181	1.46824	1.54504	0.917045	1.66687	1.43342	1.74766	1.3739	1.72027
gbi-miRN209a/b	0.541417	0.955537	NOT_CHANGE	1.10313	0.230635	NOT_CHANGE	-0.561708	0.633632	NOT_CHANGE	1.58267	2.37178	3.47634	2.22711	3.02121	2.29347	4.92521	6.86951	3.3082
gbi-miRN36	-0.834755	0.955537	NOT_CHANGE	-0.0283903	NA	NOT_CHANGE	-0.806363	NA	NOT_CHANGE	0.452191	0.112942	0.38626	0.131006	0.10418	0.143342	0.635511	0	0.264656
gbi-miR391a	-0.229481	0.955537	NOT_CHANGE	-1.41271	0.522112	NOT_CHANGE	1.18323	0.609906	NOT_CHANGE	1.13048	1.92001	1.15878	0.393019	1.66687	0.573367	0.158878	1.3739	0
gbi-miRN247	0.167965	0.955537	NOT_CHANGE	0.147824	NA	NOT_CHANGE	0.0201422	0.995875	NOT_CHANGE	1.35657	0.225884	0.38626	0.786038	0.312539	0.430025	0.635511	0.858689	0.661641
gbi-miRN184	1.3363	0.955537	NOT_CHANGE	0.753991	0.604866	NOT_CHANGE	0.582313	0.685553	NOT_CHANGE	0.904382	1.24236	1.41629	1.57208	2.18777	2.58015	1.74766	2.40433	1.58794
gbi-miRN239	-0.292929	0.958683	NOT_CHANGE	-1.43496	NA	NOT_CHANGE	1.14199	NA	NOT_CHANGE	0.226096	0	0	0.131006	0	0	0	0	0
gbi-miRN204	-0.540764	0.955537	NOT_CHANGE	0.0573819	0.988716	NOT_CHANGE	-0.598144	0.809535	NOT_CHANGE	0.678287	1.58119	1.15878	0.655032	0.520898	0.430025	0.635511	0.515213	2.24958
gbi-miRN22	2.33587	0.955537	NOT_CHANGE	-0.887382	0.782376	NOT_CHANGE	3.22325	0.0497629	UP	0.565239	0.338825	0.257507	0.917045	1.77105	1.57676	0.476634	0	0.132328
gbi-miRN71a	-0.361788	0.955537	NOT_CHANGE	-0.524067	NA	NOT_CHANGE	0.162253	NA	NOT_CHANGE	0.113048	0	0	0	0	0	0	0	0
gbi-miRN17	-0.319714	0.955537	NOT_CHANGE	0.261255	NA	NOT_CHANGE	-0.580967	NA	NOT_CHANGE	0.339143	0.451767	0.257507	0.262013	0.312539	0	0.635511	0.171738	0.396984
gbi-miRN240	-0.890681	0.955537	NOT_CHANGE	-0.118272	NA	NOT_CHANGE	-0.772408	NA	NOT_CHANGE	0.339143	0.677651	0.643767	0.262013	0.208359	0.143342	0.317756	0.343476	0.793969
gbi-miRN267	-1.2767	0.955537	NOT_CHANGE	-0.595509	NA	NOT_CHANGE	-0.681186	NA	NOT_CHANGE	0.565239	0.564709	0.257507	0	0.416719	0	0.317756	0.171738	0.396984
gbi-miRN138a	0.0961817	0.955537	NOT_CHANGE	-0.754361	NA	NOT_CHANGE	0.850543	0.778585	NOT_CHANGE	0.791335	0.790593	0.643767	0	0.937617	0.86005	0.794389	0.343476	0.132328
gbi-miRN242	0.655181	0.955537	NOT_CHANGE	-1.42735	NA	NOT_CHANGE	2.08252	NA	NOT_CHANGE	0.565239	0.112942	0.128753	0.393019	0.208359	0.286683	0.158878	0	0.132328
gbi-miR160b/c/d	-0.79442	0.955537	NOT_CHANGE	-1.14101	NA	NOT_CHANGE	0.346592	0.927711	NOT_CHANGE	0.791335	1.58119	0.515014	0.131006	0.937617	0.143342	0.476634	0.515213	0.264656
gbi-miRN129	-0.306816	0.955537	NOT_CHANGE	-0.992596	NA	NOT_CHANGE	0.685779	NA	NOT_CHANGE	0.565239	0.112942	0.257507	0.393019	0.10418	0	0.158878	0.171738	0.132328
gbi-miRN102	0.879171	0.955537	NOT_CHANGE	0.336006	NA	NOT_CHANGE	0.543165	NA	NOT_CHANGE	0.339143	0	0	0.393019	0	0	0	0.171738	0.264656
gbi-miR482b	0.377763	0.955537	NOT_CHANGE	0.433016	0.892589	NOT_CHANGE	-0.0552518	0.988152	NOT_CHANGE	0.339143	1.12942	1.15878	0.655032	1.77105	0	2.06541	0.858689	0.396984
gbi-miRN151	-0.531489	0.955537	NOT_CHANGE	-0.321901	0.92466	NOT_CHANGE	-0.209588	0.953545	NOT_CHANGE	1.24353	1.24236	0.38626	0.262013	1.0418	0.143342	0.953267	0.343476	0.926297
gbi-miRN24	0.515478	0.955537	NOT_CHANGE	-0.286436	NA	NOT_CHANGE	0.801914	0.75919	NOT_CHANGE	0.565239	0.677651	0.515014	0.393019	0.833437	0.573367	0.476634	0.515213	0.396984
gbi-miR396n	-0.955649	0.955537	NOT_CHANGE	0.013989	NA	NOT_CHANGE	-0.969636	NA	NOT_CHANGE	0.339143	0.225884	0.643767	0	0.312539	0.143342	0.635511	0	0.529313
gbi-miR171f	-0.134081	0.955537	NOT_CHANGE	-0.126517	NA	NOT_CHANGE	-0.00756343	0.998044	NOT_CHANGE	0.565239	0.790593	0.901274	0.131006	0.937617	0.430025	0.794389	0.515213	0.661641
gbi-miRN263	-0.234118	0.955537	NOT_CHANGE	-1.23671	0.531831	NOT_CHANGE	1.00259	0.638789	NOT_CHANGE	1.80876	1.3553	0.515014	0.524026	0.729258	1.00339	0.476634	0.515213	0.529313
gbi-miRN48	-0.842502	0.955537	NOT_CHANGE	-1.01943	NA	NOT_CHANGE	0.17691	NA	NOT_CHANGE	0.226096	0.112942	0	0	0	0.143342	0.158878	0	0
gbi-miRN248	-4.27179	0.955537	NOT_CHANGE	-4.43407	NA	NOT_CHANGE	0.162259	NA	NOT_CHANGE	0.452191	0.564709	0.901274	0	0	0	0	0	0
gbi-miRN91	1.33627	0.955537	NOT_CHANGE	-0.0821066	NA	NOT_CHANGE	1.41838	0.490771	NOT_CHANGE	0.452191	0.338825	0.643767	0.786038	0.729258	1.00339	0.317756	0.171738	0.793969
gbi-miR169k	-0.149139	0.957442	NOT_CHANGE	-3.39632	NA	NOT_CHANGE	3.24716	NA	NOT_CHANGE	0.226096	0.451767	0.257507	0.262013	0.312539	0	0	0	0
gbi-miRN77	1.00941	0.955537	NOT_CHANGE	0.739114	0.654292	NOT_CHANGE	0.270302	0.896599	NOT_CHANGE	0.791335	1.12942	1.80255	0.655032	2.18777	2.58015	2.06541	1.20216	2.64656
gbi-miRN60	1.29696	0.955537	NOT_CHANGE	1.50446	0.407944	NOT_CHANGE	-0.207498	0.945853	NOT_CHANGE	0.565239	0.338825	0.643767	0.524026	0.312539	1.86344	0.794389	1.20216	2.24958
gbi-miR171b	-3.00414	0.955537	NOT_CHANGE	-1.51764	NA	NOT_CHANGE	-1.4865	NA	NOT_CHANGE	0.113048	0.564709	0.128753	0	0	0	0	0	0.264656
gbi-miRN39	3.16083	2.39e-05	UP	3.29693	1.21e-06	UP	-0.1361	0.933074	NOT_CHANGE	1.24353	0.790593	0.515014	6.68133	5.31316	3.72688	7.1495	5.66735	11.7772
gbi-miRN163	-1.27151	0.955537	NOT_CHANGE	1.1231	NA	NOT_CHANGE	-2.39459	NA	NOT_CHANGE	0.226096	0	0	0	0	0	0.317756	0.171738	0
gbi-miRN132	0.278083	0.955537	NOT_CHANGE	-2.92821	NA	NOT_CHANGE	3.20628	NA	NOT_CHANGE	0.452191	0.338825	0.515014	0.524026	0.10418	0.430025	0.158878	0	0
gbi-miR1314h	0.00658431	0.993901	NOT_CHANGE	-0.600146	0.738427	NOT_CHANGE	0.606731	0.725661	NOT_CHANGE	1.80876	2.37178	2.18881	1.31006	2.50031	0.716709	1.90653	0.515213	1.58794
gbi-miRN199	0.754776	0.955537	NOT_CHANGE	0.150577	0.962739	NOT_CHANGE	0.604199	0.789096	NOT_CHANGE	0.339143	1.3553	0.772521	0.917045	1.25016	0.716709	1.11215	0.686951	0.793969
gbi-miR395b	-0.19087	0.955537	NOT_CHANGE	0.439787	NA	NOT_CHANGE	-0.630655	0.866286	NOT_CHANGE	0.565239	0.564709	0.257507	0.262013	0.312539	0.286683	0	0.515213	1.32328
gbi-miRN10	-2.62953	0.955537	NOT_CHANGE	-2.79181	NA	NOT_CHANGE	0.162241	NA	NOT_CHANGE	0.339143	0	0.257507	0	0	0	0	0	0
gbi-miR319c	1.9773	0.955537	NOT_CHANGE	-0.183627	NA	NOT_CHANGE	2.16092	NA	NOT_CHANGE	0.226096	0.112942	0	0.393019	0.10418	0.430025	0.158878	0	0.132328
gbi-miRN145	-1.98348	0.955537	NOT_CHANGE	-1.04966	NA	NOT_CHANGE	-0.933818	NA	NOT_CHANGE	0.452191	1.3553	0.772521	0.131006	0.312539	0	0.476634	0.171738	0.529313
gbi-miRN249	-0.318556	0.955537	NOT_CHANGE	0.348023	NA	NOT_CHANGE	-0.666578	NA	NOT_CHANGE	0.226096	0	0	0	0.10418	0	0.158878	0	0.132328
gbi-miRN20	2.15405	0.955537	NOT_CHANGE	-1.43234	NA	NOT_CHANGE	3.58636	NA	NOT_CHANGE	0.226096	0	0	0.393019	0.312539	0	0	0	0
gbi-miRN38	-0.429024	0.955537	NOT_CHANGE	-2.34497	NA	NOT_CHANGE	1.91592	NA	NOT_CHANGE	0.113048	0.338825	0	0	0.10418	0.143342	0	0	0
gbi-miRN173	-0.208319	0.955537	NOT_CHANGE	-1.37682	NA	NOT_CHANGE	1.1685	NA	NOT_CHANGE	0.678287	0.451767	0.515014	0.131006	0.937617	0	0.476634	0	0.132328
gbi-miRN255	1.08895	0.955537	NOT_CHANGE	3.00345	NA	NOT_CHANGE	-1.91449	NA	NOT_CHANGE	0.113048	0.112942	0	0.131006	0.208359	0	0.953267	0.171738	0.661641
gbi-miRN122b	-0.0130616	0.995268	NOT_CHANGE	0.464522	NA	NOT_CHANGE	-0.477581	NA	NOT_CHANGE	0.339143	0.225884	0.257507	0	0.625078	0	0.953267	0	0.132328
gbi-miRN164	-0.589187	0.955537	NOT_CHANGE	-0.860786	0.667599	NOT_CHANGE	0.2716	0.923516	NOT_CHANGE	1.35657	2.03295	1.15878	1.04805	0.416719	0.573367	0.953267	0.515213	0.926297
gbi-miRN32	1.11926	0.955537	NOT_CHANGE	1.14074	NA	NOT_CHANGE	-0.0214774	NA	NOT_CHANGE	0.113048	0.225884	0.128753	0.131006	0.312539	0.286683	0	0.858689	0.132328
gbi-miRN271	2.37791	0.535289	NOT_CHANGE	1.70971	0.269119	NOT_CHANGE	0.668199	0.723756	NOT_CHANGE	0.678287	0.451767	0.128753	0.655032	1.77105	2.43681	0.953267	1.3739	1.72027
gbi-miR399b/c	1.72317	0.955537	NOT_CHANGE	-3.21582	0.23685	NOT_CHANGE	4.93898	0.0204048	UP	0.226096	1.12942	0.257507	1.17906	1.66687	0.86005	0	0	0.132328
gbi-miR395a	0.79648	0.955537	NOT_CHANGE	3.88712	2.83e-08	UP	-3.09064	1.94e-05	DOWN	0.452191	1.01648	3.73385	3.01315	1.45852	1.43342	21.4485	14.426	37.4489
gbi-miRN174	0.805837	0.955537	NOT_CHANGE	1.42184	NA	NOT_CHANGE	-0.616003	NA	NOT_CHANGE	0.113048	0	0.38626	0	0.208359	0.430025	0.476634	0.515213	0.264656
gbi-miR169j	-1.27268	0.955537	NOT_CHANGE	-1.43495	NA	NOT_CHANGE	0.162245	NA	NOT_CHANGE	0.226096	0	0	0	0	0	0	0	0
gbi-miR396a	2.77556	0.955537	NOT_CHANGE	2.33965	NA	NOT_CHANGE	0.43592	0.896576	NOT_CHANGE	0.113048	0.225884	0.128753	1.04805	0.520898	0.573367	0.158878	1.71738	0.396984
gbi-miRN30a	-0.361788	0.955537	NOT_CHANGE	-0.524067	NA	NOT_CHANGE	0.162253	NA	NOT_CHANGE	0.113048	0	0	0	0	0	0	0	0
gbi-miRN19	1.15425	0.955537	NOT_CHANGE	-0.524079	NA	NOT_CHANGE	1.6783	NA	NOT_CHANGE	0.113048	0	0	0	0.208359	0	0	0	0
gbi-miR164c/d	-2.26773	0.955537	NOT_CHANGE	-3.28683	NA	NOT_CHANGE	1.01909	NA	NOT_CHANGE	0.339143	0.451767	0.901274	0.131006	0.10418	0	0.158878	0	0
gbi-miR399g	5.39571	9.31e-07	UP	-1.77592	0.597145	NOT_CHANGE	7.17161	8.75e-06	UP	0.452191	0.112942	0	4.19221	5.41734	7.88379	0	0.171738	0
gbi-miR397h.1	-0.742001	0.955537	NOT_CHANGE	0.121794	NA	NOT_CHANGE	-0.863794	NA	NOT_CHANGE	0.452191	0.451767	0.643767	0.131006	0.520898	0	0.476634	0.343476	0.793969
gbi-miR399e/f	-0.0925363	0.957442	NOT_CHANGE	1.61668	NA	NOT_CHANGE	-1.70921	0.421154	NOT_CHANGE	0.113048	0.338825	0.901274	0	0.625078	0.286683	1.11215	1.20216	1.58794
gbi-miRN31c	-0.300487	0.955537	NOT_CHANGE	-2.44483	NA	NOT_CHANGE	2.14431	NA	NOT_CHANGE	0.113048	0.112942	0.257507	0	0	0.286683	0	0	0
gbi-miRN75	-0.0899672	0.979712	NOT_CHANGE	-2.0069	NA	NOT_CHANGE	1.91691	NA	NOT_CHANGE	0.113048	0.112942	0.128753	0	0.10418	0.143342	0	0	0
gbi-miR394.1	0.0567958	0.958683	NOT_CHANGE	0.1699	0.951351	NOT_CHANGE	-0.113104	0.969247	NOT_CHANGE	0.904382	2.25884	1.80255	1.17906	2.29195	0.143342	2.54205	1.03043	1.72027
gbi-miRN172	0.128698	0.962452	NOT_CHANGE	-1.0942	NA	NOT_CHANGE	1.22289	NA	NOT_CHANGE	0.113048	0.112942	0.38626	0	0.208359	0.286683	0	0	0.264656
gbi-miRN243	-1.59279	0.955537	NOT_CHANGE	-2.70765	NA	NOT_CHANGE	1.11482	NA	NOT_CHANGE	0.339143	0.225884	0	0	0.10418	0	0	0	0
gbi-miRN143	1.82029	0.955537	NOT_CHANGE	-0.524083	NA	NOT_CHANGE	2.34433	NA	NOT_CHANGE	0.113048	0	0	0.262013	0	0	0	0	0
gbi-miRN138b	0.451291	0.955537	NOT_CHANGE	0.825653	NA	NOT_CHANGE	-0.37436	0.92123	NOT_CHANGE	0.339143	0.112942	0.643767	0.393019	0.208359	0.430025	0.635511	0.686951	0.529313
gbi-miRN244a/b	-2.90044	0.955537	NOT_CHANGE	-4.03465	NA	NOT_CHANGE	1.13418	NA	NOT_CHANGE	0.565239	0.225884	0.643767	0	0	0.143342	0	0	0
gbi-miRN133	0.539067	0.955537	NOT_CHANGE	2.1264	NA	NOT_CHANGE	-1.58733	NA	NOT_CHANGE	0.113048	0.112942	0	0	0.10418	0.143342	0.317756	0.515213	0.132328
gbi-miRN105	-1.11308	0.955537	NOT_CHANGE	0.201571	NA	NOT_CHANGE	-1.31465	NA	NOT_CHANGE	0.113048	0.112942	0.515014	0	0.10418	0.143342	0.158878	0.515213	0.132328
gbi-miRN194b	-2.83121	0.955537	NOT_CHANGE	-2.0317	NA	NOT_CHANGE	-0.799525	NA	NOT_CHANGE	0.339143	0.225884	0.128753	0	0	0	0	0	0.132328
gbi-miRN166	-2.24307	0.955537	NOT_CHANGE	-0.621949	NA	NOT_CHANGE	-1.62112	NA	NOT_CHANGE	0.339143	0.112942	0	0	0	0	0.158878	0	0.132328
gbi-miRN268a	1.04558	0.955537	NOT_CHANGE	0.118031	NA	NOT_CHANGE	0.927554	NA	NOT_CHANGE	0.339143	0.225884	0.257507	0	0.416719	0.86005	0.158878	0.171738	0.529313
gbi-miRN44	-1.29994	0.955537	NOT_CHANGE	1.69246	NA	NOT_CHANGE	-2.99239	NA	NOT_CHANGE	0.113048	0	0.128753	0	0	0	0.317756	0.171738	0.264656
gbi-miR536a/c	-0.202037	0.955537	NOT_CHANGE	0.770661	NA	NOT_CHANGE	-0.972693	NA	NOT_CHANGE	0.113048	0.112942	0.38626	0	0.10418	0.286683	0.635511	0.343476	0
gbi-miR5641b.1	-0.916116	0.955537	NOT_CHANGE	-1.22004	NA	NOT_CHANGE	0.303918	NA	NOT_CHANGE	0.113048	0.564709	0.128753	0	0.312539	0	0.158878	0.171738	0
gbi-miRN7a	-0.414476	0.955537	NOT_CHANGE	0.3155	NA	NOT_CHANGE	-0.729973	NA	NOT_CHANGE	0.113048	0.225884	0.128753	0.131006	0.10418	0	0.158878	0	0.396984
gbi-miRN79	-1.31189	0.955537	NOT_CHANGE	-0.512376	NA	NOT_CHANGE	-0.79952	NA	NOT_CHANGE	0.113048	0	0.128753	0	0	0	0.158878	0	0
gbi-miRN187	3.18109	0.129	NOT_CHANGE	1.31699	0.54612	NOT_CHANGE	1.8641	0.194457	NOT_CHANGE	0.113048	0.112942	0.643767	0.917045	3.12539	1.57676	0.635511	0.858689	0.529313
gbi-miRN103	0.0984838	0.958683	NOT_CHANGE	0.831941	NA	NOT_CHANGE	-0.733454	NA	NOT_CHANGE	0.113048	0.338825	0.515014	0.131006	0.312539	0.286683	0.317756	0.515213	0.793969
gbi-miRN111	1.83788	0.955537	NOT_CHANGE	1.25677	NA	NOT_CHANGE	0.581115	NA	NOT_CHANGE	0.113048	0	0.128753	0	0.520898	0.143342	0.158878	0	0.396984
gbi-miRN65	2.30502	0.955537	NOT_CHANGE	1.87176	NA	NOT_CHANGE	0.433265	0.890965	NOT_CHANGE	0.113048	0.225884	0.257507	0.393019	1.14598	0.573367	0.476634	1.20216	0.396984
gbi-miRN71b	-0.361788	0.955537	NOT_CHANGE	-0.524067	NA	NOT_CHANGE	0.162253	NA	NOT_CHANGE	0.113048	0	0	0	0	0	0	0	0
gbi-miR1314i	-1.21284	0.955537	NOT_CHANGE	-1.37512	NA	NOT_CHANGE	0.162246	NA	NOT_CHANGE	0.113048	0.112942	0	0	0	0	0	0	0
gbi-miRN141	-0.721886	0.955537	NOT_CHANGE	-3.00723	NA	NOT_CHANGE	2.28531	NA	NOT_CHANGE	0.226096	0.225884	0.257507	0.262013	0	0	0	0	0
gbi-miRN169	-1.27268	0.955537	NOT_CHANGE	-1.43495	NA	NOT_CHANGE	0.162245	NA	NOT_CHANGE	0.226096	0	0	0	0	0	0	0	0
gbi-miR397b	1.68762	0.955537	NOT_CHANGE	-2.006	NA	NOT_CHANGE	3.69359	NA	NOT_CHANGE	0.113048	0.112942	0.128753	0.131006	0.416719	0.286683	0	0	0
gbi-miRN265	1.09951	0.955537	NOT_CHANGE	0.501179	NA	NOT_CHANGE	0.598329	NA	NOT_CHANGE	0.113048	0.564709	0.257507	0.524026	0.10418	0.716709	0.158878	0.171738	0.926297
gbi-miRN282	-0.361802	0.955537	NOT_CHANGE	1.312	NA	NOT_CHANGE	-1.67378	NA	NOT_CHANGE	0.113048	0	0	0	0	0	0	0.171738	0.132328
gbi-miRN88	2.46008	0.955537	NOT_CHANGE	-1.38832	NA	NOT_CHANGE	3.84838	NA	NOT_CHANGE	0.113048	0.112942	0	0.131006	0.208359	0.573367	0	0	0
gbi-miRN121	-0.69443	0.955537	NOT_CHANGE	0.0381052	NA	NOT_CHANGE	-0.732533	NA	NOT_CHANGE	0.113048	0.451767	0.128753	0	0.312539	0	0.158878	0.515213	0
gbi-miRN64	-1.49998	0.955537	NOT_CHANGE	0.407085	NA	NOT_CHANGE	-1.90706	NA	NOT_CHANGE	0.113048	0.112942	1.28753	0	0.10418	0.286683	0.158878	0.686951	1.05863
gbi-miRN112	1.8502	0.955537	NOT_CHANGE	-0.52408	NA	NOT_CHANGE	2.37425	NA	NOT_CHANGE	0.113048	0	0	0	0.208359	0.143342	0	0	0
gbi-miRN160	-0.870711	0.955537	NOT_CHANGE	0.924749	NA	NOT_CHANGE	-1.79545	NA	NOT_CHANGE	0.113048	0.112942	0.128753	0	0	0.143342	0	0	0.661641
gbi-miRN275	1.38978	0.955537	NOT_CHANGE	0.437712	NA	NOT_CHANGE	0.952052	NA	NOT_CHANGE	0	0.112942	0	0	0.10418	0.143342	0.158878	0	0
gbi-miR167b	2.2842	0.955537	NOT_CHANGE	3.30817	0.0201836	UP	-1.02397	0.590423	NOT_CHANGE	0	0.451767	0.38626	0.786038	0.416719	1.57676	1.11215	5.15213	1.45561
gbi-miRN93	0.319927	0.955537	NOT_CHANGE	-0.943895	NA	NOT_CHANGE	1.26381	NA	NOT_CHANGE	0	0.338825	0	0.131006	0	0.143342	0.158878	0	0
gbi-miRN232	0.76876	0.955537	NOT_CHANGE	-0.453994	NA	NOT_CHANGE	1.22274	NA	NOT_CHANGE	0	0.112942	0.128753	0	0.312539	0	0.158878	0	0
gbi-miRN70	0.614881	0.955537	NOT_CHANGE	0.0898383	0.98534	NOT_CHANGE	0.525044	0.871901	NOT_CHANGE	0	0.903534	1.15878	0.655032	0.937617	0.573367	1.4299	0.343476	0.264656
gbi-miR396i	-1.73102	0.955537	NOT_CHANGE	-1.8933	NA	NOT_CHANGE	0.162242	NA	NOT_CHANGE	0	0.338825	0	0	0	0	0	0	0
gbi-miRN203	-0.249564	0.955537	NOT_CHANGE	-0.88379	NA	NOT_CHANGE	0.634221	NA	NOT_CHANGE	0	0.338825	0.257507	0.131006	0.208359	0	0	0.171738	0.132328
gbi-miRN52	-0.90164	0.955537	NOT_CHANGE	-0.320394	NA	NOT_CHANGE	-0.581244	NA	NOT_CHANGE	0	0.564709	0.643767	0.131006	0.312539	0	0.635511	0	0.264656
gbi-miRN188	1.77367	0.955537	NOT_CHANGE	0.419895	NA	NOT_CHANGE	1.35377	NA	NOT_CHANGE	0	0.112942	0.128753	0.131006	0	0.430025	0	0.171738	0.132328
gbi-miR399a/d	4.39451	0.103214	NOT_CHANGE	-0.996733	0.84574	NOT_CHANGE	5.39123	0.00934137	UP	0	0.338825	0	1.17906	2.91703	1.14673	0	0.171738	0
gbi-miRN142a	1.06257	0.955537	NOT_CHANGE	1.17981	NA	NOT_CHANGE	-0.117235	NA	NOT_CHANGE	0	0.225884	0	0	0.208359	0.143342	0.476634	0	0
gbi-miRN46	-1.2536	0.955537	NOT_CHANGE	-1.41588	NA	NOT_CHANGE	0.162246	NA	NOT_CHANGE	0	0.112942	0.128753	0	0	0	0	0	0
gbi-miRN101	-1.15111	0.955537	NOT_CHANGE	-0.351604	NA	NOT_CHANGE	-0.799518	NA	NOT_CHANGE	0	0.225884	0	0	0	0	0	0.171738	0
gbi-miRN159	-0.361805	0.955537	NOT_CHANGE	1.52382	NA	NOT_CHANGE	-1.8856	NA	NOT_CHANGE	0	0.112942	0	0	0	0	0	0.343476	0
gbi-miRN117	-0.88824	0.955537	NOT_CHANGE	-1.19998	NA	NOT_CHANGE	0.311739	NA	NOT_CHANGE	0	0.790593	0.257507	0	0.416719	0	0.158878	0	0.264656
gbi-miR399h	4.45366	0.400056	NOT_CHANGE	-1.37634	NA	NOT_CHANGE	5.82998	0.00804997	UP	0	0.225884	0	0.917045	1.66687	1.00339	0	0	0
gbi-miR399j.1	-2.554	0.955537	NOT_CHANGE	-2.71627	NA	NOT_CHANGE	0.16224	NA	NOT_CHANGE	0	0.338825	0.257507	0	0	0	0	0	0
gbi-miR399i	3.38497	0.955537	NOT_CHANGE	-1.34852	NA	NOT_CHANGE	4.73347	NA	NOT_CHANGE	0	0.225884	0	0.917045	0.625078	0	0	0	0
gbi-miRN62	0.882755	0.955537	NOT_CHANGE	-0.258856	NA	NOT_CHANGE	1.14161	NA	NOT_CHANGE	0	0.338825	0	0.131006	0	0.286683	0	0	0.264656
gbi-miR1314e	-0.361796	0.955537	NOT_CHANGE	0.437714	NA	NOT_CHANGE	-0.799512	NA	NOT_CHANGE	0	0.112942	0	0	0	0	0	0	0.132328
gbi-miRN269	-0.279965	0.955537	NOT_CHANGE	1.58445	NA	NOT_CHANGE	-1.8644	NA	NOT_CHANGE	0	0.112942	0.128753	0.131006	0	0	0.158878	0	0.529313
gbi-miRN104	2.92952	0.955537	NOT_CHANGE	0.437713	NA	NOT_CHANGE	2.49179	NA	NOT_CHANGE	0	0.112942	0	0.262013	0.416719	0	0	0	0.132328
gbi-miRN223	-1.25347	0.955537	NOT_CHANGE	3.05421	NA	NOT_CHANGE	-4.30766	NA	NOT_CHANGE	0	0.112942	0.128753	0	0	0	0.635511	1.20216	0
gbi-miR11411b.1	0.524332	0.955537	NOT_CHANGE	-2.61337	NA	NOT_CHANGE	3.13768	NA	NOT_CHANGE	0	0.564709	0.515014	0	0.729258	0.430025	0	0.171738	0
gbi-miRN55	1.82099	0.955537	NOT_CHANGE	-0.524083	NA	NOT_CHANGE	2.34504	NA	NOT_CHANGE	0	0.112942	0	0.262013	0	0	0	0	0
gbi-miR396f	-1.25361	0.955537	NOT_CHANGE	-0.454096	NA	NOT_CHANGE	-0.799519	NA	NOT_CHANGE	0	0.112942	0.128753	0	0	0	0.158878	0	0
gbi-miRN74	-1.18792	0.955537	NOT_CHANGE	0.559869	NA	NOT_CHANGE	-1.74778	NA	NOT_CHANGE	0	0.451767	0	0.131006	0	0	0.317756	0.171738	0.132328
gbi-miRN237	1.23331	0.955537	NOT_CHANGE	-1.01214	NA	NOT_CHANGE	2.24543	NA	NOT_CHANGE	0	0.225884	0.128753	0.131006	0.312539	0.143342	0.158878	0	0
gbi-miR5648	0.590688	0.955537	NOT_CHANGE	1.25541	NA	NOT_CHANGE	-0.664719	NA	NOT_CHANGE	0	0.112942	0	0	0.10418	0	0.158878	0	0.132328
gbi-miRN212	-0.270657	0.955537	NOT_CHANGE	-1.58432	NA	NOT_CHANGE	1.31366	NA	NOT_CHANGE	0	0.225884	0.643767	0.262013	0.208359	0	0	0	0.264656
gbi-miRN68	2.76316	0.955537	NOT_CHANGE	1.48409	NA	NOT_CHANGE	1.27907	NA	NOT_CHANGE	0	0.112942	0	0.393019	0	0.143342	0	0.343476	0
gbi-miRN165	1.61274	0.955537	NOT_CHANGE	-0.524083	NA	NOT_CHANGE	2.13678	NA	NOT_CHANGE	0	0.112942	0	0	0.312539	0	0	0	0
gbi-miRN278	0.613987	0.955537	NOT_CHANGE	2.02834	NA	NOT_CHANGE	-1.41433	NA	NOT_CHANGE	0	0.112942	0	0	0	0.143342	0.317756	0.171738	0
gbi-miRN54	0.832656	0.955537	NOT_CHANGE	0.903815	NA	NOT_CHANGE	-0.0711562	NA	NOT_CHANGE	0	0.225884	0.128753	0.262013	0	0.143342	0.317756	0.171738	0.132328
gbi-miRN168	2.3337	0.955537	NOT_CHANGE	2.38605	NA	NOT_CHANGE	-0.0523478	0.989499	NOT_CHANGE	0	0.112942	0.38626	0.655032	0.729258	0.286683	0.794389	0.686951	0.926297
gbi-miR536b	-1.80427	0.955537	NOT_CHANGE	-1.00476	NA	NOT_CHANGE	-0.799523	NA	NOT_CHANGE	0	0.225884	0.128753	0	0	0	0.158878	0	0
gbi-miRN171	-1.15111	0.955537	NOT_CHANGE	-1.31338	NA	NOT_CHANGE	0.162246	NA	NOT_CHANGE	0	0.225884	0	0	0	0	0	0	0
gbi-miR1314g	-0.361788	0.955537	NOT_CHANGE	-0.524067	NA	NOT_CHANGE	0.162253	NA	NOT_CHANGE	0	0.112942	0	0	0	0	0	0	0
gbi-miRN213	-1.15111	0.955537	NOT_CHANGE	-1.31338	NA	NOT_CHANGE	0.162246	NA	NOT_CHANGE	0	0.225884	0	0	0	0	0	0	0
gbi-miRN78	-0.361796	0.955537	NOT_CHANGE	0.437714	NA	NOT_CHANGE	-0.799512	NA	NOT_CHANGE	0	0.112942	0	0	0	0	0	0	0.132328
gbi-miRN84	-1.34125	0.955537	NOT_CHANGE	1.27058	NA	NOT_CHANGE	-2.61181	NA	NOT_CHANGE	0	0	0.257507	0	0	0	0.317756	0	0.264656
gbi-miRN113	-0.361788	0.955537	NOT_CHANGE	-0.524067	NA	NOT_CHANGE	0.162253	NA	NOT_CHANGE	0	0	0.128753	0	0	0	0	0	0
gbi-miRN100	-0.361788	0.955537	NOT_CHANGE	-0.524067	NA	NOT_CHANGE	0.162253	NA	NOT_CHANGE	0	0	0.128753	0	0	0	0	0	0
gbi-miRN53	1.38575	0.955537	NOT_CHANGE	-0.524079	NA	NOT_CHANGE	1.90979	NA	NOT_CHANGE	0	0	0.128753	0	0.10418	0.143342	0	0	0
gbi-miR2950b	0.590103	0.955537	NOT_CHANGE	0.437708	NA	NOT_CHANGE	0.152386	NA	NOT_CHANGE	0	0	0.128753	0	0.10418	0	0.158878	0	0
gbi-miRN82	-1.93819	0.955537	NOT_CHANGE	-0.48378	NA	NOT_CHANGE	-1.45441	NA	NOT_CHANGE	0	0	0.38626	0	0	0	0	0	0.264656
gbi-miRN231	2.26981	0.955537	NOT_CHANGE	1.49014	NA	NOT_CHANGE	0.779674	NA	NOT_CHANGE	0	0	0.128753	0.131006	0	0.286683	0	0.343476	0
gbi-miRN125	-0.361788	0.955537	NOT_CHANGE	-0.524067	NA	NOT_CHANGE	0.162253	NA	NOT_CHANGE	0	0	0.128753	0	0	0	0	0	0
gbi-miRN272	-0.361796	0.955537	NOT_CHANGE	0.437714	NA	NOT_CHANGE	-0.799512	NA	NOT_CHANGE	0	0	0.128753	0	0	0	0	0	0.132328
gbi-miRN194c	-0.361788	0.955537	NOT_CHANGE	-0.524067	NA	NOT_CHANGE	0.162253	NA	NOT_CHANGE	0	0	0.128753	0	0	0	0	0	0
gbi-miRN235	-0.361802	0.955537	NOT_CHANGE	1.46558	NA	NOT_CHANGE	-1.82736	NA	NOT_CHANGE	0	0	0.128753	0	0	0	0.158878	0.171738	0
gbi-miRN236	-0.361805	0.955537	NOT_CHANGE	1.64738	NA	NOT_CHANGE	-2.00916	NA	NOT_CHANGE	0	0	0.128753	0	0	0	0	0	0.396984
gbi-miR391c	0.617955	0.955537	NOT_CHANGE	-0.524075	NA	NOT_CHANGE	1.14199	NA	NOT_CHANGE	0	0	0.128753	0	0	0.143342	0	0	0
gbi-miRN273	0.590103	0.955537	NOT_CHANGE	0.437708	NA	NOT_CHANGE	0.152386	NA	NOT_CHANGE	0	0	0.128753	0	0.10418	0	0.158878	0	0
gbi-miRN120	1.39234	0.955537	NOT_CHANGE	1.49966	NA	NOT_CHANGE	-0.10732	NA	NOT_CHANGE	0	0	0.128753	0	0.10418	0.143342	0	0.343476	0
gbi-miRN124	-0.361802	0.955537	NOT_CHANGE	2.07131	NA	NOT_CHANGE	-2.43309	NA	NOT_CHANGE	0	0	0.128753	0	0	0	0.158878	0.343476	0
gbi-miRN73b	-0.361788	0.955537	NOT_CHANGE	-0.524067	NA	NOT_CHANGE	0.162253	NA	NOT_CHANGE	0	0	0.128753	0	0	0	0	0	0
gbi-miRN150	-0.361801	0.955537	NOT_CHANGE	1.08691	NA	NOT_CHANGE	-1.4487	NA	NOT_CHANGE	0	0	0.128753	0	0	0	0	0	0.264656
gbi-miRN11	0.165146	0.973866	NOT_CHANGE	-1.51325	NA	NOT_CHANGE	1.67835	NA	NOT_CHANGE	0	0	0.257507	0	0.208359	0	0	0	0
gbi-miR477c	-1.35098	0.955537	NOT_CHANGE	-1.51326	NA	NOT_CHANGE	0.162245	NA	NOT_CHANGE	0	0	0.257507	0	0	0	0	0	0
gbi-miRN115	-0.361788	0.955537	NOT_CHANGE	-0.524067	NA	NOT_CHANGE	0.162253	NA	NOT_CHANGE	0	0	0.128753	0	0	0	0	0	0
gbi-miR11164.1	1.57971	0.955537	NOT_CHANGE	1.39947	NA	NOT_CHANGE	0.180241	NA	NOT_CHANGE	0	0	0	0.131006	0	0	0.158878	0	0
gbi-miRN96	3.38257	0.955537	NOT_CHANGE	0.437679	NA	NOT_CHANGE	2.94485	NA	NOT_CHANGE	0	0	0	0.393019	0	0	0	0	0
gbi-miRN85	2.75904	0.955537	NOT_CHANGE	2.41822	NA	NOT_CHANGE	0.34083	NA	NOT_CHANGE	0	0	0	0.262013	0	0	0.158878	0.171738	0
gbi-miRN161	2.77386	0.955537	NOT_CHANGE	2.05801	NA	NOT_CHANGE	0.715851	NA	NOT_CHANGE	0	0	0	0.262013	0	0	0	0	0.264656
gbi-miRN95	2.43849	0.955537	NOT_CHANGE	0.437683	NA	NOT_CHANGE	2.00077	NA	NOT_CHANGE	0	0	0	0.131006	0.10418	0	0	0	0
gbi-miRN254	1.57971	0.955537	NOT_CHANGE	1.39947	NA	NOT_CHANGE	0.180241	NA	NOT_CHANGE	0	0	0	0.131006	0	0	0	0	0.132328
gbi-miRN270	2.97653	0.955537	NOT_CHANGE	0.437678	NA	NOT_CHANGE	2.53882	NA	NOT_CHANGE	0	0	0	0	0.416719	0	0	0	0
gbi-miR396b	1.55179	0.955537	NOT_CHANGE	0.43769	NA	NOT_CHANGE	1.11408	NA	NOT_CHANGE	0	0	0	0	0.10418	0	0	0	0
gbi-miR395c.1	2.60545	0.955537	NOT_CHANGE	2.41997	NA	NOT_CHANGE	0.185496	NA	NOT_CHANGE	0	0	0	0	0.312539	0	0.158878	0.171738	0
gbi-miRN179	1.55178	0.955537	NOT_CHANGE	2.04867	NA	NOT_CHANGE	-0.496876	NA	NOT_CHANGE	0	0	0	0	0.10418	0	0	0	0.264656
gbi-miRN281	2.34819	0.955537	NOT_CHANGE	1.39947	NA	NOT_CHANGE	0.948709	NA	NOT_CHANGE	0	0	0	0	0.10418	0.143342	0.158878	0	0
gbi-miR171g/i	2.11602	0.955537	NOT_CHANGE	0.437685	NA	NOT_CHANGE	1.67831	NA	NOT_CHANGE	0	0	0	0	0.208359	0	0	0	0
gbi-miRN157	1.55179	0.955537	NOT_CHANGE	1.39947	NA	NOT_CHANGE	0.152312	NA	NOT_CHANGE	0	0	0	0	0.10418	0	0.158878	0	0
gbi-miRN266	1.55179	0.955537	NOT_CHANGE	0.43769	NA	NOT_CHANGE	1.11408	NA	NOT_CHANGE	0	0	0	0	0.10418	0	0	0	0
gbi-miRN114	1.55179	0.955537	NOT_CHANGE	0.43769	NA	NOT_CHANGE	1.11408	NA	NOT_CHANGE	0	0	0	0	0.10418	0	0	0	0
gbi-miRN51	2.34654	0.955537	NOT_CHANGE	0.437684	NA	NOT_CHANGE	1.90882	NA	NOT_CHANGE	0	0	0	0	0.10418	0.143342	0	0	0
gbi-miRN226	2.59803	0.955537	NOT_CHANGE	1.39947	NA	NOT_CHANGE	1.19855	NA	NOT_CHANGE	0	0	0	0	0	0.286683	0	0.171738	0
gbi-miRN2	1.57972	0.955537	NOT_CHANGE	0.43769	NA	NOT_CHANGE	1.142	NA	NOT_CHANGE	0	0	0	0	0	0.143342	0	0	0
gbi-miRN34	0.599969	0.955537	NOT_CHANGE	1.39948	NA	NOT_CHANGE	-0.799504	NA	NOT_CHANGE	0	0	0	0	0	0	0	0	0.132328
gbi-miRN152	0.599969	0.955537	NOT_CHANGE	1.39948	NA	NOT_CHANGE	-0.799504	NA	NOT_CHANGE	0	0	0	0	0	0	0.158878	0	0
gbi-miRN134	0.599969	0.955537	NOT_CHANGE	1.39948	NA	NOT_CHANGE	-0.799504	NA	NOT_CHANGE	0	0	0	0	0	0	0	0	0.132328
gbi-miRN139	0.599969	0.955537	NOT_CHANGE	1.39948	NA	NOT_CHANGE	-0.799504	NA	NOT_CHANGE	0	0	0	0	0	0	0	0.171738	0
gbi-miRN176	0.599969	0.955537	NOT_CHANGE	1.39948	NA	NOT_CHANGE	-0.799504	NA	NOT_CHANGE	0	0	0	0	0	0	0.158878	0	0
gbi-miRN61	0.599969	0.955537	NOT_CHANGE	1.39948	NA	NOT_CHANGE	-0.799504	NA	NOT_CHANGE	0	0	0	0	0	0	0	0	0.132328
gbi-miRN116	0.599958	0.955537	NOT_CHANGE	3.00082	NA	NOT_CHANGE	-2.40082	NA	NOT_CHANGE	0	0	0	0	0	0	0.317756	0.171738	0
gbi-miRN185	0.599969	0.955537	NOT_CHANGE	1.39948	NA	NOT_CHANGE	-0.799504	NA	NOT_CHANGE	0	0	0	0	0	0	0.158878	0	0
gbi-miRN220	0.599962	0.955537	NOT_CHANGE	2.2122	NA	NOT_CHANGE	-1.61221	NA	NOT_CHANGE	0	0	0	0	0	0	0.158878	0	0.132328
gbi-miRN196a	0.599969	0.955537	NOT_CHANGE	1.39948	NA	NOT_CHANGE	-0.799504	NA	NOT_CHANGE	0	0	0	0	0	0	0.158878	0	0
gbi-miRN126a	0.599969	0.955537	NOT_CHANGE	1.39948	NA	NOT_CHANGE	-0.799504	NA	NOT_CHANGE	0	0	0	0	0	0	0	0.171738	0
gbi-miR6150	0.599965	0.955537	NOT_CHANGE	3.38724	NA	NOT_CHANGE	-2.78723	NA	NOT_CHANGE	0	0	0	0	0	0	0	0.515213	0.132328
gbi-miRN89	0.599955	0.955537	NOT_CHANGE	3.07841	NA	NOT_CHANGE	-2.47841	NA	NOT_CHANGE	0	0	0	0	0	0	0	0.515213	0
gbi-miRN136	0.599969	0.955537	NOT_CHANGE	1.39948	NA	NOT_CHANGE	-0.799504	NA	NOT_CHANGE	0	0	0	0	0	0	0	0	0.132328
gbi-miRN118	0.599969	0.955537	NOT_CHANGE	1.39948	NA	NOT_CHANGE	-0.799504	NA	NOT_CHANGE	0	0	0	0	0	0	0	0	0.132328
