# Supplementary material for: Inferring the Regulatory Network of miRNAs on Terpene Trilactone Biosynthesis Affected by Environmental Conditions
Source: Int J Mol Sci. 2023 Nov 30;24(23):17002. doi: 10.3390/ijms242317002 (PMC10707241; doi:10.3390/ijms242317002)
Supplement: Supplementary file 1 [file ijms-24-17002-s001.zip › Table S5. Genes in 32 co-expression modules.xlsx]

## Sheet: Sheet1
Table S5. Genes in 32 co-expression modules
gene id	module name
evm.model.chr1.1	magenta
evm.model.chr1.100	turquoise
evm.model.chr1.1000	midnightblue
evm.model.chr1.1001	brown
evm.model.chr1.1002	turquoise
evm.model.chr1.1003	turquoise
evm.model.chr1.1004	brown
evm.model.chr1.1005	turquoise
evm.model.chr1.1006	turquoise
evm.model.chr1.1008	blue
evm.model.chr1.1009	turquoise
evm.model.chr1.101	blue
evm.model.chr1.1010	orange
evm.model.chr1.1011	pink
evm.model.chr1.1012	turquoise
evm.model.chr1.1013	brown
evm.model.chr1.1014	royalblue
evm.model.chr1.1015	turquoise
evm.model.chr1.1016	turquoise
evm.model.chr1.1017	yellow
evm.model.chr1.1018	brown
evm.model.chr1.1019	yellow
evm.model.chr1.102	brown
evm.model.chr1.1020	turquoise
evm.model.chr1.1021	turquoise
evm.model.chr1.1022	turquoise
evm.model.chr1.1023	yellow
evm.model.chr1.1024	turquoise
evm.model.chr1.1025	turquoise
evm.model.chr1.1026	turquoise
evm.model.chr1.1027	turquoise
evm.model.chr1.1028	turquoise
evm.model.chr1.1029	magenta
evm.model.chr1.103	turquoise
evm.model.chr1.1030	turquoise
evm.model.chr1.1031	turquoise
evm.model.chr1.1032	turquoise
evm.model.chr1.1033	purple
evm.model.chr1.1034	turquoise
evm.model.chr1.1035	turquoise
evm.model.chr1.1038	blue
evm.model.chr1.1039	blue
evm.model.chr1.104	turquoise
evm.model.chr1.1040	green
evm.model.chr1.1041	turquoise
evm.model.chr1.1042	cyan
evm.model.chr1.1043	yellow
evm.model.chr1.1044	black
evm.model.chr1.1045	green
evm.model.chr1.1046	turquoise
evm.model.chr1.1047	turquoise
evm.model.chr1.1048	turquoise
evm.model.chr1.1049	pink
evm.model.chr1.105	midnightblue
evm.model.chr1.1050	midnightblue
evm.model.chr1.1051	brown
evm.model.chr1.1052	yellow
evm.model.chr1.1053	blue
evm.model.chr1.1054	purple
evm.model.chr1.1055	blue
evm.model.chr1.1056	turquoise
evm.model.chr1.1057	turquoise
evm.model.chr1.1058	green
evm.model.chr1.1059	brown
evm.model.chr1.106	turquoise
evm.model.chr1.1060	blue
evm.model.chr1.1061	turquoise
evm.model.chr1.1063	turquoise
evm.model.chr1.1065	blue
evm.model.chr1.1066	brown
evm.model.chr1.1067	turquoise
evm.model.chr1.1068	turquoise
evm.model.chr1.1069	brown
evm.model.chr1.107	blue
evm.model.chr1.1070	purple
evm.model.chr1.1071	turquoise
evm.model.chr1.1072	brown
evm.model.chr1.1073	grey60
evm.model.chr1.1074	lightyellow
evm.model.chr1.1075	turquoise
evm.model.chr1.1077	turquoise
evm.model.chr1.1078	turquoise
evm.model.chr1.1079	blue
evm.model.chr1.108	turquoise
evm.model.chr1.1080	blue
evm.model.chr1.1081	turquoise
evm.model.chr1.1082	turquoise
evm.model.chr1.1083	blue
evm.model.chr1.1084	turquoise
evm.model.chr1.1085	yellow
evm.model.chr1.1086	grey60
evm.model.chr1.1087	blue
evm.model.chr1.1088	brown
evm.model.chr1.1089	royalblue
evm.model.chr1.109	yellow
evm.model.chr1.1090	brown
evm.model.chr1.1091	magenta
evm.model.chr1.1092	brown
evm.model.chr1.1093	turquoise
evm.model.chr1.1095	royalblue
evm.model.chr1.1096	darkgreen
evm.model.chr1.1097	purple
evm.model.chr1.1098	yellow
evm.model.chr1.1099	turquoise
evm.model.chr1.11	turquoise
evm.model.chr1.110	blue
evm.model.chr1.1101	blue
evm.model.chr1.1102	blue
evm.model.chr1.1103	blue
evm.model.chr1.1104	turquoise
evm.model.chr1.1105	salmon
evm.model.chr1.1106	tan
evm.model.chr1.1107	turquoise
evm.model.chr1.1109	blue
evm.model.chr1.111	brown
evm.model.chr1.1110	turquoise
evm.model.chr1.1112	turquoise
evm.model.chr1.1113	blue
evm.model.chr1.1116	purple
evm.model.chr1.1117	yellow
evm.model.chr1.1118	turquoise
evm.model.chr1.1119	turquoise
evm.model.chr1.112	blue
evm.model.chr1.1120	turquoise
evm.model.chr1.1121	turquoise
evm.model.chr1.1122	blue
evm.model.chr1.1123	blue
evm.model.chr1.1124	greenyellow
evm.model.chr1.1125	turquoise
evm.model.chr1.1126	green
evm.model.chr1.1128	salmon
evm.model.chr1.1129	blue
evm.model.chr1.113	blue
evm.model.chr1.1130	yellow
evm.model.chr1.1131	red
evm.model.chr1.1132	yellow
evm.model.chr1.1133	lightgreen
evm.model.chr1.1134	blue
evm.model.chr1.1135	red
evm.model.chr1.1136	skyblue
evm.model.chr1.1137	turquoise
evm.model.chr1.1138	yellow
evm.model.chr1.1139	royalblue
evm.model.chr1.114	turquoise
evm.model.chr1.1140	turquoise
evm.model.chr1.1141	turquoise
evm.model.chr1.1142	turquoise
evm.model.chr1.1143	green
evm.model.chr1.1146	tan
evm.model.chr1.1147	midnightblue
evm.model.chr1.1149	blue
evm.model.chr1.115	turquoise
evm.model.chr1.1151	purple
evm.model.chr1.1152	black
evm.model.chr1.1153	lightcyan
evm.model.chr1.1154	green
evm.model.chr1.1155	blue
evm.model.chr1.1156	blue
evm.model.chr1.1157	brown
evm.model.chr1.1158	greenyellow
evm.model.chr1.1159	turquoise
evm.model.chr1.116	turquoise
evm.model.chr1.1162	grey60
evm.model.chr1.1163	turquoise
evm.model.chr1.1164	blue
evm.model.chr1.1165	turquoise
evm.model.chr1.1166	blue
evm.model.chr1.1168	blue
evm.model.chr1.1169	blue
evm.model.chr1.117	red
evm.model.chr1.1170	turquoise
evm.model.chr1.1171	tan
evm.model.chr1.1172	turquoise
evm.model.chr1.1173	turquoise
evm.model.chr1.1174	yellow
evm.model.chr1.1175	brown
evm.model.chr1.1176	midnightblue
evm.model.chr1.1178	turquoise
evm.model.chr1.1179	brown
evm.model.chr1.118	blue
evm.model.chr1.1180	yellow
evm.model.chr1.1181	turquoise
evm.model.chr1.1182	turquoise
evm.model.chr1.1183	blue
evm.model.chr1.1184	brown
evm.model.chr1.1185	turquoise
evm.model.chr1.1186	salmon
evm.model.chr1.1187	turquoise
evm.model.chr1.1188	turquoise
evm.model.chr1.1189	turquoise
evm.model.chr1.119	blue
evm.model.chr1.1190	yellow
evm.model.chr1.1191	yellow
evm.model.chr1.1192	turquoise
evm.model.chr1.1193	blue
evm.model.chr1.1194	red
evm.model.chr1.1195	magenta
evm.model.chr1.1197	turquoise
evm.model.chr1.1198	turquoise
evm.model.chr1.1199	brown
evm.model.chr1.12	black
evm.model.chr1.120	blue
evm.model.chr1.1200	turquoise
evm.model.chr1.1201	brown
evm.model.chr1.1202	brown
evm.model.chr1.1203	red
evm.model.chr1.1204	cyan
evm.model.chr1.1205	darkred
evm.model.chr1.1206	lightcyan
evm.model.chr1.1207	turquoise
evm.model.chr1.1208	brown
evm.model.chr1.1209	grey60
evm.model.chr1.121	lightcyan
evm.model.chr1.1210	brown
evm.model.chr1.1211	turquoise
evm.model.chr1.1213	turquoise
evm.model.chr1.1214	brown
evm.model.chr1.1215	brown
evm.model.chr1.1216	blue
evm.model.chr1.1217	blue
evm.model.chr1.1218	lightyellow
evm.model.chr1.1219	turquoise
evm.model.chr1.122	turquoise
evm.model.chr1.1220	brown
evm.model.chr1.1221	magenta
evm.model.chr1.1222	salmon
evm.model.chr1.1224	turquoise
evm.model.chr1.1225	turquoise
evm.model.chr1.1226	tan
evm.model.chr1.1227	red
evm.model.chr1.1228	turquoise
evm.model.chr1.1229	salmon
evm.model.chr1.123	red
evm.model.chr1.1230	turquoise
evm.model.chr1.1231	yellow
evm.model.chr1.1232	turquoise
evm.model.chr1.1233	turquoise
evm.model.chr1.1234	turquoise
evm.model.chr1.1235	blue
evm.model.chr1.1237	yellow
evm.model.chr1.1238	yellow
evm.model.chr1.1239	turquoise
evm.model.chr1.124	turquoise
evm.model.chr1.1241	blue
evm.model.chr1.1242	blue
evm.model.chr1.1244	yellow
evm.model.chr1.1245	brown
evm.model.chr1.1248	blue
evm.model.chr1.1249	grey60
evm.model.chr1.125	blue
evm.model.chr1.1250	pink
evm.model.chr1.1251	black
evm.model.chr1.1252	turquoise
evm.model.chr1.1254	turquoise
evm.model.chr1.1255	blue
evm.model.chr1.1256	pink
evm.model.chr1.1257	grey
evm.model.chr1.1258	turquoise
evm.model.chr1.1259	black
evm.model.chr1.126	lightyellow
evm.model.chr1.1260	black
evm.model.chr1.1261	pink
evm.model.chr1.1263	pink
evm.model.chr1.1264	grey60
evm.model.chr1.1265	saddlebrown
evm.model.chr1.1266	tan
evm.model.chr1.1267	turquoise
evm.model.chr1.1268	turquoise
evm.model.chr1.127	tan
evm.model.chr1.1270	turquoise
evm.model.chr1.1271	white
evm.model.chr1.1272	blue
evm.model.chr1.1274	purple
evm.model.chr1.1275	blue
evm.model.chr1.1276	blue
evm.model.chr1.1277	brown
evm.model.chr1.1278	turquoise
evm.model.chr1.1279	blue
evm.model.chr1.128	yellow
evm.model.chr1.1280	grey60
evm.model.chr1.1281	turquoise
evm.model.chr1.1282	royalblue
evm.model.chr1.1283	midnightblue
evm.model.chr1.1284	brown
evm.model.chr1.1285	turquoise
evm.model.chr1.1286	blue
evm.model.chr1.1287	saddlebrown
evm.model.chr1.1288	turquoise
evm.model.chr1.1289	turquoise
evm.model.chr1.129	turquoise
evm.model.chr1.1290	turquoise
evm.model.chr1.1291	brown
evm.model.chr1.1292	red
evm.model.chr1.1293	greenyellow
evm.model.chr1.1294	turquoise
evm.model.chr1.1295	white
evm.model.chr1.1296	brown
evm.model.chr1.1297	blue
evm.model.chr1.1298	brown
evm.model.chr1.1299	turquoise
evm.model.chr1.130	black
evm.model.chr1.1301	blue
evm.model.chr1.1302	red
evm.model.chr1.1303	yellow
evm.model.chr1.1304	turquoise
evm.model.chr1.1305	turquoise
evm.model.chr1.1306	blue
evm.model.chr1.1307	blue
evm.model.chr1.1308	turquoise
evm.model.chr1.1309	blue
evm.model.chr1.131	turquoise
evm.model.chr1.1310	turquoise
evm.model.chr1.1311	royalblue
evm.model.chr1.1312	turquoise
evm.model.chr1.1313	brown
evm.model.chr1.1314	green
evm.model.chr1.1315	cyan
evm.model.chr1.1317	yellow
evm.model.chr1.1318	turquoise
evm.model.chr1.132	brown
evm.model.chr1.1320	blue
evm.model.chr1.1321	orange
evm.model.chr1.1322	turquoise
evm.model.chr1.1323	turquoise
evm.model.chr1.1324	turquoise
evm.model.chr1.1325	turquoise
evm.model.chr1.1326	skyblue
evm.model.chr1.1327	brown
evm.model.chr1.1328	paleturquoise
evm.model.chr1.1329	turquoise
evm.model.chr1.133	turquoise
evm.model.chr1.1331	black
evm.model.chr1.1332	yellow
evm.model.chr1.1333	blue
evm.model.chr1.1334	black
evm.model.chr1.1335	turquoise
evm.model.chr1.1336	midnightblue
evm.model.chr1.1337	brown
evm.model.chr1.1338	yellow
evm.model.chr1.1339	yellow
evm.model.chr1.134	turquoise
evm.model.chr1.1340	blue
evm.model.chr1.1341	turquoise
evm.model.chr1.1342	brown
evm.model.chr1.1343	magenta
evm.model.chr1.1344	turquoise
evm.model.chr1.1345	turquoise
evm.model.chr1.1346	blue
evm.model.chr1.1347	purple
evm.model.chr1.1348	blue
evm.model.chr1.1349	blue
evm.model.chr1.135	steelblue
evm.model.chr1.1350	black
evm.model.chr1.1351	turquoise
evm.model.chr1.1352	blue
evm.model.chr1.1353	blue
evm.model.chr1.1354	turquoise
evm.model.chr1.1355	turquoise
evm.model.chr1.1356	turquoise
evm.model.chr1.1358	turquoise
evm.model.chr1.1359	turquoise
evm.model.chr1.136	blue
evm.model.chr1.1361	yellow
evm.model.chr1.1362	green
evm.model.chr1.1363	turquoise
evm.model.chr1.1364	orange
evm.model.chr1.1365	greenyellow
evm.model.chr1.1366	blue
evm.model.chr1.1367	lightgreen
evm.model.chr1.1368	lightgreen
evm.model.chr1.137	midnightblue
evm.model.chr1.1370	blue
evm.model.chr1.1371	yellow
evm.model.chr1.1372	yellow
evm.model.chr1.1373	brown
evm.model.chr1.1375	turquoise
evm.model.chr1.1376	turquoise
evm.model.chr1.1377	brown
evm.model.chr1.1378	blue
evm.model.chr1.1379	brown
evm.model.chr1.138	turquoise
evm.model.chr1.1380	turquoise
evm.model.chr1.1381	brown
evm.model.chr1.1382	turquoise
evm.model.chr1.1383	blue
evm.model.chr1.1384	turquoise
evm.model.chr1.1385	red
evm.model.chr1.1386	turquoise
evm.model.chr1.1387	saddlebrown
evm.model.chr1.1388	blue
evm.model.chr1.1389	yellow
evm.model.chr1.139	turquoise
evm.model.chr1.1391	turquoise
evm.model.chr1.1392	yellow
evm.model.chr1.1393	blue
evm.model.chr1.1394	turquoise
evm.model.chr1.1395	grey60
evm.model.chr1.1396	magenta
evm.model.chr1.1397	blue
evm.model.chr1.1398	green
evm.model.chr1.1399	turquoise
evm.model.chr1.14	turquoise
evm.model.chr1.140	turquoise
evm.model.chr1.1400	turquoise
evm.model.chr1.1401	yellow
evm.model.chr1.1402	cyan
evm.model.chr1.1403	lightgreen
evm.model.chr1.1404	blue
evm.model.chr1.1405	purple
evm.model.chr1.1406	blue
evm.model.chr1.1407	turquoise
evm.model.chr1.1408	cyan
evm.model.chr1.141	blue
evm.model.chr1.1410	brown
evm.model.chr1.1411	salmon
evm.model.chr1.1412	red
evm.model.chr1.1413	turquoise
evm.model.chr1.1414	turquoise
evm.model.chr1.1416	turquoise
evm.model.chr1.1417	turquoise
evm.model.chr1.1418	orange
evm.model.chr1.1419	blue
evm.model.chr1.142	cyan
evm.model.chr1.1420	yellow
evm.model.chr1.1421	blue
evm.model.chr1.1422	turquoise
evm.model.chr1.1424	turquoise
evm.model.chr1.1425	skyblue
evm.model.chr1.1426	tan
evm.model.chr1.1428	yellow
evm.model.chr1.1429	red
evm.model.chr1.143	turquoise
evm.model.chr1.1430	turquoise
evm.model.chr1.1431	turquoise
evm.model.chr1.1432	turquoise
evm.model.chr1.1433	turquoise
evm.model.chr1.1434	turquoise
evm.model.chr1.1435	turquoise
evm.model.chr1.1436	turquoise
evm.model.chr1.1437	salmon
evm.model.chr1.1438	blue
evm.model.chr1.1439	black
evm.model.chr1.144	pink
evm.model.chr1.1440	turquoise
evm.model.chr1.1442	pink
evm.model.chr1.1444	yellow
evm.model.chr1.1445	turquoise
evm.model.chr1.1446	turquoise
evm.model.chr1.1447	turquoise
evm.model.chr1.1448	turquoise
evm.model.chr1.1449	brown
evm.model.chr1.145	blue
evm.model.chr1.1450	blue
evm.model.chr1.1451	blue
evm.model.chr1.1452	brown
evm.model.chr1.1453	salmon
evm.model.chr1.1454	brown
evm.model.chr1.1456	yellow
evm.model.chr1.1457	turquoise
evm.model.chr1.1458	turquoise
evm.model.chr1.1459	black
evm.model.chr1.146	green
evm.model.chr1.1460	turquoise
evm.model.chr1.1461	turquoise
evm.model.chr1.1462	green
evm.model.chr1.1463	turquoise
evm.model.chr1.1464	pink
evm.model.chr1.1465	brown
evm.model.chr1.1466	turquoise
evm.model.chr1.1469	blue
evm.model.chr1.147	black
evm.model.chr1.1470	blue
evm.model.chr1.1472	turquoise
evm.model.chr1.1473	skyblue
evm.model.chr1.1474	turquoise
evm.model.chr1.1475	brown
evm.model.chr1.1477	tan
evm.model.chr1.1478	tan
evm.model.chr1.1479	greenyellow
evm.model.chr1.148	yellow
evm.model.chr1.1480	yellow
evm.model.chr1.1481	brown
evm.model.chr1.1482	turquoise
evm.model.chr1.1483	greenyellow
evm.model.chr1.1484	turquoise
evm.model.chr1.1486	royalblue
evm.model.chr1.1487	green
evm.model.chr1.1488	black
evm.model.chr1.1489	turquoise
evm.model.chr1.149	turquoise
evm.model.chr1.1490	tan
evm.model.chr1.1491	turquoise
evm.model.chr1.1493	tan
evm.model.chr1.1495	turquoise
evm.model.chr1.1496	turquoise
evm.model.chr1.1497	turquoise
evm.model.chr1.1498	brown
evm.model.chr1.1499	turquoise
evm.model.chr1.15	yellow
evm.model.chr1.150	cyan
evm.model.chr1.1500	brown
evm.model.chr1.1501	turquoise
evm.model.chr1.1502	turquoise
evm.model.chr1.1503	turquoise
evm.model.chr1.1504	darkgreen
evm.model.chr1.1505	turquoise
evm.model.chr1.1506	blue
evm.model.chr1.1507	turquoise
evm.model.chr1.1508	turquoise
evm.model.chr1.1509	darkred
evm.model.chr1.151	brown
evm.model.chr1.1510	turquoise
evm.model.chr1.1511	yellow
evm.model.chr1.1512	green
evm.model.chr1.1513	blue
evm.model.chr1.1514	turquoise
evm.model.chr1.1515	brown
evm.model.chr1.1516	brown
evm.model.chr1.1517	turquoise
evm.model.chr1.1518	turquoise
evm.model.chr1.1519	turquoise
evm.model.chr1.152	turquoise
evm.model.chr1.1520	darkgrey
evm.model.chr1.1521	cyan
evm.model.chr1.1523	paleturquoise
evm.model.chr1.1524	turquoise
evm.model.chr1.1525	pink
evm.model.chr1.1527	turquoise
evm.model.chr1.1528	turquoise
evm.model.chr1.1529	blue
evm.model.chr1.153	salmon
evm.model.chr1.1530	turquoise
evm.model.chr1.1531	turquoise
evm.model.chr1.1532	blue
evm.model.chr1.1533	yellow
evm.model.chr1.1534	brown
evm.model.chr1.1535	cyan
evm.model.chr1.1536	blue
evm.model.chr1.1537	turquoise
evm.model.chr1.1538	lightcyan
evm.model.chr1.1539	purple
evm.model.chr1.154	black
evm.model.chr1.1540	magenta
evm.model.chr1.1541	green
evm.model.chr1.1542	blue
evm.model.chr1.1543	blue
evm.model.chr1.1544	turquoise
evm.model.chr1.1545	brown
evm.model.chr1.1546	magenta
evm.model.chr1.1548	blue
evm.model.chr1.1549	black
evm.model.chr1.155	lightgreen
evm.model.chr1.1550	yellow
evm.model.chr1.1551	turquoise
evm.model.chr1.1552	turquoise
evm.model.chr1.1553	brown
evm.model.chr1.1554	turquoise
evm.model.chr1.1555	turquoise
evm.model.chr1.1556	red
evm.model.chr1.1557	salmon
evm.model.chr1.1558	blue
evm.model.chr1.1559	blue
evm.model.chr1.156	turquoise
evm.model.chr1.1560	turquoise
evm.model.chr1.1561	turquoise
evm.model.chr1.1562	greenyellow
evm.model.chr1.1563	brown
evm.model.chr1.1564	green
evm.model.chr1.1565	yellow
evm.model.chr1.1567	magenta
evm.model.chr1.1568	turquoise
evm.model.chr1.1569	turquoise
evm.model.chr1.157	blue
evm.model.chr1.1570	magenta
evm.model.chr1.1573	turquoise
evm.model.chr1.1574	red
evm.model.chr1.1575	blue
evm.model.chr1.1576	turquoise
evm.model.chr1.1577	turquoise
evm.model.chr1.1578	blue
evm.model.chr1.1579	yellow
evm.model.chr1.158	brown
evm.model.chr1.1580	yellow
evm.model.chr1.1581	blue
evm.model.chr1.1582	blue
evm.model.chr1.1583	orange
evm.model.chr1.1584	turquoise
evm.model.chr1.1585	turquoise
evm.model.chr1.1586	blue
evm.model.chr1.1587	greenyellow
evm.model.chr1.1588	turquoise
evm.model.chr1.1589	turquoise
evm.model.chr1.159	yellow
evm.model.chr1.1590	turquoise
evm.model.chr1.1591	brown
evm.model.chr1.1592	yellow
evm.model.chr1.1593	brown
evm.model.chr1.1594	blue
evm.model.chr1.1595	blue
evm.model.chr1.1596	yellow
evm.model.chr1.1597	turquoise
evm.model.chr1.1598	brown
evm.model.chr1.1599	lightcyan
evm.model.chr1.16	blue
evm.model.chr1.160	turquoise
evm.model.chr1.1600	brown
evm.model.chr1.1601	turquoise
evm.model.chr1.1602	turquoise
evm.model.chr1.1603	darkorange
evm.model.chr1.1605	red
evm.model.chr1.1606	yellow
evm.model.chr1.1607	darkgreen
evm.model.chr1.1608	darkturquoise
evm.model.chr1.1609	turquoise
evm.model.chr1.161	turquoise
evm.model.chr1.1610	turquoise
evm.model.chr1.1611	blue
evm.model.chr1.1612	blue
evm.model.chr1.1613	green
evm.model.chr1.1614	red
evm.model.chr1.1615	blue
evm.model.chr1.1616	turquoise
evm.model.chr1.1617	blue
evm.model.chr1.1618	turquoise
evm.model.chr1.1619	turquoise
evm.model.chr1.162	blue
evm.model.chr1.1620	red
evm.model.chr1.1621	tan
evm.model.chr1.1622	turquoise
evm.model.chr1.1623	turquoise
evm.model.chr1.1625	blue
evm.model.chr1.1627	turquoise
evm.model.chr1.1628	darkgrey
evm.model.chr1.1629	blue
evm.model.chr1.163	turquoise
evm.model.chr1.1630	turquoise
evm.model.chr1.1631	blue
evm.model.chr1.1632	greenyellow
evm.model.chr1.1633	red
evm.model.chr1.1634	blue
evm.model.chr1.1635	blue
evm.model.chr1.1636	green
evm.model.chr1.1637	yellow
evm.model.chr1.1638	darkgreen
evm.model.chr1.1639	blue
evm.model.chr1.164	turquoise
evm.model.chr1.1640	brown
evm.model.chr1.1641	pink
evm.model.chr1.1642	turquoise
evm.model.chr1.1643	black
evm.model.chr1.1645	red
evm.model.chr1.1646	green
evm.model.chr1.1647	red
evm.model.chr1.1648	turquoise
evm.model.chr1.1649	blue
evm.model.chr1.165	darkgreen
evm.model.chr1.1655	blue
evm.model.chr1.1656	greenyellow
evm.model.chr1.1657	blue
evm.model.chr1.1658	blue
evm.model.chr1.1659	blue
evm.model.chr1.166	brown
evm.model.chr1.1660	blue
evm.model.chr1.1661	orange
evm.model.chr1.1662	turquoise
evm.model.chr1.1663	blue
evm.model.chr1.1664	blue
evm.model.chr1.1665	brown
evm.model.chr1.1667	turquoise
evm.model.chr1.1668	green
evm.model.chr1.1669	cyan
evm.model.chr1.167	yellow
evm.model.chr1.1670	turquoise
evm.model.chr1.1672	magenta
evm.model.chr1.1673	blue
evm.model.chr1.1674	lightyellow
evm.model.chr1.1675	cyan
evm.model.chr1.1676	blue
evm.model.chr1.1677	turquoise
evm.model.chr1.1679	turquoise
evm.model.chr1.168	blue
evm.model.chr1.1680	green
evm.model.chr1.1681	brown
evm.model.chr1.1682	brown
evm.model.chr1.1683	blue
evm.model.chr1.1684	tan
evm.model.chr1.1685	turquoise
evm.model.chr1.1686	green
evm.model.chr1.1687	turquoise
evm.model.chr1.1688	lightcyan
evm.model.chr1.1689	turquoise
evm.model.chr1.169	blue
evm.model.chr1.1690	turquoise
evm.model.chr1.1691	turquoise
evm.model.chr1.1692	turquoise
evm.model.chr1.1693	brown
evm.model.chr1.1694	lightcyan
evm.model.chr1.1696	blue
evm.model.chr1.1697	blue
evm.model.chr1.1698	green
evm.model.chr1.1699	turquoise
evm.model.chr1.17	blue
evm.model.chr1.170	blue
evm.model.chr1.1700	turquoise
evm.model.chr1.1701	darkred
evm.model.chr1.1702	skyblue
evm.model.chr1.1703	turquoise
evm.model.chr1.1704	yellow
evm.model.chr1.1706	black
evm.model.chr1.1707	turquoise
evm.model.chr1.1708	salmon
evm.model.chr1.1709	turquoise
evm.model.chr1.171	blue
evm.model.chr1.1710	turquoise
evm.model.chr1.1711	brown
evm.model.chr1.1712	tan
evm.model.chr1.1713	yellow
evm.model.chr1.1714	blue
evm.model.chr1.1715	turquoise
evm.model.chr1.1717	turquoise
evm.model.chr1.1718	turquoise
evm.model.chr1.1719	turquoise
evm.model.chr1.172	cyan
evm.model.chr1.1720	green
evm.model.chr1.1721	magenta
evm.model.chr1.1722	orange
evm.model.chr1.1723	turquoise
evm.model.chr1.1724	magenta
evm.model.chr1.1727	brown
evm.model.chr1.1728	cyan
evm.model.chr1.1729	black
evm.model.chr1.1730	greenyellow
evm.model.chr1.1731	blue
evm.model.chr1.1732	turquoise
evm.model.chr1.1733	purple
evm.model.chr1.1735	blue
evm.model.chr1.1737	magenta
evm.model.chr1.1738	purple
evm.model.chr1.1739	blue
evm.model.chr1.1740	lightyellow
evm.model.chr1.1741	turquoise
evm.model.chr1.1743	blue
evm.model.chr1.1744	brown
evm.model.chr1.1746	salmon
evm.model.chr1.1747	black
evm.model.chr1.1748	brown
evm.model.chr1.1749	turquoise
evm.model.chr1.175	brown
evm.model.chr1.1750	turquoise
evm.model.chr1.1751	turquoise
evm.model.chr1.1752	darkgrey
evm.model.chr1.1753	turquoise
evm.model.chr1.1754	turquoise
evm.model.chr1.1755	brown
evm.model.chr1.1756	tan
evm.model.chr1.1757	darkorange
evm.model.chr1.1759	salmon
evm.model.chr1.176	blue
evm.model.chr1.1760	turquoise
evm.model.chr1.1761	magenta
evm.model.chr1.1762	green
evm.model.chr1.1763	brown
evm.model.chr1.1764	turquoise
evm.model.chr1.1765	blue
evm.model.chr1.1766	turquoise
evm.model.chr1.1768	turquoise
evm.model.chr1.1769	cyan
evm.model.chr1.177	tan
evm.model.chr1.1770	grey60
evm.model.chr1.1771	turquoise
evm.model.chr1.1773	lightcyan
evm.model.chr1.1774	turquoise
evm.model.chr1.1775	turquoise
evm.model.chr1.1776	brown
evm.model.chr1.1777	black
evm.model.chr1.1778	red
evm.model.chr1.1779	greenyellow
evm.model.chr1.178	yellow
evm.model.chr1.1780	darkgrey
evm.model.chr1.1781	brown
evm.model.chr1.1782	brown
evm.model.chr1.1783	salmon
evm.model.chr1.1784	brown
evm.model.chr1.1785	midnightblue
evm.model.chr1.1786	yellow
evm.model.chr1.1787	magenta
evm.model.chr1.1788	turquoise
evm.model.chr1.1789	blue
evm.model.chr1.179	royalblue
evm.model.chr1.1790	brown
evm.model.chr1.1792	cyan
evm.model.chr1.1793	pink
evm.model.chr1.1794	blue
evm.model.chr1.1795	blue
evm.model.chr1.1796	turquoise
evm.model.chr1.1797	magenta
evm.model.chr1.1798	brown
evm.model.chr1.1799	yellow
evm.model.chr1.18	turquoise
evm.model.chr1.180	skyblue
evm.model.chr1.1800	cyan
evm.model.chr1.1801	salmon
evm.model.chr1.1802	turquoise
evm.model.chr1.1803	blue
evm.model.chr1.1804	brown
evm.model.chr1.1805	saddlebrown
evm.model.chr1.1807	brown
evm.model.chr1.1808	blue
evm.model.chr1.1809	midnightblue
evm.model.chr1.181	darkgrey
evm.model.chr1.1810	darkgreen
evm.model.chr1.1811	turquoise
evm.model.chr1.1812	blue
evm.model.chr1.1813	blue
evm.model.chr1.1814	blue
evm.model.chr1.1815	turquoise
evm.model.chr1.1816	blue
evm.model.chr1.1817	lightcyan
evm.model.chr1.1818	lightcyan
evm.model.chr1.1819	cyan
evm.model.chr1.182	turquoise
evm.model.chr1.1820	lightgreen
evm.model.chr1.1821	brown
evm.model.chr1.1822	turquoise
evm.model.chr1.1823	yellow
evm.model.chr1.1824	yellow
evm.model.chr1.1825	purple
evm.model.chr1.1826	lightgreen
evm.model.chr1.1827	turquoise
evm.model.chr1.1828	greenyellow
evm.model.chr1.1829	turquoise
evm.model.chr1.183	turquoise
evm.model.chr1.1830	yellow
evm.model.chr1.1831	blue
evm.model.chr1.1832	pink
evm.model.chr1.1833	brown
evm.model.chr1.1834	lightyellow
evm.model.chr1.1835	darkturquoise
evm.model.chr1.1836	purple
evm.model.chr1.1838	blue
evm.model.chr1.1839	green
evm.model.chr1.184	blue
evm.model.chr1.1840	brown
evm.model.chr1.1841	midnightblue
evm.model.chr1.1842	turquoise
evm.model.chr1.1843	turquoise
evm.model.chr1.1844	turquoise
evm.model.chr1.1845	turquoise
evm.model.chr1.1846	brown
evm.model.chr1.1847	pink
evm.model.chr1.1848	tan
evm.model.chr1.1849	skyblue
evm.model.chr1.185	black
evm.model.chr1.1850	yellow
evm.model.chr1.1851	turquoise
evm.model.chr1.1853	magenta
evm.model.chr1.1854	blue
evm.model.chr1.1855	red
evm.model.chr1.1856	blue
evm.model.chr1.1857	red
evm.model.chr1.1858	red
evm.model.chr1.186	turquoise
evm.model.chr1.1860	yellow
evm.model.chr1.1861	turquoise
evm.model.chr1.1862	turquoise
evm.model.chr1.1863	turquoise
evm.model.chr1.1864	red
evm.model.chr1.1865	blue
evm.model.chr1.1866	red
evm.model.chr1.1867	lightgreen
evm.model.chr1.1868	blue
evm.model.chr1.1869	brown
evm.model.chr1.187	blue
evm.model.chr1.1870	tan
evm.model.chr1.1871	turquoise
evm.model.chr1.1872	brown
evm.model.chr1.1873	brown
evm.model.chr1.1874	blue
evm.model.chr1.1875	magenta
evm.model.chr1.1876	magenta
evm.model.chr1.1877	turquoise
evm.model.chr1.1878	turquoise
evm.model.chr1.1879	blue
evm.model.chr1.188	yellow
evm.model.chr1.1880	purple
evm.model.chr1.1881	yellow
evm.model.chr1.1882	brown
evm.model.chr1.1883	turquoise
evm.model.chr1.1884	turquoise
evm.model.chr1.1885	yellow
evm.model.chr1.1886	pink
evm.model.chr1.1887	blue
evm.model.chr1.1888	turquoise
evm.model.chr1.1889	turquoise
evm.model.chr1.189	greenyellow
evm.model.chr1.1890	blue
evm.model.chr1.1891	yellow
evm.model.chr1.1892	turquoise
evm.model.chr1.1893	brown
evm.model.chr1.1895	brown
evm.model.chr1.1896	turquoise
evm.model.chr1.1897	greenyellow
evm.model.chr1.1898	brown
evm.model.chr1.1899	turquoise
evm.model.chr1.19	lightcyan
evm.model.chr1.190	turquoise
evm.model.chr1.1900	turquoise
evm.model.chr1.1901	turquoise
evm.model.chr1.1902	black
evm.model.chr1.1903	turquoise
evm.model.chr1.1904	turquoise
evm.model.chr1.1905	green
evm.model.chr1.1906	brown
evm.model.chr1.1907	blue
evm.model.chr1.1908	turquoise
evm.model.chr1.1909	blue
evm.model.chr1.191	turquoise
evm.model.chr1.1911	lightcyan
evm.model.chr1.1913	turquoise
evm.model.chr1.1914	brown
evm.model.chr1.1915	blue
evm.model.chr1.1916	brown
evm.model.chr1.1917	red
evm.model.chr1.1918	grey60
evm.model.chr1.1919	turquoise
evm.model.chr1.192	grey60
evm.model.chr1.1920	turquoise
evm.model.chr1.1921	turquoise
evm.model.chr1.1922	red
evm.model.chr1.1923	pink
evm.model.chr1.1925	red
evm.model.chr1.1927	royalblue
evm.model.chr1.1928	yellow
evm.model.chr1.1929	red
evm.model.chr1.193	turquoise
evm.model.chr1.1930	yellow
evm.model.chr1.1931	yellow
evm.model.chr1.1932	red
evm.model.chr1.1933	turquoise
evm.model.chr1.1934	turquoise
evm.model.chr1.1935	brown
evm.model.chr1.1936	turquoise
evm.model.chr1.1937	turquoise
evm.model.chr1.1938	blue
evm.model.chr1.1939	salmon
evm.model.chr1.1940	salmon
evm.model.chr1.1941	blue
evm.model.chr1.1942	blue
evm.model.chr1.1943	black
evm.model.chr1.1944	yellow
evm.model.chr1.1945	turquoise
evm.model.chr1.1947	green
evm.model.chr1.1948	turquoise
evm.model.chr1.1949	blue
evm.model.chr1.195	blue
evm.model.chr1.1950	turquoise
evm.model.chr1.1951	lightyellow
evm.model.chr1.1952	red
evm.model.chr1.1953	green
evm.model.chr1.1954	salmon
evm.model.chr1.1955	cyan
evm.model.chr1.1956	brown
evm.model.chr1.1957	turquoise
evm.model.chr1.1958	turquoise
evm.model.chr1.1959	blue
evm.model.chr1.196	blue
evm.model.chr1.1960	blue
evm.model.chr1.1961	blue
evm.model.chr1.1962	blue
evm.model.chr1.1963	blue
evm.model.chr1.1964	blue
evm.model.chr1.1965	turquoise
evm.model.chr1.1966	green
evm.model.chr1.1967	turquoise
evm.model.chr1.1968	pink
evm.model.chr1.1969	brown
evm.model.chr1.197	blue
evm.model.chr1.1970	darkgreen
evm.model.chr1.1971	brown
evm.model.chr1.1973	brown
evm.model.chr1.1974	darkred
evm.model.chr1.1975	turquoise
evm.model.chr1.1976	lightgreen
evm.model.chr1.1977	brown
evm.model.chr1.1978	turquoise
evm.model.chr1.1979	yellow
evm.model.chr1.198	blue
evm.model.chr1.1980	turquoise
evm.model.chr1.1981	green
evm.model.chr1.1982	turquoise
evm.model.chr1.1983	turquoise
evm.model.chr1.1984	turquoise
evm.model.chr1.1985	yellow
evm.model.chr1.1986	greenyellow
evm.model.chr1.1987	turquoise
evm.model.chr1.1988	turquoise
evm.model.chr1.1989	turquoise
evm.model.chr1.199	blue
evm.model.chr1.1990	yellow
evm.model.chr1.1992	turquoise
evm.model.chr1.1993	tan
evm.model.chr1.1997	turquoise
evm.model.chr1.1998	turquoise
evm.model.chr1.1999	turquoise
evm.model.chr1.2	black
evm.model.chr1.20	blue
evm.model.chr1.2001	turquoise
evm.model.chr1.2002	blue
evm.model.chr1.2003	turquoise
evm.model.chr1.2004	turquoise
evm.model.chr1.2005	turquoise
evm.model.chr1.2006	turquoise
evm.model.chr1.2007	pink
evm.model.chr1.2008	turquoise
evm.model.chr1.201	cyan
evm.model.chr1.2010	turquoise
evm.model.chr1.2011	midnightblue
evm.model.chr1.2012	brown
evm.model.chr1.2013	brown
evm.model.chr1.2014	blue
evm.model.chr1.2015	turquoise
evm.model.chr1.2016	grey60
evm.model.chr1.2017	blue
evm.model.chr1.2018	brown
evm.model.chr1.2019	brown
evm.model.chr1.202	blue
evm.model.chr1.2020	turquoise
evm.model.chr1.2022	brown
evm.model.chr1.2023	darkorange
evm.model.chr1.2024	turquoise
evm.model.chr1.2025	brown
evm.model.chr1.2026	blue
evm.model.chr1.2027	turquoise
evm.model.chr1.2028	saddlebrown
evm.model.chr1.2029	turquoise
evm.model.chr1.203	turquoise
evm.model.chr1.2030	turquoise
evm.model.chr1.2031	green
evm.model.chr1.2032	red
evm.model.chr1.2033	salmon
evm.model.chr1.2034	greenyellow
evm.model.chr1.2035	brown
evm.model.chr1.2036	yellow
evm.model.chr1.2037	black
evm.model.chr1.2038	grey
evm.model.chr1.2039	green
evm.model.chr1.204	brown
evm.model.chr1.2040	brown
evm.model.chr1.2041	turquoise
evm.model.chr1.2042	black
evm.model.chr1.2043	turquoise
evm.model.chr1.2044	turquoise
evm.model.chr1.2045	brown
evm.model.chr1.2046	yellow
evm.model.chr1.2047	greenyellow
evm.model.chr1.2048	red
evm.model.chr1.2049	lightyellow
evm.model.chr1.205	blue
evm.model.chr1.2050	turquoise
evm.model.chr1.2051	saddlebrown
evm.model.chr1.2053	blue
evm.model.chr1.2054	brown
evm.model.chr1.2055	green
evm.model.chr1.2056	turquoise
evm.model.chr1.2057	blue
evm.model.chr1.2058	greenyellow
evm.model.chr1.2059	turquoise
evm.model.chr1.2060	turquoise
evm.model.chr1.2062	greenyellow
evm.model.chr1.2063	blue
evm.model.chr1.2064	darkred
evm.model.chr1.2065	pink
evm.model.chr1.2066	black
evm.model.chr1.2067	yellow
evm.model.chr1.2068	midnightblue
evm.model.chr1.2069	turquoise
evm.model.chr1.207	turquoise
evm.model.chr1.2070	turquoise
evm.model.chr1.2072	blue
evm.model.chr1.2073	turquoise
evm.model.chr1.2074	red
evm.model.chr1.2075	turquoise
evm.model.chr1.2076	blue
evm.model.chr1.2077	pink
evm.model.chr1.2078	turquoise
evm.model.chr1.2079	darkorange
evm.model.chr1.208	black
evm.model.chr1.2080	green
evm.model.chr1.2081	turquoise
evm.model.chr1.2082	turquoise
evm.model.chr1.2083	red
evm.model.chr1.2085	turquoise
evm.model.chr1.2086	blue
evm.model.chr1.2087	pink
evm.model.chr1.2088	turquoise
evm.model.chr1.2089	blue
evm.model.chr1.209	turquoise
evm.model.chr1.2090	yellow
evm.model.chr1.2092	turquoise
evm.model.chr1.2093	yellow
evm.model.chr1.2094	turquoise
evm.model.chr1.2095	turquoise
evm.model.chr1.2096	turquoise
evm.model.chr1.2097	green
evm.model.chr1.2099	turquoise
evm.model.chr1.21	yellow
evm.model.chr1.210	grey60
evm.model.chr1.2100	turquoise
evm.model.chr1.2101	turquoise
evm.model.chr1.2103	turquoise
evm.model.chr1.2104	green
evm.model.chr1.2105	green
evm.model.chr1.2107	darkred
evm.model.chr1.2108	green
evm.model.chr1.2110	turquoise
evm.model.chr1.2111	blue
evm.model.chr1.2112	violet
evm.model.chr1.2113	turquoise
evm.model.chr1.2114	blue
evm.model.chr1.2115	black
evm.model.chr1.2116	turquoise
evm.model.chr1.2117	white
evm.model.chr1.2118	violet
evm.model.chr1.2119	brown
evm.model.chr1.2120	blue
evm.model.chr1.2121	black
evm.model.chr1.2122	darkgrey
evm.model.chr1.2123	brown
evm.model.chr1.2124	purple
evm.model.chr1.2125	black
evm.model.chr1.2126	turquoise
evm.model.chr1.2127	blue
evm.model.chr1.2128	blue
evm.model.chr1.2129	pink
evm.model.chr1.213	turquoise
evm.model.chr1.2130	turquoise
evm.model.chr1.2131	turquoise
evm.model.chr1.2132	brown
evm.model.chr1.2133	greenyellow
evm.model.chr1.2134	brown
evm.model.chr1.2135	green
evm.model.chr1.2136	turquoise
evm.model.chr1.2137	tan
evm.model.chr1.2138	turquoise
evm.model.chr1.2139	turquoise
evm.model.chr1.214	blue
evm.model.chr1.2140	turquoise
evm.model.chr1.2141	turquoise
evm.model.chr1.2142	red
evm.model.chr1.2143	pink
evm.model.chr1.2144	brown
evm.model.chr1.2145	turquoise
evm.model.chr1.2146	violet
evm.model.chr1.2147	grey60
evm.model.chr1.2148	brown
evm.model.chr1.2149	yellow
evm.model.chr1.2150	blue
evm.model.chr1.2151	turquoise
evm.model.chr1.2153	black
evm.model.chr1.2155	blue
evm.model.chr1.2156	blue
evm.model.chr1.2157	blue
evm.model.chr1.2158	turquoise
evm.model.chr1.2159	turquoise
evm.model.chr1.216	cyan
evm.model.chr1.2160	turquoise
evm.model.chr1.2161	red
evm.model.chr1.2162	brown
evm.model.chr1.2163	blue
evm.model.chr1.2164	turquoise
evm.model.chr1.2165	turquoise
evm.model.chr1.2166	blue
evm.model.chr1.2167	turquoise
evm.model.chr1.2168	turquoise
evm.model.chr1.2169	black
evm.model.chr1.217	purple
evm.model.chr1.2170	blue
evm.model.chr1.2171	turquoise
evm.model.chr1.2172	turquoise
evm.model.chr1.2174	turquoise
evm.model.chr1.2175	blue
evm.model.chr1.2176	blue
evm.model.chr1.2177	blue
evm.model.chr1.2178	turquoise
evm.model.chr1.2179	brown
evm.model.chr1.218	yellow
evm.model.chr1.2180	turquoise
evm.model.chr1.2182	brown
evm.model.chr1.2183	black
evm.model.chr1.2184	turquoise
evm.model.chr1.2185	turquoise
evm.model.chr1.2186	red
evm.model.chr1.2187	brown
evm.model.chr1.2188	turquoise
evm.model.chr1.2189	blue
evm.model.chr1.2190	turquoise
evm.model.chr1.2191	turquoise
evm.model.chr1.2193	magenta
evm.model.chr1.2194	brown
evm.model.chr1.2195	yellow
evm.model.chr1.2196	brown
evm.model.chr1.2197	lightgreen
evm.model.chr1.2198	turquoise
evm.model.chr1.2199	turquoise
evm.model.chr1.220	yellow
evm.model.chr1.2200	red
evm.model.chr1.2201	turquoise
evm.model.chr1.2202	turquoise
evm.model.chr1.2203	turquoise
evm.model.chr1.2204	yellow
evm.model.chr1.2205	turquoise
evm.model.chr1.2206	turquoise
evm.model.chr1.2207	turquoise
evm.model.chr1.2208	turquoise
evm.model.chr1.2209	turquoise
evm.model.chr1.221	blue
evm.model.chr1.2211	blue
evm.model.chr1.2212	turquoise
evm.model.chr1.2213	salmon
evm.model.chr1.2214	blue
evm.model.chr1.2215	blue
evm.model.chr1.2216	blue
evm.model.chr1.2217	blue
evm.model.chr1.2218	blue
evm.model.chr1.2219	blue
evm.model.chr1.222	turquoise
evm.model.chr1.2220	greenyellow
evm.model.chr1.2221	brown
evm.model.chr1.2222	turquoise
evm.model.chr1.2223	brown
evm.model.chr1.2224	yellow
evm.model.chr1.2225	turquoise
evm.model.chr1.2226	skyblue
evm.model.chr1.2227	blue
evm.model.chr1.2228	turquoise
evm.model.chr1.2229	turquoise
evm.model.chr1.223	blue
evm.model.chr1.2230	green
evm.model.chr1.2231	blue
evm.model.chr1.2232	blue
evm.model.chr1.2233	turquoise
evm.model.chr1.2234	turquoise
evm.model.chr1.2236	brown
evm.model.chr1.2237	lightcyan
evm.model.chr1.2238	blue
evm.model.chr1.2239	turquoise
evm.model.chr1.224	red
evm.model.chr1.2240	turquoise
evm.model.chr1.2241	turquoise
evm.model.chr1.2242	tan
evm.model.chr1.2243	purple
evm.model.chr1.2245	turquoise
evm.model.chr1.2246	turquoise
evm.model.chr1.2247	midnightblue
evm.model.chr1.2248	black
evm.model.chr1.2249	red
evm.model.chr1.225	brown
evm.model.chr1.2250	turquoise
evm.model.chr1.2251	blue
evm.model.chr1.2252	turquoise
evm.model.chr1.2253	blue
evm.model.chr1.2254	blue
evm.model.chr1.2255	turquoise
evm.model.chr1.2256	black
evm.model.chr1.2257	turquoise
evm.model.chr1.2258	blue
evm.model.chr1.2259	brown
evm.model.chr1.226	brown
evm.model.chr1.2260	turquoise
evm.model.chr1.2262	turquoise
evm.model.chr1.2264	blue
evm.model.chr1.2265	brown
evm.model.chr1.2266	turquoise
evm.model.chr1.2267	yellow
evm.model.chr1.2268	turquoise
evm.model.chr1.2269	black
evm.model.chr1.227	turquoise
evm.model.chr1.2270	pink
evm.model.chr1.2271	blue
evm.model.chr1.2272	purple
evm.model.chr1.2273	blue
evm.model.chr1.2276	yellow
evm.model.chr1.2277	pink
evm.model.chr1.2278	yellow
evm.model.chr1.2279	lightgreen
evm.model.chr1.228	blue
evm.model.chr1.2280	lightcyan
evm.model.chr1.2281	darkturquoise
evm.model.chr1.2282	blue
evm.model.chr1.2283	magenta
evm.model.chr1.2284	brown
evm.model.chr1.2285	brown
evm.model.chr1.2288	blue
evm.model.chr1.2289	green
evm.model.chr1.229	greenyellow
evm.model.chr1.2292	turquoise
evm.model.chr1.2293	turquoise
evm.model.chr1.2294	royalblue
evm.model.chr1.2295	turquoise
evm.model.chr1.2296	greenyellow
evm.model.chr1.2297	royalblue
evm.model.chr1.2298	turquoise
evm.model.chr1.2299	red
evm.model.chr1.23	turquoise
evm.model.chr1.230	midnightblue
evm.model.chr1.2300	turquoise
evm.model.chr1.2302	midnightblue
evm.model.chr1.2303	blue
evm.model.chr1.2304	blue
evm.model.chr1.2305	blue
evm.model.chr1.2306	saddlebrown
evm.model.chr1.2307	turquoise
evm.model.chr1.2308	brown
evm.model.chr1.2309	tan
evm.model.chr1.231	salmon
evm.model.chr1.2310	brown
evm.model.chr1.2311	salmon
evm.model.chr1.2312	blue
evm.model.chr1.2313	brown
evm.model.chr1.2314	blue
evm.model.chr1.2315	turquoise
evm.model.chr1.2316	turquoise
evm.model.chr1.2317	blue
evm.model.chr1.2318	blue
evm.model.chr1.2319	turquoise
evm.model.chr1.232	red
evm.model.chr1.2320	turquoise
evm.model.chr1.2321	blue
evm.model.chr1.2322	white
evm.model.chr1.2323	black
evm.model.chr1.2324	tan
evm.model.chr1.2325	tan
evm.model.chr1.2326	lightgreen
evm.model.chr1.2327	turquoise
evm.model.chr1.2328	darkred
evm.model.chr1.2329	turquoise
evm.model.chr1.233	green
evm.model.chr1.2330	turquoise
evm.model.chr1.2331	green
evm.model.chr1.2332	turquoise
evm.model.chr1.2333	grey60
evm.model.chr1.2334	brown
evm.model.chr1.2335	blue
evm.model.chr1.2336	black
evm.model.chr1.2337	turquoise
evm.model.chr1.2338	turquoise
evm.model.chr1.2339	yellow
evm.model.chr1.234	blue
evm.model.chr1.2341	black
evm.model.chr1.2342	turquoise
evm.model.chr1.2343	black
evm.model.chr1.2344	brown
evm.model.chr1.2345	green
evm.model.chr1.2346	turquoise
evm.model.chr1.2347	turquoise
evm.model.chr1.2348	turquoise
evm.model.chr1.2349	grey60
evm.model.chr1.235	red
evm.model.chr1.2350	blue
evm.model.chr1.2352	brown
evm.model.chr1.2353	magenta
evm.model.chr1.2354	turquoise
evm.model.chr1.2355	turquoise
evm.model.chr1.2356	turquoise
evm.model.chr1.2357	red
evm.model.chr1.2358	yellow
evm.model.chr1.236	red
evm.model.chr1.2361	yellow
evm.model.chr1.2362	yellow
evm.model.chr1.2363	turquoise
evm.model.chr1.2364	brown
evm.model.chr1.2365	blue
evm.model.chr1.2366	turquoise
evm.model.chr1.2367	green
evm.model.chr1.2368	green
evm.model.chr1.2369	turquoise
evm.model.chr1.237	lightcyan
evm.model.chr1.2370	red
evm.model.chr1.2371	green
evm.model.chr1.2372	blue
evm.model.chr1.2373	pink
evm.model.chr1.2374	grey60
evm.model.chr1.2375	pink
evm.model.chr1.2381	darkturquoise
evm.model.chr1.2382	tan
evm.model.chr1.2383	red
evm.model.chr1.2384	red
evm.model.chr1.2385	blue
evm.model.chr1.2386	pink
evm.model.chr1.2388	yellow
evm.model.chr1.2389	blue
evm.model.chr1.239	turquoise
evm.model.chr1.2390	turquoise
evm.model.chr1.2391	turquoise
evm.model.chr1.2392	turquoise
evm.model.chr1.2393	brown
evm.model.chr1.2396	turquoise
evm.model.chr1.2397	blue
evm.model.chr1.2398	brown
evm.model.chr1.2399	black
evm.model.chr1.24	black
evm.model.chr1.240	yellow
evm.model.chr1.2401	yellow
evm.model.chr1.2402	blue
evm.model.chr1.2403	turquoise
evm.model.chr1.2405	red
evm.model.chr1.2406	turquoise
evm.model.chr1.2407	salmon
evm.model.chr1.2408	brown
evm.model.chr1.2409	turquoise
evm.model.chr1.2410	yellow
evm.model.chr1.2411	pink
evm.model.chr1.2412	blue
evm.model.chr1.2413	turquoise
evm.model.chr1.2414	yellow
evm.model.chr1.2415	turquoise
evm.model.chr1.2416	white
evm.model.chr1.2417	blue
evm.model.chr1.2418	yellow
evm.model.chr1.2419	blue
evm.model.chr1.242	brown
evm.model.chr1.2421	turquoise
evm.model.chr1.2422	blue
evm.model.chr1.2423	turquoise
evm.model.chr1.2425	darkred
evm.model.chr1.2426	black
evm.model.chr1.2427	blue
evm.model.chr1.2428	blue
evm.model.chr1.2429	turquoise
evm.model.chr1.243	turquoise
evm.model.chr1.2430	blue
evm.model.chr1.2431	black
evm.model.chr1.2432	turquoise
evm.model.chr1.2433	turquoise
evm.model.chr1.2434	blue
evm.model.chr1.2435	cyan
evm.model.chr1.2436	turquoise
evm.model.chr1.2437	blue
evm.model.chr1.2438	steelblue
evm.model.chr1.2439	blue
evm.model.chr1.244	blue
evm.model.chr1.2440	turquoise
evm.model.chr1.2441	red
evm.model.chr1.2442	blue
evm.model.chr1.2443	turquoise
evm.model.chr1.2444	green
evm.model.chr1.2445	turquoise
evm.model.chr1.2446	black
evm.model.chr1.2447	blue
evm.model.chr1.2448	turquoise
evm.model.chr1.2449	pink
evm.model.chr1.245	magenta
evm.model.chr1.2450	turquoise
evm.model.chr1.2451	turquoise
evm.model.chr1.2452	brown
evm.model.chr1.2453	turquoise
evm.model.chr1.2454	pink
evm.model.chr1.2455	brown
evm.model.chr1.2456	tan
evm.model.chr1.2458	blue
evm.model.chr1.2459	blue
evm.model.chr1.246	brown
evm.model.chr1.2460	royalblue
evm.model.chr1.2461	pink
evm.model.chr1.2462	white
evm.model.chr1.2463	brown
evm.model.chr1.2464	turquoise
evm.model.chr1.2465	turquoise
evm.model.chr1.2466	purple
evm.model.chr1.2467	blue
evm.model.chr1.2468	red
evm.model.chr1.2469	turquoise
evm.model.chr1.247	turquoise
evm.model.chr1.2470	pink
evm.model.chr1.2471	darkturquoise
evm.model.chr1.2472	turquoise
evm.model.chr1.2473	turquoise
evm.model.chr1.2474	blue
evm.model.chr1.2475	turquoise
evm.model.chr1.2476	turquoise
evm.model.chr1.2477	black
evm.model.chr1.2478	turquoise
evm.model.chr1.2479	turquoise
evm.model.chr1.248	cyan
evm.model.chr1.2480	magenta
evm.model.chr1.2481	turquoise
evm.model.chr1.2482	magenta
evm.model.chr1.2483	greenyellow
evm.model.chr1.2484	turquoise
evm.model.chr1.2485	yellow
evm.model.chr1.2486	blue
evm.model.chr1.2487	greenyellow
evm.model.chr1.2488	turquoise
evm.model.chr1.2489	turquoise
evm.model.chr1.249	turquoise
evm.model.chr1.2490	turquoise
evm.model.chr1.2492	turquoise
evm.model.chr1.2493	turquoise
evm.model.chr1.2494	turquoise
evm.model.chr1.2495	grey60
evm.model.chr1.2496	turquoise
evm.model.chr1.2497	yellow
evm.model.chr1.2498	brown
evm.model.chr1.25	pink
evm.model.chr1.250	turquoise
evm.model.chr1.2501	turquoise
evm.model.chr1.2502	turquoise
evm.model.chr1.2503	magenta
evm.model.chr1.2504	tan
evm.model.chr1.2506	blue
evm.model.chr1.2507	tan
evm.model.chr1.2508	tan
evm.model.chr1.2509	violet
evm.model.chr1.251	turquoise
evm.model.chr1.2510	midnightblue
evm.model.chr1.2511	brown
evm.model.chr1.2512	green
evm.model.chr1.2513	black
evm.model.chr1.2514	greenyellow
evm.model.chr1.2516	blue
evm.model.chr1.2517	brown
evm.model.chr1.2518	turquoise
evm.model.chr1.252	pink
evm.model.chr1.2520	tan
evm.model.chr1.2521	purple
evm.model.chr1.2522	turquoise
evm.model.chr1.2523	blue
evm.model.chr1.2524	turquoise
evm.model.chr1.2525	turquoise
evm.model.chr1.2526	turquoise
evm.model.chr1.2528	turquoise
evm.model.chr1.2529	greenyellow
evm.model.chr1.253	turquoise
evm.model.chr1.2530	turquoise
evm.model.chr1.2531	blue
evm.model.chr1.2532	turquoise
evm.model.chr1.2533	turquoise
evm.model.chr1.2534	lightgreen
evm.model.chr1.2535	turquoise
evm.model.chr1.2536	magenta
evm.model.chr1.2538	turquoise
evm.model.chr1.2539	turquoise
evm.model.chr1.254	turquoise
evm.model.chr1.2540	turquoise
evm.model.chr1.2541	brown
evm.model.chr1.2542	brown
evm.model.chr1.2543	salmon
evm.model.chr1.2544	brown
evm.model.chr1.2545	turquoise
evm.model.chr1.2546	brown
evm.model.chr1.2547	darkorange
evm.model.chr1.2548	royalblue
evm.model.chr1.2549	brown
evm.model.chr1.255	tan
evm.model.chr1.2550	yellow
evm.model.chr1.2551	turquoise
evm.model.chr1.2552	turquoise
evm.model.chr1.2553	turquoise
evm.model.chr1.2555	turquoise
evm.model.chr1.2556	turquoise
evm.model.chr1.2557	brown
evm.model.chr1.2558	blue
evm.model.chr1.2559	darkorange
evm.model.chr1.256	blue
evm.model.chr1.2560	darkred
evm.model.chr1.2561	turquoise
evm.model.chr1.2563	turquoise
evm.model.chr1.2564	blue
evm.model.chr1.2565	royalblue
evm.model.chr1.2566	greenyellow
evm.model.chr1.2567	grey60
evm.model.chr1.257	cyan
evm.model.chr1.2570	turquoise
evm.model.chr1.2575	red
evm.model.chr1.2576	steelblue
evm.model.chr1.2577	turquoise
evm.model.chr1.2578	turquoise
evm.model.chr1.2579	turquoise
evm.model.chr1.258	green
evm.model.chr1.2580	red
evm.model.chr1.2581	turquoise
evm.model.chr1.2582	blue
evm.model.chr1.2583	turquoise
evm.model.chr1.2584	brown
evm.model.chr1.2585	yellow
evm.model.chr1.2586	blue
evm.model.chr1.2587	yellow
evm.model.chr1.2588	purple
evm.model.chr1.2589	turquoise
evm.model.chr1.259	blue
evm.model.chr1.2590	lightyellow
evm.model.chr1.2591	yellow
evm.model.chr1.2592	turquoise
evm.model.chr1.2593	red
evm.model.chr1.2594	red
evm.model.chr1.2595	green
evm.model.chr1.2596	turquoise
evm.model.chr1.2597	blue
evm.model.chr1.2598	blue
evm.model.chr1.2599	yellow
evm.model.chr1.26	blue
evm.model.chr1.260	turquoise
evm.model.chr1.2601	turquoise
evm.model.chr1.2602	magenta
evm.model.chr1.2603	turquoise
evm.model.chr1.2606	salmon
evm.model.chr1.2607	turquoise
evm.model.chr1.2608	blue
evm.model.chr1.2609	lightcyan
evm.model.chr1.261	paleturquoise
evm.model.chr1.2610	turquoise
evm.model.chr1.2611	grey60
evm.model.chr1.2613	turquoise
evm.model.chr1.2614	brown
evm.model.chr1.2615	brown
evm.model.chr1.2616	black
evm.model.chr1.2617	yellow
evm.model.chr1.2619	red
evm.model.chr1.262	turquoise
evm.model.chr1.2620	brown
evm.model.chr1.2621	turquoise
evm.model.chr1.2622	blue
evm.model.chr1.2623	blue
evm.model.chr1.2624	turquoise
evm.model.chr1.2625	brown
evm.model.chr1.2627	turquoise
evm.model.chr1.2628	turquoise
evm.model.chr1.2629	turquoise
evm.model.chr1.263	turquoise
evm.model.chr1.2630	turquoise
evm.model.chr1.2631	greenyellow
evm.model.chr1.2632	turquoise
evm.model.chr1.2633	turquoise
evm.model.chr1.2634	brown
evm.model.chr1.2635	blue
evm.model.chr1.2636	red
evm.model.chr1.2637	salmon
evm.model.chr1.2638	black
evm.model.chr1.2639	purple
evm.model.chr1.264	turquoise
evm.model.chr1.2640	brown
evm.model.chr1.2641	turquoise
evm.model.chr1.2643	blue
evm.model.chr1.2644	blue
evm.model.chr1.2645	brown
evm.model.chr1.2646	purple
evm.model.chr1.2647	blue
evm.model.chr1.2648	cyan
evm.model.chr1.2649	pink
evm.model.chr1.265	magenta
evm.model.chr1.2650	brown
evm.model.chr1.2651	turquoise
evm.model.chr1.2652	turquoise
evm.model.chr1.2653	brown
evm.model.chr1.2654	turquoise
evm.model.chr1.2655	brown
evm.model.chr1.2656	turquoise
evm.model.chr1.2657	grey60
evm.model.chr1.2658	blue
evm.model.chr1.2659	magenta
evm.model.chr1.266	yellow
evm.model.chr1.2660	blue
evm.model.chr1.2661	blue
evm.model.chr1.2662	midnightblue
evm.model.chr1.2664	turquoise
evm.model.chr1.2665	brown
evm.model.chr1.2666	brown
evm.model.chr1.2667	lightyellow
evm.model.chr1.2668	brown
evm.model.chr1.2669	yellow
evm.model.chr1.267	turquoise
evm.model.chr1.2670	cyan
evm.model.chr1.2671	turquoise
evm.model.chr1.2672	royalblue
evm.model.chr1.2673	salmon
evm.model.chr1.2674	turquoise
evm.model.chr1.2675	brown
evm.model.chr1.2676	darkred
evm.model.chr1.2677	purple
evm.model.chr1.2678	turquoise
evm.model.chr1.2679	blue
evm.model.chr1.268	turquoise
evm.model.chr1.2680	blue
evm.model.chr1.2681	blue
evm.model.chr1.2682	blue
evm.model.chr1.2683	blue
evm.model.chr1.2684	midnightblue
evm.model.chr1.2685	blue
evm.model.chr1.2686	turquoise
evm.model.chr1.2687	magenta
evm.model.chr1.2688	lightcyan
evm.model.chr1.2689	turquoise
evm.model.chr1.269	blue
evm.model.chr1.2690	blue
evm.model.chr1.2691	turquoise
evm.model.chr1.2693	midnightblue
evm.model.chr1.2695	red
evm.model.chr1.2697	turquoise
evm.model.chr1.2698	turquoise
evm.model.chr1.2699	turquoise
evm.model.chr1.27	purple
evm.model.chr1.270	lightgreen
evm.model.chr1.2700	tan
evm.model.chr1.2701	lightgreen
evm.model.chr1.2702	brown
evm.model.chr1.2703	turquoise
evm.model.chr1.2704	turquoise
evm.model.chr1.2705	turquoise
evm.model.chr1.2706	pink
evm.model.chr1.2707	turquoise
evm.model.chr1.2708	tan
evm.model.chr1.2709	magenta
evm.model.chr1.271	turquoise
evm.model.chr1.2710	blue
evm.model.chr1.2711	turquoise
evm.model.chr1.2712	blue
evm.model.chr1.2713	blue
evm.model.chr1.2715	darkgreen
evm.model.chr1.2716	tan
evm.model.chr1.2717	pink
evm.model.chr1.2718	cyan
evm.model.chr1.2719	lightyellow
evm.model.chr1.272	turquoise
evm.model.chr1.2720	tan
evm.model.chr1.2721	yellow
evm.model.chr1.2722	cyan
evm.model.chr1.2723	yellow
evm.model.chr1.2724	brown
evm.model.chr1.2725	green
evm.model.chr1.2726	pink
evm.model.chr1.2727	turquoise
evm.model.chr1.2728	turquoise
evm.model.chr1.2729	brown
evm.model.chr1.273	turquoise
evm.model.chr1.2730	yellow
evm.model.chr1.2731	blue
evm.model.chr1.2732	turquoise
evm.model.chr1.2733	turquoise
evm.model.chr1.2734	turquoise
evm.model.chr1.2735	turquoise
evm.model.chr1.2736	pink
evm.model.chr1.2737	turquoise
evm.model.chr1.2738	turquoise
evm.model.chr1.2739	pink
evm.model.chr1.274	salmon
evm.model.chr1.2740	orange
evm.model.chr1.2741	turquoise
evm.model.chr1.2742	purple
evm.model.chr1.2744	blue
evm.model.chr1.2745	black
evm.model.chr1.2747	turquoise
evm.model.chr1.2749	orange
evm.model.chr1.275	turquoise
evm.model.chr1.2750	salmon
evm.model.chr1.2753	black
evm.model.chr1.2754	turquoise
evm.model.chr1.2755	tan
evm.model.chr1.2756	turquoise
evm.model.chr1.2757	green
evm.model.chr1.2758	blue
evm.model.chr1.276	turquoise
evm.model.chr1.2760	blue
evm.model.chr1.2762	brown
evm.model.chr1.2763	blue
evm.model.chr1.2764	darkred
evm.model.chr1.2765	brown
evm.model.chr1.2766	paleturquoise
evm.model.chr1.2767	brown
evm.model.chr1.2768	turquoise
evm.model.chr1.2769	turquoise
evm.model.chr1.277	turquoise
evm.model.chr1.2770	turquoise
evm.model.chr1.2771	lightcyan
evm.model.chr1.2772	black
evm.model.chr1.2773	salmon
evm.model.chr1.2774	black
evm.model.chr1.2775	salmon
evm.model.chr1.2776	black
evm.model.chr1.2777	blue
evm.model.chr1.2778	turquoise
evm.model.chr1.2779	turquoise
evm.model.chr1.278	brown
evm.model.chr1.2780	blue
evm.model.chr1.2781	turquoise
evm.model.chr1.2782	turquoise
evm.model.chr1.2783	salmon
evm.model.chr1.2784	turquoise
evm.model.chr1.2785	turquoise
evm.model.chr1.2786	saddlebrown
evm.model.chr1.2787	pink
evm.model.chr1.2788	turquoise
evm.model.chr1.2789	turquoise
evm.model.chr1.279	blue
evm.model.chr1.2790	turquoise
evm.model.chr1.2791	turquoise
evm.model.chr1.2792	turquoise
evm.model.chr1.2793	brown
evm.model.chr1.2795	turquoise
evm.model.chr1.2796	blue
evm.model.chr1.2798	turquoise
evm.model.chr1.2799	yellow
evm.model.chr1.28	pink
evm.model.chr1.280	turquoise
evm.model.chr1.2802	turquoise
evm.model.chr1.2804	red
evm.model.chr1.2805	darkgreen
evm.model.chr1.2806	turquoise
evm.model.chr1.2807	turquoise
evm.model.chr1.2808	turquoise
evm.model.chr1.2809	turquoise
evm.model.chr1.281	blue
evm.model.chr1.2811	midnightblue
evm.model.chr1.2812	turquoise
evm.model.chr1.2813	brown
evm.model.chr1.2814	blue
evm.model.chr1.2815	turquoise
evm.model.chr1.2816	blue
evm.model.chr1.2817	blue
evm.model.chr1.2818	turquoise
evm.model.chr1.2819	yellow
evm.model.chr1.282	salmon
evm.model.chr1.2820	blue
evm.model.chr1.2822	turquoise
evm.model.chr1.2823	turquoise
evm.model.chr1.2824	green
evm.model.chr1.2825	brown
evm.model.chr1.2826	turquoise
evm.model.chr1.2827	turquoise
evm.model.chr1.2828	turquoise
evm.model.chr1.2829	turquoise
evm.model.chr1.283	purple
evm.model.chr1.2830	turquoise
evm.model.chr1.2831	turquoise
evm.model.chr1.2832	turquoise
evm.model.chr1.2833	turquoise
evm.model.chr1.2834	turquoise
evm.model.chr1.2835	turquoise
evm.model.chr1.2836	turquoise
evm.model.chr1.2837	yellow
evm.model.chr1.2838	blue
evm.model.chr1.2839	turquoise
evm.model.chr1.284	pink
evm.model.chr1.2840	yellow
evm.model.chr1.2841	red
evm.model.chr1.2842	turquoise
evm.model.chr1.2843	brown
evm.model.chr1.2844	green
evm.model.chr1.2845	green
evm.model.chr1.2846	red
evm.model.chr1.2847	black
evm.model.chr1.2848	turquoise
evm.model.chr1.2849	skyblue
evm.model.chr1.285	magenta
evm.model.chr1.2850	turquoise
evm.model.chr1.2851	turquoise
evm.model.chr1.2852	darkgreen
evm.model.chr1.2853	turquoise
evm.model.chr1.2854	brown
evm.model.chr1.2855	blue
evm.model.chr1.2856	brown
evm.model.chr1.2857	turquoise
evm.model.chr1.2858	green
evm.model.chr1.2859	pink
evm.model.chr1.286	turquoise
evm.model.chr1.2860	brown
evm.model.chr1.2861	turquoise
evm.model.chr1.2862	magenta
evm.model.chr1.2863	turquoise
evm.model.chr1.2864	turquoise
evm.model.chr1.2865	turquoise
evm.model.chr1.2866	turquoise
evm.model.chr1.2867	turquoise
evm.model.chr1.287	blue
evm.model.chr1.2870	turquoise
evm.model.chr1.2871	blue
evm.model.chr1.2872	pink
evm.model.chr1.2873	turquoise
evm.model.chr1.2874	turquoise
evm.model.chr1.2875	brown
evm.model.chr1.2876	turquoise
evm.model.chr1.2877	turquoise
evm.model.chr1.2878	turquoise
evm.model.chr1.2879	turquoise
evm.model.chr1.288	blue
evm.model.chr1.2881	turquoise
evm.model.chr1.2882	tan
evm.model.chr1.2883	green
evm.model.chr1.2884	darkorange
evm.model.chr1.2885	turquoise
evm.model.chr1.2886	turquoise
evm.model.chr1.2887	brown
evm.model.chr1.2888	midnightblue
evm.model.chr1.2889	brown
evm.model.chr1.289	yellow
evm.model.chr1.2890	magenta
evm.model.chr1.2891	midnightblue
evm.model.chr1.2892	turquoise
evm.model.chr1.2893	black
evm.model.chr1.2894	green
evm.model.chr1.2895	yellow
evm.model.chr1.2896	turquoise
evm.model.chr1.2897	blue
evm.model.chr1.2898	turquoise
evm.model.chr1.2899	green
evm.model.chr1.29	salmon
evm.model.chr1.290	black
evm.model.chr1.2900	turquoise
evm.model.chr1.2901	tan
evm.model.chr1.2902	brown
evm.model.chr1.2903	brown
evm.model.chr1.2904	turquoise
evm.model.chr1.2905	turquoise
evm.model.chr1.2906	turquoise
evm.model.chr1.2907	yellow
evm.model.chr1.2908	yellow
evm.model.chr1.2909	midnightblue
evm.model.chr1.291	salmon
evm.model.chr1.2910	magenta
evm.model.chr1.2911	brown
evm.model.chr1.2912	tan
evm.model.chr1.2913	red
evm.model.chr1.2914	turquoise
evm.model.chr1.2915	turquoise
evm.model.chr1.2916	grey60
evm.model.chr1.2917	lightgreen
evm.model.chr1.2918	green
evm.model.chr1.2919	turquoise
evm.model.chr1.2920	turquoise
evm.model.chr1.2921	blue
evm.model.chr1.2922	blue
evm.model.chr1.2923	green
evm.model.chr1.2924	blue
evm.model.chr1.2925	brown
evm.model.chr1.2926	red
evm.model.chr1.2927	turquoise
evm.model.chr1.2928	brown
evm.model.chr1.2929	turquoise
evm.model.chr1.293	turquoise
evm.model.chr1.2930	turquoise
evm.model.chr1.2931	brown
evm.model.chr1.2932	darkred
evm.model.chr1.2933	turquoise
evm.model.chr1.2934	brown
evm.model.chr1.2935	darkred
evm.model.chr1.2937	pink
evm.model.chr1.2938	pink
evm.model.chr1.2939	lightgreen
evm.model.chr1.294	pink
evm.model.chr1.2940	magenta
evm.model.chr1.2941	turquoise
evm.model.chr1.2942	blue
evm.model.chr1.2943	turquoise
evm.model.chr1.2944	brown
evm.model.chr1.2945	turquoise
evm.model.chr1.2946	yellow
evm.model.chr1.2947	turquoise
evm.model.chr1.2948	purple
evm.model.chr1.2949	tan
evm.model.chr1.295	turquoise
evm.model.chr1.2950	magenta
evm.model.chr1.2951	grey60
evm.model.chr1.2952	turquoise
evm.model.chr1.2953	tan
evm.model.chr1.2954	brown
evm.model.chr1.2955	turquoise
evm.model.chr1.2956	white
evm.model.chr1.2957	blue
evm.model.chr1.2958	turquoise
evm.model.chr1.2959	lightyellow
evm.model.chr1.296	turquoise
evm.model.chr1.2961	turquoise
evm.model.chr1.2962	white
evm.model.chr1.2963	purple
evm.model.chr1.2965	turquoise
evm.model.chr1.2966	royalblue
evm.model.chr1.2967	turquoise
evm.model.chr1.2968	turquoise
evm.model.chr1.2969	blue
evm.model.chr1.297	brown
evm.model.chr1.2970	lightgreen
evm.model.chr1.2971	turquoise
evm.model.chr1.2972	blue
evm.model.chr1.2973	red
evm.model.chr1.2974	red
evm.model.chr1.2975	pink
evm.model.chr1.2976	brown
evm.model.chr1.2977	turquoise
evm.model.chr1.2979	turquoise
evm.model.chr1.298	turquoise
evm.model.chr1.2980	blue
evm.model.chr1.2981	purple
evm.model.chr1.2982	blue
evm.model.chr1.2983	brown
evm.model.chr1.2984	turquoise
evm.model.chr1.2987	blue
evm.model.chr1.2988	blue
evm.model.chr1.2989	blue
evm.model.chr1.299	brown
[truncated: 23,330 more rows]
