# Supplementary material for: Inferring the Regulatory Network of miRNAs on Terpene Trilactone Biosynthesis Affected by Environmental Conditions
Source: Int J Mol Sci. 2023 Nov 30;24(23):17002. doi: 10.3390/ijms242317002 (PMC10707241; doi:10.3390/ijms242317002)
Supplement: Supplementary file 1 [file ijms-24-17002-s001.zip › Table S6. Daily climate data of three test sites in August 2019.xlsx]

## Sheet: Sheet1
Table S6. Daily climate data of three test sites in August 2019
S1	Date	Ground temperature (0.1°C)	Wind speed (0.1 m/s)	Precipitation (0.1mm)	Atmospheric pressure (0.1 hPa)	Sunlight hour (0.1 h)	Humidity (1%)	Average temperature (0.1°C)	Maximum temperature (0.1°C)	Minimum temperature (0.1°C)	Evaporation (0.1 mm)
	1	264	7	68	9943	0	90	256	304	233	28
	2	285	21	374	9946	58	84	259	309	224	26
	3	300	17	0	9946	70	78	283	330	243	36
	4	291	24	0	9945	67	78	279	324	248	50
	5	265	12	170	9936	0	92	256	279	239	24
	6	272	17	0	9923	76	92	260	286	235	32
	7	265	12	0	9908	0	92	256	274	241	17
	8	297	15	1031	9914	71	84	278	327	242	30
	9	307	24	0	9910	66	85	283	326	262	34
	10	260	18	0	9873	0	92	254	285	235	24
	11	233	48	1465	9758	0	94	231	240	220	12
	12	230	39	55	9783	0	85	235	247	217	16
	13	259	24	0	9857	10	80	246	271	222	22
	14	271	21	0	9881	37	81	255	296	232	26
	15	289	13	0	9857	102	73	267	317	228	35
	16	294	15	0	9852	96	73	268	328	217	36
	17	301	20	0	9902	116	63	254	313	205	60
	18	315	10	0	9935	117	62	259	312	190	47
	19	326	16	0	9963	113	65	259	311	206	49
	20	324	8	0	9952	115	67	254	307	186	45
	21	254	12	0	9949	0	82	234	262	217	24
	22	337	11	0	9960	90	67	265	316	230	27
	23	335	15	0	9975	83	60	267	323	211	47
	24	304	8	0	9982	27	63	255	305	216	39
	25	336	13	0	9982	80	63	262	310	212	49
	26	280	14	0	9959	0	80	249	274	215	26
	27	281	12	0	9947	0	77	258	286	244	17
	28	327	13	0	9944	77	63	265	332	212	37
	29	318	20	0	9951	118	51	252	305	201	66
	30	319	14	0	9981	116	53	244	314	161	56
	31	308	16	0	10001	81	61	251	302	209	40
S2	1	241	22	6	8087	72	77	213	271	179	34
	2	258	10	0	8067	97	76	221	289	158	42
	3	244	24	0	8063	28	77	217	257	187	45
	4	225	27	5	8075	21	78	208	244	184	41
	5	210	20	0	8085	13	83	200	243	179	20
	6	257	18	16	8085	69	80	214	268	173	19
	7	218	20	0	8078	7	80	213	239	191	25
	8	221	14	0	8069	22	83	208	254	175	24
	9	261	16	0	8074	53	81	218	275	188	28
	10	231	10	308	8080	36	85	206	269	179	29
	11	268	13	0	8079	121	70	221	288	168	42
	12	281	17	0	8078	106	66	226	293	151	41
	13	294	17	0	8076	111	67	235	291	186	58
	14	243	19	451	8091	29	84	209	264	166	45
	15	259	11	111	8091	97	80	211	271	176	38
	16	265	15	0	8073	105	74	219	286	160	46
	17	271	20	0	8079	100	76	217	283	159	45
	18	285	24	0	8082	111	71	230	287	187	57
	19	291	21	0	8083	84	73	232	283	191	51
	20	245	29	0	8094	57	78	221	261	184	48
	21	278	21	0	8099	86	69	219	272	182	47
	22	224	13	12	8104	2	80	204	233	179	37
	23	199	16	22	8123	19	80	193	241	172	31
	24	219	16	0	8121	82	75	198	256	143	29
	25	258	10	0	8108	92	79	199	275	149	33
	26	295	12	0	8089	90	72	227	292	173	38
	27	219	21	58	8097	9	85	206	236	165	31
	28	253	15	23	8121	70	77	208	265	183	32
	29	268	23	0	8118	41	67	226	270	190	40
	30	210	31	0	8112	2	64	197	233	181	62
	31	187	27	0	8112	0	74	185	209	163	28
S3	1	337	28	0	9648	78	49	277	337	205	68
	2	350	34	0	9628	99	42	289	371	223	69
	3	388	19	0	9651	130	38	303	389	223	92
	4	399	16	0	9648	76	34	318	378	250	92
	5	395	26	0	9665	104	35	314	372	272	112
	6	395	22	0	9663	129	34	315	363	262	92
	7	390	24	0	9664	132	33	312	372	255	42
	8	391	26	0	9667	134	21	327	368	275	113
	9	375	27	0	9640	72	29	308	366	225	92
	10	249	48	3	9718	10	50	261	343	218	73
	11	315	27	0	9737	133	51	240	304	181	63
	12	342	23	0	9683	131	46	261	321	201	69
	13	359	23	0	9673	126	44	281	350	209	65
	14	300	18	0	9666	7	43	274	337	241	67
	15	235	30	0	9698	10	60	225	277	185	47
	16	231	17	0	9735	44	73	207	259	153	21
	17	194	26	0	9735	0	75	198	245	172	20
	18	241	21	32	9751	128	69	203	264	146	26
	19	262	23	0	9788	83	61	220	281	160	39
	20	309	16	0	9776	117	54	247	307	189	41
	21	312	26	0	9741	102	47	254	318	189	60
	22	321	33	0	9695	123	47	259	337	204	62
	23	292	41	1	9723	99	51	236	298	205	83
	24	263	20	4	9771	19	55	214	259	182	52
	25	301	23	0	9777	114	57	229	295	174	41
	26	311	20	0	9748	127	52	246	313	182	51
	27	317	20	0	9722	100	49	262	320	201	56
	28	334	29	0	9724	83	46	285	336	230	57
	29	331	28	0	9703	115	44	278	347	207	67
	30	325	40	0	9689	101	46	265	346	209	85
	31	318	33	0	9694	114	42	263	313	211	78
