# Supplementary material for: Inferring the Regulatory Network of miRNAs on Terpene Trilactone Biosynthesis Affected by Environmental Conditions
Source: Int J Mol Sci. 2023 Nov 30;24(23):17002. doi: 10.3390/ijms242317002 (PMC10707241; doi:10.3390/ijms242317002)
Supplement: Supplementary file 1 [file ijms-24-17002-s001.zip › Table S7. Information of RNA-seq data from NCBI SRA database.xlsx]

## Sheet: Sheet1
Table S7. Information of RNA-seq data from NCBI SRA database
Project ID	Reference	Sample ID	tissue
PRJNA541788	Ginkgo biloba microRNA profiling reveals new insight into leaf color mutation	SRR9026583	leaf
		SRR9026584	leaf
		SRR9026585	leaf
		SRR9026586	leaf
		SRR9026587	leaf
		SRR9026588	leaf
PRJNA273452	Identification and characterization of microRNA expression in Ginkgo biloba L. leaves	SRR1770482	leaf (female)
		SRR1770483	leaf (male)
PRJNA298764	Deep sequencing discovery and profiling of conserved and novel miRNAs in the ovule of Ginkgo biloba	SRR2649900	Ovule
PRJNA488475	Multifeature analyses of vascular cambial cells reveal longevity mechanisms in old Ginkgo biloba trees	SRR7767749	cambium (15 year-old)
		SRR7767750	cambium (20 year-old)
		SRR7767751	cambium (193 year-old)
		SRR7767752	cambium (211 year-old)
		SRR7767753	cambium (538 year-old)
		SRR7767754	cambium (553 year-old)
PRJNA505046	Construction and analysis of a library of miRNA in gold-coloured mutant leaves of Ginkgo biloba L.	SRR8180955	leaf (normal green leaves)
		SRR8180956	leaf (mutant yellow leaves)
PRJNA544948	Liquid profiling in plants: identification and analysis of extracellular metabolites and miRNAs in pollination drops of Ginkgo biloba	SRR9130107	mature ovule (secretory phase)
PRJNA625482		SRR11549032	mature ovule
		SRR11549033	pollinated ovule
PRJNA590093	Screening and identification of miRNAs related to sexual differentiation of strobili in Ginkgo biloba by integration analysis of small RNA, RNA, and degradome sequencing	SRR10481965	ovulate strobilus
		SRR10481966	ovulate strobilus
		SRR10481967	female buds
		SRR10481968	female buds
		SRR10481969	microstrobilus
		SRR10481970	microstrobilus
		SRR10481971	male buds
		SRR10481972	male buds
