# Supplementary material for: Inferring the Regulatory Network of miRNAs on Terpene Trilactone Biosynthesis Affected by Environmental Conditions
Source: Int J Mol Sci. 2023 Nov 30;24(23):17002. doi: 10.3390/ijms242317002 (PMC10707241; doi:10.3390/ijms242317002)
Supplement: Supplementary file 1 [file ijms-24-17002-s001.zip › Table S8. Primers used in this study.xlsx]

## Sheet: Sheet1
Table S8. Primers used in this study
Gene	Forward primer (5´-3´)	Reverse primer (5´-3´)
evm.model.chr1.256	ATTTGATGGAGGGGCTGGTG	GCCTTGGCAAAGTAACCACG
evm.model.chr5.298	GTCAGATTGGAGTTCACCTACCG	CCCAAGACAAATCGGGTTCAT
evm.model.chr1.3077	TGCCGAGTCAGTTGTGGATTG	ACATCCAACGGGCTTCATACT
evm.model.chr5.1075	GCAAATACCACATCAACGACAG	CCATGTCTGACAGAATGTTTGG
evm.model.chr12.1292	CTTCAGCGATTGCTTTACTATTTT	ATCAAGGATTCCACATCTTTCAT
evm.model.chr1.1959	CCACTGGGCTCGATCAATT	CAGAGGTGTCTTCCAAGGGTAA
evm.model.chr7.1045	GCATCCATAAGGCATTCCACT	GTTCCGTCTTCGGTGGAGTAT
evm.model.chr6.802	TGAATATCGCCTTGCTGACA	GATGACTCATTCCGCTCCTTAG
evm.model.chr7.1046	CGAGGTTCGTTGTGGAAGGA	AAGAGCCGTGTCGTAAGCTC
evm.model.chr5.1077	GAGGCGAGGAGGACAAGAATA	TTATCTCCGACACCCATTTCC
GAPDH	GGTGCCAAAAAGGTGGTCAT	CAACAACGAACATGGGAGCAT
